# Supplementary material for: Genomic adaptations to aquatic and aerial life in mayflies and the origin of insect wings
Source: Nat Commun. 2020 May 26;11:2631. doi: 10.1038/s41467-020-16284-8 (PMC7250882; doi:10.1038/s41467-020-16284-8)
Supplement: Supplementary file 6 — Supplementary Data 2 [file 41467_2020_16284_MOESM6_ESM.xlsx]

## Sheet: Sequencing_Table
Library	Read length (bp)	Fragment length (bp)1	Yield (Gb)	Coverage2	error R1 (%)	error R2 (%)
PE450	2x250	450	160.892	772.22	2.095	2.315
Oxford Nanopore (1D reads)3	3515	-	7.559	36.2803	16.88	-
1 Paired End Library Fragment size was comfirmed using SGA preqc
2 The sequencing coverage was calculated assuming a genome size of 208.35 Mb (as it was estimated with GCE)
3 Information corresponding to the 1D reads produced by five MinION runs and with base quality above 7. Table reports average read length, yield and error rate. The N50 is 3,515 and N90 1,887bp. The read accuracy has been estimated, from the reads matching lambda 3.6 kb, to be 83.12%.
Genomesize estimates	Gb
Jellyfish (k=17)	0.20819
SGA preqc (k=31)	0.1767
GCE (hybrid mode)	0.20835

## Sheet: Genome Size Estimates
Program	version	kmer length*	Genome Size Estimate (Mbp)
Jellyfish count	2.2.6	17	208.19
gce (hybrid mode)	1.0.0	17	208.347
SGA preqc	0.10.13	31	176.7
MaSuRCA v3.2.3 (Jellyfish count)	3.2.3	31	198.9
Input data PE450 2x250 reads*

## Sheet: Other Insect assemblies N50
Organism	Assembly Name	GenBank Assembly Accession	Contig N50*	Scaffold N50	Total sequence length
Polistes dominula	Pdom r1.2	GCA_001465965.1	42260	1625592	208026220
Cephus cinctus	Ccin1	GCA_000341935.1	44905	622163	162245578
Drosophila pseudoobscura	ASM14949v1	GCA_000149495.1	46881	1459550	164365884
Fopius Arisanus	ASM80636v1	GCA_000806365.1	51867	978588	153631861
Drosophila obscura	Dobs_1.0	GCA_002217835.1	114814	472512	181868570
Galendromus occidentalis	Mocc_1.0	GCA_000255335.1	200706	896831	151724311
Drosophila guanche	DGUA_6	GCA_900245975.1	294367	7251133	140653667
Cloeon dipterum	clodip2	pending	434950	461411	180286980
Orussus abietinus	Oabi_2.0	GCA_000612105.2	508621	612083	186398216
* Except for clodip2, as it was stated in GenBank on February 29th 2020

## Sheet: Gap comparisons
	Oabi2.0	clodip2
Total Length (scaffolds with gaps of any length)	186398216	180286980
Total Length in gaps	83989	18431
Total number of gaps	4160	40
mean gap length	20.18	460.77
standard deviation gap length	96.64	483.39
"zero gaps" contig N50	124810	434950
1_bp	3901	0
2-5_bp	6	0
6-10_bp	5	0
11-50_bp	23	9
51-100_bp	25	3
101-200_bp	48	4
201-300_bp	35	3
301-400_bp	39	3
401-500_bp	22	3
501-600_bp	21	4
601-700_bp	12	1
701-800_bp	10	3
801-900_bp	9	0
901-1000_bp	2	2
1-2kb	2	4
2-3kb	0	1
3-4kb	0	0
4-5kb	0	0
5-6kb	0	0
6-7kb	0	0
7-8kb	0	0
8-9kb	0	0
9-10kb	0	0
20-30kb	0	0
30-40kb	0	0
40-50kb	0	0
>50kb	0	0

## Sheet: contiguity table
	Clodip2 Contigs		Clodip2 Scaffolds
	Length(bp)	Total	Length(bp)	Total
N0	3502301	1	3502301	1
N5	3182684	3	3182684	3
N10	1985816	7	2088146	7
N15	1409369	13	1520453	12
N20	1212365	20	1249536	19
N25	1055505	27	1107138	27
N30	903056	37	947763	35
N35	813384	47	816234	46
N40	617440	60	635812	58
N45	525784	76	542883	73
N50	434950	94	461411	91
N55	353578	118	377646	113
N60	303410	145	312340	139
N65	266638	177	276794	170
N70	202393	216	216183	207
N75	170027	264	177262	253
N80	128219	325	134119	311
N85	92722	407	96855	390
N90	64841	523	67295	502
N95	33519	714	34424	686
N100	1055	1435	1055	1395
Total	180268549	1435	180286980	1395

## Sheet: BUSCO_insecta_odb9
	Number of BUSCOs	Percentage of BUSCOs
Complete BUSCOs (C)	1607	96.924
Complete and single-copy BUSCOs (S)	1561	94.1496
Complete and duplicated BUSCOs (D)	46	2.77443
Fragmented BUSCOs (F)	22	1.3269
Missing BUSCOs (M)	29	1.8
Total BUSCO groups searched	1658	100
Program	BUSCO
version	3.0.2
Database	insecta_odb9
Genome	clodip2
