# Supplementary material for: Genomic adaptations to aquatic and aerial life in mayflies and the origin of insect wings
Source: Nat Commun. 2020 May 26;11:2631. doi: 10.1038/s41467-020-16284-8 (PMC7250882; doi:10.1038/s41467-020-16284-8)
Supplement: Supplementary file 9 — Supplementary Data 5 [file 41467_2020_16284_MOESM9_ESM.xlsx]

## Sheet: Orthofinder sps
Species	Lineage	Analyses	release
Apis mellifera	Hymenoptera	Orthofinder, PAPS	Amel_4.5	Elsik et al, BMC Genomics 2014; https://doi.org/10.1186/1471-2164-15-86
Cloeon dipterum	Ephemeroptera	Orthofinder, PAPS	Clodip2	This study
Daphnia pulex	Diplostraca	Orthofinder, PAPS	V1.0	Colbourne et al, Science 2011; https://doi.org/10.1126/science.1197761
Drosophila melanogaster	Diptera	Orthofinder, PAPS	BDGP6.22	Adams et al, Science 2000; http://doi.org/10.1126/science.287.5461.2185 ; Drosophila 12 Genomes Consortium et al, Nature 2007; https://doi.org/10.1038/nature06341
Ephemera danica	Ephemeroptera	Orthofinder, PAPS	Edan_1.0	Thomas et al, Genome Biol 2020; https://doi.org/10.1186/s13059-019-1925-7
Folsomia candida	Collembola	Orthofinder, PAPS	ASM221717v1	Faddeeva-Vakhrusheva et al, BMC Genomics. 2017; https://doi.org/10.1186/s12864-017-3852-x
Homo sapiens	Chordata	Orthofinder, PAPS	GRCh38.p13
Ladona fulva	Odonata	Orthofinder, PAPS	Lful_2.0	Thomas et al, Genome Biol 2020; https://doi.org/10.1186/s13059-019-1925-7
Pediculus humanus	Phthiraptera	Orthofinder, PAPS	PhumU2	Kirkness et al, PNAS 2010; https://doi.org/10.1073/pnas.1003379107
Stegodyphus mimosarum	Chelicerata, Araneae	Orthofinder, PAPS	Stegodyphus_mimosarum_v1	Sanggaard et al, Nat Commun 2014; https://doi.org/10.1038/ncomms4765
Strigamia maritima	Myriapoda	Orthofinder, PAPS	Smar1	Chipman t al, PLoS Biol 2014; https://doi.org/10.1371/journal.pbio.1002005
Tigriopus californicus	Copepoda	Orthofinder, PAPS	Tcal_SD_v1	Barreto et al, Nat Ecol Evol 2018;https://doi.org/10.1038/s41559-018-0588-1
Tribolium castaneum	Coleoptera	Orthofinder, PAPS	Tcas5.2	Shelton et al, BMC Genomics 2015; http://doi.org/10.1186/s12864-015-1911-8
Zootermopsis nevadensis	Blattodea	Orthofinder, PAPS	ZooNev1.0	Terrapon et al, Nat Commun 2014; https://doi.org/10.1038/ncomms4636
Acanthoscurria geniculata	Chelicerata, Araneae	PAPS	Agen_v1	Sanggaard et al, Nat Commun 2014; https://doi.org/10.1038/ncomms4765
Caenorhabditis elegans	Nematoda	PAPS	EnsEMBL release 86, WBcel235	C. elegans Sequencing Consortium, Science 1998; http://doi.org/10.1126/science.282.5396.2012
Heliconius melpomene	Lepidoptera	PAPS	EnsEMBL Metazoa release 40, Hmel1	Heliconius Genome Consortium et al, Nature 2012; http://doi.org/10.1038/nature11041
Holacanthella duospinosa	Collembola	PAPS	ASM273828v1	Wu et al, BMC Genomics 2017; https://doi.org/10.1186/s12864-017-4197-1
Ixodes scapularis	Chelicerata, Ixodida	PAPS	IscaW1.4	Gulia-Nuss et al, Nat Commun 2016; https://doi.org/10.1038/ncomms10507
Laodelphax striatellus	Hemiptera	PAPS	ASM333518v2	Zhu et al, Gigascience 2017; https://doi.org/10.1093/gigascience/gix109
Lepidurus arcticus	Notostraca	PAPS	ASM372404v1	Savojardo et al, Mol Ecol Resour 2019; https://doi.org/10.1111/1755-0998.12952
Limulus polyphemus	Xiphosura	PAPS	Limulus_polyphemus-2.1.2	Battelle et al, Genome Biol Evol 2016; https://doi.org/10.1093/gbe/evw100
Lingula anatina	Brachiopoda	PAPS	EnsEMBL Metazoa release 40, LinAna1.0	Luo et al, Nat Commun 2015; https://doi.org/10.1038/ncomms9301
Locusta migratoria	Orthoptera	PAPS	Lm_assembly2-2	Wang et al, Nat Commun 2014; https://doi.org/10.1038/ncomms3957
Nematostella vectensis	Cnidaria	PAPS	Nvec1	Putnam et al, Science 20117; https://doi.org/10.1126/science.1139158
Parhyale hawaiensis	Amphipoda	PAPS	Phaw3.0	Kao et al, Elife 2016; https://doi.org/10.7554/eLife.20062
Penaeus vannamei	Decapoda	PAPS	ASM378908v1	Zhang et al, Nat Commun 2019; https://doi.org/10.1038/s41467-018-08197-4
Ramazzottius varieornatus	Tardigrada	PAPS	Rvar_4.0	Hashimoto et al, Nat Commun 2016; https://doi.org/10.1038/ncomms12808
Sinella curviseta	Collembola	PAPS	ASM411504v1	Zhang et al, Genome Biol Evol 2019; https://doi.org/10.1093/gbe/evz013
