# Supplementary material for: Genomic adaptations to aquatic and aerial life in mayflies and the origin of insect wings
Source: Nat Commun. 2020 May 26;11:2631. doi: 10.1038/s41467-020-16284-8 (PMC7250882; doi:10.1038/s41467-020-16284-8)
Supplement: Supplementary file 10 — Supplementary Data 6 [file 41467_2020_16284_MOESM10_ESM.xlsx]

## Sheet: orthologuesStats_Totals
	Apis_mellifera	Cloeon_dipterum	Daphnia_pulex	Drosophila_melanogaster	Ephemera_danica	Folsomia_candida	Homo_sapiens	Ladona_fulva	Pediculus_humanus	Stegodyphus_mimosarum	Strigamia_maritima	Tigriopus_californicus	Tribolium_castaneum	Zootermopsis_nevadensis
Apis_mellifera	0	8050	7705	8102	8503	6764	8153	8465	8314	7631	7307	7008	8733	8220
Cloeon_dipterum	8732	0	8403	8381	10497	7626	8658	9378	8558	8531	7788	7776	8956	8958
Daphnia_pulex	9549	9860	0	9256	10962	9731	10669	10749	9471	11103	9872	10449	10292	9825
Drosophila_melanogaster	8611	8170	7732	0	8490	6942	8109	8407	8332	7674	7387	7322	9060	8305
Ephemera_danica	9978	11234	10088	9447	0	9033	10592	11293	9690	10394	9604	9223	10381	10066
Folsomia_candida	8359	8903	9223	8233	9484	0	9360	9627	8054	9579	8706	9067	9150	8285
Homo_sapiens	11772	11734	11763	11304	12311	10171	0	12193	11668	12124	11726	11123	11794	11829
Ladona_fulva	9852	9794	10022	9211	11327	9094	10548	0	9534	11516	9521	9135	10802	10300
Pediculus_humanus	7979	7597	7203	7462	7918	6346	7567	8021	0	7203	6908	6642	8008	7713
Stegodyphus_mimosarum	9674	9547	10333	9368	10599	9070	11316	11819	9427	0	10497	9381	10286	9981
Strigamia_maritima	7669	7665	8038	7290	8349	7079	8705	8248	7491	8762	0	7578	7936	7565
Tigriopus_californicus	7233	7344	7840	6937	7613	7009	8271	7584	7121	7871	7312	0	7318	7249
Tribolium_castaneum	9240	8731	8278	8990	9372	7620	8596	9566	8727	8518	7907	7590	0	9000
Zootermopsis_nevadensis	8427	8195	7718	7815	8566	6837	8368	8934	8198	7917	7432	7259	8606	0

## Sheet: OrthologuesStats_many-to-many
	Apis_mellifera	Cloeon_dipterum	Daphnia_pulex	Drosophila_melanogaster	Ephemera_danica	Folsomia_candida	Homo_sapiens	Ladona_fulva	Pediculus_humanus	Stegodyphus_mimosarum	Strigamia_maritima	Tigriopus_californicus	Tribolium_castaneum	Zootermopsis_nevadensis
Apis_mellifera	0	263	611	313	557	534	1440	378	182	900	547	410	281	226
Cloeon_dipterum	404	0	1156	619	1156	1293	1773	948	267	1324	827	763	768	494
Daphnia_pulex	1004	1357	0	1012	2009	2226	2969	2179	758	2504	1368	1620	1320	1112
Drosophila_melanogaster	448	616	836	0	795	880	1560	681	366	934	760	670	758	520
Ephemera_danica	626	1127	1546	753	0	1512	2845	1643	449	2174	1316	1057	1055	743
Folsomia_candida	969	1482	2163	1110	2188	0	2784	2210	630	2223	1585	1722	1673	1037
Homo_sapiens	1776	1823	2587	1669	2951	2083	0	3090	1540	3653	1899	2061	1715	1596
Ladona_fulva	544	830	1625	568	1611	1696	2861	0	355	2830	1404	1052	1241	732
Pediculus_humanus	132	157	457	200	321	346	1143	258	0	678	419	292	151	111
Stegodyphus_mimosarum	1194	1264	1687	874	2138	1713	3660	3147	867	0	1502	1249	1696	1115
Strigamia_maritima	752	829	1002	590	1289	1010	1702	1176	490	1224	0	701	832	602
Tigriopus_californicus	432	608	1036	447	842	960	1975	773	394	1198	720	0	515	404
Tribolium_castaneum	475	693	1060	934	998	1223	1644	926	285	1373	894	735	0	722
Zootermopsis_nevadensis	310	405	702	417	495	587	1375	601	184	889	664	496	517	0

## Sheet: OrthologuesStats_many-to-one
	Apis_mellifera	Cloeon_dipterum	Daphnia_pulex	Drosophila_melanogaster	Ephemera_danica	Folsomia_candida	Homo_sapiens	Ladona_fulva	Pediculus_humanus	Stegodyphus_mimosarum	Strigamia_maritima	Tigriopus_californicus	Tribolium_castaneum	Zootermopsis_nevadensis
Apis_mellifera	0	1244	1258	1176	950	1250	1122	998	1224	1025	1455	1259	1195	1073
Cloeon_dipterum	1877	0	1502	1660	1785	1379	1418	1650	1921	1609	1756	1734	1666	1968
Daphnia_pulex	3048	3097	0	3028	3208	2908	2609	2841	3319	3212	3570	3804	3455	3229
Drosophila_melanogaster	1655	1435	1316	0	1349	1302	1215	1389	1711	1289	1584	1545	1597	1548
Ephemera_danica	3111	3195	3135	3026	0	2960	2770	2681	3165	2880	3407	3291	3104	2978
Folsomia_candida	2592	2654	2313	2556	2286	0	2252	2417	2628	2767	2840	2932	2615	2529
Homo_sapiens	6117	6148	5371	5955	5407	4967	0	5095	6361	4499	6054	5544	6222	6265
Ladona_fulva	2844	2683	2984	2870	2649	2855	2681	0	2834	3166	3274	3258	3111	2929
Pediculus_humanus	713	787	813	720	599	866	774	632	0	717	1067	941	728	685
Stegodyphus_mimosarum	3794	3672	3896	4045	3467	3447	3189	3450	3947	0	4367	3884	3861	4076
Strigamia_maritima	1654	1620	1772	1721	1506	1620	1686	1553	1759	1811	0	1998	1803	1675
Tigriopus_californicus	1432	1372	1303	1317	1182	1376	1242	1252	1454	1437	1682	0	1429	1471
Tribolium_castaneum	1488	1369	1243	1220	1378	1275	1281	1535	1498	1305	1603	1450	0	1317
Zootermopsis_nevadensis	1133	1043	1026	952	905	1228	1204	1050	1211	1068	1328	1330	1057	0

## Sheet: OrthologuesStats_one-to-many
	Apis_mellifera	Cloeon_dipterum	Daphnia_pulex	Drosophila_melanogaster	Ephemera_danica	Folsomia_candida	Homo_sapiens	Ladona_fulva	Pediculus_humanus	Stegodyphus_mimosarum	Strigamia_maritima	Tigriopus_californicus	Tribolium_castaneum	Zootermopsis_nevadensis
Apis_mellifera	0	623	861	619	1191	688	2123	1082	324	1456	623	515	514	425
Cloeon_dipterum	531	0	885	549	1249	691	2125	1083	362	1451	614	525	486	389
Daphnia_pulex	522	546	0	491	1154	639	1933	1102	364	1425	625	499	441	402
Drosophila_melanogaster	514	566	855	0	1174	670	2085	1099	329	1455	616	488	452	371
Ephemera_danica	436	605	816	496	0	621	1873	935	278	1321	551	450	438	338
Folsomia_candida	506	504	789	477	1070	0	1712	1079	380	1294	576	469	446	403
Homo_sapiens	411	421	647	431	849	509	0	805	305	1063	551	395	367	354
Ladona_fulva	457	584	786	535	1033	622	1803	0	293	1290	575	465	474	389
Pediculus_humanus	550	645	903	616	1200	718	2188	1079	0	1506	623	542	521	424
Stegodyphus_mimosarum	436	464	788	453	975	615	1558	992	311	0	584	449	408	376
Strigamia_maritima	581	625	955	552	1224	744	2095	1251	443	1683	0	614	529	460
Tigriopus_californicus	545	610	975	554	1164	729	1931	1199	406	1437	645	0	498	475
Tribolium_castaneum	534	633	899	583	1212	706	2181	1129	336	1519	638	529	0	399
Zootermopsis_nevadensis	488	640	908	580	1159	706	2175	1033	310	1546	612	534	470	0

## Sheet: OrthologuesStats_one-to-one
	Apis_mellifera	Cloeon_dipterum	Daphnia_pulex	Drosophila_melanogaster	Ephemera_danica	Folsomia_candida	Homo_sapiens	Ladona_fulva	Pediculus_humanus	Stegodyphus_mimosarum	Strigamia_maritima	Tigriopus_californicus	Tribolium_castaneum	Zootermopsis_nevadensis
Apis_mellifera	0	5920	4975	5994	5805	4292	3468	6007	6584	4250	4682	4824	6743	6496
Cloeon_dipterum	5920	0	4860	5553	6307	4263	3342	5697	6008	4147	4591	4754	6036	6107
Daphnia_pulex	4975	4860	0	4725	4591	3958	3158	4627	5030	3962	4309	4526	5076	5082
Drosophila_melanogaster	5994	5553	4725	0	5172	4090	3249	5238	5926	3996	4427	4619	6253	5866
Ephemera_danica	5805	6307	4591	5172	0	3940	3104	6034	5798	4019	4330	4425	5784	6007
Folsomia_candida	4292	4263	3958	4090	3940	0	2612	3921	4416	3295	3705	3944	4416	4316
Homo_sapiens	3468	3342	3158	3249	3104	2612	0	3203	3462	2909	3222	3123	3490	3614
Ladona_fulva	6007	5697	4627	5238	6034	3921	3203	0	6052	4230	4268	4360	5976	6250
Pediculus_humanus	6584	6008	5030	5926	5798	4416	3462	6052	0	4302	4799	4867	6608	6493
Stegodyphus_mimosarum	4250	4147	3962	3996	4019	3295	2909	4230	4302	0	4044	3799	4321	4414
Strigamia_maritima	4682	4591	4309	4427	4330	3705	3222	4268	4799	4044	0	4265	4772	4828
Tigriopus_californicus	4824	4754	4526	4619	4425	3944	3123	4360	4867	3799	4265	0	4876	4899
Tribolium_castaneum	6743	6036	5076	6253	5784	4416	3490	5976	6608	4321	4772	4876	0	6562
Zootermopsis_nevadensis	6496	6107	5082	5866	6007	4316	3614	6250	6493	4414	4828	4899	6562	0
