# Supplementary material for: Genomic adaptations to aquatic and aerial life in mayflies and the origin of insect wings
Source: Nat Commun. 2020 May 26;11:2631. doi: 10.1038/s41467-020-16284-8 (PMC7250882; doi:10.1038/s41467-020-16284-8)
Supplement: Supplementary file 11 — Supplementary Data 7 [file 41467_2020_16284_MOESM11_ESM.xlsx]

## Sheet: Cdip
Tissue_group	Sample_name	Tissue/stage description	Source	Read_length	SE/PE
embryo	embryo_E4_1	embryos 4 dpf (days post fertilization): germ disc (replica 1)**	This study: PRJEB34721	100-nt	PE
embryo	embryo_E4_2	embryos 4 dpf : germ disc (replica 2)**	This study: PRJEB34721	100-nt	PE
embryo	E_day6_rep1	embryos 6 dpf : segmented embryo (replica 1)**	This study: PRJEB34721	100-nt	PE
embryo	E_day10_rep1	embryos 10 dpf : revolution (replica 1)**	This study: PRJEB34721	100-nt	PE
embryo	E_day10_rep2	embryos 10 dpf : revolution (replica 2)**	This study: PRJEB34721	100-nt	PE
embryo	embryo_E14_1	embryos 14 dpf : pre-nymph (replica 1)**	This study: PRJEB34721	100-nt	PE
embryo	embryo_E14_2	embryos 14 dpf : pre-nymph (replica 2)**	This study: PRJEB34721	100-nt	PE
wingPad	wingPad_rep1	late nymphs wing pads (replica 1)**	This study: PRJEB34721	100-nt	PE
wingPad	wingPad_rep2	late nymphs wing pads (replica 2)**	This study: PRJEB34721	100-nt	PE
Adult_head	Male_head_rep1	Adult male head (replica 1)	This study: PRJEB34721	100-nt	PE
Adult_head	Male_head_rep2	Adult male head (replica 2)	This study: PRJEB34721	100-nt	PE
Adult_head	Female_head_rep1	Adult female head (replica 1)	This study: PRJEB34721	100-nt	PE
Adult_head	Female_head_rep2	Adult female head (replica 2)	This study: PRJEB34721	100-nt	PE
muscle	muscle_1	Adult thoracic muscle (replica 1)**	This study: PRJEB34721	100-nt	PE
muscle	muscle_2	Adult thoracic muscle (replica 2)**	This study: PRJEB34721	100-nt	PE
Gonads	male_gonad_1	Adult testes (replica 1)	This study: PRJEB34721	100-nt	PE
Gonads	male_gonad_2	Adult testes (replica 2)	This study: PRJEB34721	100-nt	PE
Gonads	female_gonad_1	Adult Ovaries (replica 1)	This study: PRJEB34721	100-nt	PE
Gonads	female_gonad_2	Adult Ovaries (replica 2)	This study: PRJEB34721	100-nt	PE
gills	gills_1	late nymphs gills (replica 1)**	This study: PRJEB34721	100-nt	PE
gills	gills_2	late nymphs gills (replica 2)**	This study: PRJEB34721	100-nt	PE
Brain	Brain_Fem_Subimago_a	Subimago female brain (replica 1)	This study: PREJEB35103	100-nt	PE
Brain	Brain_Fem_Subimago_b	Subimago female brain (replica 2)	This study: PREJEB35103	100-nt	PE
Gut	Gut_Fem_LastNymph_a	Last nymph female gut (replica 1)	This study: PREJEB35103	100-nt	PE
Gut	Gut_Fem_LastNymph_b	Last nymph female gut (replica 2)	This study: PREJEB35103	100-nt	PE
Malpighian tubules	MalpigTubes_Fem_Subimago_a	Subimago female Malpighian Tubules (replica 1)	This study: PREJEB35103	100-nt	PE
Malpighian tubules	MalpigTubes_Fem_Subimago_b	Subimago female Malpighian Tubules (replica 2)	This study: PREJEB35103	100-nt	PE
Early head	RNA-seq_12H_earlyHead.fastq	Early nymph head (replica 1)*	This study: PREJEB35103	50-nt	SE
Early head	RNA-seq_13H_earlyHead.fastq	Early nymph head (replica 2)*	This study: PREJEB35103	50-nt	SE
Early head	RNA-seq_19H_earlyHead.fastq	Early nymph head (replica 3)*	This study: PREJEB35103	50-nt	SE
Early head	RNA-seq_20H_earlyHead.fastq	Early nymph head (replica 4)*	This study: PREJEB35103	50-nt	SE
Mid head	RNA-seq_22H_26H_midHead.fastq	Mid nymph female head (replica 1)	This study: PREJEB35103	50-nt	SE
Mid head	RNA-seq_31H_32H_midHead.fastq	Mid nymph female head (replica 2)	This study: PREJEB35103	50-nt	SE
Late head	RNA-seq_33H_lateHead_female.fastq	Late nymph female head (replica 1)	This study: PREJEB35103	50-nt	SE
Late head	RNA-seq_35H_lateHead_female.fastq	Late nymph female head (replica 2)	This study: PREJEB35103	50-nt	SE
Late head	RNA-seq_37H_lateHead_female.fastq	Late nymph male head (replica 1)	This study: PREJEB35103	50-nt	SE
Late head	RNA-seq_38H_lateHead_female.fastq	Late nymph male head (replica 2)	This study: PREJEB35103	50-nt	SE
(*) Sex was not determined
(**) Female and male pooled
