# Supplementary material for: Genomic adaptations to aquatic and aerial life in mayflies and the origin of insect wings
Source: Nat Commun. 2020 May 26;11:2631. doi: 10.1038/s41467-020-16284-8 (PMC7250882; doi:10.1038/s41467-020-16284-8)
Supplement: Supplementary file 12 — Supplementary Data 8 [file 41467_2020_16284_MOESM12_ESM.xlsx]

## Sheet: Mfuzz stages
Key	Stage	Sample
E4	4 dpf-> GermDisc	E_day4_rep1
		E_day4_rep2
E6	6dpf -> Segmented embryo	E_day6_rep1
E10	10 dpf -> Revolution	E_day10_rep1
		E_day10_rep2
E14	14 dpf -> Pre-nymph	E_day14_rep1
		E_day14_rep2
eN	early nymphal heads	RNA-seq_12H_earlyHead.fastq (rep1)
		RNA-seq_13H_earlyHead.fastq (rep2)
		RNA-seq_19H_earlyHead.fastq (rep3)
		RNA-seq_20H_earlyHead.fastq (rep4)
mN	mid nymphal heads	RNA-seq_22H_26H_midHead.fastq (rep1)
		RNA-seq_31H_32H_midHead.fastq (rep2)
lN	late nymphal heads	RNA-seq_33H_lateHead_female.fastq (rep1)
		RNA-seq_35H_lateHead_female.fastq (rep2)
		RNA-seq_37H_lateHead_female.fastq (rep3)
		RNA-seq_38H_lateHead_female.fastq (rep4)
A	Adult heads	Male_head_rep1
		Male_head_rep2
		Female_head_rep1
		Female_head_rep2
