# Supplementary material for: Genomic adaptations to aquatic and aerial life in mayflies and the origin of insect wings
Source: Nat Commun. 2020 May 26;11:2631. doi: 10.1038/s41467-020-16284-8 (PMC7250882; doi:10.1038/s41467-020-16284-8)
Supplement: Supplementary file 13 — Supplementary Data 9 [file 41467_2020_16284_MOESM13_ESM.xlsx]

## Sheet: cluster_Mfuzz_Cdip
Gene_ID	Cluster_Mfuzz
CD00001	11
CD00002	11
CD00003	28
CD00005	9
CD00006	18
CD00008	27
CD00009	5
CD00010	3
CD00011	28
CD00012	18
CD00013	9
CD00014	23
CD00015	3
CD00016	9
CD00017	14
CD00018	5
CD00019	20
CD00020	5
CD00021	9
CD00022	14
CD00023	8
CD00024	7
CD00025	15
CD00026	15
CD00027	12
CD00028	2
CD00029	30
CD00031	17
CD00032	3
CD00033	3
CD00034	5
CD00035	26
CD00036	24
CD00038	5
CD00041	28
CD00044	24
CD00046	20
CD00047	20
CD00049	15
CD00050	15
CD00051	3
CD00052	3
CD00053	6
CD00054	26
CD00055	5
CD00056	1
CD00058	22
CD00059	17
CD00060	13
CD00062	15
CD00063	26
CD00064	27
CD00065	22
CD00066	22
CD00067	30
CD00068	19
CD00069	6
CD00070	11
CD00071	3
CD00072	9
CD00073	18
CD00074	24
CD00075	2
CD00076	5
CD00077	18
CD00078	6
CD00079	22
CD00080	22
CD00081	16
CD00083	17
CD00084	19
CD00085	6
CD00086	19
CD00087	23
CD00088	10
CD00089	22
CD00090	6
CD00091	19
CD00092	23
CD00093	27
CD00094	16
CD00095	20
CD00096	10
CD00097	23
CD00098	6
CD00099	8
CD00100	23
CD00101	18
CD00102	8
CD00103	11
CD00104	30
CD00105	8
CD00106	4
CD00107	14
CD00108	15
CD00109	9
CD00110	23
CD00111	12
CD00112	9
CD00113	20
CD00114	14
CD00115	9
CD00116	8
CD00117	20
CD00118	22
CD00119	13
CD00120	9
CD00121	1
CD00122	30
CD00123	9
CD00124	1
CD00125	27
CD00126	6
CD00127	22
CD00128	13
CD00129	27
CD00130	30
CD00131	29
CD00132	2
CD00133	14
CD00134	3
CD00135	2
CD00137	24
CD00138	27
CD00139	30
CD00140	15
CD00141	20
CD00142	28
CD00143	29
CD00144	27
CD00145	18
CD00146	18
CD00147	13
CD00148	21
CD00149	29
CD00150	18
CD00151	20
CD00152	9
CD00153	21
CD00154	12
CD00155	6
CD00156	5
CD00157	30
CD00158	13
CD00161	24
CD00162	11
CD00163	18
CD00164	20
CD00165	15
CD00166	30
CD00167	21
CD00168	1
CD00169	1
CD00170	30
CD00171	6
CD00172	29
CD00173	1
CD00174	7
CD00175	18
CD00177	12
CD00178	21
CD00179	17
CD00180	12
CD00181	7
CD00182	17
CD00184	17
CD00185	24
CD00186	24
CD00188	25
CD00189	9
CD00191	7
CD00192	13
CD00193	17
CD00194	23
CD00196	23
CD00197	16
CD00198	28
CD00199	19
CD00200	4
CD00201	14
CD00202	16
CD00203	19
CD00204	8
CD00205	5
CD00206	27
CD00207	21
CD00208	10
CD00209	18
CD00210	13
CD00211	15
CD00212	25
CD00213	3
CD00214	27
CD00215	25
CD00216	7
CD00217	4
CD00218	10
CD00219	16
CD00220	16
CD00222	27
CD00223	1
CD00224	1
CD00225	16
CD00226	9
CD00227	9
CD00228	10
CD00229	15
CD00230	21
CD00231	12
CD00234	15
CD00235	3
CD00236	3
CD00238	27
CD00239	29
CD00240	9
CD00241	27
CD00242	25
CD00243	6
CD00244	23
CD00245	6
CD00246	28
CD00248	26
CD00249	30
CD00250	4
CD00251	27
CD00252	30
CD00253	19
CD00254	20
CD00255	19
CD00256	17
CD00257	4
CD00258	19
CD00259	3
CD00260	7
CD00262	22
CD00263	28
CD00265	9
CD00266	27
CD00267	24
CD00268	30
CD00269	5
CD00271	14
CD00273	24
CD00274	1
CD00275	23
CD00276	7
CD00277	24
CD00278	10
CD00279	18
CD00280	3
CD00281	24
CD00282	13
CD00283	6
CD00284	22
CD00285	5
CD00286	28
CD00287	4
CD00288	3
CD00289	19
CD00290	25
CD00291	10
CD00292	21
CD00293	7
CD00294	1
CD00295	7
CD00296	17
CD00297	17
CD00298	8
CD00299	19
CD00300	4
CD00301	3
CD00302	1
CD00303	4
CD00304	4
CD00306	24
CD00307	28
CD00308	19
CD00309	20
CD00310	6
CD00311	3
CD00312	2
CD00313	27
CD00314	13
CD00315	6
CD00316	7
CD00317	1
CD00318	28
CD00319	6
CD00320	9
CD00321	18
CD00322	11
CD00323	27
CD00324	27
CD00325	17
CD00326	21
CD00327	5
CD00328	16
CD00329	26
CD00330	5
CD00331	19
CD00332	1
CD00333	26
CD00334	5
CD00335	6
CD00336	27
CD00337	13
CD00338	6
CD00339	13
CD00340	2
CD00341	20
CD00342	10
CD00343	25
CD00344	29
CD00345	8
CD00346	18
CD00347	23
CD00348	3
CD00349	11
CD00350	25
CD00351	7
CD00352	18
CD00353	26
CD00354	3
CD00355	14
CD00356	14
CD00357	8
CD00358	23
CD00359	9
CD00360	27
CD00361	15
CD00362	6
CD00363	6
CD00364	3
CD00365	9
CD00366	26
CD00367	10
CD00369	15
CD00371	7
CD00372	3
CD00373	22
CD00374	1
CD00375	18
CD00376	1
CD00377	28
CD00378	30
CD00380	9
CD00381	22
CD00385	20
CD00386	19
CD00388	24
CD00390	16
CD00391	5
CD00392	20
CD00396	11
CD00398	17
CD00399	16
CD00400	24
CD00402	12
CD00405	7
CD00406	7
CD00407	21
CD00408	27
CD00409	21
CD00410	20
CD00411	26
CD00412	21
CD00413	2
CD00414	29
CD00415	23
CD00416	11
CD00417	3
CD00419	9
CD00420	23
CD00421	23
CD00422	1
CD00423	1
CD00424	14
CD00425	8
CD00426	4
CD00427	23
CD00428	14
CD00429	19
CD00430	18
CD00431	13
CD00432	29
CD00433	21
CD00434	3
CD00435	11
CD00436	8
CD00437	27
CD00438	16
CD00439	9
CD00440	1
CD00441	11
CD00442	11
CD00443	17
CD00444	6
CD00445	8
CD00446	1
CD00447	24
CD00448	10
CD00449	13
CD00450	10
CD00451	9
CD00452	4
CD00453	26
CD00454	20
CD00455	16
CD00456	14
CD00457	16
CD00458	28
CD00460	20
CD00461	16
CD00462	7
CD00463	15
CD00464	27
CD00465	20
CD00466	10
CD00467	29
CD00468	27
CD00469	4
CD00470	27
CD00471	1
CD00472	26
CD00473	23
CD00474	16
CD00475	7
CD00476	11
CD00477	14
CD00478	19
CD00479	20
CD00480	5
CD00481	19
CD00482	26
CD00483	4
CD00484	20
CD00485	26
CD00486	26
CD00487	20
CD00488	7
CD00489	27
CD00490	28
CD00491	13
CD00492	5
CD00493	22
CD00494	7
CD00495	5
CD00496	14
CD00497	22
CD00499	16
CD00500	9
CD00501	23
CD00502	27
CD00503	3
CD00505	23
CD00506	30
CD00507	3
CD00508	6
CD00509	5
CD00510	8
CD00511	13
CD00512	17
CD00513	5
CD00514	30
CD00515	11
CD00517	1
CD00518	24
CD00519	1
CD00520	7
CD00521	20
CD00522	13
CD00525	8
CD00526	29
CD00528	26
CD00529	14
CD00530	27
CD00531	29
CD00532	30
CD00534	14
CD00536	7
CD00537	19
CD00538	15
CD00539	27
CD00540	29
CD00541	3
CD00542	18
CD00543	23
CD00545	27
CD00546	11
CD00547	14
CD00548	15
CD00549	12
CD00550	7
CD00551	1
CD00552	27
CD00553	9
CD00554	9
CD00555	18
CD00556	21
CD00557	14
CD00558	20
CD00559	14
CD00560	14
CD00561	14
CD00562	26
CD00563	7
CD00564	7
CD00565	29
CD00566	27
CD00567	25
CD00568	27
CD00569	10
CD00570	18
CD00571	15
CD00574	17
CD00576	14
CD00577	7
CD00578	14
CD00579	20
CD00581	13
CD00582	12
CD00583	23
CD00584	18
CD00585	10
CD00587	12
CD00588	5
CD00589	5
CD00591	1
CD00592	7
CD00593	22
CD00594	18
CD00595	9
CD00596	15
CD00597	17
CD00598	9
CD00599	10
CD00600	11
CD00601	7
CD00602	17
CD00603	16
CD00604	9
CD00605	11
CD00607	11
CD00608	14
CD00609	14
CD00610	26
CD00611	11
CD00612	25
CD00613	6
CD00614	7
CD00615	4
CD00617	3
CD00618	25
CD00619	6
CD00620	11
CD00621	1
CD00622	11
CD00624	14
CD00625	27
CD00626	16
CD00627	27
CD00628	11
CD00629	20
CD00630	6
CD00631	27
CD00633	27
CD00634	11
CD00635	6
CD00636	11
CD00637	11
CD00638	11
CD00639	3
CD00640	11
CD00641	2
CD00642	25
CD00643	5
CD00644	12
CD00645	1
CD00647	6
CD00648	3
CD00649	11
CD00650	5
CD00651	11
CD00652	5
CD00653	4
CD00654	27
CD00655	29
CD00656	6
CD00658	8
CD00660	24
CD00662	12
CD00663	22
CD00665	24
CD00666	3
CD00667	6
CD00668	17
CD00670	27
CD00671	17
CD00672	24
CD00673	24
CD00674	27
CD00675	11
CD00676	11
CD00677	6
CD00678	17
CD00679	2
CD00680	27
CD00681	4
CD00682	24
CD00683	5
CD00684	3
CD00686	27
CD00687	8
CD00689	14
CD00690	19
CD00691	12
CD00692	3
CD00693	22
CD00694	20
CD00695	27
CD00696	20
CD00697	16
CD00704	9
CD00705	26
CD00706	18
CD00707	18
CD00709	24
CD00710	24
CD00711	30
CD00712	2
CD00713	16
CD00714	15
CD00715	3
CD00716	20
CD00717	27
CD00718	4
CD00719	3
CD00720	15
CD00721	20
CD00722	22
CD00723	7
CD00724	8
CD00725	10
CD00726	18
CD00727	22
CD00728	29
CD00729	21
CD00730	9
CD00731	28
CD00732	26
CD00733	3
CD00734	24
CD00735	26
CD00736	22
CD00737	2
CD00738	14
CD00739	18
CD00740	13
CD00741	6
CD00742	23
CD00743	1
CD00744	5
CD00745	24
CD00746	5
CD00747	17
CD00748	21
CD00749	10
CD00750	27
CD00751	25
CD00752	5
CD00753	8
CD00754	16
CD00755	17
CD00756	17
CD00757	10
CD00758	25
CD00759	1
CD00760	19
CD00761	17
CD00762	22
CD00763	12
CD00764	29
CD00765	17
CD00766	8
CD00767	30
CD00768	30
CD00769	6
CD00770	7
CD00771	19
CD00772	4
CD00773	23
CD00774	23
CD00775	24
CD00776	30
CD00777	2
CD00778	25
CD00779	27
CD00781	29
CD00782	14
CD00783	29
CD00784	5
CD00785	2
CD00786	19
CD00787	2
CD00788	10
CD00789	27
CD00790	15
CD00791	16
CD00792	17
CD00794	25
CD00795	2
CD00796	24
CD00797	2
CD00798	17
CD00799	8
CD00800	4
CD00801	24
CD00802	12
CD00803	21
CD00804	3
CD00805	2
CD00806	30
CD00807	11
CD00808	18
CD00809	9
CD00810	14
CD00811	27
CD00812	20
CD00813	7
CD00814	5
CD00815	11
CD00816	13
CD00817	3
CD00818	26
CD00820	14
CD00821	9
CD00822	7
CD00823	5
CD00825	9
CD00826	26
CD00827	20
CD00828	21
CD00829	20
CD00830	1
CD00831	29
CD00832	18
CD00833	9
CD00834	20
CD00835	12
CD00836	6
CD00837	9
CD00838	2
CD00839	24
CD00840	4
CD00841	16
CD00842	14
CD00843	27
CD00844	26
CD00845	27
CD00846	20
CD00847	23
CD00848	8
CD00849	2
CD00850	7
CD00851	9
CD00852	14
CD00853	4
CD00854	28
CD00855	4
CD00856	9
CD00858	18
CD00859	6
CD00860	2
CD00861	4
CD00862	3
CD00863	15
CD00864	21
CD00865	9
CD00866	8
CD00867	13
CD00868	21
CD00869	21
CD00870	18
CD00871	11
CD00872	9
CD00873	19
CD00874	5
CD00875	12
CD00876	20
CD00877	6
CD00878	22
CD00879	21
CD00880	15
CD00881	21
CD00882	1
CD00883	29
CD00885	11
CD00886	18
CD00888	23
CD00889	23
CD00890	3
CD00891	11
CD00892	9
CD00893	22
CD00894	21
CD00895	16
CD00896	26
CD00897	6
CD00898	29
CD00899	12
CD00900	18
CD00901	27
CD00902	18
CD00903	9
CD00904	29
CD00905	25
CD00906	3
CD00907	5
CD00908	21
CD00909	18
CD00910	27
CD00911	1
CD00912	27
CD00913	8
CD00914	4
CD00915	13
CD00916	9
CD00917	30
CD00919	5
CD00920	26
CD00921	16
CD00922	5
CD00923	26
CD00925	22
CD00926	17
CD00927	30
CD00928	24
CD00930	18
CD00931	17
CD00932	8
CD00933	13
CD00934	10
CD00935	2
CD00936	27
CD00937	17
CD00938	30
CD00939	27
CD00940	5
CD00941	13
CD00942	24
CD00943	15
CD00944	19
CD00945	22
CD00946	22
CD00947	12
CD00948	11
CD00949	14
CD00950	30
CD00951	13
CD00952	30
CD00953	12
CD00955	9
CD00957	24
CD00958	16
CD00959	8
CD00960	4
CD00961	20
CD00962	29
CD00963	1
CD00964	4
CD00965	27
CD00966	9
CD00967	30
CD00968	10
CD00970	3
CD00971	8
CD00972	7
CD00973	14
CD00974	24
CD00975	17
CD00976	11
CD00978	11
CD00980	11
CD00981	6
CD00982	11
CD00983	11
CD00984	11
CD00985	6
CD00986	11
CD00987	11
CD00988	14
CD00989	12
CD00990	11
CD00991	21
CD00992	14
CD00993	24
CD00994	26
CD00995	11
CD00996	27
CD00997	24
CD00998	14
CD00999	13
CD01000	2
CD01001	13
CD01002	18
CD01003	29
CD01004	1
CD01005	23
CD01006	5
CD01007	5
CD01008	19
CD01009	3
CD01010	21
CD01011	21
CD01012	15
CD01013	5
CD01015	10
CD01016	10
CD01017	30
CD01018	19
CD01019	17
CD01020	29
CD01021	27
CD01022	29
CD01023	12
CD01024	21
CD01026	21
CD01027	21
CD01028	7
CD01029	26
CD01030	3
CD01031	11
CD01032	21
CD01033	12
CD01035	11
CD01036	21
CD01037	15
CD01038	21
CD01039	11
CD01040	21
CD01041	8
CD01042	26
CD01043	11
CD01044	8
CD01045	21
CD01046	21
CD01047	17
CD01048	9
CD01049	21
CD01050	9
CD01051	3
CD01052	21
CD01053	5
CD01054	17
CD01055	28
CD01056	16
CD01057	30
CD01058	25
CD01059	4
CD01060	30
CD01061	6
CD01062	26
CD01063	3
CD01064	20
CD01065	11
CD01066	15
CD01067	24
CD01068	9
CD01069	3
CD01070	6
CD01071	15
CD01072	23
CD01073	25
CD01074	7
CD01075	15
CD01076	3
CD01077	1
CD01078	23
CD01080	1
CD01081	10
CD01082	23
CD01083	29
CD01084	24
CD01085	30
CD01086	1
CD01087	7
CD01088	3
CD01089	18
CD01090	20
CD01091	18
CD01092	6
CD01093	15
CD01094	30
CD01095	18
CD01096	25
CD01097	9
CD01098	26
CD01099	22
CD01100	18
CD01101	18
CD01102	19
CD01103	18
CD01104	16
CD01105	15
CD01106	7
CD01107	18
CD01108	18
CD01109	18
CD01110	24
CD01111	18
CD01112	20
CD01113	7
CD01114	9
CD01115	18
CD01116	2
CD01117	12
CD01122	26
CD01123	19
CD01124	28
CD01125	20
CD01127	26
CD01128	23
CD01129	22
CD01130	22
CD01131	4
CD01133	22
CD01134	6
CD01135	8
CD01136	24
CD01137	5
CD01138	16
CD01139	4
CD01140	30
CD01141	30
CD01142	16
CD01143	30
CD01144	5
CD01145	9
CD01146	23
CD01147	5
CD01148	3
CD01149	13
CD01150	29
CD01151	27
CD01152	9
CD01153	4
CD01154	25
CD01155	16
CD01156	22
CD01157	28
CD01158	19
CD01159	25
CD01160	19
CD01161	15
CD01162	18
CD01163	20
CD01164	2
CD01165	16
CD01167	8
CD01168	25
CD01169	8
CD01170	28
CD01171	9
CD01172	27
CD01173	19
CD01174	7
CD01175	17
CD01176	12
CD01177	20
CD01178	25
CD01179	30
CD01180	15
CD01181	8
CD01182	1
CD01183	27
CD01184	24
CD01185	8
CD01186	27
CD01187	8
CD01188	2
CD01189	21
CD01190	30
CD01192	2
CD01193	9
CD01194	12
CD01195	17
CD01196	23
CD01197	9
CD01198	10
CD01199	20
CD01200	5
CD01201	1
CD01202	9
CD01203	9
CD01204	24
CD01205	9
CD01206	22
CD01207	29
CD01208	10
CD01209	27
CD01210	5
CD01211	19
CD01212	4
CD01213	10
CD01214	22
CD01215	25
CD01216	11
CD01217	13
CD01218	11
CD01219	18
CD01220	11
CD01221	30
CD01222	11
CD01223	11
CD01224	6
CD01225	26
CD01226	1
CD01227	11
CD01228	11
CD01229	24
CD01232	9
CD01233	9
CD01234	28
CD01235	11
CD01236	28
CD01237	17
CD01238	22
CD01239	22
CD01240	19
CD01241	2
CD01242	20
CD01243	28
CD01244	8
CD01245	24
CD01246	11
CD01247	25
CD01248	25
CD01249	10
CD01250	3
CD01251	1
CD01252	26
CD01253	1
CD01254	18
CD01256	27
CD01257	29
CD01258	8
CD01259	10
CD01260	16
CD01261	21
CD01262	12
CD01263	24
CD01265	17
CD01266	13
CD01269	22
CD01270	9
CD01271	27
CD01272	3
CD01273	27
CD01274	9
CD01275	24
CD01276	2
CD01277	2
CD01278	23
CD01279	8
CD01280	19
CD01281	6
CD01282	27
CD01283	1
CD01284	2
CD01285	18
CD01286	16
CD01288	11
CD01289	21
CD01290	11
CD01291	11
CD01292	11
CD01293	14
CD01297	27
CD01298	20
CD01300	20
CD01301	29
CD01302	15
CD01303	23
CD01304	10
CD01305	28
CD01306	9
CD01307	3
CD01308	29
CD01309	27
CD01310	6
CD01311	4
CD01312	28
CD01313	14
CD01314	14
CD01316	12
CD01317	26
CD01318	21
CD01320	11
CD01322	11
CD01323	11
CD01324	14
CD01325	14
CD01326	14
CD01327	11
CD01328	11
CD01330	11
CD01331	14
CD01332	21
CD01333	11
CD01334	14
CD01335	11
CD01336	11
CD01339	10
CD01341	13
CD01342	12
CD01343	10
CD01344	27
CD01345	7
CD01346	27
CD01347	7
CD01348	14
CD01349	20
CD01350	28
CD01351	24
CD01352	22
CD01353	2
CD01354	29
CD01355	1
CD01356	7
CD01357	12
CD01358	28
CD01359	19
CD01360	1
CD01361	14
CD01362	30
CD01363	24
CD01364	17
CD01365	4
CD01366	27
CD01367	7
CD01368	21
CD01369	18
CD01370	11
CD01371	15
CD01372	5
CD01373	3
CD01374	25
CD01375	15
CD01376	13
CD01377	8
CD01378	11
CD01379	9
CD01381	13
CD01382	17
CD01383	14
CD01386	14
CD01387	14
CD01389	14
CD01390	11
CD01391	14
CD01392	11
CD01393	14
CD01394	11
CD01395	19
CD01396	17
CD01397	12
CD01398	18
CD01400	30
CD01401	5
CD01402	20
CD01403	24
CD01404	29
CD01405	7
CD01406	1
CD01407	6
CD01408	3
CD01409	21
CD01410	26
CD01411	11
CD01412	26
CD01413	23
CD01414	15
CD01415	11
CD01416	21
CD01417	11
CD01418	11
CD01419	11
CD01420	11
CD01421	18
CD01422	11
CD01423	11
CD01424	11
CD01426	24
CD01427	11
CD01428	11
CD01429	14
CD01430	11
CD01431	11
CD01432	11
CD01433	21
CD01434	21
CD01435	11
CD01436	11
CD01437	12
CD01438	11
CD01439	2
CD01440	6
CD01441	19
CD01442	9
CD01443	23
CD01444	22
CD01445	14
CD01446	29
CD01447	28
CD01448	4
CD01449	4
CD01450	8
CD01452	19
CD01453	28
CD01454	13
CD01455	2
CD01456	4
CD01457	28
CD01458	23
CD01459	4
CD01460	20
CD01461	27
CD01462	13
CD01463	20
CD01464	1
CD01465	22
CD01466	7
CD01467	10
CD01468	29
CD01469	23
CD01470	27
CD01471	21
CD01472	7
CD01473	18
CD01474	14
CD01475	6
CD01476	1
CD01477	12
CD01478	10
CD01479	27
CD01480	24
CD01481	5
CD01482	30
CD01483	8
CD01484	19
CD01485	27
CD01486	29
CD01487	14
CD01489	7
CD01490	25
CD01491	13
CD01492	7
CD01493	25
CD01494	7
CD01495	21
CD01496	5
CD01497	6
CD01498	17
CD01499	18
CD01500	19
CD01501	12
CD01502	2
CD01503	7
CD01504	27
CD01505	26
CD01506	9
CD01507	25
CD01508	30
CD01509	18
CD01510	27
CD01511	3
CD01512	12
CD01513	28
CD01514	14
CD01515	10
CD01516	25
CD01517	24
CD01518	28
CD01519	9
CD01520	17
CD01521	13
CD01522	29
CD01523	25
CD01524	5
CD01525	4
CD01526	15
CD01527	20
CD01528	29
CD01529	24
CD01530	6
CD01532	28
CD01533	29
CD01534	13
CD01535	28
CD01536	21
CD01537	7
CD01538	13
CD01539	29
CD01540	1
CD01541	19
CD01542	26
CD01543	7
CD01544	3
CD01545	17
CD01546	13
CD01547	4
CD01548	15
CD01549	24
CD01550	20
CD01551	9
CD01552	27
CD01553	29
CD01554	3
CD01555	30
CD01556	26
CD01557	24
CD01558	21
CD01559	27
CD01560	26
CD01561	28
CD01562	30
CD01563	17
CD01564	28
CD01565	15
CD01566	6
CD01567	21
CD01568	29
CD01569	21
CD01571	25
CD01572	10
CD01573	2
CD01574	22
CD01575	12
CD01576	25
CD01577	6
CD01578	27
CD01579	15
CD01580	28
CD01581	22
CD01582	9
CD01583	27
CD01584	18
CD01585	12
CD01586	29
CD01587	16
CD01588	20
CD01589	4
CD01590	18
CD01591	14
CD01592	1
CD01593	18
CD01594	16
CD01595	2
CD01596	1
CD01597	22
CD01598	3
CD01599	24
CD01600	13
CD01601	13
CD01602	7
CD01603	3
CD01604	18
CD01605	30
CD01606	28
CD01607	25
CD01608	27
CD01609	5
CD01610	9
CD01611	29
CD01612	19
CD01613	29
CD01614	24
CD01615	18
CD01616	22
CD01617	23
CD01618	23
CD01619	23
CD01620	23
CD01621	9
CD01622	27
CD01623	24
CD01624	7
CD01625	12
CD01626	18
CD01627	17
CD01628	7
CD01629	9
CD01630	18
CD01631	11
CD01632	29
CD01633	5
CD01634	2
CD01635	25
CD01636	19
CD01637	22
CD01638	17
CD01639	13
CD01640	16
CD01641	12
CD01642	13
CD01643	9
CD01644	25
CD01645	27
CD01646	17
CD01647	9
CD01660	21
CD01662	21
CD01664	12
CD01665	18
CD01666	7
CD01667	17
CD01668	1
CD01669	17
CD01670	12
CD01671	7
CD01672	24
CD01673	6
CD01674	15
CD01675	17
CD01676	10
CD01677	10
CD01678	30
CD01679	18
CD01680	16
CD01681	23
CD01682	1
CD01683	16
CD01684	6
CD01685	2
CD01686	25
CD01688	29
CD01689	30
CD01690	16
CD01691	20
CD01692	30
CD01693	18
CD01694	27
CD01695	30
CD01696	16
CD01697	26
CD01698	6
CD01699	1
CD01700	27
CD01701	19
CD01702	21
CD01703	18
CD01704	15
CD01705	7
CD01706	18
CD01707	13
CD01708	6
CD01709	11
CD01710	14
CD01711	20
CD01712	19
CD01713	15
CD01714	23
CD01715	30
CD01716	23
CD01717	23
CD01718	18
CD01719	5
CD01720	15
CD01721	30
CD01722	24
CD01723	25
CD01724	4
CD01725	5
CD01726	8
CD01727	30
CD01728	25
CD01729	28
CD01730	21
CD01731	6
CD01732	3
CD01733	7
CD01734	24
CD01735	23
CD01736	13
CD01737	3
CD01738	4
CD01739	23
CD01740	20
CD01741	28
CD01742	23
CD01743	1
CD01744	8
CD01745	1
CD01746	23
CD01747	26
CD01748	15
CD01749	14
CD01750	3
CD01751	20
CD01752	4
CD01753	28
CD01754	18
CD01755	4
CD01756	6
CD01757	9
CD01758	27
CD01759	24
CD01760	19
CD01761	12
CD01762	23
CD01763	19
CD01764	13
CD01765	9
CD01766	6
CD01767	12
CD01768	1
CD01769	4
CD01770	3
CD01771	8
CD01772	5
CD01773	10
CD01774	4
CD01775	29
CD01776	19
CD01777	23
CD01778	25
CD01779	18
CD01780	2
CD01781	18
CD01782	25
CD01783	19
CD01784	2
CD01785	29
CD01786	30
CD01787	23
CD01788	19
CD01789	21
CD01790	2
CD01791	30
CD01792	26
CD01793	29
CD01794	30
CD01795	22
CD01796	20
CD01797	10
CD01798	23
CD01799	9
CD01800	7
CD01801	4
CD01802	24
CD01803	24
CD01804	24
CD01806	7
CD01807	10
CD01808	29
CD01809	11
CD01810	8
CD01811	19
CD01812	13
CD01813	14
CD01815	30
CD01817	8
CD01818	27
CD01819	13
CD01820	2
CD01821	14
CD01822	2
CD01823	29
CD01824	13
CD01825	23
CD01826	2
CD01827	23
CD01828	27
CD01829	8
CD01830	25
CD01831	19
CD01832	6
CD01833	8
CD01834	19
CD01836	2
CD01837	1
CD01838	19
CD01839	12
CD01840	19
CD01841	20
CD01842	30
CD01843	20
CD01844	23
CD01845	20
CD01846	18
CD01847	19
CD01848	8
CD01849	20
CD01850	13
CD01851	7
CD01852	7
CD01853	15
CD01854	3
CD01855	1
CD01856	30
CD01857	25
CD01858	3
CD01859	25
CD01860	18
CD01861	18
CD01862	13
CD01863	12
CD01864	30
CD01865	16
CD01866	15
CD01867	5
CD01868	3
CD01869	18
CD01870	7
CD01871	15
CD01872	29
CD01873	26
CD01874	7
CD01875	9
CD01876	3
CD01877	2
CD01878	2
CD01879	9
CD01880	20
CD01881	27
CD01882	10
CD01883	24
CD01884	8
CD01885	23
CD01886	4
CD01887	22
CD01888	8
CD01889	26
CD01890	1
CD01891	23
CD01892	15
CD01893	27
CD01894	22
CD01895	29
CD01896	4
CD01897	23
CD01898	14
CD01899	25
CD01900	23
CD01901	30
CD01902	2
CD01903	9
CD01904	21
CD01905	21
CD01906	4
CD01907	24
CD01908	9
CD01909	15
CD01910	12
CD01911	4
CD01912	1
CD01913	2
CD01914	3
CD01915	6
CD01916	21
CD01917	26
CD01918	6
CD01919	3
CD01920	25
CD01921	21
CD01922	14
CD01923	5
CD01924	6
CD01925	20
CD01926	3
CD01927	21
CD01928	1
CD01929	29
CD01930	23
CD01931	4
CD01932	29
CD01933	30
CD01934	17
CD01935	26
CD01936	1
CD01937	20
CD01938	28
CD01939	5
CD01940	23
CD01941	29
CD01942	13
CD01943	3
CD01944	4
CD01945	28
CD01946	16
CD01947	3
CD01950	6
CD01951	18
CD01952	26
CD01954	26
CD01955	11
CD01956	29
CD01957	11
CD01958	9
CD01959	11
CD01960	14
CD01962	11
CD01963	3
CD01964	21
CD01965	18
CD01966	15
CD01967	11
CD01968	26
CD01970	26
CD01972	19
CD01973	24
CD01974	14
CD01975	27
CD01977	20
CD01978	6
CD01979	17
CD01980	17
CD01981	10
CD01983	1
CD01985	1
CD01986	16
CD01988	10
CD01989	10
CD01991	15
CD01992	24
CD01993	22
CD01994	12
CD01995	16
CD01997	5
CD02000	20
CD02003	26
CD02006	6
CD02007	15
CD02009	9
CD02010	26
CD02011	11
CD02012	26
CD02015	26
CD02030	3
CD02031	12
CD02033	11
CD02034	22
CD02035	21
CD02036	23
CD02037	18
CD02038	4
CD02039	26
CD02040	17
CD02041	26
CD02042	1
CD02043	24
CD02045	9
CD02046	15
CD02047	3
CD02048	4
CD02049	17
CD02050	2
CD02051	11
CD02052	6
CD02053	9
CD02055	19
CD02056	22
CD02057	19
CD02058	21
CD02059	25
CD02060	5
CD02061	21
CD02062	24
CD02064	3
CD02065	22
CD02067	25
CD02068	8
CD02069	5
CD02070	22
CD02071	11
CD02072	2
CD02073	16
CD02074	4
CD02075	14
CD02076	3
CD02078	11
CD02079	30
CD02080	24
CD02081	12
CD02082	1
CD02083	7
CD02084	26
CD02085	16
CD02086	3
CD02087	8
CD02088	22
CD02089	9
CD02090	4
CD02091	9
CD02092	10
CD02093	20
CD02094	11
CD02099	14
CD02105	26
CD02116	22
CD02117	17
CD02118	12
CD02119	15
CD02120	14
CD02121	29
CD02122	27
CD02123	18
CD02124	19
CD02125	22
CD02126	19
CD02127	2
CD02128	4
CD02129	22
CD02130	4
CD02131	23
CD02132	12
CD02133	2
CD02134	17
CD02136	30
CD02137	19
CD02138	12
CD02139	28
CD02140	28
CD02142	21
CD02143	25
CD02145	16
CD02146	25
CD02147	27
CD02148	9
CD02149	3
CD02150	10
CD02151	3
CD02152	22
CD02153	21
CD02154	7
CD02155	20
CD02156	15
CD02157	9
CD02158	6
CD02159	11
CD02160	24
CD02161	15
CD02162	24
CD02163	22
CD02164	30
CD02165	8
CD02166	25
CD02167	11
CD02168	27
CD02169	22
CD02170	3
CD02171	4
CD02172	14
CD02173	30
CD02174	8
CD02175	22
CD02176	28
CD02177	20
CD02178	19
CD02179	21
CD02180	6
CD02181	3
CD02182	23
CD02183	8
CD02184	13
CD02185	29
CD02186	6
CD02187	24
CD02188	30
CD02189	7
CD02190	21
CD02191	17
CD02192	7
CD02193	26
CD02194	27
CD02195	5
CD02196	6
CD02197	15
CD02198	25
CD02199	24
CD02200	9
CD02201	22
CD02202	29
CD02203	24
CD02204	30
CD02205	8
CD02206	9
CD02207	8
CD02208	10
CD02209	28
CD02210	19
CD02211	28
CD02212	19
CD02213	23
CD02214	1
CD02215	1
CD02216	10
CD02217	1
CD02218	28
[truncated: 13,257 more rows]

## Sheet: Membership
	1	2	3	4	5	6	7	8	9	10	11	12	13	14	15	16	17	18	19	20	21	22	23	24	25	26	27	28	29	30
CD00001	6.50654e-05	0.000484754	0.00135385	0.00177483	0.000255878	0.00180964	7.57129e-05	0.000447498	6.15686e-05	0.00015253	0.801801	8.41655e-05	5.27007e-05	0.152352	0.000180296	0.000123023	0.000151856	5.55441e-05	3.79531e-05	0.000644137	0.00321767	5.19629e-05	0.000224646	0.000129575	0.000339628	0.033505	0.000362591	0.000110879	4.44426e-05	4.94667e-05
CD00002	2.45301e-05	0.000156485	0.000796296	0.000370368	0.000131823	0.000558607	3.5886e-05	0.000272182	2.31496e-05	0.000134754	0.980366	4.60822e-05	2.61655e-05	0.00794506	6.77638e-05	7.43473e-05	0.000104769	2.5329e-05	1.92309e-05	0.00044128	0.00201942	3.01312e-05	6.18158e-05	8.53882e-05	9.14214e-05	0.00576336	0.000248143	3.77985e-05	2.02331e-05	2.25175e-05
CD00003	0.0358377	0.00601411	0.0012408	0.00929829	0.00146391	0.00180336	0.0165373	0.00206298	0.159479	0.00742236	0.00195923	0.0733927	0.0639292	0.00274058	0.00403756	0.00644906	0.0020384	0.198938	0.0140415	0.00105709	0.00194346	0.00384655	0.0583984	0.00160006	0.0327658	0.00176219	0.00114084	0.229951	0.0506706	0.00817781
CD00005	0.0591543	0.000226453	6.7561e-05	0.000349926	0.000154515	0.000159331	0.00407487	8.89528e-05	0.864371	0.000222583	9.79286e-05	0.00304254	0.00109114	0.000144383	0.000979327	0.000173675	0.000153458	0.0293437	0.000854598	7.13904e-05	8.28453e-05	0.000212988	0.00845252	8.67211e-05	0.00129192	0.00010526	6.11517e-05	0.00921341	0.0138799	0.00179197
CD00006	0.0526542	0.00491516	0.0020236	0.0141723	0.00356762	0.00367163	0.091248	0.0023025	0.122078	0.0120417	0.00631512	0.10318	0.0145279	0.011165	0.0143783	0.00443427	0.00455778	0.249669	0.0118778	0.0020045	0.00312135	0.00422338	0.104113	0.00208948	0.0266396	0.00402202	0.00163438	0.0504949	0.0578784	0.015
CD00008	7.11459e-05	0.000432063	0.0352047	0.000196753	0.00259233	0.00144252	9.41316e-05	0.00465271	5.44052e-05	0.000418463	0.000789807	0.000101131	0.000145549	0.00044051	0.000217303	0.00101167	0.00204345	5.55127e-05	0.000134845	0.308226	0.00212214	0.000540819	8.19511e-05	0.0169316	0.000103926	0.0011297	0.620496	7.02211e-05	7.13488e-05	0.000127352
CD00009	0.00262857	0.001387	0.00593926	0.00111007	0.793053	0.00746004	0.00470786	0.00247369	0.00140081	0.00208245	0.00244485	0.00152073	0.00147197	0.00295684	0.0247131	0.00228426	0.0587544	0.00122831	0.00359995	0.027148	0.00196154	0.00848581	0.00151957	0.0147238	0.00093788	0.00286803	0.0081242	0.000874507	0.00237142	0.00976767
CD00010	0.000175402	0.00371652	0.641589	0.00149709	0.00183757	0.0114646	0.000190583	0.0847551	0.000151232	0.00110006	0.00717572	0.000257103	0.000322402	0.00202094	0.000426884	0.00216241	0.00129986	0.00015097	0.000212439	0.0524354	0.0737988	0.000529965	0.000300536	0.00452108	0.000554059	0.0171717	0.0895563	0.000267529	0.00015388	0.000205231
CD00011	0.0247249	0.00393042	0.000545932	0.0048378	0.000612794	0.00105347	0.00486635	0.00100329	0.142764	0.0019199	0.000699642	0.015244	0.016248	0.000863153	0.0019416	0.00216127	0.000682916	0.0585288	0.00378768	0.000450766	0.000833229	0.00122778	0.0397143	0.000603915	0.0300179	0.000815752	0.000477846	0.618793	0.0174257	0.00322415
CD00012	0.0250825	0.000299515	9.11436e-05	0.000493205	0.000186753	0.000197247	0.00774499	0.000128832	0.313106	0.000505342	0.000148668	0.0136253	0.00192228	0.00019886	0.000955782	0.00027405	0.000222838	0.585015	0.00129122	9.50347e-05	0.000122403	0.00030917	0.0065441	0.000119917	0.00163405	0.000143926	8.33422e-05	0.0107226	0.0267868	0.00194877
CD00013	0.178211	0.00200715	0.000584714	0.00334693	0.00112969	0.00156559	0.01292	0.000816119	0.426414	0.00180264	0.000908086	0.0131688	0.00580029	0.00121657	0.00688491	0.00131604	0.00104195	0.0514473	0.00369158	0.000593983	0.000797274	0.00127215	0.104005	0.000645088	0.0143961	0.00100827	0.000510257	0.126283	0.0289096	0.00730595
CD00014	0.111252	0.00421704	0.00241151	0.0121452	0.00675964	0.0055605	0.151629	0.00219408	0.122557	0.00739013	0.00777994	0.0361011	0.00842539	0.0177229	0.0514638	0.00335808	0.00629655	0.0823195	0.0107431	0.00274684	0.00314353	0.00432679	0.195853	0.00235457	0.0213051	0.00518403	0.00189153	0.0343533	0.0519597	0.0265545
CD00015	0.000136116	0.00198262	0.708382	0.000911874	0.00227054	0.015113	0.000149534	0.0224422	0.000111266	0.000573908	0.00479697	0.000181503	0.000202604	0.00160153	0.000405758	0.00106591	0.00116239	0.000105318	0.00014811	0.118454	0.0225866	0.00037233	0.000215708	0.00335404	0.000355356	0.0156941	0.0767677	0.000179387	0.000112366	0.000165012
CD00016	0.0575877	0.000328474	0.000107266	0.000659017	0.000240299	0.000267293	0.0105659	0.000137642	0.711781	0.000471365	0.000203891	0.00712799	0.00125396	0.000296155	0.00169333	0.000247255	0.000249451	0.148751	0.00106725	0.000113476	0.000145284	0.000287572	0.0190777	0.000124342	0.00229925	0.000192216	9.21993e-05	0.0128333	0.0195219	0.00227693
CD00017	0.0179246	0.00798729	0.0166453	0.0175056	0.0701389	0.0261391	0.0333988	0.00748843	0.0121836	0.0118801	0.0692597	0.010706	0.00629556	0.337191	0.101228	0.0073926	0.0374592	0.0098631	0.00992427	0.0253032	0.0140956	0.0102257	0.0316609	0.0116376	0.0123612	0.0305394	0.0116233	0.00907317	0.0119583	0.0209102
CD00018	0.00711789	0.0012362	0.00365186	0.00137683	0.543548	0.00539079	0.0246948	0.00183727	0.00321574	0.00404707	0.00339552	0.00330067	0.00231499	0.00515462	0.133196	0.00244917	0.138805	0.00302212	0.00908902	0.0125835	0.00182781	0.0136309	0.00315265	0.00971958	0.00131568	0.00272375	0.00450785	0.00144503	0.00697673	0.0452729
CD00019	0.00406838	0.00855888	0.0529929	0.00368291	0.123353	0.0346637	0.00437157	0.0352719	0.00261936	0.00822068	0.00611222	0.00354836	0.00555756	0.00451036	0.0128787	0.0175808	0.056374	0.00238068	0.00682065	0.218807	0.0125886	0.0248895	0.00296765	0.174025	0.00300586	0.0106034	0.14428	0.00266729	0.00381028	0.00878922
CD00020	0.00219991	0.00303993	0.0245675	0.00163835	0.34037	0.014248	0.00312995	0.0105962	0.00134117	0.00452867	0.00362775	0.00186064	0.00260121	0.00304903	0.010058	0.00746668	0.0971216	0.001283	0.00458406	0.206632	0.00521499	0.0201267	0.00148951	0.1461	0.00128099	0.00505768	0.0667484	0.00113631	0.00224383	0.00665783
CD00021	0.026413	0.000180282	5.50928e-05	0.000272632	0.00011882	0.000121253	0.00504275	7.91362e-05	0.480501	0.000301196	8.31206e-05	0.00650258	0.00129211	0.00010905	0.000637808	0.000171427	0.000139523	0.436164	0.000944742	5.86177e-05	7.17505e-05	0.000207446	0.00402819	7.61754e-05	0.000939034	8.29814e-05	5.14039e-05	0.0067818	0.0270566	0.00151695
CD00022	0.0409512	0.0115722	0.00941564	0.0375223	0.0182939	0.0149952	0.0717441	0.00709051	0.0418022	0.0207543	0.0483305	0.0369979	0.0143713	0.179357	0.0526945	0.0100511	0.0183677	0.0382128	0.0158947	0.00992605	0.012935	0.0100058	0.121312	0.00749715	0.0357665	0.0211847	0.00682634	0.0320187	0.0297906	0.0243179
CD00023	0.000157117	0.00870024	0.283559	0.00249639	0.000930953	0.00470149	0.00017715	0.322472	0.000154927	0.00139136	0.00778431	0.000325972	0.000442095	0.00223636	0.000286141	0.00417163	0.000937592	0.000168343	0.000219687	0.0128193	0.273451	0.000518639	0.000298968	0.00376074	0.000715974	0.0150038	0.0514787	0.000314746	0.000153251	0.000171752
CD00024	0.0336949	0.00107438	0.000877296	0.00117678	0.00438945	0.00150797	0.326155	0.0010757	0.0223884	0.0105633	0.00100583	0.0624062	0.0108434	0.00109805	0.0137896	0.00272495	0.0086106	0.0826504	0.0411832	0.00140104	0.000840788	0.0105837	0.00446749	0.00233947	0.00189474	0.000882748	0.00106533	0.00437802	0.243656	0.101275
CD00025	0.0642729	0.00760931	0.0087492	0.00955586	0.0482562	0.0269446	0.140593	0.00854372	0.0376584	0.02792	0.0116766	0.0566114	0.0131389	0.0105789	0.157715	0.00886053	0.0408473	0.0485848	0.0208004	0.0153782	0.00811603	0.0167068	0.0233255	0.0116259	0.012043	0.0118961	0.00864075	0.016657	0.0561358	0.0705578
CD00026	0.0514866	0.00138067	0.00165872	0.00154598	0.0287603	0.00522208	0.0785837	0.00136378	0.0138623	0.00296138	0.00164255	0.0061552	0.00301929	0.00203101	0.545056	0.00169086	0.0128252	0.00984086	0.0097476	0.00347008	0.00117719	0.00612192	0.00720699	0.0030012	0.00225773	0.00182438	0.00175773	0.0034651	0.0275175	0.163366
CD00027	0.011165	0.00183728	0.00106683	0.00220256	0.00213678	0.00143935	0.0352635	0.00157087	0.0161908	0.0200015	0.00148869	0.690702	0.0213708	0.00154898	0.00414029	0.00468574	0.00462764	0.0852244	0.0147055	0.00126396	0.00133147	0.00599698	0.00476364	0.0021188	0.00329229	0.00121568	0.00120593	0.00764668	0.0396099	0.0101862
CD00028	0.000501708	0.485861	0.0144132	0.0756957	0.000724241	0.0088187	0.000376319	0.0811634	0.000606258	0.00199738	0.0117345	0.000993766	0.00119279	0.00421727	0.000547045	0.00476184	0.00065866	0.000568187	0.000373543	0.00277292	0.243888	0.000524006	0.00167324	0.00142416	0.0106766	0.0357136	0.0049099	0.00250991	0.000391122	0.00031101
CD00029	0.06593	0.000888056	0.000671463	0.000908028	0.00458181	0.0010791	0.0587543	0.000654606	0.0221728	0.00174353	0.00061909	0.00501935	0.00684885	0.00101092	0.0211644	0.00173968	0.00476504	0.0123226	0.0581469	0.00104446	0.000519427	0.00916964	0.00657506	0.00182392	0.00162199	0.000606103	0.000786389	0.00352661	0.0956934	0.609612
CD00031	0.00444074	0.00184409	0.00475555	0.00146257	0.0586728	0.00286459	0.0171755	0.00311929	0.00294211	0.0100608	0.00262728	0.00574578	0.00828889	0.00363244	0.0116455	0.0103626	0.39959	0.0039429	0.0548029	0.0124232	0.00223423	0.263438	0.00216516	0.051243	0.00133054	0.00205505	0.00872359	0.0015399	0.00948776	0.037383
CD00032	0.000300103	0.0106697	0.457545	0.00395061	0.00222154	0.0679253	0.000266821	0.103093	0.000259629	0.00100992	0.0120896	0.000359375	0.000416826	0.0033834	0.000722276	0.00200254	0.00117211	0.000227834	0.000253604	0.033138	0.166272	0.000519266	0.000607071	0.0030517	0.00130354	0.0905241	0.0356814	0.000529588	0.000221375	0.000282382
CD00033	4.72061e-05	0.000833052	0.901121	0.000368039	0.000774891	0.00256569	5.16434e-05	0.00576192	3.93535e-05	0.000170389	0.00182666	5.86707e-05	7.96127e-05	0.000917963	0.000133437	0.000467596	0.000412361	3.56927e-05	5.86755e-05	0.0311687	0.00712532	0.00015152	8.20864e-05	0.00150406	0.000132091	0.00454447	0.0394053	6.36958e-05	3.95807e-05	5.97019e-05
CD00034	0.0155877	0.00192041	0.00427032	0.00216576	0.236871	0.00667608	0.0855318	0.00251286	0.00707525	0.00709951	0.00427794	0.00724732	0.00448139	0.0063549	0.201764	0.00381699	0.141691	0.00750689	0.0219729	0.0120968	0.00239735	0.02415	0.00553469	0.0115881	0.00222104	0.003442	0.00510069	0.00259836	0.0189751	0.143072
CD00035	3.91339e-05	0.000978982	0.00439914	0.00175898	0.000165903	0.00354901	3.78178e-05	0.00140867	3.73174e-05	0.000122046	0.0646915	5.32501e-05	4.28563e-05	0.00417735	9.13857e-05	0.000140851	9.98839e-05	3.30455e-05	2.54024e-05	0.000871177	0.0321762	3.9971e-05	0.00012328	0.000137277	0.000282968	0.883719	0.000656411	8.46451e-05	2.70231e-05	2.96314e-05
CD00036	0.0015052	0.0104905	0.0234791	0.00274126	0.00695323	0.004392	0.00172892	0.0526938	0.00136808	0.0107525	0.00281154	0.00300567	0.0137725	0.00224095	0.00188508	0.31677	0.0140813	0.00155824	0.00701846	0.0213255	0.00966015	0.0381175	0.00143233	0.338538	0.00208092	0.00364699	0.0990907	0.00190287	0.00212538	0.00283043
CD00038	0.0157671	0.0428366	0.0834988	0.0271464	0.0914532	0.0742792	0.0107287	0.0359282	0.0108418	0.00813413	0.0268032	0.00670307	0.0126306	0.0474434	0.0419465	0.0243997	0.0308999	0.00634652	0.0132451	0.087757	0.0323847	0.0212237	0.0254106	0.0490241	0.0207752	0.0455582	0.0652539	0.0134098	0.00945987	0.0187107
CD00041	0.0781843	0.0444414	0.00806949	0.0208367	0.00969118	0.0124553	0.0202301	0.014103	0.0936594	0.0100346	0.00476627	0.0252	0.113706	0.0058759	0.0183909	0.0308722	0.00892462	0.0414681	0.0447793	0.00710981	0.00783926	0.0221285	0.0599724	0.0119432	0.05524	0.00711895	0.00828541	0.121521	0.0569952	0.0361574
CD00044	0.00043636	0.000933103	0.00555828	0.000398572	0.0103529	0.00139715	0.000644547	0.00397597	0.00031406	0.00188499	0.000692016	0.000595225	0.00144126	0.000608811	0.00099726	0.0076957	0.0220242	0.000340619	0.00206762	0.0183901	0.00136112	0.0203988	0.000311082	0.862418	0.000311729	0.000837814	0.0313717	0.00029986	0.000589858	0.00135162
CD00046	0.00193137	0.00605725	0.0958389	0.0072516	0.0424291	0.0485784	0.00347802	0.0219222	0.00152789	0.0139339	0.209337	0.00333239	0.00204354	0.0532926	0.00815365	0.00659023	0.0308431	0.00176247	0.00206823	0.214067	0.054358	0.00448033	0.00280014	0.0187164	0.00309735	0.0828106	0.0530041	0.00182899	0.00178577	0.00267925
CD00047	0.000100186	0.000434454	0.0243925	0.000230086	0.0060259	0.00137996	0.000157706	0.00331289	7.55602e-05	0.000672476	0.00109138	0.000148684	0.000206276	0.000694279	0.000338183	0.00135016	0.00608631	8.16558e-05	0.000231593	0.635299	0.00193929	0.0010776	0.000107813	0.0464091	0.000123241	0.00117909	0.266445	8.63398e-05	0.000109683	0.000212978
CD00049	0.0357421	0.00450455	0.00844636	0.00704694	0.104419	0.0181568	0.0848132	0.00520469	0.0170112	0.0139787	0.0161074	0.0136911	0.00689178	0.0258223	0.34737	0.00608307	0.0580655	0.0145439	0.0164254	0.0176501	0.00662832	0.0148918	0.0229702	0.0112118	0.00737698	0.0110262	0.0079397	0.00818953	0.0242081	0.063583
CD00050	0.0504814	0.00110674	0.000999592	0.00170561	0.00815079	0.00542957	0.0165945	0.000785748	0.01222	0.00108188	0.00143959	0.00240861	0.00117448	0.00204912	0.830039	0.00071073	0.00269965	0.00455896	0.00211721	0.00162553	0.000859037	0.00132829	0.015873	0.000962781	0.00288524	0.00176193	0.000817848	0.00389185	0.0075774	0.0166641
CD00051	4.88078e-05	0.00142011	0.890066	0.000697568	0.00047362	0.00253281	5.31176e-05	0.0106188	4.37834e-05	0.000231211	0.00530893	7.01991e-05	8.99916e-05	0.00172236	0.000118286	0.000571764	0.000320701	4.12696e-05	5.72545e-05	0.0100682	0.0444311	0.000131815	0.000101521	0.000992361	0.00019323	0.0121382	0.0172804	8.13341e-05	4.12501e-05	5.42007e-05
CD00052	0.000584685	0.0300125	0.374992	0.0103051	0.00315389	0.0110447	0.000587282	0.116763	0.000568766	0.00266243	0.0242545	0.000916302	0.00154994	0.0143182	0.00104571	0.0121443	0.00276445	0.000527978	0.000785259	0.0276817	0.215865	0.00172279	0.00131442	0.0106627	0.00287202	0.0407479	0.0878135	0.00120702	0.000518396	0.000613835
CD00053	0.00804228	0.182492	0.0542848	0.0455866	0.0134242	0.208432	0.0046995	0.109413	0.00748236	0.00809898	0.0166337	0.00718681	0.00821782	0.0100284	0.011062	0.0165355	0.00753098	0.00560421	0.00415419	0.0296299	0.0543683	0.00572763	0.0135362	0.013417	0.0347617	0.0616551	0.0308023	0.0168737	0.00506979	0.00524856
CD00054	0.000183029	0.0097172	0.09208	0.00656213	0.000941662	0.0246665	0.000159305	0.0169778	0.000169828	0.000470349	0.0273042	0.000216626	0.000232749	0.0075326	0.000414962	0.000923189	0.000507853	0.000140346	0.000133517	0.0073155	0.197437	0.000232109	0.000515868	0.00100707	0.00126135	0.595074	0.00715853	0.000389562	0.000126251	0.000149001
CD00055	0.0140594	0.00915971	0.0304573	0.0145367	0.175199	0.0464474	0.0211632	0.0111683	0.00887408	0.0107193	0.0614985	0.00902139	0.00602053	0.156983	0.102871	0.00872071	0.0580308	0.00681993	0.00868668	0.0592542	0.0186972	0.0120521	0.0190659	0.0200007	0.00990243	0.0425114	0.0228589	0.00748149	0.00903943	0.0186995
CD00056	0.514535	0.000725748	0.000505931	0.000871016	0.00392473	0.00149179	0.0575581	0.000488775	0.0407394	0.0010081	0.000548341	0.00365913	0.00224908	0.000800824	0.107914	0.000755913	0.00235497	0.0115654	0.00682987	0.000796057	0.000423176	0.00223034	0.0105328	0.000849772	0.00181281	0.000621557	0.000507404	0.00411927	0.0503085	0.169272
CD00058	0.00109626	0.000488067	0.000569685	0.000308478	0.00157076	0.000326313	0.00278404	0.000718243	0.000961248	0.00435574	0.00030008	0.00342495	0.0218719	0.000361631	0.00085545	0.00935739	0.00833605	0.00164824	0.159144	0.000876206	0.000385713	0.760148	0.000474069	0.00741462	0.000350988	0.000260357	0.00114278	0.000570123	0.00411985	0.00577842
CD00059	0.00146268	0.00140925	0.00861433	0.00131077	0.0703638	0.00315199	0.00498023	0.00342859	0.00106102	0.00952861	0.00577882	0.00267031	0.00252505	0.0074407	0.00563139	0.00647391	0.714511	0.00141286	0.00604561	0.0316117	0.00340836	0.025561	0.00117656	0.052384	0.000866941	0.00316384	0.0155951	0.000776051	0.00222817	0.00542714
CD00060	0.00419378	0.00180287	0.00101877	0.00112492	0.0015639	0.000751842	0.00573772	0.00183567	0.00499706	0.0113246	0.000666255	0.0222326	0.71802	0.000753466	0.00155933	0.0255261	0.00445718	0.00930108	0.102558	0.0011484	0.000981075	0.039799	0.00196321	0.0051123	0.00165226	0.000626533	0.00163346	0.0038143	0.0159226	0.00792253
CD00062	0.0327246	0.012625	0.016001	0.0160253	0.0673012	0.251794	0.0206277	0.0112367	0.0169517	0.00703224	0.0179796	0.00892394	0.00475726	0.0159109	0.271446	0.00502544	0.0160319	0.0102841	0.00575411	0.0258673	0.0125779	0.00596795	0.0307876	0.00813756	0.0176234	0.0343278	0.0106025	0.0135886	0.0118977	0.0201891
CD00063	0.000766203	0.0268351	0.0131583	0.0834592	0.00151959	0.0788907	0.000500399	0.0082593	0.000742093	0.000838652	0.042618	0.000619903	0.000539437	0.0221991	0.00150129	0.00117693	0.000737542	0.000504643	0.000306027	0.00404357	0.042352	0.000383875	0.0037551	0.000944845	0.0115939	0.645753	0.00304021	0.00214654	0.000401198	0.000413843
CD00064	6.55729e-05	0.000877579	0.0288749	0.000243804	0.000826375	0.000912621	7.87477e-05	0.0205861	5.61431e-05	0.000502714	0.000524882	0.000113774	0.000226831	0.000291398	0.000133596	0.00300451	0.000983731	6.01487e-05	0.000150619	0.0168135	0.00281879	0.000615743	7.9579e-05	0.0204096	0.00012734	0.000839994	0.899519	8.40115e-05	7.22885e-05	0.000106424
CD00065	3.84903e-05	1.92913e-05	3.39951e-05	1.22405e-05	0.000131392	1.79775e-05	0.000118427	3.80981e-05	2.99955e-05	0.000276181	1.59003e-05	0.000105815	0.000327697	1.7336e-05	4.57717e-05	0.000354793	0.00130665	5.17388e-05	0.00260911	6.66054e-05	1.98907e-05	0.993032	1.68507e-05	0.000806349	1.25911e-05	1.33768e-05	7.87816e-05	1.79407e-05	0.000125433	0.000258915
CD00066	0.000761379	0.000799446	0.00161313	0.000474288	0.00297953	0.000595043	0.00206202	0.00197596	0.000678156	0.0177656	0.000689745	0.0033585	0.0110053	0.000689139	0.00090722	0.0335923	0.0312368	0.00121544	0.0207601	0.00271708	0.000976417	0.799173	0.000458617	0.0526341	0.000421873	0.000540613	0.00431648	0.00053519	0.00209003	0.00297732
CD00067	0.0403102	0.000257095	0.000202302	0.000312394	0.00152506	0.000353805	0.191212	0.000193088	0.0122225	0.000739681	0.000235855	0.00303503	0.00199366	0.00038937	0.0111535	0.000484319	0.00177817	0.00933618	0.0175693	0.000321187	0.000169123	0.00242911	0.00256112	0.000496891	0.000549528	0.000209273	0.000226482	0.00123932	0.107405	0.591089
CD00068	0.00307681	0.000155184	0.000125561	0.000139276	0.000594444	0.000135059	0.010937	0.000146541	0.00217963	0.000931336	0.000107191	0.00312141	0.00624506	0.000150819	0.00104244	0.000761929	0.00154823	0.00368091	0.883896	0.000191974	0.000102721	0.00902717	0.000530799	0.000583834	0.000219309	9.30579e-05	0.000178858	0.00052147	0.0327506	0.0368253
CD00069	0.0593372	0.0374343	0.0128015	0.0469522	0.0171407	0.177665	0.0128915	0.0139385	0.0381952	0.00542748	0.0135621	0.00911727	0.00709381	0.0134992	0.0767193	0.00610359	0.00654318	0.0134066	0.00541559	0.0119596	0.0145727	0.00449319	0.152061	0.00553659	0.10273	0.0338164	0.00777476	0.0669373	0.0129812	0.0138931
CD00070	0.000692861	0.00332357	0.012483	0.00908162	0.00403728	0.0374582	0.000768074	0.00329503	0.00058401	0.00103879	0.355774	0.000662361	0.000412877	0.269005	0.00272845	0.00087317	0.00163509	0.00047874	0.00034574	0.00836926	0.0154354	0.000480731	0.00207621	0.00122623	0.00248112	0.259985	0.00339771	0.000902911	0.000423205	0.000544638
CD00071	0.000324143	0.00889554	0.446773	0.00295139	0.00277554	0.00548296	0.000396575	0.0985923	0.000305	0.00243717	0.00926908	0.000602372	0.00101848	0.00473096	0.000637348	0.0112397	0.00301424	0.000324734	0.000599266	0.0414894	0.061228	0.00170502	0.000550939	0.0181013	0.00103523	0.012288	0.261941	0.000523785	0.00033713	0.000430997
CD00072	0.0845846	0.00424058	0.00126465	0.00796264	0.00222693	0.00260863	0.0354634	0.00164914	0.292572	0.00443517	0.00222874	0.0728165	0.0155084	0.00337188	0.00953915	0.00315176	0.00245397	0.169476	0.00857621	0.00123186	0.00173044	0.00290823	0.0758644	0.00142306	0.0231427	0.002184	0.00109771	0.0996022	0.0545603	0.0121244
CD00073	0.0157793	0.00076806	0.00029148	0.000908247	0.000570823	0.000455168	0.0184727	0.000476191	0.0384793	0.00434636	0.00038698	0.0846182	0.0179789	0.000438226	0.00167899	0.00159494	0.00098957	0.656802	0.011648	0.00032124	0.000379857	0.00206571	0.00441128	0.000558045	0.0021434	0.000342012	0.00031283	0.0090104	0.116992	0.00677976
CD00074	0.00109303	0.0022199	0.00950403	0.00105528	0.0132011	0.0026203	0.00219839	0.0098641	0.000884855	0.0145959	0.00192992	0.00295878	0.0056649	0.00149877	0.0020241	0.0337149	0.0758255	0.00126507	0.00711619	0.0228944	0.00356887	0.0788659	0.000746178	0.655129	0.000806227	0.00194005	0.0406927	0.000819991	0.00193064	0.00337093
CD00075	0.000126778	0.957199	0.00144938	0.0125929	0.000126279	0.00102355	8.29515e-05	0.00804954	0.000165007	0.000340668	0.000862201	0.000226572	0.000380595	0.00050142	0.000107939	0.00126567	0.000118576	0.000145648	9.79451e-05	0.0003702	0.00680153	0.000124105	0.000424417	0.000273629	0.00338758	0.00209832	0.000682271	0.000800337	0.000100536	7.3989e-05
CD00076	0.0113776	0.00622433	0.0200909	0.00893676	0.323881	0.070569	0.0142415	0.00667439	0.00616948	0.00447453	0.0272103	0.00425566	0.00296522	0.0555716	0.229677	0.00402022	0.0308854	0.00414311	0.0048983	0.0473961	0.00982302	0.00644795	0.0135929	0.0107458	0.00652879	0.0302345	0.0131128	0.00450042	0.00591605	0.015435
CD00077	0.00732563	0.000205623	9.46317e-05	0.000270355	0.000234316	0.000144253	0.0219355	0.000133986	0.0160514	0.00137615	0.000137582	0.0423028	0.00477199	0.000174557	0.000777217	0.000457451	0.000431588	0.741855	0.00638803	0.000111787	0.000115545	0.000831263	0.00152989	0.000193562	0.000572982	0.00011199	0.000102081	0.0020884	0.145094	0.00417997
CD00078	0.000608636	0.0073348	0.0990053	0.00412174	0.00604958	0.623169	0.000529708	0.0286743	0.000472744	0.00131719	0.012863	0.000556607	0.000536895	0.00427767	0.00198803	0.00177171	0.00213523	0.000393912	0.000405002	0.0533566	0.0372966	0.000771559	0.00108069	0.00358273	0.00179206	0.0825212	0.0216049	0.000805633	0.000403082	0.000574432
CD00079	0.00456561	0.00141456	0.00221652	0.000838788	0.0143647	0.00171971	0.00987481	0.00245514	0.0029308	0.00737517	0.000908429	0.0060131	0.01495	0.00097862	0.0057944	0.0110298	0.0538945	0.00390863	0.103459	0.00478207	0.00119335	0.651961	0.00143965	0.0317179	0.000981171	0.000950991	0.0047187	0.00151082	0.0119151	0.0401366
CD00080	0.013198	0.00895452	0.00945834	0.00572075	0.0173339	0.00523842	0.0172982	0.0110859	0.011288	0.0249181	0.00502975	0.0175534	0.106183	0.00688156	0.0107438	0.09091	0.0422522	0.0121442	0.154789	0.012083	0.00667449	0.245472	0.00894722	0.060261	0.00649223	0.00450187	0.0163483	0.00937994	0.0244954	0.0343638
CD00081	0.00471297	0.0197152	0.014692	0.00529844	0.00778563	0.00679988	0.00477961	0.0549999	0.00469814	0.0349829	0.00353601	0.0130499	0.0776218	0.00264621	0.00379166	0.45483	0.0162012	0.00618194	0.0214387	0.0138221	0.0110204	0.0634978	0.00357239	0.0843184	0.00547207	0.00472807	0.0338727	0.00671013	0.00779515	0.00742884
CD00083	0.0129471	0.0145388	0.0339886	0.0118433	0.0791244	0.0303611	0.0340738	0.0285932	0.0107149	0.0681985	0.023204	0.0338511	0.0191402	0.0176739	0.0302545	0.0323636	0.140007	0.017046	0.0256974	0.0634565	0.0218531	0.049368	0.00926748	0.0642115	0.00895109	0.0211405	0.0423636	0.00822984	0.0196509	0.0278858
CD00084	0.00433603	0.00222737	0.00204615	0.00151305	0.00414657	0.00114603	0.00964896	0.00258356	0.00434231	0.0138058	0.00127806	0.013419	0.1284	0.00173657	0.00281318	0.0380789	0.0161451	0.00715834	0.373751	0.0026296	0.00156107	0.308708	0.0023493	0.0161621	0.00173842	0.00104596	0.00354148	0.00280942	0.0152808	0.0155984
CD00085	0.0781404	0.0332957	0.0117507	0.0412056	0.0173774	0.140301	0.017189	0.0140892	0.0515087	0.00692934	0.0128669	0.0133934	0.00861579	0.0118387	0.0828401	0.00671253	0.00744387	0.0193545	0.00643291	0.0115977	0.013915	0.00513005	0.135552	0.0058576	0.0945259	0.029294	0.00769602	0.0807448	0.0174989	0.016902
CD00086	0.0022557	0.000795143	0.000820857	0.000596668	0.0021631	0.000503837	0.00729854	0.00100736	0.00215207	0.0097873	0.000575006	0.00884003	0.0470267	0.000750897	0.00152216	0.0124365	0.0110329	0.00434926	0.570183	0.00117372	0.000637272	0.280949	0.00102398	0.00691043	0.000693063	0.000443363	0.00142266	0.00116809	0.010503	0.0109781
CD00087	0.127075	0.00767344	0.00319003	0.0198539	0.00653809	0.0171073	0.0319935	0.00356773	0.102785	0.00590247	0.00783105	0.0175276	0.00558473	0.00914805	0.0617473	0.00298001	0.0041267	0.0403118	0.00497895	0.00338628	0.00466994	0.00276926	0.329024	0.00214809	0.0538614	0.00891964	0.00222956	0.0749043	0.023855	0.0143095
CD00088	0.0020702	0.00223583	0.00347959	0.00161176	0.00453874	0.00151728	0.00678438	0.00517318	0.00213526	0.576182	0.00243608	0.0247021	0.0343338	0.00212286	0.00207191	0.0735993	0.0371614	0.00530318	0.0310355	0.00479213	0.00309887	0.117238	0.00139513	0.0311499	0.00139979	0.0016133	0.00701621	0.00182079	0.00637664	0.00560471
CD00089	0.00116551	0.000362389	0.000493742	0.000259675	0.00217277	0.000307545	0.00385145	0.000509692	0.00090435	0.00287237	0.000288056	0.00232411	0.00823988	0.000383338	0.00114137	0.00418462	0.0124677	0.00144668	0.224791	0.000862621	0.000311603	0.708183	0.000463709	0.00586831	0.000290664	0.000236917	0.000926141	0.000447467	0.00436329	0.00988052
CD00090	0.00187123	0.00896067	0.0104242	0.0110077	0.00581301	0.832988	0.00105259	0.00515682	0.0013483	0.000847185	0.00977576	0.000757657	0.000645697	0.00805578	0.00707128	0.00107768	0.0014947	0.000776109	0.000538815	0.00794544	0.00855947	0.00066778	0.00524182	0.00148324	0.00641019	0.0523076	0.00360429	0.00224596	0.00077924	0.00109148
CD00091	0.00473246	0.000595976	0.000389209	0.000406139	0.00113719	0.000379888	0.00797056	0.000585545	0.00437104	0.00333105	0.000257252	0.010243	0.0725628	0.000303643	0.0014594	0.00422538	0.00299511	0.00837498	0.777818	0.000535376	0.000325871	0.0339896	0.00107872	0.0020822	0.000657036	0.000253248	0.000603692	0.00163637	0.0364187	0.0202805
CD00092	0.0318043	0.0296665	0.00886649	0.078625	0.00901055	0.0860694	0.00811073	0.00842138	0.0253007	0.00359339	0.0165731	0.00620126	0.00448823	0.0215745	0.0388542	0.00395887	0.00383929	0.00864348	0.00313126	0.00703241	0.012641	0.00250335	0.295668	0.00313847	0.163689	0.0365229	0.00472477	0.0631339	0.00727211	0.00694123
CD00093	0.000751109	0.00871554	0.100139	0.00219818	0.0083646	0.00936563	0.000821668	0.102913	0.000623069	0.0037637	0.00341944	0.0010512	0.00230601	0.00211718	0.0014943	0.0215973	0.00809053	0.000634569	0.00165916	0.0851331	0.0151304	0.00632989	0.000849706	0.113492	0.00131085	0.00608188	0.488712	0.00089133	0.000804144	0.00123963
CD00094	0.00356605	0.0300009	0.0246581	0.00642596	0.00832335	0.00773908	0.00350558	0.078227	0.00355432	0.0170505	0.00422735	0.00780484	0.0432023	0.00343967	0.00338985	0.444094	0.0143252	0.00401411	0.0136836	0.0187583	0.0146666	0.0430965	0.0033549	0.112336	0.00556523	0.00610177	0.0589174	0.00548865	0.00503541	0.0054468
CD00095	0.00148526	0.00979301	0.164686	0.00405228	0.0294028	0.132674	0.00138052	0.0571535	0.00106645	0.00327585	0.00896923	0.00136346	0.00165028	0.00466172	0.00497195	0.00612518	0.00976932	0.00090958	0.00141332	0.324348	0.0259976	0.00351918	0.00178156	0.0247485	0.00241099	0.0269848	0.140878	0.00149606	0.00111544	0.00191634
CD00096	0.00288219	0.00794284	0.0349036	0.00490379	0.0196826	0.0108573	0.00578306	0.0500237	0.002536	0.285885	0.0140794	0.0106187	0.0111586	0.00700482	0.00514933	0.0713057	0.0756891	0.00413694	0.00947591	0.0573458	0.025671	0.0360357	0.00264444	0.135688	0.0032662	0.0104983	0.081732	0.00292513	0.00456426	0.00561062
CD00097	0.0393282	0.00118742	0.000279193	0.00333858	0.000442428	0.000777922	0.00528288	0.000357768	0.217461	0.000716372	0.000612407	0.00560117	0.00187804	0.000980106	0.00275171	0.000511311	0.000388506	0.0248229	0.00110826	0.000253931	0.000429534	0.000410664	0.528589	0.000237973	0.0193109	0.000625349	0.000212352	0.132486	0.00760778	0.00201022
CD00098	0.00136744	0.006574	0.0185763	0.00673409	0.00808931	0.794237	0.00118428	0.00932031	0.00103155	0.00169317	0.0159674	0.00101068	0.000705125	0.00660935	0.00537831	0.00146932	0.0025587	0.000836065	0.000604811	0.0177448	0.0150569	0.000890593	0.00250251	0.00238257	0.00343155	0.0640481	0.00660198	0.00151056	0.000795096	0.00108819
CD00099	0.000469528	0.0598933	0.0413996	0.00843424	0.00129484	0.0225978	0.000365723	0.655887	0.00047024	0.00198799	0.00595721	0.000755921	0.000970748	0.00199965	0.000679184	0.00489773	0.00101836	0.000441832	0.000397184	0.00776887	0.131721	0.00071158	0.000964058	0.00288575	0.00321116	0.0253924	0.0153938	0.00129451	0.000371893	0.000367286
CD00100	0.0145043	0.00169976	0.000263189	0.00469585	0.000316386	0.000794675	0.00198907	0.000370549	0.0542134	0.000492004	0.00050931	0.0025259	0.00140299	0.000741812	0.00157263	0.000450785	0.00025708	0.00861762	0.000676466	0.000214362	0.000428324	0.000288563	0.541202	0.000191792	0.0527547	0.000612621	0.000188172	0.303694	0.00325943	0.00107246
CD00101	0.0146155	0.000450232	0.000214562	0.000567359	0.000544453	0.00029529	0.044463	0.000295878	0.0290681	0.00289828	0.000295934	0.0616534	0.0156736	0.000401617	0.00164461	0.00118378	0.00106589	0.403313	0.0268082	0.000254648	0.000251374	0.00245672	0.00318676	0.000486813	0.00116119	0.000236941	0.000239226	0.00411854	0.370769	0.0113864
CD00102	0.000351001	0.115152	0.0712479	0.00852592	0.00108185	0.00764897	0.000296281	0.58702	0.000368024	0.00150194	0.00546941	0.000593534	0.00107828	0.00258422	0.000483715	0.00844235	0.000958703	0.000344221	0.00040807	0.00715151	0.129463	0.000794962	0.000776081	0.00381895	0.00254326	0.0164766	0.0238255	0.000975878	0.000306621	0.00031155
CD00103	0.0119803	0.0172575	0.0393472	0.0295433	0.0383176	0.0709642	0.0186294	0.0296749	0.00989059	0.0584055	0.161064	0.0179296	0.0085007	0.0735498	0.0325737	0.0155233	0.0346713	0.0117988	0.00807711	0.0485625	0.0584226	0.0107904	0.0194947	0.0182498	0.018097	0.0789124	0.0262742	0.0120224	0.0101074	0.0113683
CD00104	0.0266324	0.000518336	0.000500782	0.000450854	0.00548385	0.000932161	0.0243939	0.000497621	0.00706705	0.00121321	0.000364727	0.00260968	0.00302743	0.000478373	0.0224572	0.00107728	0.00482491	0.00472984	0.0223996	0.000942534	0.000345097	0.0074762	0.00229612	0.00162167	0.000751294	0.000401045	0.000647888	0.00151551	0.0315458	0.822798
CD00105	0.000868542	0.0228153	0.0862148	0.00714038	0.00351304	0.00564088	0.00107813	0.288182	0.00091089	0.0170696	0.0128635	0.00260334	0.00575734	0.00679621	0.00117004	0.191284	0.00644462	0.00111579	0.00213761	0.0227295	0.0975388	0.00612209	0.00142747	0.0436648	0.00297821	0.0121015	0.145863	0.00181145	0.00106505	0.00109198
CD00106	0.000350512	0.0205558	0.00128293	0.912754	0.000243918	0.00190825	0.000220055	0.00174506	0.000476011	0.000431755	0.00503563	0.000447191	0.000418582	0.00544823	0.000320948	0.000684841	0.000194758	0.000346332	0.000154319	0.000463026	0.00566815	0.000152112	0.00282741	0.000252836	0.0266745	0.00752746	0.00051787	0.00253115	0.000213304	0.000152689
CD00107	0.0199131	0.0147447	0.0292269	0.0290114	0.0569398	0.0487348	0.0291108	0.0167108	0.0153154	0.0241329	0.102444	0.0225324	0.010233	0.157534	0.0638395	0.0132898	0.0414187	0.013667	0.0103825	0.0385073	0.0312612	0.0122352	0.0322397	0.0175514	0.020106	0.0601704	0.0214463	0.0159687	0.0136413	0.0176917
CD00108	0.0763471	0.00703098	0.00810726	0.0104344	0.0540564	0.0269906	0.0756204	0.0060823	0.0362978	0.00968675	0.0119427	0.0221774	0.00882522	0.0167736	0.343797	0.00603725	0.0260273	0.0226495	0.0134668	0.0134059	0.00687906	0.0105462	0.0394811	0.00855657	0.0134198	0.012911	0.00718383	0.017318	0.0318878	0.0560601
CD00109	0.181803	0.00450882	0.000985973	0.00403538	0.001797	0.00221485	0.013183	0.00156177	0.40169	0.00230157	0.000922847	0.0142625	0.0211063	0.00117656	0.00731038	0.0031211	0.00167256	0.0571473	0.0111938	0.000981679	0.00111646	0.0032284	0.0440793	0.00136985	0.0166551	0.00122226	0.000948682	0.118235	0.0638937	0.0162748
CD00110	0.0535586	0.0350907	0.0103789	0.0566432	0.0122734	0.102341	0.011281	0.0112367	0.0391463	0.00473263	0.0133725	0.0091205	0.00676002	0.0149743	0.0540889	0.00546342	0.00525153	0.0126483	0.00462953	0.00895472	0.0132012	0.00368038	0.219881	0.00442623	0.138964	0.0311431	0.00623623	0.0883047	0.0113325	0.0108853
CD00111	0.00917611	0.00984622	0.00321398	0.00898312	0.00249597	0.00310911	0.0119795	0.00817031	0.0163127	0.187205	0.00399979	0.339308	0.156371	0.00323105	0.00331769	0.0398704	0.00550567	0.0588507	0.0180152	0.00271937	0.00582799	0.0108179	0.00903049	0.00540186	0.0132961	0.00330361	0.00362308	0.0282986	0.0222486	0.00647111
CD00112	0.200941	0.000168707	5.21303e-05	0.000232547	0.000132311	0.000147358	0.00275123	7.03174e-05	0.75192	0.000155146	6.81081e-05	0.00141845	0.00062638	9.07573e-05	0.00105194	0.000118647	0.000116287	0.0134037	0.00057716	5.77115e-05	6.15562e-05	0.000156266	0.00620882	6.62408e-05	0.000905945	8.00231e-05	4.73381e-05	0.00617275	0.0104886	0.00171288
CD00113	0.00033586	0.00233838	0.149545	0.00114743	0.00936367	0.014385	0.000437585	0.0241628	0.00025933	0.00196721	0.00532288	0.000448197	0.000526008	0.00216228	0.00109878	0.00286009	0.00558208	0.000271438	0.000488448	0.565458	0.0139345	0.00149599	0.000417844	0.0170705	0.000566965	0.00875133	0.168414	0.00034069	0.000319114	0.000529057
CD00114	0.0132817	0.0337894	0.011374	0.193524	0.0072439	0.0156313	0.0119352	0.00936527	0.0179585	0.00864007	0.0539106	0.0140131	0.00997708	0.232736	0.0128531	0.0095261	0.00618243	0.0135045	0.00593457	0.00724989	0.0201089	0.00453423	0.093337	0.00491907	0.0978871	0.0342538	0.00626609	0.0346697	0.00887897	0.00651444
CD00115	0.208441	0.000562678	0.000171427	0.000957758	0.00039308	0.000466741	0.00595805	0.000216387	0.646994	0.000434711	0.000261844	0.00353818	0.00165038	0.000398411	0.00308347	0.000356011	0.000335092	0.0183639	0.00132157	0.000180034	0.000214007	0.000406577	0.0540379	0.000193914	0.0040042	0.00029292	0.000148447	0.0299289	0.0133276	0.00336031
CD00116	0.000187796	0.00921294	0.267306	0.00186541	0.00125879	0.0121725	0.000173841	0.535931	0.000169202	0.000872889	0.00328727	0.000274896	0.00039658	0.00119251	0.000370748	0.00276003	0.000890317	0.00016054	0.00021304	0.0195985	0.0590884	0.0005017	0.00032101	0.00383612	0.000727108	0.0124596	0.0640716	0.000341927	0.000159717	0.000197415
CD00117	0.000306463	0.00103861	0.0297272	0.000529011	0.0314344	0.00703028	0.000402714	0.00539601	0.00020917	0.000898286	0.00173367	0.000300526	0.000395124	0.00117388	0.00132772	0.00162763	0.00862552	0.000198684	0.000494067	0.801353	0.00293106	0.00178586	0.00030255	0.0246892	0.000320778	0.00279299	0.0718365	0.000224172	0.000283696	0.000631306
CD00118	0.0062339	0.00444997	0.00919008	0.00213834	0.0382561	0.00556029	0.00807174	0.0100647	0.00401572	0.0117581	0.00242358	0.0059246	0.0197474	0.00243787	0.00974312	0.0351053	0.0799021	0.00416576	0.0490047	0.0207079	0.0040102	0.400286	0.00291283	0.194147	0.00229898	0.00286199	0.0242438	0.00298204	0.0097889	0.0275669
CD00119	0.0159019	0.024758	0.0108697	0.00906693	0.0109984	0.00696828	0.0116351	0.0194862	0.0162341	0.0160636	0.00412403	0.0183721	0.269153	0.00489305	0.00849131	0.154638	0.0171123	0.0146457	0.0905352	0.0103178	0.00809321	0.10061	0.0115688	0.0431571	0.0123695	0.00513729	0.0170769	0.0187543	0.0248017	0.0241667
CD00120	0.18798	0.000733714	0.000280809	0.00134992	0.000708688	0.000698627	0.0252306	0.000352459	0.533144	0.0011895	0.000501159	0.01523	0.0030917	0.000723251	0.00534141	0.00063723	0.000727002	0.103775	0.00283563	0.000313141	0.000364717	0.000808114	0.0346821	0.000348811	0.00427581	0.000479665	0.000252212	0.0241283	0.0428624	0.00695305
CD00121	0.284652	0.00530169	0.0029036	0.00878511	0.00970863	0.0140887	0.0552485	0.00322381	0.114534	0.00609472	0.00474966	0.0175222	0.00650378	0.00535498	0.132825	0.00312913	0.00587918	0.0444139	0.00793183	0.0037324	0.00338847	0.00412801	0.107251	0.00270818	0.0208929	0.00563603	0.00236525	0.0396726	0.0436399	0.0337351
CD00122	0.055258	0.00244932	0.0023412	0.00244915	0.0171195	0.00296721	0.0737601	0.00205743	0.0250368	0.00514841	0.00203589	0.0111256	0.0183028	0.0036378	0.0415828	0.00610734	0.0202927	0.0163429	0.136794	0.00381201	0.00167186	0.0376056	0.0124961	0.00756017	0.00370481	0.00187702	0.00294711	0.00693098	0.0761349	0.400451
CD00123	0.0534374	0.000272616	9.08731e-05	0.000401109	0.000208999	0.000175743	0.00949795	0.00012557	0.601863	0.000503905	0.000133611	0.00788762	0.00292859	0.000192045	0.00107912	0.000321823	0.000259177	0.220528	0.00253792	9.8472e-05	0.000113814	0.000439775	0.00710765	0.000140659	0.00130511	0.00012635	8.81106e-05	0.00925025	0.0753685	0.00351583
CD00124	0.536406	0.00104895	0.000532753	0.00152108	0.00226622	0.00117944	0.0504237	0.000532664	0.150026	0.00117052	0.000712423	0.0055678	0.00427059	0.00132401	0.0239416	0.00104878	0.00182266	0.0231597	0.00973976	0.00067826	0.000513652	0.00228266	0.0370954	0.000814976	0.00368429	0.00071153	0.000503691	0.0102068	0.0725498	0.0542639
CD00125	0.000118498	0.00225979	0.0692078	0.000619461	0.00109386	0.00151998	0.000147629	0.0751523	0.000108706	0.00126625	0.00143151	0.000254498	0.000489421	0.00072706	0.000217842	0.00869383	0.00154535	0.00012262	0.000272868	0.0182939	0.0100977	0.00101253	0.000159707	0.0227647	0.000284588	0.00204714	0.779602	0.000177355	0.000135004	0.000176572
CD00126	0.00983217	0.00888187	0.0317929	0.0155281	0.123235	0.163602	0.0158478	0.0123787	0.00646009	0.0113133	0.107669	0.00731757	0.00341553	0.0845706	0.0951214	0.00537572	0.032849	0.00594848	0.00447438	0.0649797	0.0238007	0.00605214	0.0137196	0.0112844	0.00932118	0.0850036	0.0175412	0.00571707	0.00625515	0.0107116
CD00127	0.00898618	0.00430329	0.00378289	0.00202424	0.00929081	0.00285793	0.0109295	0.00605326	0.0071162	0.0134964	0.00145939	0.0124277	0.0953592	0.00151636	0.00594792	0.0438894	0.0223664	0.00908979	0.210073	0.0056106	0.00243724	0.406693	0.00330362	0.0358687	0.00270124	0.00167056	0.00742601	0.00463111	0.02363	0.035058
CD00128	0.00158109	0.000540888	0.000204596	0.000369173	0.000290782	0.000174721	0.00183581	0.000368236	0.00253819	0.00191907	0.000159634	0.00841889	0.925404	0.000196218	0.000387612	0.00397718	0.000666985	0.00545195	0.0269309	0.000207431	0.000218654	0.00430327	0.000777681	0.000691295	0.000639037	0.000150616	0.000276554	0.00175287	0.00750652	0.00206042
CD00129	0.000524504	0.00344106	0.135358	0.0015855	0.0134198	0.0106461	0.000660929	0.0252074	0.000410785	0.00232536	0.00535649	0.000761862	0.00101377	0.00323426	0.00152781	0.00574011	0.0095168	0.00040567	0.00085553	0.301423	0.0135006	0.00288277	0.000624412	0.0436941	0.00082302	0.00876997	0.404392	0.000547113	0.000502163	0.000848332
CD00130	0.0153569	0.00195556	0.00343804	0.00145937	0.0732506	0.00408994	0.0352099	0.00294683	0.00683289	0.00771396	0.00181068	0.00701108	0.0100189	0.00215102	0.0400671	0.00711887	0.111618	0.00707444	0.0928206	0.00898541	0.00182426	0.148449	0.00367525	0.0239939	0.00179653	0.00185485	0.00579851	0.00267759	0.0274346	0.341565
CD00131	0.138177	0.00120517	0.00070332	0.00135874	0.00321879	0.00161632	0.167196	0.000845745	0.0698252	0.00326963	0.000790916	0.0190812	0.00694745	0.000958799	0.0201399	0.00166669	0.00352768	0.0925397	0.0194102	0.00100632	0.000674193	0.00457546	0.00887357	0.00134803	0.00276543	0.00081508	0.000741007	0.00699975	0.312655	0.107068
CD00132	0.00137293	0.444669	0.0162737	0.166054	0.00164894	0.0646378	0.000800621	0.0387431	0.0015298	0.00194971	0.0144653	0.0015193	0.00148472	0.00635211	0.00166468	0.00337734	0.00105033	0.00114393	0.000603912	0.00465422	0.072289	0.000743699	0.00522655	0.00173158	0.0362463	0.0967705	0.00521699	0.00628426	0.000808701	0.000686463
CD00133	0.00318877	0.018365	0.0945364	0.0190078	0.0196699	0.0139369	0.00529899	0.0368292	0.00308929	0.02536	0.116079	0.00710362	0.00923696	0.184775	0.00621565	0.046697	0.032785	0.0035329	0.00679395	0.0597114	0.073546	0.015155	0.00592415	0.052137	0.00738489	0.0402859	0.0807749	0.0044079	0.00365171	0.00451988
CD00134	6.119e-05	0.00134646	0.897945	0.00065115	0.000793824	0.00862656	6.15188e-05	0.00815022	5.11034e-05	0.000192708	0.00375011	6.99741e-05	8.38398e-05	0.00134223	0.000177936	0.000412859	0.000363521	4.47383e-05	5.96323e-05	0.0223921	0.0180354	0.000133371	0.000119451	0.000960867	0.00020925	0.0181289	0.015633	8.93605e-05	4.6785e-05	6.70444e-05
CD00135	0.00237726	0.325051	0.0751615	0.0285345	0.00518249	0.0170168	0.00175239	0.207728	0.00251944	0.00586018	0.011125	0.00324679	0.00947593	0.00924261	0.00265012	0.0613246	0.00479792	0.00209831	0.00320141	0.0189467	0.0682458	0.00583899	0.00500524	0.0205142	0.0139016	0.0234008	0.0549402	0.00662954	0.00208915	0.00214121
CD00137	0.00400842	0.0148564	0.0569914	0.00470262	0.0412971	0.0254507	0.00424665	0.0775753	0.00296272	0.013336	0.00587377	0.00460161	0.00972717	0.00400344	0.00798665	0.043967	0.0385001	0.00302135	0.00926191	0.113037	0.016678	0.0365941	0.00311554	0.254662	0.00386212	0.00995005	0.17386	0.00339069	0.0044682	0.00801191
CD00138	0.000165141	0.00144405	0.190715	0.000609155	0.00480192	0.00417646	0.000191862	0.0105966	0.000127642	0.000611875	0.00217753	0.000187565	0.000305562	0.00145756	0.000499243	0.0019695	0.0026046	0.000117601	0.000274819	0.296225	0.0060377	0.000926019	0.0002246	0.0171971	0.000294882	0.0036584	0.451809	0.000175514	0.000150487	0.000267402
CD00139	0.0754409	0.00354364	0.00359066	0.00269969	0.0327231	0.00752547	0.055554	0.00395511	0.0253131	0.00805404	0.00221681	0.0129275	0.0146089	0.00241695	0.0849149	0.00691417	0.0260861	0.0190579	0.0553489	0.00698671	0.00243605	0.0345721	0.0101664	0.0111111	0.00437337	0.00271164	0.00480152	0.0081723	0.0741694	0.397608
CD00140	0.0369058	0.010177	0.0142439	0.0149679	0.0858422	0.0812438	0.0381762	0.00894965	0.0193707	0.0093329	0.0215652	0.00989499	0.00567731	0.0249929	0.363198	0.00575376	0.0241753	0.0137211	0.00930281	0.0244076	0.0109806	0.00874398	0.0352527	0.00947008	0.015344	0.0252457	0.0098721	0.0117725	0.0174307	0.0339886
CD00141	0.00294204	0.014	0.121853	0.00599788	0.0650879	0.225324	0.00237372	0.0414823	0.00194829	0.00347574	0.0100824	0.00184391	0.00245689	0.00692918	0.0114813	0.00718957	0.013545	0.0014544	0.00241126	0.261108	0.0219605	0.00544708	0.00343776	0.0286702	0.00402538	0.0304271	0.0947557	0.00251337	0.0019521	0.00382411
CD00142	0.0190171	0.0113254	0.00114671	0.0158508	0.00103078	0.00260276	0.00439585	0.00199538	0.0587157	0.00201521	0.00150524	0.0124417	0.0101144	0.00189132	0.00304721	0.00277688	0.000956294	0.0212133	0.00274732	0.000848495	0.00182994	0.00131085	0.0662115	0.000910532	0.113581	0.00209557	0.000887346	0.625631	0.00891607	0.0029875
CD00143	0.0193952	8.2659e-05	5.07366e-05	9.21688e-05	0.00024739	9.33689e-05	0.0484475	6.12123e-05	0.00909657	0.000317939	5.63317e-05	0.00295113	0.00111708	7.44652e-05	0.0013475	0.000166353	0.000353932	0.0154421	0.00572496	7.36498e-05	4.81676e-05	0.000630682	0.000678176	0.000124362	0.000188822	5.37001e-05	5.84141e-05	0.000599985	0.857573	0.0348521
CD00144	2.99958e-05	0.0001966	0.0194915	9.16046e-05	0.000991093	0.000512244	4.4054e-05	0.00241589	2.38357e-05	0.000257344	0.000428318	4.98377e-05	7.12731e-05	0.000223916	8.66936e-05	0.000596576	0.00111981	2.62356e-05	6.58893e-05	0.129903	0.00113903	0.000284681	3.50739e-05	0.0119749	4.57665e-05	0.000503238	0.829272	3.04315e-05	3.27369e-05	5.59413e-05
CD00145	0.0583728	0.00211423	0.000913693	0.00307328	0.00217931	0.00214761	0.0722953	0.00127825	0.0983147	0.00666724	0.00143482	0.118204	0.00942399	0.00155028	0.00964838	0.00226301	0.00273788	0.437934	0.00869564	0.00106808	0.00116914	0.00294409	0.0152989	0.0012484	0.00673806	0.00138438	0.000863758	0.0196633	0.0944688	0.0159043
CD00146	0.0693847	0.00645012	0.00192746	0.0116501	0.00299671	0.00467249	0.0403649	0.00292522	0.157754	0.0114605	0.00363621	0.0653178	0.0154174	0.00392066	0.0120116	0.00455675	0.00337583	0.292233	0.0100414	0.00189088	0.00298327	0.00383559	0.0696126	0.00199083	0.0329005	0.00342291	0.00160756	0.0862107	0.0616738	0.0137749
CD00147	0.00279692	0.000675165	0.000293491	0.000511773	0.000474796	0.000264734	0.0044228	0.000520835	0.00444936	0.00485064	0.000252124	0.0267502	0.818811	0.000296214	0.000667785	0.00518352	0.00122143	0.0151504	0.0731806	0.000317349	0.000321304	0.00775686	0.00115606	0.00103324	0.000874223	0.000224222	0.000398753	0.00246167	0.020531	0.00415124
CD00148	0.000128014	0.0178047	0.0364786	0.00607109	0.000443247	0.0129417	0.0001064	0.0494803	0.000127409	0.00045324	0.00899812	0.00018635	0.000204444	0.00205828	0.000226713	0.000921134	0.000298873	0.000113065	9.62692e-05	0.00317467	0.746511	0.000164493	0.000347875	0.000678797	0.00115748	0.105678	0.00461317	0.000345759	9.35515e-05	9.71543e-05
CD00149	0.191869	0.000231564	0.000138612	0.000329943	0.00068998	0.000287145	0.300572	0.000148412	0.0593184	0.000633	0.000197451	0.00523275	0.001722	0.000309585	0.00680801	0.000337118	0.000782145	0.0370772	0.00607291	0.000193279	0.000138408	0.000971001	0.00440265	0.000260418	0.000710771	0.000176549	0.000142218	0.00218384	0.325422	0.0526408
CD00150	0.00691406	0.000281913	0.000113314	0.000431339	0.000234309	0.000191885	0.0134621	0.000164135	0.0193295	0.00150804	0.00019328	0.0406332	0.00322434	0.000236632	0.000828227	0.00045111	0.000380615	0.862635	0.00274446	0.000124689	0.000153936	0.000577264	0.00247739	0.000182539	0.000971997	0.000155444	0.000111854	0.00345259	0.0354236	0.00241075
CD00151	0.000226203	0.00111199	0.0601663	0.000602512	0.00864181	0.00670314	0.000309808	0.0111258	0.000168631	0.00149727	0.0031067	0.00030937	0.000359138	0.00135668	0.000784933	0.00196359	0.00573436	0.000177713	0.000356133	0.717578	0.00676809	0.00121519	0.000260579	0.0174891	0.000320522	0.00423317	0.146616	0.000211747	0.000219359	0.00038631
CD00152	0.214892	0.00481233	0.00152022	0.00841391	0.00302297	0.0057106	0.0201157	0.00200652	0.232549	0.00322512	0.00240833	0.0181649	0.00664298	0.00295462	0.0220002	0.00227982	0.00226153	0.0445185	0.00461418	0.00157318	0.00205213	0.0021269	0.173878	0.00136711	0.0325496	0.00306927	0.00123603	0.140255	0.027974	0.0118048
CD00153	5.21291e-05	0.00583261	0.0147808	0.00157402	0.000174777	0.00138249	5.15425e-05	0.142208	5.51599e-05	0.00046901	0.00285992	0.000117717	0.000148663	0.000679147	7.79996e-05	0.00119142	0.000179658	5.88406e-05	5.88734e-05	0.0013815	0.815166	0.000114754	0.000119048	0.000548416	0.000374888	0.00623406	0.00387004	0.00014443	4.76472e-05	4.59647e-05
CD00154	0.0266817	0.0139565	0.00549239	0.0163945	0.00592499	0.00934569	0.0283	0.0107944	0.0406748	0.0609656	0.00785425	0.379125	0.043036	0.00615522	0.0109408	0.0178961	0.00913141	0.0947326	0.0147045	0.00524942	0.00915042	0.00968158	0.0221397	0.00649754	0.0264206	0.00783396	0.00541637	0.0561387	0.0363779	0.0129879
CD00155	0.0164478	0.0109085	0.0223707	0.0146393	0.0981746	0.331543	0.0140716	0.0115639	0.00931845	0.0062504	0.0274455	0.00657355	0.00359039	0.0246559	0.173728	0.00461589	0.0184934	0.00626872	0.00433117	0.0402345	0.0152933	0.00525991	0.0190363	0.00896222	0.0122185	0.0518023	0.0135165	0.00827941	0.00724389	0.0131625
CD00156	0.00122187	0.000722721	0.00442053	0.000687222	0.449237	0.00289676	0.00353911	0.00162957	0.000728335	0.0028895	0.00272331	0.00124182	0.00107159	0.00350684	0.00894416	0.00206617	0.437387	0.000794782	0.00289925	0.0247075	0.00158758	0.00945111	0.000827701	0.0181798	0.000511671	0.00194137	0.00719907	0.000479283	0.00143619	0.00507164
CD00157	0.229693	0.000525195	0.000353893	0.000599188	0.00247149	0.000742064	0.080062	0.000348985	0.0366597	0.000878128	0.000368104	0.00395705	0.00305505	0.0005893	0.026004	0.000744707	0.0020966	0.0129774	0.0146033	0.000538593	0.000291815	0.00284493	0.00625682	0.000753864	0.00120285	0.000382081	0.000382492	0.00300796	0.113567	0.454042
CD00158	0.0109046	0.0193215	0.00372739	0.0111085	0.00254869	0.00374436	0.00962261	0.0114364	0.0209407	0.0541533	0.00321522	0.174066	0.390331	0.00266984	0.00333609	0.0578537	0.00475159	0.0545465	0.0199477	0.00290347	0.00610899	0.0118751	0.010111	0.00618489	0.0196541	0.00345103	0.00424315	0.0465342	0.0237507	0.00695808
CD00161	0.00139389	0.00194125	0.0205998	0.00125284	0.217402	0.00648599	0.00241411	0.00688621	0.000900863	0.00453632	0.00397088	0.00151663	0.00211831	0.0038816	0.00596948	0.00721507	0.199128	0.000910451	0.00380394	0.176635	0.00451069	0.0203709	0.0010854	0.225903	0.000889552	0.00398673	0.0676185	0.000787766	0.001552	0.00433237
CD00162	6.9741e-06	5.27551e-05	0.00017518	0.000155719	2.77934e-05	0.000138637	9.60222e-06	7.25963e-05	6.89181e-06	3.49966e-05	0.993409	1.33348e-05	7.51441e-06	0.00313546	1.70278e-05	2.03112e-05	2.26392e-05	7.44057e-06	5.1104e-06	8.41594e-05	0.000612334	7.47429e-06	2.00207e-05	1.94086e-05	3.2692e-05	0.00182732	5.3995e-05	1.22779e-05	5.62363e-06	5.83728e-06
CD00163	0.0350896	0.00228174	0.000566738	0.00251905	0.000867833	0.000837018	0.0143412	0.000967026	0.178901	0.00389951	0.000681124	0.0871943	0.0879014	0.000881055	0.00245628	0.00358875	0.00129821	0.352142	0.016881	0.000543493	0.000752701	0.00313201	0.0151657	0.000971723	0.00794664	0.000676284	0.000588184	0.0664079	0.102141	0.00838033
CD00164	6.48812e-05	0.000396163	0.045053	0.0001949	0.0027048	0.00203735	8.32905e-05	0.00379056	4.88263e-05	0.000317791	0.000912497	8.47191e-05	0.000108853	0.00047184	0.000221075	0.000631384	0.00151572	4.82093e-05	0.000102115	0.749338	0.00222545	0.000356011	7.83427e-05	0.00687959	9.89867e-05	0.00145997	0.180543	6.3547e-05	6.05685e-05	0.000108593
CD00165	0.118763	0.00818146	0.00761165	0.0065563	0.0590119	0.0295306	0.0387571	0.00745409	0.0364283	0.00713409	0.00477455	0.0108063	0.0109943	0.00520715	0.29398	0.00727678	0.0212054	0.0173885	0.0214937	0.0136952	0.00512366	0.0170494	0.0274637	0.0117437	0.0110256	0.00724548	0.00803347	0.0162935	0.0406523	0.129119
CD00166	0.0649243	0.00627616	0.00633369	0.00453197	0.0540852	0.0118767	0.0498764	0.00609582	0.0265575	0.00835124	0.00355083	0.0112342	0.0174222	0.00432568	0.100459	0.0101948	0.0333059	0.0181943	0.0671824	0.011772	0.00383684	0.0471688	0.0150764	0.0177033	0.0067472	0.00442988	0.00790487	0.0099325	0.0597185	0.310932
CD00167	4.98924e-05	0.00241009	0.0719874	0.00120587	0.000285005	0.00377382	5.18098e-05	0.0244783	4.79754e-05	0.000293757	0.00781019	8.93421e-05	9.09509e-05	0.00123105	0.000103445	0.00051214	0.000217105	4.77424e-05	4.79627e-05	0.00348812	0.838775	9.58838e-05	0.000111379	0.000523359	0.000276273	0.0362945	0.00550872	0.000104959	4.13419e-05	4.62295e-05
CD00168	0.124919	0.0389222	0.00999443	0.0283187	0.0157422	0.0410376	0.0242293	0.0144371	0.0930354	0.00878799	0.00750759	0.0170959	0.0210018	0.00785501	0.053551	0.0119937	0.00898662	0.0349727	0.0165514	0.00991543	0.0101079	0.0105662	0.110867	0.0084672	0.0766218	0.0133862	0.00805702	0.098162	0.0400274	0.034883
CD00169	0.51169	0.0013058	0.000824688	0.00155987	0.00542835	0.00226753	0.0433277	0.000772872	0.0591736	0.00128236	0.000867649	0.004145	0.00358613	0.00141429	0.103256	0.00122264	0.00305792	0.0128008	0.00999539	0.00121046	0.000679194	0.00326733	0.0229462	0.00130627	0.00336827	0.00100291	0.000801336	0.00724053	0.0486013	0.141598
CD00170	0.0718401	0.00762448	0.0061106	0.00654653	0.0294635	0.00875544	0.0892784	0.00604772	0.0469514	0.011231	0.00453682	0.0375175	0.038693	0.00649821	0.0538002	0.0140769	0.0321795	0.0384692	0.088303	0.00913439	0.00439368	0.0457698	0.0196418	0.0157727	0.00949253	0.00507024	0.00746622	0.0166844	0.0971587	0.171492
CD00171	0.026348	0.0275656	0.0319073	0.0212751	0.0832426	0.296474	0.0144614	0.0211864	0.0151099	0.00670229	0.0168777	0.00697667	0.0068512	0.0167559	0.117825	0.00872411	0.0182699	0.00859199	0.00811132	0.0449917	0.0180632	0.00957954	0.0290592	0.0153374	0.0219349	0.0394211	0.0208005	0.0143266	0.0114545	0.0217748
CD00172	0.0127731	0.000235115	0.000149938	0.000254986	0.000647042	0.000227456	0.114486	0.000182589	0.0108294	0.00128552	0.000166623	0.0126472	0.00452496	0.000219803	0.00218368	0.000604325	0.00120469	0.0441849	0.0333662	0.000214023	0.000142133	0.00260906	0.00127742	0.000413525	0.000459307	0.000147231	0.000178173	0.00123426	0.706987	0.0461644
CD00173	0.331544	0.00244279	0.00138865	0.00238915	0.00630983	0.00399225	0.0689118	0.00178715	0.0947696	0.00447473	0.00129908	0.0174059	0.00973887	0.00142714	0.0448277	0.00283988	0.0053373	0.0539961	0.0191261	0.00202293	0.0012948	0.00664731	0.01661	0.00249199	0.00539333	0.00158061	0.00148211	0.014839	0.155225	0.118405
CD00174	0.029602	0.000324826	0.000206929	0.000417104	0.000909652	0.000370311	0.388267	0.000240871	0.0242701	0.00159173	0.000277433	0.0253074	0.0035893	0.000372903	0.00443808	0.000626588	0.00143658	0.0935284	0.011641	0.000292247	0.00020964	0.00190789	0.0025517	0.000450605	0.000775601	0.00024108	0.000227827	0.0021883	0.368388	0.0353492
CD00175	0.0601413	0.000244941	9.12406e-05	0.000310022	0.000240651	0.000186881	0.0141705	0.000130169	0.217119	0.000583557	0.00011879	0.00939554	0.00279479	0.000151196	0.00126016	0.000321974	0.000305293	0.436228	0.00321979	0.000106188	0.000107833	0.000531469	0.0035125	0.000156028	0.00090173	0.000117918	9.25236e-05	0.00499588	0.236907	0.00555663
CD00177	0.0192907	0.00335607	0.0012705	0.00590109	0.00176432	0.00230811	0.0271095	0.00211626	0.0414197	0.0241062	0.00267539	0.443991	0.0158278	0.0025221	0.00487373	0.00424876	0.00279841	0.273556	0.00730788	0.00126119	0.002191	0.0030785	0.0164074	0.00153388	0.0118129	0.00209742	0.00116959	0.0329347	0.0343322	0.00673823
CD00178	6.47757e-05	0.00635632	0.0165798	0.00184101	0.000216835	0.00157129	6.56173e-05	0.162069	6.88312e-05	0.000654794	0.00357393	0.000153701	0.000191751	0.000833499	9.62295e-05	0.0015944	0.000232286	7.51231e-05	7.54447e-05	0.00169548	0.788548	0.000148323	0.000145323	0.000707577	0.000449754	0.00688451	0.00480925	0.000177982	6.04722e-05	5.78723e-05
CD00179	0.00917651	0.00677293	0.0285591	0.0105138	0.128032	0.024366	0.0270599	0.0121257	0.00657993	0.036943	0.0900334	0.0128084	0.00698427	0.125725	0.0455646	0.0124555	0.156841	0.00796137	0.0117203	0.0649121	0.0208568	0.0194469	0.0105941	0.0295763	0.00658183	0.0294805	0.0259746	0.00523519	0.00967573	0.0174433
CD00180	0.0184726	0.0102838	0.00245622	0.0145257	0.00235955	0.00415715	0.0180222	0.00488632	0.0447749	0.0253361	0.00407155	0.441394	0.0342284	0.00361642	0.00507869	0.00929254	0.00349371	0.166319	0.00881484	0.00208469	0.00445114	0.00440823	0.0206149	0.0026103	0.0296827	0.00392332	0.00219538	0.07306	0.0286006	0.00678517
CD00181	0.135829	0.00030091	0.00019395	0.000479287	0.00103067	0.000461368	0.607065	0.000196787	0.046423	0.000831475	0.000317598	0.00651358	0.00142683	0.000490403	0.0139801	0.000370652	0.00104579	0.0366279	0.00397752	0.000276173	0.000198012	0.000942755	0.0060086	0.000313453	0.00096528	0.000277474	0.000187947	0.00248473	0.0962627	0.0345213
CD00182	0.00373351	0.00184049	0.00434733	0.00167776	0.0195029	0.00235944	0.0217888	0.00372577	0.00301287	0.0850216	0.00372311	0.0158122	0.0133464	0.00411889	0.00658939	0.0180983	0.402781	0.00630741	0.0565821	0.00924011	0.00293507	0.227855	0.00207687	0.0400199	0.00145246	0.00218962	0.0079496	0.00177966	0.0109555	0.0191771
CD00184	0.00551307	0.00207851	0.00440319	0.00181432	0.0235593	0.00305333	0.0324887	0.00427701	0.0041708	0.107646	0.00351678	0.0209504	0.0151842	0.00341573	0.0095017	0.0168822	0.328014	0.00922992	0.0712256	0.00981415	0.00306058	0.21874	0.00252629	0.0359538	0.00172743	0.00235719	0.00788854	0.00226769	0.0172433	0.0314964
CD00185	0.0049865	0.0341194	0.0532293	0.00910799	0.0203884	0.0165619	0.00558175	0.0981768	0.00451423	0.0216365	0.00808543	0.0078744	0.025439	0.00636262	0.00656508	0.160259	0.0289305	0.00508596	0.0167744	0.0492097	0.0236253	0.0547277	0.0047826	0.183678	0.00702623	0.0114509	0.110493	0.00579361	0.00667034	0.0088632
CD00186	0.000186968	0.000380186	0.00350097	0.000214558	0.00606233	0.000618488	0.000369534	0.00180429	0.000140583	0.0018851	0.000622547	0.000354013	0.000637336	0.000541718	0.000479679	0.00413944	0.0402093	0.000172745	0.00096021	0.0143989	0.00092391	0.0100187	0.000151428	0.888508	0.000146442	0.000529695	0.0210572	0.000134229	0.000273212	0.000578475
CD00188	0.0140492	0.0452494	0.00976	0.204858	0.00517544	0.0562677	0.00658645	0.0134363	0.0169234	0.00713979	0.0307275	0.0124114	0.00547788	0.022865	0.0125005	0.00544833	0.00347568	0.0106135	0.00258748	0.00622698	0.025556	0.00222774	0.0838519	0.00301887	0.245598	0.0576283	0.00508071	0.0754716	0.00584846	0.00393849
CD00189	0.167978	0.00106002	0.000467725	0.00234338	0.00133831	0.00118472	0.101556	0.000517808	0.329993	0.00196985	0.00103625	0.0207055	0.00339406	0.00167479	0.0122779	0.000878421	0.00133588	0.185306	0.00426261	0.000537921	0.000599019	0.00123511	0.0576086	0.000541142	0.00599374	0.000870034	0.000396622	0.0180745	0.0624591	0.0124041
CD00191	0.0373579	0.000552539	0.000531162	0.000737044	0.00440733	0.000848836	0.45129	0.000472355	0.0147421	0.0023189	0.000719006	0.00778964	0.00393502	0.00124445	0.0258876	0.00119128	0.0061392	0.014806	0.028923	0.000886751	0.000451824	0.00598697	0.00500238	0.00132969	0.00114111	0.000559721	0.000602617	0.00232345	0.0820918	0.295731
CD00192	0.00745193	0.00211483	0.00119382	0.00176828	0.00193505	0.00100276	0.0154473	0.00207695	0.0102125	0.0411169	0.00113011	0.108677	0.492807	0.00125445	0.00242628	0.0210626	0.00598393	0.0350838	0.139478	0.00135095	0.00136383	0.0307424	0.00353085	0.00448213	0.00266173	0.000903948	0.00168733	0.00658557	0.0423355	0.0121331
CD00193	0.00207407	0.00252023	0.0149773	0.00225568	0.0490934	0.00420151	0.00630309	0.00669127	0.0016127	0.0217802	0.00971922	0.00474153	0.00523534	0.0122475	0.00597962	0.0170062	0.551785	0.00219945	0.0101324	0.0419519	0.00654166	0.0494097	0.00182402	0.120793	0.00145607	0.00497215	0.0312221	0.00132561	0.00328522	0.00666215
CD00194	0.0238273	0.00959003	0.00311592	0.0521855	0.00406806	0.0134046	0.00900026	0.00262105	0.0260672	0.00223396	0.0110065	0.00582284	0.00294401	0.0279582	0.0219617	0.00199269	0.00222687	0.00926781	0.00224998	0.00257446	0.00464151	0.00144246	0.599734	0.00140454	0.0936273	0.0127111	0.00175077	0.039495	0.00626417	0.00481022
CD00196	0.0680745	0.029584	0.0113415	0.0407473	0.0174961	0.015051	0.0351841	0.0101561	0.07218	0.00958368	0.0137904	0.0216679	0.0374051	0.0358451	0.0387799	0.0189526	0.0139631	0.031634	0.0328622	0.0101763	0.0109945	0.0177778	0.164897	0.0116424	0.0625592	0.0142277	0.00926368	0.0657925	0.0402385	0.0381323
CD00197	0.00185276	0.0266866	0.0352893	0.00866339	0.00543098	0.00524367	0.00234637	0.0670969	0.0020058	0.0202463	0.00876195	0.00502607	0.0194304	0.00772806	0.00207555	0.543959	0.0110367	0.00247258	0.00703779	0.0172242	0.0278324	0.0198192	0.00271207	0.0681353	0.00479815	0.0081406	0.0602399	0.0034238	0.00261941	0.00266431
CD00198	0.0108897	0.0115427	0.000867234	0.0158204	0.000680144	0.00188239	0.0022796	0.00153057	0.0288184	0.00123829	0.00110981	0.00457993	0.00638771	0.00146826	0.00191434	0.00207088	0.000599816	0.00905015	0.00178653	0.000598521	0.00142602	0.000873954	0.0807204	0.000635283	0.190917	0.001562	0.000641268	0.611586	0.00470418	0.00181898
CD00199	0.000423616	3.32568e-05	2.74241e-05	2.83946e-05	0.000117093	2.73525e-05	0.00175868	3.33714e-05	0.00033484	0.000263644	2.25311e-05	0.000667132	0.0015493	2.98651e-05	0.00016892	0.000196153	0.000356401	0.000723546	0.980398	4.17741e-05	2.24253e-05	0.00293695	8.96365e-05	0.000140902	4.24792e-05	1.91779e-05	4.01318e-05	9.30078e-05	0.00487499	0.0045394
CD00200	0.00212256	0.0285555	0.00418777	0.695417	0.00117794	0.00556224	0.00178672	0.00596018	0.00330856	0.00456686	0.0328798	0.00526218	0.00292199	0.0326382	0.00170556	0.00385244	0.00120366	0.00330672	0.00102468	0.00191577	0.018959	0.000908891	0.0148013	0.00123428	0.0842296	0.0207181	0.00205384	0.0152279	0.00158013	0.000930967
CD00201	0.00178792	0.0108954	0.139375	0.012066	0.024122	0.022637	0.00265092	0.0196886	0.00154398	0.00579061	0.142085	0.00244395	0.00253845	0.264566	0.00558468	0.00911837	0.0165916	0.00149295	0.00231938	0.0963759	0.050231	0.00480795	0.00347057	0.0202185	0.00410763	0.0706126	0.0568125	0.00204595	0.0016094	0.00240989
CD00202	0.0135118	0.0474109	0.0461457	0.0362814	0.0295536	0.0252174	0.0228053	0.044224	0.014899	0.0448287	0.0353861	0.0378196	0.0409389	0.0400556	0.0172705	0.0740796	0.0442538	0.0200148	0.0275848	0.0387189	0.0391821	0.039258	0.0170682	0.0507795	0.022659	0.031928	0.0441973	0.0168258	0.0187885	0.0183135
CD00203	0.00242505	0.00016169	0.000130749	0.000156615	0.000550571	0.000133756	0.0165918	0.000152056	0.00207974	0.00141214	0.000127034	0.00481675	0.00660619	0.00017951	0.000918191	0.000834094	0.0016696	0.00541861	0.888194	0.000193848	0.000113037	0.00846499	0.000534948	0.000568375	0.000232687	0.000100669	0.000179633	0.000512235	0.0352225	0.0213194
CD00204	9.51039e-05	0.00418884	0.153745	0.00108787	0.00057899	0.00234198	0.000102635	0.637862	9.13501e-05	0.00092927	0.00290006	0.000195844	0.000302471	0.000959778	0.000167122	0.0036712	0.00062747	9.73092e-05	0.000143205	0.00887914	0.0959891	0.000372408	0.000167978	0.00342619	0.000378951	0.00539435	0.0749145	0.000188816	9.31989e-05	0.000106977
CD00205	0.00929213	0.00336767	0.0118963	0.00445818	0.435824	0.0136616	0.0268346	0.00457697	0.00529511	0.00757672	0.0160726	0.00602859	0.00415144	0.0371996	0.104573	0.00537181	0.141436	0.00484838	0.0105567	0.0344564	0.00592058	0.0160766	0.0074354	0.0182685	0.00342523	0.0102798	0.0119729	0.00306409	0.00831219	0.0277662
CD00206	0.000369199	0.00471361	0.108913	0.00172714	0.0035633	0.00347252	0.000458548	0.0575362	0.000329216	0.00345799	0.00477217	0.00069545	0.00145309	0.00297903	0.00069965	0.0229454	0.00520795	0.000351947	0.00089134	0.0438594	0.021766	0.00333684	0.000525253	0.0668244	0.000819156	0.00529744	0.631533	0.000527533	0.000409306	0.000564925
CD00207	0.000716918	0.0120019	0.224205	0.00999991	0.00496526	0.0101548	0.000965691	0.0480731	0.000696751	0.00636858	0.149918	0.00151505	0.00178436	0.0587908	0.00148341	0.012326	0.00573936	0.000755915	0.00106782	0.041559	0.250764	0.00239949	0.00152982	0.0135067	0.00268996	0.0585715	0.0746543	0.00125324	0.000708025	0.000834999
CD00208	0.0178725	0.00904577	0.0138051	0.0172717	0.0290062	0.011535	0.0875974	0.0104854	0.017732	0.129857	0.0536811	0.0725784	0.0227695	0.0948978	0.0293508	0.0228653	0.0744951	0.0340667	0.0323567	0.01807	0.0164809	0.0296281	0.0213121	0.0197193	0.012759	0.0172355	0.0131979	0.0126556	0.0299722	0.0276997
CD00209	0.0336419	0.000120359	4.29988e-05	0.000175507	0.00010836	8.97785e-05	0.00766938	5.90271e-05	0.343931	0.000256904	6.33289e-05	0.00543638	0.00113004	8.58599e-05	0.00061691	0.000139343	0.000133489	0.529606	0.00114129	4.84689e-05	5.29765e-05	0.000206962	0.00256139	6.65749e-05	0.00053497	6.07684e-05	4.17344e-05	0.00324535	0.0667024	0.00203033
CD00210	0.011252	0.00967442	0.00656213	0.00642728	0.00890396	0.00377578	0.0194513	0.00884332	0.0127126	0.0315052	0.00440935	0.027814	0.209665	0.00597442	0.0069397	0.0959754	0.0232355	0.0198115	0.205074	0.00699294	0.00557866	0.145729	0.00845257	0.0285467	0.00721277	0.00366233	0.00945505	0.00998837	0.030969	0.0254063
CD00211	0.155801	0.00206637	0.0017217	0.00303743	0.0143266	0.00510722	0.0509335	0.00130944	0.0347881	0.00199944	0.00227717	0.0047575	0.0035064	0.00446662	0.507616	0.00172725	0.00605961	0.010704	0.00883137	0.00266559	0.00138085	0.00415261	0.0402767	0.00220259	0.00528207	0.00239978	0.00152573	0.0079334	0.026365	0.0847796
CD00212	0.00224325	0.0114954	0.000899251	0.158826	0.000423241	0.00190009	0.00111264	0.00152029	0.00472715	0.00139322	0.00302798	0.00362107	0.00192102	0.00352357	0.000952753	0.00129931	0.000402535	0.00344295	0.000572787	0.000504491	0.00267957	0.00038269	0.0310182	0.000389099	0.688002	0.00324556	0.000525078	0.0680886	0.00128516	0.000574279
CD00213	0.000679291	0.0166993	0.330994	0.0037864	0.00652161	0.0149533	0.000659264	0.112838	0.000583835	0.00214732	0.00573639	0.000827086	0.00163703	0.00382886	0.00140939	0.0118904	0.00444047	0.000524801	0.0010556	0.0769238	0.0299712	0.00295289	0.00101959	0.0304971	0.0017811	0.0134487	0.319711	0.000967226	0.000615468	0.000898849
CD00214	0.00139973	0.0184058	0.109456	0.00424366	0.0113162	0.0116336	0.00139685	0.114238	0.00118649	0.00525433	0.00520007	0.00176667	0.00498582	0.00394403	0.00244614	0.0492727	0.011061	0.00112382	0.00330252	0.0701865	0.0214918	0.0119062	0.00170122	0.154021	0.0026154	0.0088441	0.36212	0.00178511	0.00146799	0.00222699
CD00215	0.0104793	0.20785	0.00863064	0.116416	0.00330236	0.0383074	0.00367919	0.0225204	0.0135816	0.00526316	0.008168	0.00749748	0.00750695	0.00571984	0.00606606	0.00773063	0.00233553	0.00817073	0.00266428	0.00475039	0.0187358	0.00232259	0.0386569	0.00311292	0.320587	0.0208933	0.00502321	0.0917322	0.00506263	0.0032333
CD00216	0.139148	0.000814187	0.000507879	0.00118357	0.00234377	0.00130195	0.375601	0.000572738	0.0717698	0.00271726	0.000771476	0.0233048	0.00366028	0.000967516	0.0219994	0.000998613	0.00252529	0.113621	0.00790104	0.000721515	0.00053828	0.00226328	0.00965982	0.000810819	0.00237511	0.000718906	0.000499821	0.00613718	0.15948	0.0450854
CD00217	0.00529454	0.0624682	0.0136744	0.384267	0.00433833	0.0150571	0.00419532	0.0117835	0.00693258	0.00515167	0.0523817	0.00645913	0.00601832	0.158126	0.00553688	0.00836474	0.00353656	0.00516677	0.00282447	0.00633719	0.0294814	0.00265859	0.0335633	0.00387172	0.0834923	0.0467498	0.00637038	0.0195409	0.00356082	0.00279594
CD00218	0.0115279	0.0250528	0.00873065	0.030582	0.00500445	0.010079	0.015374	0.0223083	0.0180849	0.316572	0.0158948	0.174288	0.0438167	0.0095379	0.00645634	0.037766	0.00902692	0.0488604	0.0118479	0.00666556	0.0212623	0.00982138	0.0167738	0.00827869	0.0327238	0.012268	0.00793698	0.0381594	0.0179987	0.00730014
CD00219	0.000666658	0.00338394	0.00305409	0.00149305	0.00110222	0.000924383	0.00103136	0.00973536	0.000782721	0.065933	0.00142399	0.00470044	0.0203925	0.00102948	0.000552028	0.832719	0.00366241	0.00141978	0.00398122	0.00232235	0.00370779	0.0106082	0.000710378	0.012834	0.00115474	0.00116481	0.00594666	0.00123031	0.00133517	0.000998339
CD00220	0.00175574	0.010352	0.00480726	0.0027604	0.00202526	0.00200802	0.00184461	0.0195658	0.00204777	0.0188713	0.00151706	0.00711243	0.0763046	0.00119872	0.00116736	0.756915	0.0045846	0.00298649	0.0091925	0.00364242	0.00470217	0.0202071	0.00159788	0.0199484	0.0027938	0.00180674	0.00925328	0.00343136	0.00320487	0.00239553
CD00222	8.04867e-05	0.00129837	0.374741	0.000444267	0.00118212	0.00353226	9.23404e-05	0.0423124	6.766e-05	0.000524374	0.00159227	0.000127425	0.000173757	0.000604025	0.00019911	0.00136914	0.000910643	6.90748e-05	0.000118151	0.067635	0.0116304	0.000358297	0.000113789	0.00525505	0.000193315	0.00350889	0.481573	0.000108859	7.57791e-05	0.000108805
CD00223	0.296658	0.00768674	0.00393911	0.00753366	0.0137236	0.0168957	0.0473054	0.00516237	0.109219	0.00752576	0.00364866	0.0206117	0.0123265	0.00365246	0.0985092	0.00538999	0.00852332	0.046525	0.015187	0.0053416	0.00385719	0.00816391	0.047476	0.00486676	0.0178976	0.00526118	0.00373356	0.0396012	0.0693982	0.064379
CD00224	0.0925644	0.0130372	0.00849353	0.0119099	0.0250598	0.0258634	0.0841153	0.0118529	0.0661431	0.0274867	0.00775731	0.0714994	0.0250595	0.00654994	0.0691721	0.0131219	0.0230144	0.0831908	0.0283719	0.0119695	0.00837367	0.0193241	0.0284846	0.0119186	0.0193814	0.010035	0.00867026	0.0323418	0.0871062	0.0681313
CD00225	0.00357016	0.0877063	0.0124835	0.0253716	0.00284378	0.00529116	0.00354516	0.0572703	0.00527866	0.0447325	0.00777157	0.019629	0.0868227	0.00592464	0.0021776	0.480684	0.00520323	0.00786776	0.00851716	0.00598681	0.0261751	0.0108225	0.0062433	0.0135031	0.0190793	0.00799276	0.0134858	0.0156384	0.00533126	0.00305071
CD00226	0.269041	0.00349033	0.00121061	0.00538633	0.00261459	0.00383179	0.0245575	0.00169098	0.273699	0.00376486	0.00180688	0.0202901	0.00795766	0.00212689	0.0177124	0.00231454	0.00224871	0.0657687	0.00607724	0.00131631	0.00160714	0.00241957	0.0981333	0.00131465	0.0193384	0.00209393	0.00106178	0.0979375	0.0443572	0.0148299
CD00227	0.297002	0.000408141	0.000158715	0.000741571	0.000456324	0.000474882	0.0203605	0.00019269	0.529767	0.000577081	0.000276841	0.00581714	0.00124192	0.000382811	0.00484583	0.000299914	0.00040825	0.066343	0.00141672	0.000183838	0.000196975	0.000416894	0.0214197	0.00018598	0.00235573	0.000281228	0.000137606	0.010045	0.0285552	0.00505052
CD00228	0.003209	0.0109002	0.0452804	0.0101758	0.0173741	0.00889417	0.00751657	0.035354	0.0032076	0.217098	0.0516684	0.015581	0.0154704	0.0385843	0.0053908	0.101642	0.0726313	0.00514173	0.0111714	0.0450644	0.0447496	0.0320939	0.00419988	0.0899742	0.00510405	0.0183248	0.0695995	0.00400873	0.00505587	0.00553423
CD00229	0.0506159	0.00108934	0.00124527	0.00114167	0.0246412	0.00322016	0.0466284	0.000959957	0.0116122	0.00162564	0.00107017	0.00347769	0.00268218	0.00159909	0.445369	0.00138277	0.00945737	0.00604022	0.0109785	0.00252767	0.000803547	0.00607889	0.00635076	0.00256699	0.00172225	0.00121842	0.00136082	0.00269613	0.0226495	0.327188
CD00230	0.000792744	0.0281227	0.0987516	0.0172802	0.00301104	0.00962902	0.00104089	0.120138	0.000873121	0.0108854	0.0683393	0.00261564	0.00271327	0.0199367	0.00122981	0.0207726	0.00409814	0.00107779	0.00114881	0.0184425	0.455031	0.00230754	0.0016626	0.00994046	0.00413705	0.0497563	0.0427583	0.00184934	0.000849851	0.000807607
CD00231	0.0364176	0.0062136	0.00313471	0.00692198	0.00612354	0.00508838	0.062264	0.00465	0.0503149	0.0251058	0.00386151	0.359227	0.0391504	0.00395515	0.0132097	0.0103697	0.00992648	0.141647	0.0254556	0.00361541	0.00376087	0.0119586	0.0153139	0.00525814	0.0111896	0.00375483	0.0033556	0.0254158	0.0780275	0.0253128
CD00234	0.00952274	0.000845566	0.0013676	0.00135966	0.0250355	0.00567268	0.0139784	0.00078182	0.00370403	0.00116978	0.00232617	0.00184587	0.000838372	0.00387084	0.883912	0.000684739	0.00560761	0.00232201	0.00176599	0.00282419	0.000983033	0.00149717	0.00536512	0.00130488	0.00151133	0.00227177	0.00111108	0.00154584	0.00375146	0.0112228
CD00235	0.00348623	0.0470587	0.140082	0.0228857	0.0174678	0.0339631	0.00485794	0.125552	0.00351106	0.0232798	0.0418055	0.00883873	0.0095335	0.0233637	0.00612389	0.0446715	0.020803	0.00429837	0.00554921	0.0713457	0.0977091	0.0118367	0.00514643	0.0450664	0.0095648	0.0525996	0.105965	0.00535602	0.00393266	0.00434574
CD00236	0.000397025	0.00504977	0.408594	0.00383859	0.00616506	0.101162	0.000407232	0.0158118	0.000317417	0.000954832	0.038171	0.000393701	0.000396804	0.0135084	0.00144678	0.0014759	0.00212088	0.000267835	0.00031918	0.0995303	0.0505599	0.000643872	0.000813098	0.00352889	0.00123388	0.212634	0.0290453	0.000513051	0.000279751	0.000419685
CD00238	0.00038602	0.00258326	0.0334385	0.000860402	0.00532634	0.00298441	0.000474527	0.0278862	0.000313932	0.00268371	0.00168545	0.000650004	0.00144818	0.00113014	0.000777472	0.0167786	0.00784613	0.000333204	0.0010791	0.0491913	0.00596692	0.00554092	0.000397106	0.29008	0.000539082	0.00235998	0.535667	0.000423874	0.000446063	0.000721561
CD00239	0.0719457	0.000285508	0.000133376	0.000360821	0.000458167	0.000280021	0.0582487	0.000172348	0.0861081	0.000813381	0.000172321	0.0120883	0.00266551	0.000222084	0.00272765	0.000401178	0.000578648	0.230528	0.00518551	0.000170383	0.000144604	0.00087453	0.00324959	0.00024339	0.000863378	0.000167785	0.000137697	0.00322412	0.502303	0.0152466
CD00240	0.223702	0.00587989	0.00160566	0.00845775	0.00298134	0.00680085	0.0176463	0.00238344	0.237577	0.00354792	0.00218532	0.0162306	0.00715482	0.00232558	0.0201318	0.00249722	0.00219326	0.0511412	0.00488188	0.00164899	0.0021673	0.00225745	0.130007	0.00144608	0.0370371	0.0030408	0.00130975	0.158442	0.0310289	0.0122911
CD00241	0.000150419	0.00213858	0.152001	0.00087986	0.00179064	0.00189104	0.000206039	0.0297518	0.000135921	0.00165442	0.00376534	0.000307476	0.000525374	0.00199782	0.000315475	0.00735481	0.00257808	0.000151948	0.000343315	0.0372833	0.016977	0.00123239	0.0002237	0.0249731	0.000358358	0.00368589	0.706716	0.000211672	0.000168306	0.000231067
CD00242	0.00646887	0.0302419	0.00183525	0.0576168	0.000963505	0.00387427	0.00192767	0.00338734	0.0119583	0.00183015	0.00270386	0.00482066	0.00557602	0.00332336	0.00214447	0.00320366	0.000825673	0.00524522	0.00146126	0.00107712	0.00382981	0.000973046	0.0596093	0.000968496	0.490758	0.00416963	0.00122312	0.283562	0.00293902	0.00148182
CD00243	0.000356779	0.00400088	0.0427188	0.0026807	0.00348357	0.796324	0.000285618	0.00921249	0.000270567	0.000533805	0.00817525	0.000271834	0.000264572	0.00334696	0.00128475	0.000774976	0.0010107	0.000204133	0.000204932	0.0222945	0.0161652	0.00036442	0.000717885	0.00153068	0.00111948	0.0731763	0.00823286	0.000467844	0.000212633	0.000312976
CD00244	0.0870554	0.00630484	0.00341078	0.019022	0.0084763	0.00715574	0.126493	0.00296864	0.108348	0.0084244	0.0111476	0.037436	0.0108036	0.0299825	0.0493681	0.00458054	0.00779435	0.076287	0.0131182	0.00367973	0.00436179	0.00552937	0.210522	0.00314336	0.0296729	0.00733076	0.00258154	0.0382786	0.0492184	0.0275045
CD00245	0.000743903	0.015289	0.258409	0.00630488	0.00659287	0.329938	0.000606069	0.0577036	0.000598659	0.00145009	0.013864	0.000696512	0.00078393	0.00577251	0.00210075	0.00286519	0.00249703	0.000474582	0.000531855	0.0668384	0.0617687	0.00104466	0.00139325	0.00548613	0.00256075	0.107821	0.0435655	0.00111418	0.000493085	0.000692144
CD00246	0.0303327	0.0340555	0.00438601	0.0469669	0.0035483	0.00600378	0.0145369	0.00699767	0.0774802	0.00880636	0.0059573	0.0490749	0.0615078	0.00905956	0.00746388	0.01547	0.00404759	0.0528284	0.0133592	0.00311605	0.00676317	0.0063452	0.0878908	0.00407075	0.13058	0.00662051	0.00359839	0.263392	0.0262078	0.00953249
CD00248	0.00064352	0.0459591	0.0405908	0.0413493	0.00175411	0.0586014	0.000500653	0.0345788	0.000635297	0.00154396	0.0493336	0.000726696	0.000736709	0.013136	0.00117728	0.00238645	0.00105323	0.000525092	0.000389462	0.00780235	0.254986	0.000574259	0.00219068	0.00178155	0.00703467	0.419876	0.0075469	0.00172545	0.000424403	0.000436347
CD00249	0.018889	0.0012388	0.0022218	0.0012402	0.104972	0.00371552	0.0575026	0.00150855	0.00659134	0.003602	0.00177292	0.00442613	0.00380586	0.00260196	0.194675	0.00260092	0.0552761	0.00550452	0.0251401	0.00583252	0.00125274	0.0218265	0.00430757	0.00738037	0.00151013	0.00166998	0.00286681	0.00208695	0.0200993	0.433882
CD00250	0.0109434	0.0594065	0.013544	0.212104	0.00665545	0.143243	0.00487856	0.0139236	0.0107215	0.00422984	0.0330168	0.00486236	0.00353895	0.0282748	0.0152653	0.00433483	0.00324955	0.00587277	0.002213	0.00820899	0.0267238	0.00203698	0.0765829	0.00308292	0.170352	0.0882043	0.00571117	0.0308429	0.00422746	0.00374867
CD00251	0.000792589	0.0105439	0.221093	0.00488729	0.00762992	0.00682567	0.00112364	0.0608462	0.000740535	0.00722308	0.0180784	0.00163618	0.00297065	0.0133082	0.00156151	0.0359568	0.0115227	0.00082706	0.00194545	0.073506	0.0508547	0.00640546	0.00124374	0.0755953	0.00193835	0.0148366	0.362843	0.00112906	0.000912644	0.00122262
CD00252	0.00345867	4.32999e-05	4.37917e-05	4.52377e-05	0.000568054	8.12529e-05	0.013726	3.97647e-05	0.000902239	0.000130789	4.08002e-05	0.000381152	0.000262371	5.9084e-05	0.00377711	8.73512e-05	0.000571333	0.000741517	0.0024548	8.29191e-05	3.16764e-05	0.000619823	0.000253085	0.000128421	7.16494e-05	3.9724e-05	5.32931e-05	0.000141346	0.00615139	0.965012
CD00253	0.00129644	0.000222228	0.000172034	0.000148363	0.000558495	0.000146713	0.00262864	0.000233209	0.00111263	0.00115875	0.000105469	0.0023221	0.0172276	0.000131411	0.000568007	0.0018601	0.00165103	0.00186998	0.914338	0.000248707	0.00013028	0.0334469	0.000352993	0.00115117	0.000215682	0.000100816	0.000280945	0.000451431	0.00772867	0.00814149
CD00254	4.97532e-05	0.000383988	0.101149	0.000184613	0.00184959	0.00190599	6.1068e-05	0.00344276	3.80426e-05	0.000213166	0.000917362	6.12257e-05	8.18731e-05	0.00048732	0.000167801	0.00048192	0.000921793	3.62593e-05	7.42028e-05	0.697369	0.00236263	0.000241813	6.6158e-05	0.00418395	8.67176e-05	0.00159575	0.181411	5.16712e-05	4.47675e-05	7.87135e-05
CD00255	0.00689326	0.00129856	0.00104213	0.00119904	0.00260336	0.000853026	0.0312661	0.00143802	0.00775749	0.0341651	0.00103171	0.0971058	0.126262	0.00126223	0.00301252	0.0124473	0.0109443	0.0279425	0.476315	0.00139293	0.00102816	0.0612218	0.00259585	0.00497206	0.0016055	0.000758816	0.0015444	0.00346987	0.0546156	0.0219548
CD00256	0.00470624	0.00466561	0.0174593	0.00434432	0.0541734	0.00852711	0.0187178	0.0116917	0.0038132	0.102296	0.0153439	0.0143676	0.0100814	0.013136	0.01226	0.0237656	0.396191	0.00679006	0.0204685	0.0417427	0.0106051	0.0632808	0.0036096	0.0726381	0.00301859	0.00830264	0.0274227	0.00280838	0.00891185	0.014861
CD00257	0.00349081	0.0725704	0.0135028	0.332912	0.00328095	0.113406	0.00220508	0.0170081	0.00389006	0.00363119	0.0452911	0.00344327	0.00210333	0.020322	0.00485617	0.00334608	0.00195443	0.00295996	0.00108373	0.0061318	0.0468953	0.00114173	0.0168755	0.00207924	0.0793407	0.175398	0.0047907	0.0127403	0.00184828	0.00150104
CD00258	0.0109024	0.00174799	0.00195774	0.00124711	0.0105925	0.00179471	0.0219851	0.00216927	0.0067941	0.00830554	0.00115564	0.00806054	0.0244248	0.00144612	0.0091199	0.0101601	0.0265744	0.00849153	0.443154	0.00345474	0.00129361	0.225463	0.00314891	0.0135649	0.00166822	0.00108666	0.00320322	0.00283509	0.0337996	0.110398
CD00259	0.000113552	0.00220388	0.806867	0.00134582	0.00138555	0.00495799	0.000138827	0.0130774	0.000100826	0.000596635	0.0165306	0.000171835	0.00020232	0.00530132	0.000301637	0.00121078	0.000964193	9.96259e-05	0.000142484	0.0321027	0.0499862	0.000337611	0.000223273	0.00255532	0.00038389	0.0228774	0.0354155	0.000168969	0.000100495	0.000136615
CD00260	0.0424997	0.0080973	0.00525397	0.024218	0.010121	0.00838006	0.149202	0.00496008	0.0598698	0.0306024	0.0228036	0.130575	0.0179135	0.0465038	0.0309359	0.00867216	0.0139726	0.11576	0.0181198	0.0055842	0.00782398	0.0089078	0.0741074	0.00516556	0.0273442	0.0108658	0.00417067	0.0332178	0.0506457	0.0237059
CD00262	0.000245275	0.000228584	0.000414678	0.000121797	0.000897371	0.000171285	0.000548261	0.000531516	0.000205625	0.00250183	0.000150556	0.000707698	0.00330984	0.000152614	0.000279016	0.00789714	0.00652974	0.000327661	0.00829203	0.00072136	0.000232173	0.94641	0.00013277	0.0157233	0.000117974	0.000134217	0.00112681	0.000155862	0.000652949	0.00107965
CD00263	0.0332581	0.0228032	0.00202525	0.0172984	0.00182628	0.00453856	0.00588463	0.00395728	0.074564	0.00311816	0.00191222	0.0113232	0.0206517	0.00222002	0.00497434	0.00569026	0.00161625	0.0240002	0.00573896	0.00152559	0.00287796	0.00272068	0.0740422	0.00181044	0.117735	0.0029174	0.00166401	0.526157	0.0152814	0.00586745
CD00265	0.0719913	0.00237491	0.000572406	0.00422701	0.000900622	0.00114879	0.0109631	0.000815915	0.39279	0.0019586	0.000931942	0.0173628	0.0104589	0.00142666	0.00395661	0.00172159	0.000965135	0.0674952	0.00475474	0.000530357	0.00081903	0.00141357	0.117708	0.000657866	0.019205	0.000937201	0.000501445	0.226713	0.0289194	0.0057791
CD00266	0.000707596	0.00664755	0.165655	0.00335989	0.00722387	0.0095843	0.000949635	0.0948534	0.000625025	0.00966188	0.0155034	0.00162388	0.00207913	0.00635086	0.00149732	0.0194248	0.0105259	0.000713057	0.00129376	0.0985831	0.062821	0.00410529	0.00098586	0.047939	0.00153637	0.0158661	0.407135	0.00100154	0.000756506	0.000989606
CD00267	0.000856446	0.00117629	0.00379453	0.000550121	0.00912504	0.00128575	0.00158469	0.00394632	0.000644399	0.00600944	0.000826976	0.00157632	0.00473235	0.0007534	0.00147316	0.0209318	0.0501346	0.000843931	0.00930849	0.00924642	0.00144689	0.279764	0.000509277	0.567922	0.00048001	0.000849783	0.0146328	0.000536134	0.00159495	0.00346407
CD00268	0.00368525	3.30616e-05	2.80454e-05	3.42238e-05	0.00024084	4.77197e-05	0.0160414	2.84768e-05	0.00109941	0.000115664	2.68845e-05	0.000445234	0.000322974	3.84289e-05	0.00125527	7.5507e-05	0.000318253	0.00106816	0.00429445	4.79381e-05	2.20709e-05	0.00053215	0.000208454	8.5766e-05	5.87691e-05	2.55473e-05	3.4513e-05	0.000135854	0.0182641	0.951386
CD00269	0.0033582	0.00653916	0.060861	0.00481044	0.285303	0.147088	0.00314919	0.0132737	0.00197974	0.00286121	0.0134831	0.00167173	0.00184378	0.012991	0.0259912	0.00424636	0.0204661	0.00140411	0.00240631	0.261221	0.0130182	0.00500263	0.00392224	0.0198659	0.00319983	0.0282894	0.0426646	0.00206624	0.00203835	0.00498393
CD00271	3.01562e-05	9.15159e-05	0.000179506	0.000305546	9.67728e-05	0.00016654	4.12688e-05	6.92909e-05	2.85343e-05	5.02036e-05	0.00350984	3.57772e-05	2.38802e-05	0.993663	7.94788e-05	4.36342e-05	6.74562e-05	2.52704e-05	2.0262e-05	0.00012845	0.000242222	2.4741e-05	0.000101517	4.5414e-05	9.52501e-05	0.000667753	7.88227e-05	4.04841e-05	2.203e-05	2.5595e-05
CD00273	0.000129479	0.000684632	0.0146825	0.000284168	0.0029891	0.000930628	0.000193375	0.0058384	0.000104387	0.00110961	0.000788907	0.000231896	0.000461129	0.000567257	0.000303205	0.00517322	0.00584609	0.000117245	0.000430103	0.0376277	0.00201965	0.00266711	0.000133152	0.529408	0.000165069	0.000874233	0.385672	0.000126466	0.000160274	0.000280988
CD00274	0.0910453	0.0110348	0.00643042	0.0151342	0.0180678	0.00873329	0.0881166	0.00580119	0.0799398	0.0116083	0.00853448	0.0255453	0.0344717	0.0188314	0.0500709	0.0136102	0.0179949	0.0500894	0.0682401	0.00741468	0.00592736	0.024532	0.0835249	0.00990937	0.0232123	0.00719794	0.00599085	0.0321735	0.0868845	0.0899326
CD00275	0.0771863	0.00348774	0.00124893	0.0109007	0.00232447	0.00323504	0.0251057	0.00134792	0.140382	0.0030207	0.0034148	0.0185282	0.0054151	0.00662967	0.0149583	0.00189648	0.00202056	0.0426186	0.0040983	0.00121421	0.00184464	0.00172155	0.483595	0.00105545	0.0318112	0.00294371	0.000945301	0.0782994	0.0205656	0.00818394
CD00276	0.117878	0.00378385	0.00204679	0.00844693	0.00587724	0.00357232	0.166792	0.00193182	0.148091	0.00666301	0.00475579	0.0399765	0.0140185	0.0114539	0.0322958	0.00407231	0.00649281	0.0941652	0.0201695	0.00232933	0.00241392	0.00612837	0.116699	0.00259977	0.01546	0.00336913	0.00178377	0.0316174	0.0864715	0.0386448
CD00277	0.00129845	0.00401624	0.0123301	0.00202445	0.00723689	0.00226675	0.00246859	0.0137166	0.00121674	0.0275281	0.00352038	0.00425589	0.0147594	0.00338474	0.00177986	0.274989	0.0379865	0.00174358	0.0116659	0.0150735	0.00642222	0.104038	0.00121491	0.392358	0.00140288	0.00268572	0.0416652	0.00135846	0.00239269	0.00319987
CD00278	0.00315682	0.00690497	0.0106037	0.00380165	0.00750438	0.00424536	0.00635257	0.0231379	0.00326673	0.375887	0.00507245	0.0291222	0.04272	0.00348985	0.00322309	0.210788	0.0342239	0.00648402	0.0182	0.0124253	0.00991192	0.061773	0.00242685	0.0675945	0.00314553	0.00428665	0.0237307	0.00378589	0.00679775	0.00593744
CD00279	0.0328502	0.000163078	6.1558e-05	0.000216875	0.000159237	0.000116901	0.0114976	8.58793e-05	0.17457	0.00041165	8.39011e-05	0.0108662	0.0023577	0.000112911	0.000784994	0.000231168	0.000214855	0.566364	0.00243804	7.07361e-05	7.35072e-05	0.000376216	0.0024327	0.000107342	0.000611744	8.01071e-05	6.2905e-05	0.00363377	0.185433	0.00353049
CD00280	2.64462e-05	0.000527105	0.880612	0.000210648	0.000347074	0.00126623	3.03442e-05	0.0112399	2.28873e-05	0.00016227	0.00110542	4.26418e-05	5.49452e-05	0.000378641	6.56467e-05	0.000412616	0.000261045	2.2809e-05	3.57221e-05	0.016618	0.00949766	9.8147e-05	4.33189e-05	0.00115022	7.66626e-05	0.00243479	0.0731603	3.91528e-05	2.39542e-05	3.30725e-05
CD00281	0.000343788	0.00090974	0.00469656	0.000460278	0.00374246	0.000790305	0.000670097	0.00398563	0.00029275	0.00567854	0.000986007	0.000939746	0.00238973	0.000884756	0.000600559	0.0285826	0.0245264	0.000396052	0.00256294	0.00868882	0.00175838	0.0319227	0.000292118	0.847056	0.000317449	0.000813277	0.023868	0.000304242	0.000584075	0.000956437
CD00282	0.00812351	0.00322518	0.0015241	0.00270033	0.00200814	0.00123955	0.011667	0.00268215	0.0122299	0.0246444	0.00145676	0.0972149	0.617762	0.0017314	0.00254904	0.0262908	0.00520698	0.0282469	0.0600382	0.00154757	0.00183211	0.0203595	0.00501277	0.00469468	0.00414904	0.00121434	0.00205902	0.0107818	0.0284912	0.00931631
CD00283	0.0013074	0.00655949	0.0138243	0.0150612	0.0051621	0.425893	0.0010524	0.00544485	0.00104573	0.00121072	0.0609552	0.000925289	0.000576432	0.0301355	0.00508538	0.0010768	0.00171673	0.000746139	0.00045338	0.00950655	0.0181601	0.000590015	0.00399392	0.00142146	0.00532832	0.375503	0.0039814	0.00181147	0.000651871	0.000819108
CD00284	0.00119527	0.000743843	0.00106646	0.000386871	0.0029309	0.000619215	0.00244234	0.00155057	0.000948233	0.00710354	0.000404023	0.00295601	0.012748	0.000388162	0.00118117	0.0141859	0.0147882	0.00154138	0.0408859	0.00189783	0.000637434	0.853596	0.00050501	0.0218789	0.000428458	0.000401895	0.00255251	0.000636265	0.00350113	0.0058989
CD00285	0.0011551	0.00162851	0.0176913	0.0011062	0.661754	0.0138933	0.00150035	0.00419858	0.000677952	0.00145603	0.00328724	0.000735567	0.000877968	0.0033551	0.0085288	0.00220187	0.0272568	0.00055901	0.00146598	0.181244	0.00326556	0.00427171	0.00100023	0.0221905	0.000776014	0.0047251	0.0249267	0.000594353	0.000919795	0.00275663
CD00286	0.00126749	0.000968497	8.05529e-05	0.00227946	6.40013e-05	0.00020777	0.00027418	0.000143674	0.00437108	0.000149122	0.000135713	0.000759074	0.000514874	0.000165573	0.00020603	0.000169547	5.77489e-05	0.0014865	0.000145576	5.62521e-05	0.000153285	7.17682e-05	0.0146247	5.37612e-05	0.0580174	0.000182542	5.7197e-05	0.912668	0.000503399	0.0001653
CD00287	0.00411366	0.145265	0.0101213	0.36617	0.00279644	0.0785849	0.00177508	0.0124644	0.00452559	0.00190398	0.0151229	0.0024729	0.00216389	0.0128878	0.00468502	0.00297305	0.00146285	0.00244068	0.00103694	0.0044968	0.0223865	0.00103083	0.0266505	0.00179545	0.174649	0.069287	0.00390288	0.0196065	0.00174379	0.0014842
CD00288	0.000107257	0.00454686	0.433629	0.000991251	0.000836516	0.00347479	0.000110738	0.309578	9.84052e-05	0.00065206	0.00214982	0.000180413	0.000295867	0.000887852	0.000207116	0.00296364	0.00072973	9.80356e-05	0.000157248	0.0166075	0.0350185	0.000425465	0.000177638	0.00462298	0.000375201	0.00536068	0.175302	0.000188238	0.000100682	0.000126933
CD00289	0.0113401	0.00181794	0.00226099	0.001852	0.0119122	0.00176347	0.0656086	0.00200381	0.00869648	0.0136926	0.00221856	0.0185442	0.0270173	0.00379745	0.0111083	0.0104716	0.0476668	0.013918	0.444043	0.00372667	0.00167783	0.13775	0.00462839	0.0117704	0.00212786	0.00152801	0.00326427	0.00336846	0.0424533	0.0879709
CD00290	0.000626081	0.00628894	0.000254339	0.0317713	0.000113104	0.000805361	0.000224106	0.000501079	0.00116315	0.000252032	0.000510176	0.000551903	0.00040074	0.000474712	0.000263922	0.000295958	9.09544e-05	0.000664179	0.000127552	0.000139557	0.000679993	9.00141e-05	0.00704755	9.90241e-05	0.924034	0.000874687	0.000143189	0.0210736	0.000293469	0.000145269
CD00291	0.00432664	0.00300389	0.00239038	0.00214024	0.00317399	0.00162651	0.0120037	0.00467736	0.00522201	0.426993	0.00189562	0.120801	0.146869	0.00163684	0.00253461	0.0536285	0.0138243	0.0186026	0.0586715	0.00285313	0.00262153	0.0575532	0.00238912	0.0115193	0.00243664	0.00149169	0.00387658	0.00419094	0.0182313	0.00881498
CD00292	0.000329548	0.0163963	0.0793962	0.0107489	0.00130208	0.00558873	0.000368168	0.0519553	0.000348541	0.00246031	0.0527821	0.00074655	0.000893301	0.0160355	0.000544463	0.00608204	0.00138282	0.00036398	0.000398671	0.00886774	0.667456	0.000766341	0.000828997	0.00347396	0.00211039	0.0471832	0.0197624	0.000814445	0.000304197	0.000308821
CD00293	0.0144572	0.00227299	0.00272275	0.00244805	0.0129902	0.00263979	0.21325	0.00278338	0.0125205	0.0474564	0.00314382	0.0993579	0.0279142	0.00390344	0.0141935	0.0108399	0.0612451	0.0404679	0.160633	0.00458513	0.00231872	0.0722496	0.00500408	0.0109199	0.00276686	0.00215547	0.0037308	0.00447587	0.0785614	0.0779921
CD00294	0.0817823	0.0225052	0.0142383	0.0195728	0.0285446	0.0217245	0.0391256	0.0170932	0.0606988	0.0197411	0.0112189	0.0405195	0.0558953	0.0144933	0.0502037	0.0299886	0.0266874	0.034586	0.0420948	0.0165213	0.0131787	0.032444	0.0560572	0.0226178	0.0318535	0.0138016	0.0159575	0.0593349	0.0519998	0.0555199
CD00295	0.058426	0.00108336	0.000959792	0.00157243	0.00675342	0.0015016	0.424845	0.000812259	0.0278819	0.0032862	0.0014261	0.0112187	0.00638265	0.00289398	0.0397027	0.00199852	0.00826893	0.0236129	0.0366248	0.00148508	0.000829766	0.0080574	0.0118742	0.00207222	0.00240422	0.00107699	0.00101614	0.00450626	0.0940061	0.213421
CD00296	0.00670214	0.00292119	0.00849782	0.00333045	0.0584573	0.00660144	0.0424102	0.00586255	0.00497534	0.0768636	0.0111653	0.0234127	0.00884252	0.0112705	0.0203383	0.0118682	0.499022	0.00934504	0.0220897	0.0211291	0.00601269	0.0443612	0.00404653	0.0297856	0.00266421	0.00592509	0.0121671	0.00294997	0.0131465	0.0238354
CD00297	0.0128968	0.00192195	0.00372865	0.00215913	0.0584871	0.00361415	0.149076	0.00258236	0.00773359	0.016662	0.00410818	0.0154023	0.00972889	0.00644451	0.0400082	0.00696766	0.260032	0.0120805	0.0820768	0.00861845	0.00240379	0.0783603	0.00492476	0.0162338	0.00218318	0.00267436	0.00510123	0.00285143	0.032169	0.148769
CD00298	0.000971043	0.221569	0.0671171	0.0128721	0.00255378	0.0139136	0.000726255	0.477118	0.000992386	0.00300482	0.00597728	0.00134375	0.00318224	0.00360314	0.0012082	0.0229416	0.0021911	0.00086744	0.00117877	0.0127738	0.0634298	0.00228313	0.00193721	0.00983145	0.00582531	0.016165	0.0401229	0.00258977	0.000836851	0.000872743
CD00299	0.00677769	0.00234573	0.00263305	0.00216734	0.00701515	0.00161512	0.031638	0.00284973	0.00680559	0.0382334	0.00246946	0.0393362	0.0753741	0.00357777	0.00523063	0.0266575	0.0389607	0.0152895	0.383768	0.0037136	0.00220255	0.213117	0.00359981	0.0160608	0.00231036	0.00162935	0.00412796	0.00364839	0.0292872	0.0275578
CD00300	0.00851941	0.13588	0.021072	0.279364	0.00662883	0.0207918	0.00631152	0.0221887	0.0111061	0.00843358	0.0381754	0.00915339	0.0122379	0.0695142	0.00785008	0.0176795	0.00559694	0.00844722	0.00558156	0.00988036	0.0377535	0.00523679	0.0420631	0.00723653	0.109355	0.0422014	0.0108559	0.0296916	0.00626437	0.00492887
CD00301	0.000182663	0.00586911	0.451388	0.00383919	0.00139957	0.0133256	0.000186057	0.0225565	0.000166126	0.000682252	0.0388886	0.000249224	0.000280659	0.010142	0.000444754	0.0013968	0.000851533	0.000149023	0.000172177	0.0179196	0.245554	0.000345274	0.000437793	0.00194113	0.000889554	0.160112	0.0199787	0.00033338	0.000141338	0.000177351
CD00302	0.615638	0.000965429	0.000513961	0.00135397	0.00221297	0.00127828	0.0404695	0.000541826	0.12825	0.00121647	0.000669788	0.00684853	0.00378781	0.00108165	0.0251073	0.000968558	0.0017669	0.0215424	0.00668629	0.00067351	0.000509283	0.00195107	0.0261315	0.000774903	0.00333512	0.000710146	0.000498193	0.010858	0.0552901	0.0383685
CD00303	0.00381295	0.155298	0.00928518	0.439462	0.00228728	0.0129783	0.00194719	0.0123242	0.00492266	0.00281713	0.0158207	0.0032137	0.004473	0.0229721	0.00310418	0.00649583	0.00171141	0.00294225	0.00167642	0.00377653	0.0228872	0.00158942	0.0298317	0.00245129	0.171682	0.0267083	0.0043973	0.0253499	0.00214216	0.00164064
CD00304	0.00123779	0.220911	0.0204705	0.316589	0.00178841	0.0362127	0.000823234	0.0266179	0.0013735	0.00197916	0.0339331	0.00131565	0.0014168	0.017495	0.00166727	0.0035536	0.0011646	0.00104323	0.000640517	0.00517119	0.102164	0.000793813	0.00580601	0.00186528	0.0310238	0.151023	0.00558684	0.00487581	0.000769158	0.000687817
CD00306	0.000297654	0.00223717	0.0237148	0.0007116	0.00355504	0.00181674	0.000395743	0.021317	0.000253716	0.00250399	0.00131475	0.000567101	0.00144946	0.000939651	0.000550874	0.0243067	0.00665285	0.000285475	0.00105079	0.0276229	0.00452638	0.00616754	0.000309753	0.51133	0.000432003	0.00166159	0.352726	0.000335884	0.000378782	0.000589028
CD00307	0.0360195	0.00477484	0.000860341	0.00700264	0.00102248	0.00186169	0.00586632	0.00142733	0.104901	0.0022618	0.00119522	0.0143445	0.0114714	0.00154147	0.00358341	0.00246857	0.00102276	0.0279522	0.00356975	0.000728197	0.00132108	0.00146432	0.0802045	0.000858805	0.0389523	0.00143378	0.000738604	0.623164	0.0139066	0.00408056
CD00308	0.00221035	0.0003959	0.000330254	0.000254365	0.00113885	0.000287796	0.00459308	0.000462358	0.00178882	0.00247979	0.000190792	0.00409575	0.023867	0.000221502	0.00107508	0.00346475	0.00356157	0.00314354	0.830139	0.000502746	0.000244531	0.0825489	0.00057358	0.00244595	0.000364651	0.0001864	0.000561814	0.000746401	0.0127639	0.0153609
CD00309	0.000342341	0.00263364	0.145621	0.000991578	0.0109177	0.0111368	0.00037223	0.018616	0.000254059	0.00100911	0.00259612	0.000344954	0.000549788	0.00165843	0.00108699	0.00296356	0.00452126	0.000228794	0.000518293	0.444374	0.00749755	0.00170017	0.000415694	0.0261049	0.000540307	0.00542958	0.306378	0.000334312	0.000301528	0.000561416
CD00310	0.00106486	0.00514416	0.0153803	0.00696286	0.00675954	0.782677	0.000769727	0.00476151	0.000762076	0.000780409	0.0179349	0.000541771	0.000453444	0.0129278	0.00506876	0.000907487	0.00158289	0.000497433	0.000404488	0.0124631	0.0106543	0.000566829	0.00278345	0.00151176	0.00316786	0.0966272	0.0043728	0.00118651	0.000512739	0.000771788
CD00311	0.000475874	0.0117567	0.356874	0.00262729	0.00475577	0.0135721	0.000437497	0.113254	0.000399546	0.00146736	0.00415716	0.000547093	0.00106296	0.00257999	0.00101544	0.00767042	0.00298657	0.00034859	0.000679494	0.0702236	0.0255063	0.00189243	0.000721681	0.0208632	0.00126144	0.0108733	0.340285	0.000686712	0.000410786	0.000606488
CD00312	0.0212422	0.151067	0.0336776	0.0977816	0.0167561	0.0341806	0.0109526	0.0332525	0.0226938	0.00902755	0.0223007	0.0129956	0.0281188	0.0411854	0.0186432	0.0334831	0.0116936	0.0121604	0.0135066	0.0197242	0.032166	0.0134074	0.0629039	0.0183583	0.0917394	0.0366238	0.0233503	0.0510169	0.012928	0.013063
CD00313	2.08555e-05	0.000304089	0.113956	0.0001048	0.000360876	0.000600358	2.40508e-05	0.00552366	1.73136e-05	0.000114847	0.000358315	3.04739e-05	4.8637e-05	0.000180197	5.21161e-05	0.000421012	0.000278736	1.70145e-05	3.48673e-05	0.0224227	0.00193515	0.000115705	2.95432e-05	0.00234853	4.65296e-05	0.000671313	0.849905	2.68619e-05	1.9868e-05	3.04122e-05
CD00314	0.00271575	0.00100318	0.000590005	0.000735398	0.000942714	0.00043365	0.00564712	0.00101558	0.00356417	0.0143327	0.000472632	0.0314867	0.714879	0.000541837	0.000993901	0.0149755	0.00318499	0.0102639	0.133434	0.000670601	0.000610754	0.0278296	0.00129279	0.00280082	0.0010389	0.000391805	0.000898993	0.00234851	0.0153033	0.00560194
CD00315	0.00509092	0.0686852	0.141425	0.0310429	0.0262415	0.189088	0.00377353	0.0674502	0.00409117	0.005701	0.031089	0.00325756	0.00474134	0.0251846	0.0124105	0.013143	0.0103297	0.00296267	0.00374081	0.0757497	0.0628825	0.0061663	0.0103845	0.0195636	0.0159793	0.0902859	0.0546553	0.0067401	0.00332014	0.00482406
CD00316	0.012375	0.000589452	0.000569151	0.000799687	0.00322112	0.000803561	0.727094	0.000555053	0.00952805	0.00550598	0.000866616	0.0341612	0.00507211	0.00124644	0.00914116	0.00152056	0.00743218	0.0296344	0.0231913	0.000907888	0.000533939	0.00623904	0.002903	0.00143358	0.00107509	0.000610799	0.000655454	0.00202973	0.0641888	0.0461161
CD00317	0.72187	0.000927552	0.000380903	0.00120968	0.00128974	0.00126998	0.0130157	0.00045408	0.126736	0.000799121	0.000461082	0.00324538	0.00215843	0.000620479	0.0154682	0.000639506	0.000882732	0.0148558	0.00299896	0.000467378	0.000400593	0.00101262	0.0303573	0.000474334	0.00380208	0.000563971	0.000342911	0.0125476	0.0258837	0.0148643
CD00318	0.0339613	0.0014207	0.000251252	0.00287623	0.000350396	0.000708156	0.00300693	0.000371728	0.214403	0.000604792	0.000419802	0.00392603	0.00217425	0.000577094	0.00184126	0.000532154	0.000305502	0.0188442	0.00104521	0.00021964	0.000382143	0.00038447	0.21633	0.000221307	0.0243652	0.00049744	0.0001963	0.461472	0.00663874	0.00167343
CD00319	0.0049978	0.0118461	0.042176	0.012608	0.0512905	0.497581	0.00539315	0.0180003	0.00350531	0.00579559	0.0367697	0.00363785	0.00234273	0.0201529	0.0273718	0.00446017	0.0133486	0.00301083	0.00246522	0.0668621	0.0250259	0.00373736	0.00701541	0.0092502	0.00733073	0.0821857	0.0197873	0.00393041	0.00313993	0.00498147
CD00320	0.208367	0.00159311	0.000457468	0.00190329	0.000970441	0.000955839	0.0116981	0.000650539	0.512348	0.00137082	0.000532228	0.00999069	0.0105982	0.000757954	0.00476196	0.00145783	0.000978248	0.045584	0.00713965	0.000478143	0.000538257	0.00173629	0.0378001	0.00066747	0.00726097	0.000604224	0.000443821	0.0610411	0.0560229	0.0112907
CD00321	0.00280069	5.00098e-05	1.97158e-05	6.34604e-05	4.63966e-05	3.49984e-05	0.00308213	2.96188e-05	0.00856922	0.000213693	2.70097e-05	0.00912588	0.000881234	3.23324e-05	0.000177803	8.52189e-05	7.28852e-05	0.940096	0.000787794	2.26767e-05	2.45381e-05	0.000130979	0.000417749	3.61452e-05	0.000157963	2.47186e-05	2.06867e-05	0.000752323	0.0314433	0.000772595
CD00322	0.00209157	0.0171478	0.139722	0.016495	0.0161745	0.0165497	0.00365476	0.0434702	0.00203603	0.0207371	0.159454	0.00492348	0.00518522	0.116479	0.00457426	0.0274208	0.0233619	0.00250596	0.0039272	0.0740539	0.0999359	0.0088468	0.00377803	0.0364128	0.00545409	0.0536901	0.0837173	0.00286205	0.00240303	0.00293581
CD00323	9.38745e-05	0.000848685	0.03762	0.00035011	0.00136875	0.00123283	0.000135958	0.0205972	8.0965e-05	0.00160113	0.00137237	0.000211357	0.00031622	0.000598009	0.000206536	0.00417589	0.00238104	9.73747e-05	0.000223633	0.0370173	0.00599993	0.000939985	0.000113949	0.0297023	0.000171882	0.00150124	0.850657	0.000116369	0.000110709	0.000157194
CD00324	5.92714e-05	0.000418116	0.0588549	0.000215655	0.00183808	0.00101005	8.75579e-05	0.00413463	4.79157e-05	0.000472126	0.00127993	9.88994e-05	0.000137579	0.000703453	0.00017312	0.00111192	0.00199107	5.16568e-05	0.000123698	0.189607	0.00292416	0.000488257	7.59842e-05	0.014511	9.91358e-05	0.00132324	0.71793	6.29003e-05	6.29611e-05	0.000105242
CD00325	0.00169932	0.00080653	0.00316709	0.000632335	0.069261	0.00228912	0.00567393	0.00211289	0.0010297	0.00847961	0.00158736	0.00231826	0.00220231	0.0014644	0.00670974	0.0039238	0.766562	0.00142962	0.00804144	0.0132112	0.00143057	0.0407485	0.000828886	0.0323784	0.000556973	0.00128711	0.00656226	0.000620246	0.00289518	0.0100907
CD00326	0.000105829	0.00370166	0.0590531	0.00364845	0.0005832	0.00635885	0.00011178	0.0103956	0.000101871	0.000481393	0.0967523	0.000168024	0.000162149	0.00972352	0.000235814	0.000741603	0.00040957	9.64757e-05	9.28276e-05	0.00501331	0.526303	0.000168864	0.000284299	0.000757075	0.00064914	0.268203	0.00530018	0.000219863	8.3014e-05	9.39835e-05
CD00327	0.0122669	0.00928048	0.0297615	0.00830178	0.351711	0.117877	0.00993794	0.0115295	0.00619544	0.00466349	0.0148314	0.00351297	0.00377271	0.0186222	0.140689	0.0058696	0.0291987	0.00383502	0.00617957	0.0767088	0.0114726	0.00941434	0.0124527	0.0184821	0.00712757	0.024566	0.0223987	0.00509658	0.00621067	0.0180342
CD00328	0.00144157	0.00540333	0.00276197	0.00224576	0.00144051	0.00107001	0.0019346	0.00689313	0.00184085	0.0197016	0.00134237	0.00839114	0.155191	0.00131537	0.000895992	0.711407	0.00405473	0.00307224	0.0127426	0.00214113	0.00292411	0.022132	0.00143226	0.0120444	0.00215068	0.00122787	0.00472856	0.00273074	0.00320264	0.00213926
CD00329	0.000138346	0.00448957	0.00515662	0.00837631	0.000412849	0.0359171	0.000104491	0.00240385	0.000130116	0.000194892	0.0132216	0.000131155	0.000106451	0.00443452	0.000318455	0.000260631	0.000191372	9.72424e-05	6.34535e-05	0.00140308	0.0142173	8.74584e-05	0.000506999	0.000248593	0.00135968	0.904589	0.000954378	0.000319211	7.90679e-05	8.6256e-05
CD00330	0.0108816	0.0058874	0.0193677	0.00662267	0.364214	0.104478	0.00999857	0.00737959	0.00527307	0.00399973	0.0154569	0.00312183	0.00263398	0.0198203	0.227721	0.00379672	0.0252302	0.00334407	0.00441993	0.0532014	0.00876916	0.00623435	0.0111108	0.0111915	0.00559154	0.0223645	0.0137636	0.0040571	0.0051791	0.0148893
CD00331	0.00196682	0.000411901	0.000458999	0.000276499	0.00220305	0.000354506	0.00504446	0.000519423	0.00141174	0.00222335	0.00025226	0.00259919	0.010728	0.00032154	0.00153204	0.00349899	0.00795868	0.00206623	0.618333	0.000788381	0.000293994	0.299943	0.00059174	0.00438655	0.000351705	0.00023485	0.00081809	0.000603956	0.00813816	0.0216894
CD00332	0.749135	0.000340054	0.000207398	0.000526068	0.0011736	0.000610934	0.0595227	0.000203995	0.0568469	0.000529524	0.000307	0.00284521	0.00106298	0.000484712	0.0316993	0.000320347	0.000841787	0.012294	0.00245317	0.000294003	0.000202756	0.000730972	0.0105771	0.000294765	0.00119193	0.00031075	0.000192915	0.003105	0.0329312	0.0287641
CD00333	0.000309514	0.0150011	0.0215317	0.0306301	0.000970266	0.0149945	0.000274048	0.00840327	0.000313275	0.000692336	0.11036	0.00038078	0.000360776	0.0394764	0.00061575	0.00111351	0.000590664	0.0002593	0.000199926	0.00394274	0.0996991	0.000291128	0.00117148	0.000886553	0.00323741	0.639515	0.00357289	0.000775344	0.000209866	0.000220885
CD00334	0.00688304	0.00552102	0.030384	0.0056504	0.221294	0.0252142	0.0148295	0.014253	0.00439169	0.0282322	0.0265398	0.0074167	0.00588445	0.0225622	0.0352881	0.0128078	0.218522	0.00494791	0.0107334	0.110921	0.0156425	0.0254749	0.00595744	0.0532752	0.0041082	0.0172527	0.0388755	0.00357643	0.00721619	0.0163449
CD00335	0.00124407	0.0130064	0.080554	0.00591473	0.0104351	0.620658	0.00100399	0.0448038	0.000944663	0.00225598	0.0107073	0.00103329	0.00106737	0.00444432	0.00377567	0.00326121	0.00368057	0.000773153	0.000814669	0.0602837	0.032449	0.00153232	0.00194212	0.00648509	0.0031651	0.0508308	0.0293783	0.0015527	0.000818916	0.00118345
CD00336	0.00106816	0.019312	0.170936	0.00437435	0.0084254	0.0149671	0.0010123	0.182387	0.000905687	0.0042354	0.00598643	0.00129232	0.00304523	0.00384808	0.00197652	0.0272444	0.00704702	0.000840806	0.00194206	0.073838	0.0317333	0.00594001	0.001472	0.0634383	0.00245174	0.0114688	0.344806	0.00149726	0.00102509	0.00148395
CD00337	0.0215847	0.0244764	0.00845166	0.0107706	0.00920864	0.00626156	0.0146011	0.0140025	0.0246449	0.014184	0.0041377	0.0227869	0.335151	0.00544286	0.00913827	0.0950778	0.0136032	0.0209291	0.101177	0.00771565	0.00705749	0.0667976	0.0166191	0.0250685	0.0163511	0.00491868	0.0114166	0.0271466	0.0340358	0.0272434
CD00338	0.00871214	0.012944	0.0285727	0.0245516	0.0535403	0.333575	0.00750169	0.00997425	0.00576242	0.00388069	0.0649733	0.00360467	0.00243118	0.100225	0.0700441	0.00362651	0.0106092	0.00366231	0.00272646	0.0354512	0.0198869	0.00328757	0.0203566	0.00631429	0.0138936	0.121308	0.0117696	0.00628203	0.00394107	0.00659154
CD00339	0.0522616	0.00638609	0.00242947	0.00387315	0.00526608	0.00300315	0.0258685	0.00386445	0.0560713	0.00785534	0.00154106	0.0297399	0.22538	0.00192187	0.00948681	0.01719	0.00753259	0.0473769	0.192596	0.00278582	0.00213485	0.0360894	0.0130955	0.00729583	0.00807402	0.00182341	0.00314145	0.0234139	0.137485	0.0650164
CD00340	0.00228357	0.641829	0.0234759	0.0539376	0.00291833	0.0490903	0.00111809	0.0500567	0.00231386	0.00204706	0.00778362	0.00166649	0.00278131	0.00563905	0.00261109	0.00657447	0.00168933	0.0014579	0.0011745	0.00750262	0.0352155	0.00151802	0.00718342	0.00364102	0.030607	0.0332712	0.00978191	0.00825453	0.00130075	0.00127605
CD00341	0.00237888	0.00770955	0.118962	0.00769638	0.103142	0.1188	0.00278848	0.0148278	0.00163387	0.00342703	0.0546008	0.00163785	0.00162367	0.056853	0.0147634	0.00435206	0.017123	0.00130643	0.00193264	0.282183	0.0263986	0.00381171	0.00394691	0.0153999	0.0036245	0.0778785	0.0444677	0.00188206	0.001625	0.00322384
CD00342	0.0012177	0.00480953	0.00957844	0.00297449	0.00370557	0.00272163	0.00263306	0.0197215	0.00131186	0.691776	0.00585192	0.0092051	0.0110485	0.00331397	0.00146964	0.107739	0.0153747	0.00264622	0.00550802	0.00901707	0.0110617	0.0163438	0.00127918	0.0305696	0.00187633	0.003708	0.0174019	0.00169273	0.00237096	0.00207126
CD00343	0.00822968	0.0133017	0.00169654	0.0658618	0.00122546	0.00681565	0.0021042	0.00205623	0.0110132	0.00111366	0.00381945	0.0023834	0.00192885	0.00586892	0.00418365	0.00136681	0.000761219	0.0036373	0.000973225	0.00111638	0.0031578	0.000655456	0.337392	0.000694285	0.435437	0.00613509	0.000947886	0.0722627	0.0023326	0.00152727
CD00344	0.0117174	0.00021187	0.000117277	0.000222166	0.000388428	0.000170326	0.0281288	0.000162448	0.0127471	0.00133605	0.00012862	0.018188	0.00813799	0.000161898	0.00119953	0.000632961	0.00076078	0.0596773	0.0308173	0.000155514	0.000121613	0.0020757	0.0012082	0.000327367	0.000449594	0.000115	0.00014304	0.00160898	0.801833	0.0170562
CD00345	0.000458137	0.0500155	0.0605833	0.00500032	0.00155159	0.00539841	0.000410174	0.698103	0.000468787	0.00254637	0.00380032	0.000821857	0.00203372	0.00212596	0.000598049	0.0275996	0.001664	0.000464102	0.000747575	0.0100388	0.0477437	0.00174213	0.000819491	0.0103462	0.00215766	0.00776969	0.052967	0.00108926	0.000453959	0.000481217
CD00346	0.0491126	0.00469735	0.00193689	0.0130776	0.00340781	0.00345284	0.0918275	0.0022345	0.115258	0.0124208	0.00589317	0.112935	0.0148375	0.0101037	0.0133051	0.0044128	0.00447359	0.275125	0.0120868	0.00192499	0.00297981	0.00422741	0.0877093	0.00204792	0.0243282	0.00376062	0.00158068	0.0467255	0.0594043	0.0147131
CD00347	0.0618404	0.00345247	0.00100268	0.0102245	0.00175005	0.00236959	0.02044	0.00109396	0.156472	0.00220574	0.00241137	0.0121982	0.00527659	0.00498601	0.010045	0.00167917	0.00152584	0.0441173	0.00418432	0.000932281	0.00140871	0.00153986	0.519592	0.000867835	0.0328241	0.00214476	0.000746719	0.064538	0.0207093	0.00742105
CD00348	1.79231e-05	0.000422335	0.955088	0.000172323	0.000215408	0.00137028	1.87383e-05	0.00593897	1.5336e-05	8.03361e-05	0.000889206	2.46099e-05	3.13764e-05	0.000300126	4.60568e-05	0.000197461	0.000130342	1.42402e-05	2.04806e-05	0.00796873	0.00825075	5.06109e-05	3.23831e-05	0.00046484	5.89082e-05	0.00287354	0.0152436	2.75647e-05	1.48448e-05	2.05358e-05
CD00349	0.000107142	0.00130024	0.00253861	0.00556599	0.000330959	0.00335524	0.000110654	0.00101238	0.000105694	0.000255304	0.775564	0.000138443	9.47766e-05	0.0870448	0.000250473	0.000232562	0.000206139	9.28294e-05	6.08836e-05	0.00093409	0.00959066	8.19546e-05	0.000420407	0.000206591	0.000802393	0.108605	0.000621347	0.000223926	7.16561e-05	7.49194e-05
CD00350	0.000755299	0.0140778	0.000590062	0.233461	0.00021905	0.00193573	0.000290922	0.000889418	0.00113772	0.000297319	0.00138221	0.000519753	0.000444552	0.00159871	0.000467496	0.000427022	0.000152594	0.000577791	0.00016864	0.000289461	0.00158236	0.000133248	0.0118272	0.000171972	0.711965	0.00274952	0.000284946	0.0110711	0.000325965	0.000205163
CD00351	0.0562864	0.00461382	0.00385057	0.0081659	0.0156023	0.00875643	0.337225	0.00356572	0.0468473	0.0174333	0.00834826	0.0596332	0.0102634	0.0108992	0.0702387	0.00512929	0.0171633	0.0888936	0.0187436	0.0054542	0.00414585	0.00936703	0.0277471	0.00478983	0.010492	0.00616214	0.00338232	0.0139943	0.0710538	0.0517525
CD00352	0.0284415	0.00280082	0.000683079	0.00288292	0.00100512	0.000947255	0.0155524	0.00118483	0.121167	0.00491054	0.0007855	0.10408	0.13773	0.00100248	0.00255919	0.0047901	0.00156976	0.34978	0.022777	0.000648672	0.000892029	0.00409884	0.0132859	0.00121679	0.00827711	0.000777256	0.000716909	0.0512484	0.10492	0.00926885
CD00353	1.34714e-05	0.000378985	0.00198647	0.000493897	6.74938e-05	0.00350651	1.20906e-05	0.000457777	1.22816e-05	2.90366e-05	0.00415368	1.48649e-05	1.27189e-05	0.000783023	3.52958e-05	3.92312e-05	3.20323e-05	1.01239e-05	8.07534e-06	0.000371041	0.0045244	1.27803e-05	4.03285e-05	4.55484e-05	9.01218e-05	0.98259	0.000233578	2.62169e-05	8.72851e-06	1.02802e-05
CD00354	0.000165975	0.00185072	0.679854	0.0011686	0.00372696	0.0177123	0.000184416	0.00918259	0.000130999	0.000513671	0.0105478	0.000179083	0.000203022	0.0044355	0.000593549	0.000918365	0.0014193	0.000115805	0.000170299	0.173463	0.0192006	0.00040296	0.00029629	0.00310092	0.00042278	0.027962	0.041545	0.000199529	0.000128589	0.000204676
CD00355	0.0296053	0.0133088	0.0161879	0.0325457	0.0523547	0.0506823	0.0270146	0.00763997	0.0195433	0.00612526	0.0467311	0.00894284	0.00578621	0.215772	0.174068	0.0057801	0.0170447	0.0105829	0.00756215	0.0196445	0.0135126	0.00668942	0.0795306	0.0078846	0.0257849	0.0425614	0.00939122	0.015421	0.0122247	0.0200774
CD00356	0.0045816	0.0118202	0.0380472	0.0226216	0.023684	0.0345885	0.00557118	0.0137968	0.00382374	0.00771603	0.162811	0.00516461	0.00370788	0.393812	0.0140563	0.00753204	0.0145491	0.00318366	0.00314248	0.0342699	0.0373381	0.00457616	0.0107281	0.0105217	0.00984399	0.0855977	0.0200706	0.00541764	0.00317837	0.00424729
CD00357	0.00402603	0.0379676	0.0526231	0.0108031	0.0115936	0.0238396	0.00423777	0.308952	0.00382577	0.0520204	0.0107818	0.00924064	0.0166631	0.00531148	0.00497463	0.112439	0.0169461	0.0048912	0.00770863	0.0398892	0.0484226	0.0188423	0.00435019	0.0630348	0.00807788	0.0160811	0.0860668	0.00646776	0.00491313	0.00500925
CD00358	0.0629165	0.0168214	0.00538412	0.0381546	0.00908041	0.0370394	0.0124274	0.00473608	0.0457491	0.00272091	0.00880837	0.00670963	0.00461511	0.0149125	0.0641524	0.00310772	0.00373059	0.0116879	0.00385579	0.00494361	0.00614293	0.00259959	0.436096	0.00262205	0.0928829	0.0160301	0.00323081	0.0573961	0.0107854	0.0106608
CD00359	0.0293818	0.000195297	5.65682e-05	0.000292555	0.000117224	0.000129078	0.00400392	8.32293e-05	0.67228	0.000294245	8.41363e-05	0.00559995	0.00127078	0.000108052	0.000634252	0.00017338	0.000133509	0.246286	0.000851732	5.93525e-05	7.48011e-05	0.000198037	0.00471744	7.58331e-05	0.00108995	8.64252e-05	5.23638e-05	0.00926578	0.0210231	0.00138221
CD00360	0.000240117	0.00228622	0.0504191	0.000815149	0.00307578	0.00196881	0.000307861	0.0225251	0.000205628	0.00187343	0.00200895	0.000416496	0.000946723	0.00143201	0.000482342	0.0141255	0.00461619	0.000218138	0.000674053	0.0375456	0.00722247	0.0030699	0.000301423	0.123748	0.000428298	0.00235567	0.715699	0.000295771	0.000275459	0.000421088
CD00361	0.185384	0.00339788	0.00257486	0.00451989	0.0158851	0.0138595	0.0358554	0.00236922	0.0428873	0.00310884	0.00308216	0.00753384	0.0039374	0.00382588	0.491481	0.0021766	0.00628532	0.0146192	0.00626697	0.00396421	0.00229073	0.00380882	0.0407605	0.00266148	0.00878736	0.00416547	0.0022184	0.0141697	0.0244163	0.0437059
CD00362	0.00110567	0.00710104	0.0307157	0.00704585	0.00921546	0.714947	0.000952109	0.00899919	0.00084065	0.00119406	0.019345	0.000814415	0.000632661	0.0104415	0.00462683	0.00141143	0.00247895	0.000632344	0.000530827	0.0246157	0.0168407	0.000827132	0.0022014	0.00257574	0.00302598	0.115416	0.00864543	0.00126561	0.00063294	0.000923222
CD00363	0.00386321	0.00746095	0.040426	0.0127514	0.054753	0.247704	0.00495402	0.0114869	0.00270502	0.00554857	0.162168	0.0029625	0.00173502	0.0902256	0.0277269	0.00342573	0.0139276	0.00233282	0.00193501	0.0676766	0.0286792	0.00289877	0.00706219	0.00723158	0.00605735	0.156855	0.0161377	0.00305954	0.00238965	0.00386028
CD00364	0.0024696	0.0791559	0.209283	0.0137416	0.0134741	0.044575	0.00195422	0.179044	0.00216137	0.00461272	0.0112231	0.0025398	0.00533974	0.00862113	0.00435105	0.0263848	0.00825384	0.00173349	0.0030294	0.0693539	0.0520633	0.00679966	0.0038797	0.0383324	0.00738023	0.0314683	0.16006	0.003954	0.00200701	0.00275301
CD00365	0.0914397	0.000571349	0.000156318	0.000855855	0.000326738	0.000331233	0.00594102	0.000207259	0.76785	0.000473701	0.000218651	0.00387812	0.00300531	0.000345109	0.00182151	0.000448189	0.000325643	0.0309829	0.00230468	0.000158766	0.000191702	0.000523746	0.0300933	0.000204727	0.00345775	0.000229917	0.000141466	0.0257865	0.0239323	0.0037964
CD00366	0.000805022	0.0176125	0.0447304	0.0187676	0.0030908	0.133362	0.000617641	0.0203878	0.000717707	0.00137707	0.0443399	0.000822176	0.000719551	0.0159386	0.00189402	0.00200247	0.00148456	0.000544597	0.000422824	0.0128984	0.0880389	0.000649726	0.00232425	0.00216556	0.00511192	0.566829	0.00961753	0.00169447	0.000479087	0.000554567
CD00367	0.0045301	0.0208268	0.027733	0.0138962	0.0106868	0.0117221	0.0093026	0.0557783	0.00519058	0.370287	0.0215472	0.0381286	0.0264656	0.0115894	0.00533306	0.105631	0.0289454	0.0106788	0.0123153	0.0231684	0.037139	0.0241168	0.00504206	0.039628	0.00836411	0.0158367	0.0348928	0.00693078	0.00801398	0.00627985
CD00369	0.113999	0.0136406	0.00823199	0.0227177	0.0221589	0.0794239	0.0305373	0.0081599	0.0561231	0.00754034	0.0129115	0.0143338	0.00680234	0.0129867	0.220926	0.00492631	0.00914542	0.0231121	0.0069489	0.0101313	0.00937767	0.00511477	0.13254	0.00502306	0.0437172	0.0206431	0.00573164	0.0459956	0.0224884	0.0246119
CD00371	0.198234	0.00134331	0.000970667	0.00212869	0.00607582	0.00199347	0.275913	0.000833152	0.0670664	0.00234698	0.00150836	0.00937623	0.00511059	0.003114	0.077675	0.00162414	0.00505918	0.0286063	0.0176717	0.00139737	0.000877576	0.00460922	0.0289539	0.0015846	0.00382174	0.00128624	0.000926531	0.00750858	0.0917722	0.150611
CD00372	7.74551e-05	0.000873376	0.7402	0.000524077	0.00177303	0.00618186	9.54696e-05	0.00666982	6.29314e-05	0.000351715	0.00546255	0.000104147	0.000111835	0.00179718	0.000259079	0.00057977	0.000891545	6.08785e-05	9.07455e-05	0.162721	0.0125328	0.000232963	0.000127165	0.00215576	0.000189374	0.0111685	0.0444434	9.43554e-05	6.58689e-05	0.000101081
CD00373	0.00384715	0.00123384	0.00218007	0.000780288	0.0153419	0.00170174	0.011119	0.00240563	0.00250321	0.0115763	0.000975689	0.0062756	0.0112558	0.00097299	0.00563211	0.0099484	0.0858381	0.0039615	0.0850281	0.00509255	0.00121135	0.64417	0.00126233	0.0313315	0.000871867	0.000947389	0.00460008	0.00127543	0.0111648	0.0354954
CD00374	0.642278	0.000445171	0.000252091	0.000609467	0.00136046	0.000622986	0.0654749	0.000253103	0.0762656	0.000630986	0.000323488	0.00317611	0.00181781	0.000531344	0.0210872	0.000466545	0.00106374	0.0163513	0.00539732	0.000349748	0.000233788	0.00122042	0.0107306	0.000408725	0.00138786	0.00032982	0.000243543	0.00361375	0.0750075	0.0680668
CD00375	0.020104	0.000965068	0.000368782	0.00205008	0.000682061	0.000652461	0.0314627	0.000493191	0.0710459	0.00366649	0.0008462	0.122113	0.00642374	0.00119157	0.00269611	0.00116821	0.00100502	0.644098	0.00431923	0.000379412	0.000555782	0.00118576	0.0157525	0.000475872	0.00478536	0.000619977	0.000333234	0.0175951	0.0383649	0.00460056
CD00376	0.15908	0.019042	0.0100808	0.012199	0.0369643	0.0281456	0.0351663	0.0110377	0.0707171	0.00725609	0.00543064	0.0155356	0.0252433	0.00683232	0.11093	0.0131183	0.0175166	0.0255759	0.0342738	0.013482	0.0068964	0.0230515	0.0497628	0.014994	0.0236706	0.00906082	0.0104001	0.0375935	0.0560508	0.110892
CD00377	0.012715	0.0024715	0.000364903	0.00675357	0.000397979	0.000869017	0.00226411	0.00051293	0.0462088	0.000669777	0.000693219	0.00366841	0.00251205	0.00113194	0.0016098	0.000733931	0.000350242	0.00903305	0.000994008	0.000284384	0.000599048	0.000423227	0.349704	0.000278495	0.064838	0.000791506	0.000268208	0.483739	0.00383021	0.00128996
CD00378	0.00782152	0.000187452	0.00020105	0.000206196	0.00210711	0.000282315	0.0897938	0.000181315	0.00316484	0.000899054	0.000208397	0.00228438	0.00173175	0.000326657	0.00703044	0.000527129	0.0036509	0.00373345	0.0333841	0.00036861	0.000151489	0.00507255	0.00101792	0.000703599	0.000302384	0.000172434	0.000255579	0.000584722	0.0309452	0.802704
CD00380	0.0216769	4.07719e-05	1.21978e-05	6.34314e-05	2.87679e-05	2.95958e-05	0.000806419	1.59746e-05	0.962691	3.97061e-05	1.77193e-05	0.000480006	0.000190827	2.62478e-05	0.000199441	3.07861e-05	2.78458e-05	0.00582227	0.000161595	1.29917e-05	1.48946e-05	3.88739e-05	0.00201593	1.56313e-05	0.000245019	1.90554e-05	1.09932e-05	0.00184429	0.00305189	0.000369435
CD00381	0.00103743	0.000275212	0.000348105	0.00020244	0.00144417	0.00023087	0.00370773	0.000389035	0.000819859	0.00309001	0.00021883	0.00249291	0.0087263	0.000278353	0.000883026	0.00339819	0.00864622	0.00147017	0.414736	0.000594396	0.000237719	0.527734	0.000382273	0.00378592	0.000236522	0.000177206	0.000641856	0.00039073	0.00463576	0.00878892
CD00385	0.000340284	0.00108119	0.0312248	0.000587675	0.0227284	0.00367889	0.000523772	0.00731082	0.000244241	0.00209818	0.00237284	0.000449299	0.000651851	0.00159356	0.00118524	0.00378614	0.022797	0.000259398	0.000814491	0.524301	0.00400407	0.00402557	0.000335581	0.144392	0.000352574	0.00255774	0.214889	0.000266036	0.000371299	0.000777983
CD00386	0.000657716	0.000136442	0.000134064	9.35614e-05	0.000504531	0.000103728	0.00188461	0.000169859	0.000532078	0.00111123	8.09964e-05	0.00142259	0.00690049	9.87352e-05	0.000403603	0.00141269	0.00204657	0.000979895	0.884552	0.00021304	9.59988e-05	0.085169	0.000197146	0.00116654	0.000122671	7.27496e-05	0.000234353	0.000228039	0.0037094	0.00556615
CD00388	0.000433429	0.00107228	0.0205902	0.000587717	0.0374824	0.0034267	0.000761316	0.00651531	0.000308071	0.00298577	0.00211321	0.000635076	0.000880714	0.00147783	0.00152721	0.00471058	0.0609127	0.000350013	0.00125283	0.326038	0.00328508	0.00759946	0.000370573	0.370689	0.000374481	0.00220723	0.13942	0.000303744	0.000522994	0.00116665
CD00390	0.0196389	0.0590243	0.0252301	0.0190488	0.0168649	0.0279206	0.0154988	0.0876085	0.0198402	0.0642653	0.00959488	0.0359491	0.0804785	0.00648716	0.0137825	0.117924	0.0226336	0.0254184	0.0321261	0.023533	0.025512	0.0436838	0.0149435	0.0448939	0.0242813	0.0143949	0.0335365	0.0292619	0.0261117	0.0205126
CD00391	0.00102314	0.00154935	0.0200525	0.0010084	0.380852	0.0086796	0.00176956	0.00563693	0.000652113	0.00289824	0.00349203	0.00105828	0.00118263	0.00292067	0.00557303	0.00363701	0.0975544	0.000660965	0.00200677	0.316234	0.00379931	0.0082293	0.000800163	0.0707417	0.000686015	0.00406269	0.0487308	0.00056338	0.00105491	0.00288995
CD00392	0.00153042	0.00322472	0.0527458	0.00233948	0.174404	0.0108998	0.00249937	0.00972231	0.00105575	0.00428248	0.0103826	0.00160625	0.00213576	0.0126502	0.00685256	0.0077002	0.0861233	0.00100148	0.00318699	0.354835	0.00910668	0.0118781	0.00160967	0.107266	0.00138161	0.00939575	0.103971	0.00102835	0.00151952	0.00366487
CD00396	8.51335e-06	7.09434e-05	0.000473645	0.000155833	5.09487e-05	0.000209305	1.16444e-05	0.000119013	8.00499e-06	3.94882e-05	0.985986	1.44221e-05	9.82187e-06	0.0080563	2.33088e-05	3.07435e-05	3.80292e-05	8.19952e-06	7.08398e-06	0.000203306	0.00105168	1.15647e-05	2.26545e-05	3.6556e-05	3.45513e-05	0.00316808	0.00012203	1.35691e-05	6.89268e-06	7.98613e-06
CD00398	0.00271089	0.000983554	0.00374285	0.000746728	0.383507	0.00331679	0.00672413	0.00212259	0.0014184	0.00376261	0.00157537	0.00210135	0.00230188	0.00176043	0.0158556	0.00338701	0.432187	0.00149555	0.00884656	0.0172022	0.00143389	0.0360046	0.00117051	0.0322964	0.000698098	0.00154746	0.00742537	0.000795292	0.00353791	0.019342
CD00399	0.00858815	0.0454505	0.0139212	0.0157204	0.00717414	0.00693	0.00903146	0.030732	0.0113097	0.0279013	0.00638086	0.0280894	0.224441	0.00677484	0.00518186	0.29426	0.0131498	0.0149304	0.0362071	0.00987569	0.0136871	0.0440177	0.00937856	0.0323318	0.0157781	0.00720485	0.0185858	0.0175127	0.015045	0.0104086
CD00400	0.000301341	0.000556008	0.00245526	0.000246261	0.00435783	0.000674797	0.000514726	0.0024119	0.000227307	0.00234607	0.000412363	0.000554938	0.00145735	0.00034735	0.000573335	0.00887773	0.0197073	0.000284635	0.00217	0.00667069	0.000801287	0.0373552	0.000198558	0.891518	0.000200565	0.000444666	0.0126084	0.000209111	0.000493471	0.00102331
CD00402	0.00436248	0.000577968	0.00019473	0.000908729	0.000283943	0.000294592	0.00715075	0.000320802	0.0136602	0.00364151	0.00035242	0.554698	0.0072042	0.000393258	0.000750911	0.000944514	0.000500954	0.370698	0.00259504	0.00019127	0.000305304	0.000752368	0.00295916	0.000285237	0.00195551	0.000278166	0.000189944	0.00714464	0.0147639	0.00164146
CD00405	0.0184574	0.000281842	0.000300523	0.000374362	0.00331912	0.000534262	0.652193	0.000255972	0.00657743	0.00122624	0.000404352	0.00434094	0.00159412	0.000656683	0.0253217	0.000559136	0.00420298	0.00728291	0.0103729	0.000543773	0.000245048	0.00290669	0.00220331	0.0007303	0.000550208	0.000323946	0.000339272	0.00104309	0.0357592	0.217099
CD00406	0.0237712	0.00707781	0.0112487	0.0134373	0.040289	0.013937	0.165502	0.00825345	0.0203763	0.0855808	0.0407594	0.0650717	0.0150874	0.0586914	0.0558172	0.0134218	0.0798952	0.0396751	0.0276069	0.0175255	0.0122534	0.0233107	0.0217798	0.0150991	0.0110605	0.0157865	0.010366	0.011332	0.0367031	0.0392836
CD00407	0.00111995	0.026156	0.0711082	0.0289981	0.00392744	0.0178776	0.00139327	0.055175	0.00120805	0.00871024	0.178111	0.00320154	0.00242801	0.0422705	0.00191907	0.0103785	0.00423734	0.0013749	0.00114462	0.0184677	0.342038	0.00196919	0.00262296	0.0067553	0.00629612	0.131292	0.0251779	0.00260619	0.00104166	0.000994119
CD00408	0.000929865	0.011892	0.127263	0.00624656	0.00574334	0.00804461	0.00142564	0.178469	0.00092294	0.0394344	0.0298787	0.00320421	0.00415532	0.0103826	0.00157866	0.0661175	0.0123101	0.0012517	0.00213292	0.0499023	0.143704	0.0064496	0.00140613	0.0520396	0.00251237	0.0189668	0.209629	0.00156305	0.00116939	0.00127501
CD00409	0.00019201	0.0144121	0.0339903	0.00701435	0.000665193	0.0216692	0.000169165	0.0574401	0.000190387	0.000837131	0.0148749	0.000309424	0.000289844	0.00258518	0.000349639	0.00122496	0.000468067	0.000180269	0.000140648	0.00456099	0.69323	0.00023845	0.000485246	0.000935124	0.00152662	0.13557	0.00566828	0.000492758	0.000143796	0.000146061
CD00410	0.000200937	0.00140746	0.164708	0.000768103	0.00893246	0.0127243	0.000235937	0.00666177	0.00014905	0.000536491	0.00377146	0.000199717	0.000243676	0.00229534	0.000813473	0.00104994	0.00257309	0.000132607	0.000240217	0.705686	0.00640671	0.000653818	0.000282536	0.0063003	0.000351449	0.00807385	0.063942	0.000193502	0.000163852	0.000301821
CD00411	0.000110603	0.00278364	0.0112893	0.00469357	0.000440311	0.00786979	0.0001178	0.00540641	0.00010947	0.000524343	0.226856	0.000190654	0.000137607	0.00732784	0.000240579	0.000480442	0.000313787	0.000108799	7.82534e-05	0.00240746	0.171747	0.000124844	0.000316093	0.000423632	0.000775175	0.552752	0.00195921	0.000244927	8.36879e-05	8.63259e-05
CD00412	0.000329209	0.173409	0.0296728	0.0229741	0.000739439	0.0136004	0.00025683	0.16435	0.000357156	0.00125088	0.0102139	0.000536546	0.000663742	0.00312117	0.000451587	0.0030811	0.000584761	0.000326184	0.000257099	0.00389192	0.501812	0.000408585	0.000941307	0.00141662	0.00423501	0.0525626	0.0069196	0.0011532	0.000251903	0.000231865
CD00413	0.000588843	0.468174	0.0364223	0.0232526	0.00119723	0.00747956	0.000466313	0.242223	0.000668583	0.00237159	0.00775852	0.00104896	0.00206889	0.00421324	0.000673178	0.0143135	0.00115057	0.000618241	0.000652993	0.00554109	0.129477	0.00110293	0.00153136	0.00387759	0.00623919	0.0186653	0.0151169	0.00213068	0.000512635	0.000464595
CD00414	0.0144974	0.000110276	7.84342e-05	0.000129417	0.00044052	0.000126634	0.224851	8.64286e-05	0.00724816	0.000523106	9.2382e-05	0.00364791	0.00159477	0.000134065	0.00214314	0.000260746	0.000723716	0.0135905	0.0167539	0.000118507	7.17767e-05	0.00129838	0.000886411	0.000212022	0.000236389	7.97164e-05	9.19118e-05	0.000638027	0.598046	0.111288
CD00415	0.0540633	0.0137294	0.00644502	0.0569687	0.0102522	0.0202562	0.0403926	0.00569587	0.0646869	0.0090108	0.0264885	0.0333022	0.0088611	0.0552122	0.0486804	0.00536842	0.00742235	0.038526	0.00691785	0.00603704	0.00984488	0.00430111	0.25993	0.00374026	0.0777254	0.0220016	0.00415223	0.0645235	0.021463	0.0140014
CD00416	0.000508189	0.00326702	0.0909009	0.00426276	0.00743902	0.0181697	0.000733424	0.00992766	0.000428272	0.0025364	0.513561	0.000760696	0.000598308	0.0873455	0.00179714	0.00223315	0.0046657	0.000433684	0.000509604	0.060773	0.0519341	0.00103751	0.001018	0.0048243	0.00131893	0.105196	0.0221709	0.00062479	0.000425808	0.000597992
CD00417	0.0006448	0.0354118	0.287657	0.0142698	0.00357675	0.0552232	0.000592043	0.0759539	0.000605272	0.00175024	0.0298602	0.000854651	0.000964859	0.0118267	0.00138971	0.00407727	0.00206628	0.000527427	0.000543265	0.0284612	0.193288	0.00100637	0.00147846	0.00473144	0.00356207	0.203389	0.0339553	0.00127226	0.000484492	0.000576842
CD00419	0.291048	0.000765464	0.000236953	0.00109897	0.000546584	0.000635804	0.00813752	0.000325714	0.541476	0.000734761	0.000323605	0.00486227	0.00277209	0.00043368	0.00386367	0.000560969	0.00049258	0.0316533	0.00234031	0.000255731	0.000293559	0.000671718	0.035886	0.000295258	0.00446607	0.000365781	0.000214577	0.0329221	0.0266515	0.00567006
CD00420	0.0778005	0.0264154	0.00608444	0.0435893	0.00775332	0.0238337	0.0253843	0.00838274	0.0980156	0.00916639	0.00937748	0.0222575	0.0132718	0.00998726	0.0309195	0.00719479	0.00551085	0.0527564	0.00926299	0.00541159	0.00866168	0.00523933	0.180884	0.00408902	0.125114	0.0128207	0.00423122	0.118731	0.0309915	0.0168615
CD00421	0.0421373	0.0038801	0.000790891	0.00843476	0.00108341	0.00257119	0.00450847	0.00102757	0.0705434	0.00109057	0.00132083	0.00472404	0.00315055	0.00199703	0.00579278	0.00116026	0.000780919	0.0103865	0.00169013	0.000681602	0.00115468	0.000814813	0.534039	0.000586404	0.0546167	0.00175375	0.000584477	0.228827	0.00670782	0.00316348
CD00422	0.38602	0.00233578	0.00136337	0.00458303	0.00566542	0.0057287	0.0549727	0.00130743	0.107072	0.00256592	0.00259502	0.00957645	0.00334829	0.00389198	0.154864	0.00145236	0.00327179	0.0267645	0.00474872	0.0017802	0.00151658	0.00217698	0.118778	0.00131454	0.0107015	0.0027617	0.00109944	0.0212628	0.0303905	0.0260904
CD00423	0.657057	0.000140337	5.3756e-05	0.000179057	0.000177417	0.000135388	0.00578697	6.67561e-05	0.276097	0.000161987	6.52522e-05	0.00132371	0.000728921	9.31666e-05	0.00156613	0.000128697	0.000159596	0.0123697	0.00109144	6.48099e-05	5.68629e-05	0.000232759	0.00380069	8.14753e-05	0.000557257	7.29447e-05	5.17034e-05	0.00262505	0.0303523	0.00472208
CD00424	0.000185457	0.000590085	0.00134024	0.00179864	0.00062315	0.000905872	0.000308812	0.000573347	0.000183846	0.000617199	0.0450874	0.000327277	0.000196021	0.935464	0.000438814	0.000403652	0.000595765	0.000195836	0.000159513	0.000966022	0.00215092	0.000207189	0.000531863	0.000386253	0.000554781	0.00396719	0.000646121	0.00025926	0.000161045	0.000174234
CD00425	0.000217568	0.00769698	0.0704677	0.00162636	0.00117009	0.00258015	0.000241624	0.646179	0.000212521	0.00260809	0.00272622	0.000491348	0.0010453	0.00126952	0.000331705	0.024095	0.00162634	0.000238268	0.000450602	0.0123309	0.0343705	0.00137339	0.000334536	0.0154517	0.000711113	0.00406243	0.16516	0.000415071	0.000241333	0.000274701
CD00426	0.00500719	0.123775	0.00737874	0.352131	0.00205755	0.0117967	0.0036399	0.0205209	0.0087261	0.0141849	0.0178311	0.01974	0.010126	0.0105388	0.00295781	0.0117464	0.00228524	0.0105945	0.00245756	0.00350827	0.0314534	0.00214672	0.0200488	0.00274801	0.211754	0.0221649	0.00431523	0.0581372	0.00418727	0.00204133
CD00427	0.0625759	0.0416953	0.0123713	0.0489905	0.0148297	0.10839	0.0123328	0.0145935	0.0425599	0.00574662	0.0125561	0.00964404	0.00874828	0.0131831	0.0578708	0.00720984	0.00639682	0.0140231	0.00611018	0.010985	0.0146833	0.00493776	0.183787	0.00586379	0.123496	0.0288187	0.0079234	0.0917931	0.0138648	0.0140187
CD00428	0.000267332	0.000851941	0.00195908	0.00255014	0.000899409	0.00127969	0.000455401	0.000854491	0.000266418	0.000976817	0.0669363	0.000496145	0.000293175	0.904793	0.000623193	0.000612591	0.000896427	0.000290428	0.000237233	0.00141711	0.00320535	0.000310535	0.000750189	0.000578861	0.000791375	0.00558079	0.000960407	0.000375104	0.000237214	0.000254304
CD00429	0.0130668	0.000878686	0.000607236	0.000822281	0.00216022	0.000706066	0.0845249	0.000794046	0.0134144	0.00793728	0.000585302	0.0653645	0.0357435	0.000723616	0.00396536	0.00376098	0.00583279	0.06022	0.341968	0.000859325	0.000560468	0.0208688	0.00253502	0.00222968	0.00128827	0.000502585	0.000806953	0.0030884	0.265981	0.058204
CD00430	0.0566834	0.000712897	0.000224568	0.000799446	0.000482736	0.000440656	0.0134699	0.00035663	0.249965	0.00140525	0.000264525	0.0316644	0.0101909	0.000316445	0.00196364	0.000923129	0.000629959	0.440747	0.0061256	0.000245781	0.000274244	0.00120294	0.00651888	0.000380782	0.00247677	0.000281937	0.000231914	0.0175622	0.146274	0.00718509
CD00431	0.0136219	0.0373157	0.015869	0.0396002	0.00902356	0.00812682	0.0178366	0.0224554	0.0196326	0.0592622	0.0210131	0.0526894	0.156446	0.0339969	0.00840547	0.151637	0.0178829	0.0266558	0.0397789	0.0109823	0.0232949	0.0334897	0.0262317	0.0231988	0.0332495	0.0135012	0.016294	0.0336419	0.0216726	0.0131938
CD00432	0.043541	0.000433624	0.000297556	0.000517976	0.00153662	0.000477426	0.209285	0.000323666	0.0230605	0.00172359	0.00035727	0.00808915	0.00513919	0.00053702	0.00732009	0.000951259	0.002302	0.0318413	0.044211	0.000435671	0.000274595	0.00416339	0.00380589	0.000751186	0.000954901	0.000305153	0.00033775	0.00240913	0.423197	0.181421
CD00433	0.000160081	0.00644975	0.0340503	0.00483686	0.000641183	0.0040463	0.000183521	0.0311619	0.000167754	0.00144752	0.0356631	0.000404746	0.000371249	0.00539877	0.000278352	0.00214572	0.00066294	0.000184362	0.000169705	0.00461017	0.815016	0.000318835	0.000377356	0.00139054	0.000988396	0.040008	0.00818789	0.000388825	0.000145631	0.00014404
CD00434	0.000152693	0.00701167	0.442117	0.00282931	0.000976295	0.00424881	0.000168111	0.0743314	0.000147845	0.00103922	0.014098	0.000277045	0.000387411	0.00452974	0.000295593	0.00327015	0.000903366	0.00014875	0.000203101	0.0131868	0.357316	0.000464883	0.00032761	0.00328572	0.000725532	0.0221419	0.0448079	0.000304713	0.000139913	0.000163699
CD00435	0.00231428	0.0302162	0.0125298	0.247936	0.00261968	0.0105316	0.00262549	0.0132803	0.00305601	0.00999426	0.251795	0.00635912	0.00371105	0.186892	0.00270639	0.0074043	0.00284637	0.00344932	0.00160229	0.00528282	0.0655213	0.00173965	0.0105513	0.00291665	0.0308055	0.0637973	0.00552972	0.00860237	0.00197318	0.00141025
CD00436	0.00104233	0.0563385	0.0240191	0.0100233	0.0019559	0.00731291	0.00101875	0.647439	0.00120008	0.0179225	0.00654474	0.00365756	0.00626758	0.00273345	0.00105283	0.0693452	0.0028612	0.00154358	0.0016154	0.00816303	0.0679025	0.00312844	0.00169465	0.0101309	0.00522978	0.010116	0.0244081	0.00318309	0.00119491	0.000954422
CD00437	0.00203513	0.0107926	0.117215	0.00451048	0.026752	0.0303286	0.002093	0.0866835	0.00152121	0.00892534	0.00998476	0.00233821	0.00378846	0.00568896	0.00496855	0.0205808	0.020272	0.00143992	0.00313318	0.197312	0.0310629	0.00985226	0.00230602	0.0908432	0.00294697	0.0163573	0.279187	0.00215499	0.00186048	0.00306498
CD00438	0.000616851	0.0133892	0.00822617	0.00278008	0.00121103	0.00174352	0.000676492	0.05468	0.000706156	0.0106672	0.00190812	0.00217446	0.0099017	0.0012705	0.000559595	0.82721	0.00243075	0.000938936	0.00205094	0.00389341	0.00951874	0.00521522	0.000827353	0.0152213	0.00182729	0.00221743	0.0150269	0.00145819	0.000893365	0.000759173
CD00439	0.0834846	0.00239095	0.000513729	0.00302871	0.000797323	0.00120253	0.00769655	0.000856963	0.395328	0.00178751	0.000650404	0.0162261	0.0103442	0.000789782	0.00341489	0.00161044	0.00082044	0.0651593	0.00399881	0.000486609	0.000715344	0.00128811	0.0447794	0.000614759	0.0153427	0.000778624	0.000470082	0.3014	0.0287006	0.0053227
CD00440	0.546766	0.000423385	0.000262257	0.000523822	0.00153093	0.000621659	0.0703723	0.000277909	0.0532005	0.000806888	0.000307477	0.00365076	0.00222604	0.000454592	0.0200179	0.00054631	0.00132499	0.0167063	0.00790244	0.000384126	0.000240027	0.00165863	0.00714197	0.00049219	0.00116477	0.000313517	0.000271715	0.00327819	0.120634	0.136498
CD00441	5.4511e-06	7.38443e-05	0.000290113	0.000184224	2.22377e-05	0.000130618	6.87232e-06	0.000109748	5.49622e-06	2.91681e-05	0.991724	1.04294e-05	7.1662e-06	0.00237077	1.20951e-05	2.35199e-05	1.84718e-05	5.74664e-06	4.40232e-06	9.08525e-05	0.00159383	6.84868e-06	1.61788e-05	2.06305e-05	3.14542e-05	0.00311491	7.11985e-05	1.09136e-05	4.44257e-06	4.6018e-06
CD00442	0.000225577	0.00313139	0.0249182	0.00503631	0.00124826	0.00415221	0.000297378	0.00618247	0.000221621	0.00135442	0.710448	0.00042947	0.00037195	0.101499	0.000508818	0.00154496	0.00113299	0.000230776	0.000235351	0.00656572	0.0665435	0.000418952	0.000591998	0.00155193	0.00104156	0.0531799	0.00610745	0.000410548	0.000197598	0.000222093
CD00443	0.00424769	0.00318428	0.00907126	0.00267362	0.0315813	0.00496487	0.0191463	0.00803109	0.00349287	0.135274	0.00660244	0.0214085	0.0128022	0.00557484	0.00861809	0.0239542	0.418514	0.00716238	0.0269767	0.0208062	0.0058657	0.10134	0.00253324	0.0647204	0.00212935	0.0043237	0.0171131	0.00238265	0.0100025	0.0155021
CD00444	0.00994238	0.010454	0.0257732	0.0218001	0.0645404	0.257458	0.0107892	0.00988099	0.00658502	0.00567441	0.0912832	0.00525002	0.00270889	0.109745	0.0916844	0.00388166	0.0147228	0.00476424	0.00310678	0.0374665	0.0207084	0.00374051	0.0194125	0.00682428	0.0127027	0.11795	0.0119052	0.00660745	0.00484765	0.00778967
CD00445	0.000796216	0.010445	0.0722466	0.00295312	0.0049989	0.00802534	0.000926172	0.335853	0.00072736	0.0107143	0.00508448	0.00194169	0.00347676	0.00240949	0.00127974	0.0496278	0.00773449	0.000852287	0.00168887	0.042238	0.0327844	0.0058313	0.000943136	0.0700821	0.00168692	0.00773509	0.313659	0.00123311	0.000917563	0.00110758
CD00446	0.598779	0.00032926	0.000176118	0.000411919	0.00085968	0.000443785	0.0588771	0.000198542	0.0812734	0.000589006	0.000211744	0.00367818	0.00169069	0.000296197	0.0100776	0.000376295	0.00077019	0.0255754	0.00467524	0.000244438	0.000169574	0.000976333	0.00548789	0.000304676	0.000980934	0.00022275	0.000176875	0.00299327	0.147943	0.0512108
CD00447	0.00299459	0.00284114	0.0107817	0.00143467	0.083902	0.00529612	0.00483037	0.00787207	0.00190581	0.00687736	0.00222757	0.00309508	0.00666796	0.00220349	0.00777673	0.0166882	0.160098	0.00201587	0.0163127	0.0383553	0.00337064	0.158929	0.00159572	0.394359	0.00130033	0.00263643	0.0342044	0.00142055	0.00425717	0.0137506
CD00448	0.00209583	0.00341854	0.00799217	0.00221501	0.00774896	0.00291354	0.00506706	0.0124781	0.00195778	0.541924	0.00427261	0.0120222	0.0176753	0.00300949	0.00268897	0.0941636	0.0527046	0.00378399	0.0154063	0.0118872	0.00658272	0.074548	0.00161624	0.0766498	0.00175876	0.00295387	0.0189235	0.00197924	0.00457599	0.00498617
CD00449	0.00776343	0.00320149	0.00124946	0.00304825	0.00152339	0.00103462	0.0121013	0.00214396	0.0141984	0.02185	0.00141498	0.0888625	0.626884	0.00181113	0.00215667	0.0203787	0.00370763	0.0424196	0.0591289	0.00118614	0.00161932	0.013903	0.00594322	0.00320654	0.00485087	0.00109108	0.00151897	0.0120746	0.031822	0.00790577
CD00450	0.00232595	0.00915259	0.0236618	0.00585955	0.00894225	0.00541785	0.00489376	0.0356604	0.00239031	0.347974	0.0135749	0.0116083	0.0182842	0.00878924	0.00310524	0.205095	0.037118	0.00422688	0.0113537	0.0227524	0.0229473	0.0381979	0.00261604	0.0864287	0.00353344	0.00783849	0.0447499	0.00301346	0.00424046	0.00424796
CD00451	0.0640629	0.00152066	0.000367388	0.00184889	0.000616842	0.000677635	0.009634	0.000596722	0.503411	0.00176172	0.000459227	0.024237	0.0189806	0.000602114	0.00233346	0.00159738	0.000757054	0.157465	0.00668476	0.000358374	0.000487023	0.00148582	0.0221225	0.000542744	0.00742796	0.000489659	0.000359717	0.101315	0.0616387	0.00615838
CD00452	0.000609882	0.0117666	0.000648245	0.711297	0.000206199	0.00161028	0.00032951	0.00113782	0.00101368	0.0005576	0.00250003	0.00090641	0.000540523	0.00213987	0.000385762	0.000562676	0.000175719	0.000759676	0.0001788	0.000306175	0.00256238	0.000145412	0.0063682	0.000188809	0.239239	0.00351491	0.000317167	0.00949771	0.000343645	0.000190024
CD00453	9.72328e-05	0.00133258	0.00276304	0.00327873	0.000350957	0.0287537	8.19722e-05	0.00107111	8.72223e-05	0.000146079	0.0206862	9.25135e-05	6.38044e-05	0.0047486	0.000274308	0.000146684	0.000152869	6.80305e-05	4.2784e-05	0.0010675	0.00656782	5.88158e-05	0.000333319	0.000161213	0.000669886	0.926032	0.00056895	0.000183998	5.54975e-05	6.30274e-05
CD00454	0.0105546	0.0155209	0.052363	0.00954292	0.110299	0.0772985	0.0144742	0.0497837	0.00719271	0.0370728	0.0181989	0.0113881	0.0104661	0.0104736	0.0321348	0.0241024	0.0804155	0.00828612	0.0133721	0.133213	0.0269879	0.0301143	0.00786283	0.0713618	0.00789213	0.0246452	0.0681388	0.00675219	0.0108835	0.0192086
CD00455	0.00573849	0.0514836	0.0379709	0.0551422	0.0089655	0.011466	0.00850773	0.0518651	0.00730358	0.0861284	0.0655372	0.0239101	0.0370921	0.0703445	0.00572425	0.160088	0.0175735	0.0103966	0.0130089	0.0191665	0.079074	0.0185612	0.0127216	0.0286967	0.0232808	0.0297094	0.032457	0.0142569	0.00786807	0.00596104
CD00456	0.0117849	0.00875263	0.0218713	0.0191707	0.0654583	0.0345754	0.0320356	0.00973809	0.0093083	0.018845	0.133546	0.0153709	0.00581016	0.28513	0.0593883	0.0078309	0.045659	0.010498	0.00787827	0.033706	0.0199326	0.00928083	0.0176242	0.0125041	0.0108582	0.0472414	0.0142651	0.00731797	0.010118	0.0145004
CD00457	0.0116294	0.12991	0.0189052	0.0344064	0.00648394	0.0178131	0.00792168	0.105628	0.0157177	0.053543	0.00982691	0.0450075	0.0949217	0.00634536	0.00621659	0.143572	0.00914106	0.0196779	0.0133605	0.0115761	0.0344238	0.0154345	0.0148772	0.0191003	0.0442065	0.0150314	0.0208361	0.0534284	0.0134758	0.00758207
CD00458	0.0250888	0.0561414	0.00432498	0.0281026	0.00294384	0.00601484	0.00787536	0.0101516	0.0528211	0.00788079	0.00345399	0.0269888	0.108972	0.00392192	0.00533471	0.0235398	0.00326488	0.0308417	0.0130192	0.00297057	0.00634995	0.00691427	0.0452435	0.00460263	0.108127	0.00492454	0.00398268	0.367578	0.0205759	0.00804896
CD00460	0.000235158	0.00127512	0.0978653	0.000847951	0.0104183	0.0200478	0.000302383	0.00727411	0.000174119	0.000847752	0.00637393	0.000276002	0.000262056	0.00263448	0.00102241	0.00104498	0.00344288	0.000166739	0.000254318	0.771956	0.00873462	0.000663865	0.000315747	0.00542658	0.000389949	0.0122049	0.0447854	0.000223802	0.000194148	0.000339105
CD00461	0.00659815	0.0446005	0.0331762	0.0400288	0.0101127	0.00981666	0.00999347	0.04212	0.00843317	0.0667002	0.039107	0.0306536	0.0608285	0.0536849	0.00617706	0.230939	0.0217149	0.0116619	0.0187757	0.0187695	0.0495456	0.0276209	0.0125141	0.0378007	0.0203407	0.0219425	0.034182	0.0150211	0.00966548	0.00747459
CD00462	0.0139726	0.000591306	0.000557266	0.000983437	0.00281874	0.000865186	0.784139	0.000522702	0.0110572	0.0053957	0.00115046	0.0278253	0.00359472	0.00180206	0.0109228	0.00123853	0.00541538	0.0312093	0.0114781	0.000844678	0.00058201	0.0035984	0.0043813	0.0010916	0.00132739	0.00071482	0.000582004	0.00241514	0.0428117	0.0261112
CD00463	0.0350199	0.0133487	0.0167661	0.0285716	0.0550529	0.105571	0.0449124	0.0108536	0.023169	0.0139022	0.0517096	0.0161525	0.00621327	0.0548223	0.218356	0.00634926	0.0220807	0.0192888	0.00807672	0.023802	0.0173518	0.0073308	0.0507536	0.00842963	0.0250233	0.0491438	0.0101722	0.0166431	0.0176166	0.0235176
CD00464	0.000382389	0.00441905	0.100096	0.001338	0.0053455	0.00418663	0.000455531	0.0351496	0.000322116	0.00188221	0.00268164	0.000553739	0.00122247	0.00196075	0.000814402	0.0125847	0.00547436	0.000323191	0.000921873	0.0680292	0.00981055	0.00368042	0.000478649	0.0925626	0.000701638	0.00403466	0.639067	0.000453942	0.000412015	0.000655899
CD00465	0.000125156	0.000545064	0.0336456	0.000299751	0.00818721	0.00244391	0.000168359	0.00337331	9.06818e-05	0.000504965	0.0014004	0.000146395	0.000200385	0.000963084	0.000470633	0.00105337	0.0040572	8.69991e-05	0.000218179	0.792288	0.00236994	0.000817192	0.000145207	0.016768	0.000160796	0.00183604	0.127172	0.000108312	0.000117835	0.000235877
CD00466	0.021215	0.0385746	0.0305983	0.0300569	0.0261404	0.0518979	0.0286804	0.0558805	0.0211101	0.116952	0.0276967	0.0519607	0.0284335	0.0153796	0.0250361	0.0401093	0.0324531	0.0348781	0.0202571	0.0324145	0.0390685	0.0240844	0.0202213	0.0278889	0.0279155	0.0314879	0.0281039	0.0244155	0.026218	0.0208715
CD00467	0.00730407	4.48374e-05	2.32048e-05	5.48296e-05	8.55199e-05	3.90007e-05	0.017818	2.86543e-05	0.00801809	0.000161512	2.90834e-05	0.00197118	0.000766954	4.15227e-05	0.000405678	8.75252e-05	0.000129442	0.0239246	0.00299783	3.02853e-05	2.39223e-05	0.000256922	0.000459149	5.16801e-05	0.000118805	2.59464e-05	2.54234e-05	0.000408763	0.929132	0.00553524
CD00468	0.00268703	0.0225434	0.154798	0.00651217	0.0299871	0.101761	0.00214171	0.119549	0.00195839	0.00501136	0.00853184	0.00219494	0.00362282	0.00519442	0.00677118	0.0144027	0.012481	0.00158994	0.00286421	0.182121	0.0312078	0.00723598	0.003116	0.0478591	0.00446136	0.0239711	0.187028	0.00290531	0.00204897	0.00344259
CD00469	0.000690738	0.048781	0.00647193	0.713888	0.000777166	0.00720286	0.000514261	0.00778926	0.000856456	0.00137644	0.0385244	0.00104133	0.000931569	0.0266534	0.00080424	0.0020777	0.000624233	0.000696898	0.000369081	0.00190032	0.0457494	0.000422172	0.00404632	0.000860912	0.0233303	0.0571159	0.00217273	0.00351334	0.000456729	0.000361058
CD00470	0.00143717	0.0116501	0.0797544	0.00308949	0.0157955	0.0133138	0.00158412	0.0931696	0.00116298	0.00633939	0.00428289	0.00195067	0.004443	0.00284251	0.00280629	0.0345254	0.0158261	0.00119409	0.00345648	0.0990917	0.0156711	0.0140572	0.00143086	0.212825	0.00206089	0.00740328	0.343126	0.00153466	0.00159691	0.00257797
CD00471	0.315798	0.000586961	0.000287401	0.000760819	0.00106842	0.00071474	0.0719424	0.000365529	0.15197	0.001471	0.000376497	0.0114594	0.00345489	0.000466788	0.00870491	0.00070655	0.00113777	0.117195	0.00660694	0.000377902	0.000312411	0.00146857	0.00878757	0.000477708	0.00191743	0.000381074	0.000288111	0.00692142	0.253842	0.0301524
CD00472	0.000274788	0.0186305	0.0499321	0.0152739	0.00101951	0.0222649	0.000241135	0.0236392	0.000269152	0.000838861	0.0487104	0.000348817	0.000367741	0.0105133	0.000543995	0.00143107	0.00063876	0.000234067	0.00020004	0.00607839	0.386758	0.000323561	0.000855728	0.00118531	0.00242146	0.399621	0.00631327	0.000663219	0.000196132	0.000211552
CD00473	0.0346634	0.00224374	0.000588038	0.00648561	0.000931677	0.00169732	0.00655069	0.0006842	0.0640532	0.00110911	0.00133123	0.00426662	0.00232381	0.00231945	0.00568204	0.000870428	0.0007254	0.0140678	0.00170523	0.000533571	0.000868858	0.000717249	0.748868	0.000455738	0.0282072	0.00134191	0.000423976	0.0553443	0.00768555	0.00325474
CD00474	0.00406165	0.0346861	0.0148734	0.0217172	0.00423841	0.00601813	0.00602002	0.0450572	0.00582383	0.209221	0.0142793	0.0556743	0.0740802	0.00995738	0.00296635	0.313222	0.0102049	0.0114509	0.0108462	0.00857995	0.0318898	0.0152086	0.00607633	0.0187012	0.0137587	0.0106432	0.0171957	0.0124875	0.0070449	0.0040161
CD00475	0.0132223	0.000216706	0.000231034	0.000307076	0.002397	0.000463686	0.833608	0.000199367	0.00494265	0.00107245	0.000350072	0.00354751	0.000981649	0.000525383	0.0230247	0.00038252	0.00284686	0.00653721	0.00490403	0.000417094	0.000198895	0.00162809	0.00176641	0.000486753	0.000446592	0.000272857	0.000247769	0.000803179	0.0226367	0.0713356
CD00476	3.10098e-05	0.000306309	0.00105155	0.000832685	0.000124213	0.00112766	3.84987e-05	0.000449356	3.02521e-05	0.000140688	0.959834	5.48049e-05	3.15989e-05	0.00533308	7.65288e-05	8.77238e-05	9.03835e-05	3.14337e-05	2.06999e-05	0.000438516	0.00474626	3.06421e-05	8.92896e-05	8.51766e-05	0.000164536	0.024373	0.000274603	5.76115e-05	2.36698e-05	2.46262e-05
CD00477	3.01562e-05	9.15159e-05	0.000179506	0.000305546	9.67728e-05	0.00016654	4.12688e-05	6.92909e-05	2.85343e-05	5.02036e-05	0.00350984	3.57772e-05	2.38802e-05	0.993663	7.94788e-05	4.36342e-05	6.74562e-05	2.52704e-05	2.0262e-05	0.00012845	0.000242222	2.4741e-05	0.000101517	4.5414e-05	9.52501e-05	0.000667753	7.88227e-05	4.04841e-05	2.203e-05	2.5595e-05
CD00478	0.0192061	0.00309954	0.00250712	0.00182427	0.00989198	0.00249064	0.0188904	0.00323921	0.0123549	0.00707778	0.00123584	0.010804	0.0595806	0.00151849	0.0101008	0.0157041	0.0173328	0.011849	0.420748	0.00386897	0.00166548	0.169872	0.00484328	0.0154201	0.00279394	0.0013831	0.00410366	0.00550416	0.048573	0.112517
CD00479	0.000140586	0.000885854	0.093265	0.000460883	0.00640064	0.00408145	0.000186631	0.00554997	0.000107223	0.000551941	0.00221766	0.000178323	0.000226192	0.00137371	0.000500525	0.00118432	0.0031149	0.000103999	0.000219692	0.705776	0.00418303	0.000722992	0.000177116	0.01119	0.000220371	0.00347344	0.153004	0.000135142	0.000130528	0.000237932
CD00480	0.00399335	0.00225003	0.011608	0.00289813	0.652637	0.0168122	0.00929727	0.00361259	0.00229412	0.00430749	0.0151284	0.00258663	0.0017417	0.0249038	0.0599741	0.00280701	0.0693908	0.00211058	0.00367589	0.0450321	0.00501092	0.00637795	0.00369021	0.0111595	0.00199386	0.0103087	0.01007	0.00154197	0.00321798	0.00956754
CD00481	0.00517602	0.00118198	0.00105748	0.000745455	0.00384104	0.000844118	0.00875102	0.00128328	0.00393096	0.00400119	0.000566246	0.00526676	0.0332053	0.00073661	0.0031794	0.00877	0.00976695	0.00495582	0.638446	0.00160728	0.000706109	0.193184	0.00167298	0.00788858	0.00101342	0.000557619	0.00177142	0.00179701	0.0182951	0.0358015
CD00482	0.000285987	0.0061823	0.0153707	0.0151402	0.00109028	0.015301	0.000259578	0.00430387	0.000272176	0.000525928	0.153671	0.00030971	0.00027068	0.0854464	0.000684482	0.000744748	0.000576968	0.000215724	0.000170161	0.00389857	0.0370825	0.00024661	0.00106733	0.000736178	0.00220965	0.650177	0.00277281	0.000596829	0.000183199	0.000208086
CD00483	0.00196619	0.0319861	0.0111884	0.337356	0.00251349	0.0528849	0.00131057	0.00801823	0.00204769	0.00178601	0.0896067	0.00156064	0.00115068	0.0758148	0.00342374	0.00198296	0.00135159	0.00139028	0.000670786	0.00466056	0.0348946	0.000726124	0.0133519	0.00140216	0.0390973	0.266606	0.00338582	0.00593643	0.000998543	0.000930972
CD00484	0.00105188	0.00204754	0.0329645	0.00130037	0.280405	0.0127928	0.00146863	0.00668375	0.00067057	0.00206087	0.0044014	0.000891505	0.00110943	0.00414686	0.00580065	0.00347219	0.0388746	0.000597005	0.00165149	0.46264	0.00493189	0.00569961	0.000968151	0.0492146	0.000843016	0.00593542	0.0633566	0.000638149	0.000931505	0.00244997
CD00485	5.15866e-05	0.0009596	0.00318699	0.00256478	0.000207885	0.00336716	5.2147e-05	0.000972856	4.96464e-05	0.000136888	0.290482	6.7862e-05	5.05589e-05	0.0150413	0.00012632	0.000145426	0.000121553	4.36911e-05	3.17271e-05	0.000839079	0.0137461	4.69969e-05	0.000175897	0.000142987	0.000371211	0.666276	0.00056137	0.000106192	3.51254e-05	3.84457e-05
CD00486	0.00206671	0.0123221	0.0267951	0.0310232	0.00878678	0.10843	0.00211167	0.00909614	0.00181722	0.00248371	0.179369	0.00192254	0.00120932	0.149052	0.0069896	0.00236006	0.00363612	0.00145819	0.000959028	0.0164627	0.0322067	0.0012608	0.00617698	0.00297384	0.00853349	0.367138	0.00772553	0.00287603	0.00124242	0.00151479
CD00487	0.000700679	0.00164761	0.0399975	0.00137641	0.131543	0.0210455	0.00111308	0.00538677	0.000472124	0.00184597	0.0100657	0.000681873	0.000606759	0.00707034	0.00463003	0.00183927	0.0193617	0.000453984	0.000823925	0.680357	0.00655599	0.00217875	0.000795455	0.012942	0.000733851	0.0113719	0.032019	0.000471016	0.000597847	0.00131538
CD00488	0.144982	0.00297509	0.00234457	0.00531134	0.0138392	0.0062396	0.239086	0.00192528	0.0694363	0.00476324	0.00429989	0.0220351	0.00641454	0.00793371	0.189573	0.00273155	0.00968793	0.0395884	0.0125627	0.00339508	0.00222227	0.00561653	0.0438474	0.00289363	0.00838123	0.0038597	0.00206162	0.0137139	0.057806	0.0704729
CD00489	0.000241453	0.00183484	0.137666	0.000940784	0.00590966	0.00302616	0.000350793	0.0125168	0.000199426	0.00162675	0.00476145	0.00038307	0.000611795	0.00341738	0.000654093	0.00513407	0.00663756	0.00020973	0.00054835	0.167822	0.00977225	0.00211989	0.000328234	0.0506448	0.000424276	0.00451228	0.576753	0.00026345	0.00025936	0.000430799
CD00490	0.0626363	0.0510189	0.0169587	0.0464189	0.0176589	0.0658063	0.0165356	0.0244168	0.049456	0.0115655	0.014791	0.0191865	0.0197242	0.0145947	0.0429742	0.0157894	0.010546	0.0210051	0.0110886	0.0150083	0.0209476	0.00944609	0.110999	0.0108268	0.0998101	0.0280418	0.0132063	0.119477	0.0210272	0.0190384
CD00491	0.0266729	0.0489126	0.0109732	0.0563883	0.00826446	0.00916228	0.024549	0.0149416	0.0471534	0.022446	0.0139282	0.0584934	0.134668	0.0250958	0.0115138	0.0526508	0.0115533	0.0488328	0.0377793	0.0078027	0.0147117	0.0207951	0.0580027	0.0126437	0.0701862	0.0121961	0.00970844	0.0768691	0.0353305	0.0177749
CD00492	0.00118502	0.00153187	0.0180409	0.00136148	0.676567	0.0205223	0.00168363	0.00366513	0.000697359	0.00161867	0.00655427	0.000754573	0.000721141	0.00666252	0.0117272	0.00170052	0.0236603	0.000585096	0.00117973	0.171008	0.00411375	0.00282109	0.00120511	0.0112876	0.000874807	0.00774391	0.0165969	0.000617107	0.000882173	0.00243093
CD00493	0.00303286	0.00155178	0.00252098	0.00120343	0.00812797	0.00127463	0.0108485	0.00241313	0.00257	0.01843	0.00166421	0.00806536	0.0216244	0.00224066	0.00355782	0.0210188	0.0586865	0.00441479	0.146499	0.0042223	0.00164726	0.610588	0.00169392	0.0278244	0.00116379	0.00116616	0.00465753	0.00153689	0.00945095	0.016304
CD00494	0.0388357	0.00307261	0.00418816	0.0047923	0.0307831	0.00801964	0.362396	0.0035289	0.0225875	0.0287394	0.00852992	0.038742	0.00891709	0.0103626	0.106772	0.00555723	0.0442829	0.0384511	0.0242223	0.00770925	0.00403164	0.0153375	0.0155045	0.0072136	0.0056163	0.00539964	0.0042923	0.00786925	0.0545384	0.0797068
CD00495	0.00609299	0.00168975	0.00613346	0.00191624	0.568688	0.00848537	0.0178315	0.00283533	0.00305083	0.00595455	0.00607889	0.00343448	0.00246894	0.00833684	0.0861454	0.00324076	0.154299	0.00300044	0.00771334	0.0229649	0.00302355	0.0133327	0.0035701	0.0134577	0.00166838	0.00447621	0.00724925	0.00164861	0.00584296	0.0253701
CD00496	0.0242709	0.0211039	0.0278991	0.0233387	0.0462468	0.0165699	0.0331034	0.0191245	0.0211003	0.0263414	0.0287424	0.0260752	0.0452624	0.0730673	0.0330214	0.0523008	0.0634478	0.0179229	0.0508186	0.0312848	0.0211935	0.0601473	0.0319386	0.0509735	0.0198505	0.0204784	0.0312282	0.0201306	0.0260398	0.036977
CD00497	0.00155298	0.00116726	0.00351827	0.000861496	0.0149489	0.00132845	0.00506982	0.00259537	0.00119647	0.0132993	0.00176974	0.00370747	0.00716458	0.00221157	0.00293602	0.0161524	0.283936	0.0017824	0.0269311	0.00806382	0.00174898	0.481369	0.000964933	0.0930392	0.000715818	0.00121742	0.00849104	0.000822754	0.00348194	0.00795469
CD00499	0.00262358	0.00975762	0.00622118	0.00305533	0.00357815	0.0024601	0.00294911	0.016531	0.00282909	0.0183434	0.0019186	0.00741057	0.0992825	0.00175272	0.0018762	0.640972	0.00858653	0.00384586	0.0218479	0.00544798	0.00488493	0.0595184	0.00220491	0.0406677	0.00311057	0.00214314	0.0127657	0.00381227	0.00506599	0.00453721
CD00500	0.206603	0.000348325	0.000109972	0.000526748	0.000276072	0.000279377	0.00628519	0.000140464	0.694954	0.000328199	0.000155946	0.00233092	0.00132694	0.000230022	0.00211539	0.000256425	0.000248795	0.0239584	0.00141387	0.000119862	0.00013035	0.000346303	0.0195038	0.000139842	0.0019752	0.000168151	9.80115e-05	0.0105329	0.0213546	0.00374339
CD00501	0.13802	0.00410695	0.00111724	0.00752378	0.00222033	0.00473052	0.00955992	0.00129682	0.11025	0.00138962	0.00169272	0.00449701	0.00318651	0.0024768	0.0195221	0.00132383	0.00130995	0.014727	0.00277662	0.00110555	0.00137724	0.00128066	0.540031	0.000867524	0.0337559	0.00230821	0.000819278	0.065916	0.0129008	0.00791008
CD00502	0.000173663	0.00208867	0.332592	0.000767192	0.00338832	0.0102679	0.00019222	0.0347845	0.000138269	0.000799804	0.00256541	0.00022981	0.000302869	0.00108738	0.000491205	0.00186068	0.00192756	0.000133907	0.000230948	0.23651	0.0123906	0.000684105	0.000232763	0.00903001	0.000362274	0.00640904	0.339756	0.000208489	0.000154103	0.000240417
CD00503	6.81273e-05	0.00223552	0.738733	0.000766812	0.000592567	0.0019229	8.06681e-05	0.0650812	6.37576e-05	0.000574263	0.00344792	0.000130472	0.000187565	0.0011645	0.000139954	0.00192176	0.000590444	6.76028e-05	0.000105906	0.0136692	0.0564665	0.000285156	0.000121076	0.00298908	0.000244078	0.00555017	0.102533	0.000117243	6.69384e-05	8.32373e-05
CD00505	0.0290211	0.0110814	0.00163	0.0254384	0.00170135	0.00632215	0.00510485	0.00227779	0.0448933	0.00190255	0.0027601	0.00512098	0.00396901	0.00352837	0.00742969	0.00197792	0.00115992	0.012243	0.00218116	0.00127532	0.00260215	0.00118563	0.435166	0.000968909	0.197394	0.00400415	0.00107491	0.175701	0.00717657	0.00370778
CD00506	0.0149961	0.000269795	0.000301567	0.000296693	0.00480023	0.000579667	0.0503421	0.000248141	0.00404363	0.000715291	0.000295302	0.0015449	0.00115473	0.000454284	0.0393455	0.000485898	0.00374313	0.00302342	0.00908584	0.000592946	0.00021033	0.00311748	0.00166483	0.0007959	0.000442973	0.000279381	0.000349733	0.000754491	0.0170236	0.839042
CD00507	0.000123054	0.00290917	0.697713	0.00176908	0.00129522	0.0200066	0.000124947	0.0148387	0.000105642	0.000417565	0.0167128	0.00015046	0.000161746	0.0041376	0.000349086	0.000749885	0.000639437	9.37735e-05	0.00011003	0.0254765	0.080096	0.000228765	0.000264336	0.00139928	0.000490271	0.111878	0.0173469	0.000194949	9.25139e-05	0.000124761
CD00508	0.00323252	0.0109411	0.0427244	0.0184277	0.0212611	0.296971	0.0029072	0.0144101	0.00237248	0.00400091	0.126769	0.00215114	0.00160133	0.0697989	0.0145683	0.00338961	0.00680131	0.00178229	0.00146202	0.0405266	0.040862	0.00210968	0.0080605	0.00550327	0.00826406	0.22662	0.0145703	0.00356962	0.00177804	0.00256267
CD00509	0.00118761	0.00112028	0.00813675	0.000760295	0.701533	0.00444536	0.00209639	0.00275332	0.000699652	0.00188496	0.001978	0.000891151	0.00120808	0.00230025	0.00711611	0.00286624	0.10649	0.00065483	0.00289237	0.059185	0.00191112	0.0121873	0.000815601	0.048967	0.000581106	0.00214986	0.0167977	0.000515144	0.00124703	0.00462925
CD00510	0.00016626	0.0120862	0.041436	0.00156739	0.00072263	0.00253686	0.000163301	0.842235	0.000165793	0.00119095	0.00165981	0.000329395	0.000687643	0.000795894	0.000240874	0.0096667	0.000798664	0.000174483	0.000279581	0.0061928	0.0236214	0.000715513	0.000270519	0.00541871	0.000666942	0.00345807	0.042044	0.000350675	0.000170612	0.000187273
CD00511	0.00702628	0.0150586	0.00678642	0.0126545	0.00426847	0.00397797	0.0122029	0.0139331	0.0109911	0.150882	0.00755332	0.201859	0.221444	0.00734044	0.00384921	0.129813	0.0114536	0.0270433	0.0253265	0.0053292	0.0106188	0.0228597	0.00796836	0.0134708	0.012014	0.00554629	0.00835971	0.0169858	0.0161443	0.00723968
CD00512	0.0106506	0.00285336	0.00596923	0.00342103	0.0415005	0.00483719	0.105909	0.00451572	0.00792641	0.075869	0.00844508	0.0326391	0.0143152	0.0109862	0.0243117	0.0131104	0.329176	0.0164509	0.0615725	0.0125668	0.00456187	0.0791781	0.00565354	0.023735	0.00309135	0.00441221	0.00821856	0.00381951	0.0279041	0.0523997
CD00513	0.00224961	0.00220705	0.0192888	0.00246525	0.637418	0.0320636	0.00391339	0.00474799	0.00133927	0.00335623	0.0161173	0.0016452	0.00116307	0.0158265	0.027095	0.00237115	0.0418396	0.00121085	0.00190907	0.118764	0.00653773	0.00391033	0.00228128	0.011371	0.00155452	0.0146182	0.0156131	0.00111136	0.0016933	0.00431853
CD00514	0.0591362	0.0125436	0.0114558	0.00691209	0.0548117	0.0197254	0.0382078	0.0142884	0.0299718	0.0156449	0.00487079	0.0176238	0.0355599	0.00494504	0.0624996	0.0236328	0.0422636	0.0230673	0.0825386	0.0199103	0.00696845	0.0820682	0.0166771	0.0368748	0.0104277	0.00681214	0.0161117	0.0159054	0.0613587	0.167186
CD00515	0.000118454	0.00157212	0.00895952	0.00298044	0.000574813	0.00207515	0.000159981	0.00277542	0.000119229	0.000743912	0.849873	0.000247567	0.000189868	0.0590508	0.000259672	0.000722809	0.000538341	0.000127806	0.000116761	0.00264128	0.0313295	0.0001978	0.000317665	0.000665351	0.000578379	0.0302439	0.00238069	0.000223975	0.000104081	0.000111715
CD00517	0.519295	0.00165487	0.000754358	0.00273582	0.0025909	0.00216326	0.0276111	0.000777789	0.181004	0.00136826	0.00111983	0.00703963	0.00385233	0.00193743	0.0314242	0.00116785	0.00180007	0.0210311	0.00492856	0.000901421	0.000802974	0.00176516	0.0958246	0.000883244	0.00762024	0.001238	0.000659933	0.0234985	0.0316007	0.0209495
CD00518	0.00139631	0.00447776	0.016343	0.00246895	0.00861197	0.00276969	0.00288386	0.01692	0.00132474	0.0451382	0.00521586	0.00545622	0.0139678	0.00472264	0.00203482	0.243004	0.0517474	0.0019906	0.0106661	0.0201119	0.00892226	0.0803406	0.00135512	0.3807	0.00159751	0.00360656	0.0548793	0.00149892	0.00255238	0.00329537
CD00519	0.273439	0.00549146	0.00357112	0.00796679	0.0155852	0.0117463	0.0487915	0.00331387	0.08846	0.00462389	0.00466405	0.0137587	0.00866481	0.00735068	0.181858	0.00400182	0.00843123	0.0242428	0.0120112	0.00479428	0.00339216	0.00636995	0.100152	0.00401011	0.0165253	0.0055715	0.00316882	0.0322866	0.0405808	0.0551761
CD00520	0.117794	0.00113451	0.000842936	0.00183226	0.00453436	0.00235811	0.48091	0.000862517	0.0516633	0.00408462	0.00148801	0.0217013	0.00364702	0.00189421	0.0569539	0.00131267	0.00438839	0.0659275	0.00804621	0.00126338	0.000891874	0.00292921	0.0144254	0.00122057	0.00328797	0.00129466	0.000797446	0.00688592	0.084734	0.0508945
CD00521	0.000323556	0.00231861	0.201216	0.00137511	0.00711521	0.0105689	0.000470076	0.0301762	0.000264327	0.00336843	0.0114524	0.000601885	0.000595712	0.00346166	0.000972455	0.00369027	0.00671844	0.000299019	0.000487726	0.40437	0.0287831	0.00149272	0.000428171	0.017549	0.000607121	0.0131128	0.247006	0.000369076	0.000323936	0.000482246
CD00522	0.00126325	0.001468	0.000473723	0.000756749	0.000413707	0.000350496	0.00141865	0.00122131	0.00196704	0.00749364	0.000318078	0.0123634	0.91537	0.000305614	0.000431193	0.0201593	0.000993529	0.00463673	0.00981602	0.000422694	0.000579195	0.00532499	0.00087139	0.00150092	0.00114747	0.00031542	0.000671462	0.00250835	0.00401326	0.00142419
CD00525	0.000276171	0.0147884	0.314964	0.00330375	0.00165576	0.00852991	0.000273667	0.37468	0.000262685	0.00149466	0.00616753	0.000494153	0.000744517	0.00254463	0.000498304	0.00622612	0.00144192	0.000256637	0.000356637	0.0208478	0.107602	0.000855086	0.000496077	0.00670526	0.00114763	0.0170848	0.10521	0.000548456	0.000249441	0.000293918
CD00526	0.0658609	0.000485532	0.000216968	0.000469857	0.000709265	0.000361186	0.022196	0.000295721	0.0589196	0.0010979	0.00021052	0.00807463	0.0107288	0.000283169	0.00280188	0.000958381	0.00096449	0.0463941	0.0311377	0.000274226	0.000213164	0.0026691	0.00376527	0.000522636	0.00113835	0.000216422	0.000249308	0.004563	0.694402	0.0398197
CD00528	0.000147249	0.00228726	0.0251711	0.00313064	0.00091806	0.0166584	0.000166468	0.0063675	0.000134895	0.000663047	0.225022	0.000229203	0.00016519	0.00917688	0.000396746	0.000582515	0.000568285	0.000132701	0.000108099	0.00643101	0.0957923	0.000186832	0.000360839	0.000723467	0.000704217	0.599453	0.0038242	0.000258657	0.000111085	0.000128343
CD00529	0.00233168	0.0217125	0.0272146	0.0613335	0.00602163	0.0345001	0.00185272	0.0110175	0.00216211	0.00250805	0.126364	0.00186525	0.00180969	0.42563	0.00513912	0.00381336	0.00314841	0.00147813	0.00120941	0.011954	0.0421157	0.00153839	0.0105585	0.00353017	0.0153406	0.157572	0.00876817	0.00462259	0.00133826	0.00154916
CD00530	5.72073e-05	0.00134144	0.204044	0.000400328	0.000580207	0.00116349	6.7295e-05	0.0487065	5.17245e-05	0.000475451	0.00123451	0.000107042	0.00018177	0.000558847	0.000115726	0.00232949	0.000633108	5.44473e-05	0.000104987	0.0150675	0.0117082	0.000336206	8.76772e-05	0.00573535	0.000160315	0.00198217	0.70249	8.93805e-05	5.85451e-05	7.764e-05
CD00531	0.0477117	0.0012936	0.000766238	0.000993187	0.00315097	0.00112321	0.0366161	0.00103889	0.0281111	0.00360763	0.000560089	0.0134543	0.0301288	0.00068999	0.00792339	0.00373339	0.00479307	0.0297851	0.231633	0.00110252	0.000638018	0.0197589	0.00459275	0.00266239	0.0019408	0.000603988	0.00101575	0.00546912	0.302473	0.212628
CD00532	0.0760694	0.022426	0.0111738	0.0106048	0.0246202	0.0201991	0.0342261	0.0200279	0.0524116	0.0210826	0.00511974	0.031874	0.0751856	0.00476924	0.0360701	0.0351847	0.0237604	0.041733	0.0746796	0.0145031	0.00872902	0.0559779	0.0238818	0.0270949	0.019368	0.00764803	0.014573	0.0362021	0.0814578	0.0893468
CD00534	6.55266e-05	0.000348684	0.000967883	0.00118549	0.000250365	0.000772781	9.2647e-05	0.000362256	6.40508e-05	0.000220646	0.394264	0.0001074	6.3594e-05	0.590079	0.000167394	0.000149048	0.000194527	6.48891e-05	4.72031e-05	0.000549925	0.00211061	6.47959e-05	0.000204393	0.000148101	0.000271337	0.00663104	0.000340415	0.000104803	5.1367e-05	5.55175e-05
CD00536	0.0672308	0.00810415	0.00801647	0.00855199	0.043962	0.0216748	0.141848	0.00819904	0.0399803	0.0229732	0.00827915	0.0412497	0.0155044	0.00794824	0.123805	0.0096759	0.0372163	0.0534812	0.03101	0.0137151	0.00671172	0.0220705	0.0211246	0.0124732	0.011316	0.00897456	0.00812432	0.0151202	0.0756075	0.106052
CD00537	0.0306187	0.0154948	0.0145187	0.0115337	0.035529	0.0101248	0.0323328	0.0126963	0.0240663	0.0161572	0.00881	0.0187591	0.0721385	0.0164294	0.0285429	0.0505816	0.0471938	0.0183442	0.140294	0.0181153	0.00939475	0.126384	0.0236639	0.0488874	0.0134014	0.00838809	0.0193293	0.0171553	0.0394588	0.0716561
CD00538	0.134925	0.00675323	0.00601428	0.00549048	0.0481772	0.0222667	0.0484106	0.00614818	0.0405215	0.00700749	0.00393232	0.0131055	0.0112291	0.00422744	0.263117	0.0065126	0.0202205	0.0207715	0.0225922	0.0108385	0.00417015	0.0164854	0.0227905	0.0100824	0.00938085	0.00582677	0.00653688	0.0152786	0.0507166	0.156471
CD00539	0.000858943	0.00501088	0.11332	0.00258535	0.0127949	0.0118924	0.0011877	0.0661368	0.000698879	0.0114738	0.0110818	0.00162812	0.00208843	0.00472455	0.0020907	0.0161644	0.0178322	0.000801627	0.00164458	0.191293	0.0331907	0.00583681	0.00102704	0.078406	0.00139145	0.0118596	0.3897	0.000980941	0.000928417	0.00137122
CD00540	0.025876	0.000183115	0.000113575	0.000216826	0.000518898	0.000208053	0.131329	0.000136899	0.015616	0.000852656	0.000138174	0.0065923	0.0021402	0.000179687	0.0027064	0.000363459	0.000773408	0.0432637	0.0103171	0.000162865	0.000112207	0.00126546	0.00151911	0.000262772	0.000430106	0.000124343	0.00012698	0.00123956	0.711661	0.0415694
CD00541	0.000447584	0.0121659	0.270665	0.00584505	0.00317325	0.135857	0.000398608	0.0788613	0.000385163	0.00142302	0.0209677	0.00054418	0.000553938	0.0052853	0.00112337	0.00232215	0.00161907	0.000336526	0.000339758	0.0376996	0.188214	0.000662542	0.000916699	0.00346529	0.00192692	0.19154	0.0317543	0.000786492	0.000318828	0.000401042
CD00542	0.0181383	0.00145595	0.000434506	0.00145528	0.000712832	0.000582511	0.0142339	0.000758439	0.0603475	0.00466252	0.000490648	0.130358	0.129284	0.000594698	0.00174476	0.00343845	0.00125433	0.42904	0.0253641	0.000440483	0.000552716	0.00362322	0.00616757	0.000895769	0.00368926	0.000464901	0.000482498	0.0195948	0.131714	0.00802447
CD00543	0.0384767	0.0247696	0.00561524	0.0839072	0.00605503	0.0360768	0.0121527	0.00613582	0.0453052	0.00416903	0.0126428	0.0122916	0.00544868	0.0158467	0.0275229	0.00367981	0.00338261	0.0179322	0.00341981	0.00448553	0.00880081	0.00234037	0.267462	0.00243341	0.209902	0.0219733	0.00322671	0.0969094	0.0105131	0.00712292
CD00545	6.02167e-05	0.000579991	0.0697209	0.000263563	0.00107637	0.00118461	8.62101e-05	0.0128619	5.11555e-05	0.000796097	0.00143083	0.000122217	0.000161397	0.000549427	0.000149432	0.00162926	0.00142651	5.91167e-05	0.000120496	0.0612776	0.00599385	0.000446476	7.85088e-05	0.0104079	0.000118222	0.00160422	0.827507	7.39793e-05	6.6004e-05	9.60633e-05
CD00546	0.000208202	0.00283953	0.0521083	0.00375754	0.00163481	0.00709576	0.000278614	0.00750897	0.000194606	0.00119483	0.668613	0.000359283	0.000302313	0.0459329	0.000550958	0.00127094	0.0012523	0.000202673	0.000211389	0.0123553	0.0802385	0.00039971	0.000492041	0.00171258	0.000840561	0.0991298	0.00858411	0.000333532	0.000179628	0.000217198
CD00547	5.13097e-05	0.00018717	0.000607264	0.000536468	0.000271809	0.000690596	6.53097e-05	0.000170608	4.46952e-05	8.22429e-05	0.0163242	5.29057e-05	3.58197e-05	0.975083	0.000178836	7.36809e-05	0.000140124	3.77768e-05	3.16386e-05	0.000439855	0.00068624	4.29808e-05	0.000157757	9.77333e-05	0.000157587	0.00339477	0.000213916	6.37138e-05	3.46405e-05	4.48313e-05
CD00548	0.250656	0.00227022	0.00166224	0.00373136	0.0101412	0.00636106	0.0451111	0.0013977	0.0520413	0.00219699	0.00253534	0.00627337	0.00332335	0.00428945	0.416562	0.00160086	0.00464189	0.0137471	0.00590968	0.00240947	0.00153832	0.00295525	0.0648113	0.00179256	0.00736812	0.0028216	0.00140849	0.0125949	0.0247113	0.0431363
CD00549	0.0167514	0.00262736	0.000872576	0.00231026	0.00138117	0.00114608	0.0196831	0.00161202	0.0372847	0.011088	0.000891667	0.330795	0.134781	0.00095384	0.00279029	0.00685642	0.00260306	0.247056	0.0310578	0.00090716	0.00108003	0.00699178	0.00602212	0.00188487	0.00482136	0.000878341	0.00100663	0.0173179	0.0954295	0.0111192
CD00550	0.0709578	0.00254334	0.00230606	0.00544692	0.0121406	0.00598532	0.427295	0.00191492	0.0441746	0.00831287	0.00634027	0.0315036	0.00538264	0.0105454	0.12756	0.00263156	0.0109355	0.0503005	0.0103128	0.00339251	0.00252119	0.00496756	0.0343186	0.00265976	0.00749753	0.00431658	0.00196366	0.0109429	0.0479118	0.0429181
CD00551	0.715946	0.000655958	0.000370682	0.00105842	0.00182506	0.00110035	0.0348115	0.00035602	0.0832261	0.000733873	0.000553008	0.0035146	0.00169205	0.000955878	0.0420411	0.00053773	0.00119601	0.0122446	0.00319329	0.000496042	0.000365883	0.00105864	0.0299594	0.000478455	0.002542	0.000580162	0.000332894	0.00658694	0.0264241	0.0251632
CD00552	0.000297944	0.00220395	0.0561254	0.000848561	0.00586858	0.00276663	0.000408663	0.01624	0.000246304	0.00178536	0.002195	0.000497457	0.000950018	0.00163504	0.000695578	0.0089908	0.00756593	0.000260966	0.00079424	0.0792646	0.00606947	0.00367308	0.000340152	0.150919	0.000453899	0.00280348	0.644874	0.000317643	0.000339722	0.000568192
CD00553	0.0696848	0.00103769	0.000344396	0.00205658	0.000745614	0.000737784	0.0328304	0.00042978	0.3958	0.001572	0.000658241	0.0199579	0.00453261	0.0010269	0.00425574	0.000866491	0.000832912	0.323669	0.00417013	0.000359196	0.000456731	0.00103372	0.0384768	0.000417953	0.00613241	0.000579911	0.000297594	0.0235329	0.0564555	0.00704872
CD00554	0.227126	0.000538843	0.000156674	0.000883384	0.000371554	0.000504064	0.00574552	0.000199011	0.658578	0.000364994	0.000230436	0.00295112	0.00117515	0.000323341	0.00333204	0.00028459	0.000291024	0.0194983	0.00101415	0.00016654	0.000191396	0.000331647	0.0360962	0.000166054	0.00371495	0.000277818	0.000131429	0.0203897	0.0118959	0.00306942
CD00555	0.00439214	0.000151748	6.99788e-05	0.000231673	0.000164152	0.000114088	0.0165699	9.61684e-05	0.0108145	0.00100478	0.00011986	0.0905811	0.0021021	0.000151821	0.000578875	0.000277629	0.000289269	0.831412	0.00207592	8.08123e-05	9.10117e-05	0.000414688	0.00123628	0.000122235	0.000474182	9.39261e-05	7.15171e-05	0.0016452	0.0326727	0.00190002
CD00556	0.00643301	0.0571848	0.0413425	0.0671869	0.00878281	0.0257509	0.00685376	0.0859091	0.00754057	0.07144	0.0814469	0.0243973	0.0182853	0.0386595	0.00684254	0.0531241	0.0123451	0.00919424	0.00627061	0.0212116	0.154149	0.0086948	0.0144453	0.0171911	0.0324788	0.060704	0.030704	0.0204539	0.00628087	0.00469625
CD00557	4.67865e-05	0.000170064	0.000545067	0.000489781	0.000244998	0.000615803	5.96554e-05	0.000154287	4.08296e-05	7.50717e-05	0.0146645	4.83894e-05	3.27465e-05	0.977621	0.000162087	6.72038e-05	0.000127238	3.45424e-05	2.88999e-05	0.000394458	0.000619292	3.91712e-05	0.000144227	8.86549e-05	0.000143885	0.00301774	0.000193006	5.82052e-05	3.16377e-05	4.08501e-05
CD00558	0.00118051	0.00385154	0.0791724	0.00218449	0.0601076	0.0170497	0.00150845	0.0177745	0.000816744	0.00389962	0.00779673	0.00110282	0.00162562	0.00575488	0.00451208	0.0071197	0.0266632	0.000764845	0.00203179	0.495132	0.0119374	0.00699389	0.00131078	0.0729107	0.00132363	0.00977042	0.151365	0.000918137	0.0010931	0.00232716
CD00559	4.02119e-05	0.00013065	0.000484426	0.000347143	0.000235988	0.000416784	5.86172e-05	0.000138187	3.53411e-05	8.50493e-05	0.015752	4.85311e-05	3.16664e-05	0.978291	0.000137598	6.78446e-05	0.000142993	3.24581e-05	2.88453e-05	0.000384164	0.000542033	4.06395e-05	0.000110841	9.23094e-05	0.000107886	0.00191136	0.000189377	4.7746e-05	2.98291e-05	3.85851e-05
CD00560	0.0221798	0.0104407	0.0118707	0.0314737	0.0228547	0.017133	0.0365663	0.00726951	0.0199029	0.0147464	0.0678449	0.0198293	0.00944064	0.393058	0.046382	0.00876507	0.0197448	0.0167294	0.0105048	0.0128559	0.0146291	0.00852004	0.0607706	0.00813905	0.023343	0.0272309	0.0082065	0.0177457	0.0153409	0.0164817
CD00561	2.97435e-05	0.000106179	0.000320531	0.000312851	0.000147115	0.000351124	3.82478e-05	9.41445e-05	2.61924e-05	4.79675e-05	0.00859289	3.12328e-05	2.10893e-05	0.986857	9.99848e-05	4.27775e-05	7.92115e-05	2.22653e-05	1.85341e-05	0.000231078	0.000373645	2.48384e-05	9.28499e-05	5.4923e-05	9.20253e-05	0.00169168	0.000116442	3.73415e-05	2.02761e-05	2.58794e-05
CD00562	0.000765323	0.0104666	0.0554228	0.0125271	0.00376985	0.0822747	0.000731722	0.0241075	0.000684528	0.00237439	0.103377	0.00105491	0.000780453	0.0188277	0.0019257	0.00242216	0.00216897	0.000610146	0.000478821	0.0192945	0.141492	0.000792974	0.00185591	0.00284769	0.00361429	0.489581	0.0132017	0.00142791	0.000522256	0.000599618
CD00563	0.0116333	0.000748333	0.000867417	0.000802376	0.00652316	0.00100956	0.337171	0.000857124	0.00752477	0.00977625	0.000941331	0.0213681	0.00956069	0.00124879	0.01077	0.00303004	0.0236268	0.0197269	0.189791	0.00158314	0.000696077	0.034697	0.00246568	0.00361481	0.00103968	0.00069754	0.00117702	0.00187491	0.0905706	0.204606
CD00564	0.0274726	0.00298528	0.00425266	0.00455644	0.0371398	0.00552566	0.38301	0.00292918	0.0182921	0.0149722	0.00778536	0.0292414	0.0103708	0.0157556	0.076184	0.00608926	0.0614545	0.0265972	0.0395909	0.00760019	0.00340186	0.0229836	0.0131386	0.00877984	0.00470964	0.0046652	0.00446443	0.00598868	0.0481581	0.101905
CD00565	0.0382961	0.00188995	0.00137457	0.00187944	0.00566907	0.00175418	0.137211	0.00161909	0.0323392	0.00905658	0.00134523	0.0755238	0.0394367	0.00182704	0.012364	0.00600869	0.0118132	0.0619282	0.153133	0.00198316	0.00122103	0.0259828	0.00683695	0.00439223	0.0030015	0.00121733	0.00177409	0.00743919	0.231465	0.120218
CD00566	0.000468526	0.00176172	0.0398209	0.000772713	0.0228145	0.00520729	0.0005995	0.0115411	0.000333362	0.00183433	0.00205045	0.000537958	0.00093175	0.00150614	0.00146869	0.00536384	0.0159654	0.000323945	0.00105546	0.321827	0.00452236	0.00510369	0.000449324	0.200052	0.000494323	0.00293469	0.348385	0.00037947	0.000479756	0.00101516
CD00567	0.00306779	0.0228809	0.000884459	0.038693	0.000449994	0.00217055	0.000830961	0.00161757	0.00561594	0.000692359	0.00118172	0.00172414	0.00216461	0.00144906	0.00103757	0.00131152	0.000351828	0.00222666	0.000625815	0.000503216	0.0017513	0.000416534	0.0341282	0.000425042	0.739859	0.0020782	0.00055514	0.129345	0.00128435	0.000676794
CD00568	2.61866e-05	0.000304591	0.151418	0.000128377	0.000539097	0.000812306	3.42271e-05	0.00621513	2.17725e-05	0.000209742	0.000666963	4.34231e-05	5.8653e-05	0.000265235	7.03903e-05	0.000494631	0.000477078	2.32095e-05	4.50463e-05	0.0693431	0.0030504	0.000152502	3.6029e-05	0.00306737	5.51378e-05	0.000999987	0.761343	3.20162e-05	2.62766e-05	3.98642e-05
CD00569	0.00258598	0.00233736	0.00546375	0.00187066	0.0101812	0.00296395	0.00894376	0.00687748	0.00227825	0.652193	0.00413249	0.017488	0.0114134	0.00291802	0.00387479	0.025532	0.0857309	0.00508382	0.0156638	0.0100679	0.00455415	0.0517846	0.00167035	0.0345353	0.00155963	0.0026875	0.0105152	0.00184394	0.00617397	0.0070752
CD00570	0.00761656	0.000104803	4.10418e-05	0.00017327	9.66971e-05	8.51997e-05	0.00783902	5.62804e-05	0.0282065	0.000347721	7.18217e-05	0.00915448	0.000765963	9.11565e-05	0.000490923	0.000124626	0.00012969	0.918831	0.00074032	4.61728e-05	5.4487e-05	0.000167989	0.00166183	5.92545e-05	0.000451719	6.2367e-05	3.87624e-05	0.00192341	0.0194112	0.00115612
CD00571	0.00751055	0.000419339	0.000636873	0.000596019	0.0168009	0.0019105	0.0131198	0.000374985	0.00250568	0.000614921	0.000857634	0.00102151	0.000581133	0.0015925	0.913984	0.000417324	0.00397499	0.00150049	0.00171013	0.00135408	0.000419171	0.00126661	0.00283723	0.000838567	0.000713921	0.000820616	0.000575481	0.000812058	0.00327534	0.0169581
CD00574	0.0035055	0.00129485	0.00514434	0.00120005	0.257954	0.00397278	0.0101852	0.00257991	0.00195332	0.00596933	0.00327137	0.00315329	0.00300098	0.00439286	0.0203789	0.00445222	0.533632	0.00208083	0.0102439	0.0200478	0.00224724	0.0313269	0.00189481	0.0293256	0.00104438	0.00252097	0.0088569	0.00114858	0.00442384	0.0187978
CD00576	0.00105727	0.0180664	0.0187041	0.0595634	0.00240505	0.00865223	0.00122216	0.0110186	0.00119108	0.00384095	0.292281	0.00193328	0.0016945	0.399545	0.00170289	0.00478779	0.00224538	0.00118617	0.000913121	0.00634581	0.0649589	0.00121576	0.0039788	0.0027462	0.00861438	0.0692918	0.00649645	0.00263222	0.000886188	0.000822805
CD00577	0.036628	0.0012433	0.00113712	0.00160874	0.00707994	0.00142446	0.329121	0.00101157	0.0228697	0.00507663	0.0014903	0.018541	0.0125062	0.00287579	0.0216561	0.00326353	0.0126943	0.0271583	0.10831	0.00175354	0.000961676	0.0172783	0.00852958	0.00317325	0.00232646	0.00110331	0.0013284	0.00454547	0.120945	0.22236
CD00578	0.0117825	0.0168326	0.0122417	0.0877902	0.0112467	0.028288	0.0153793	0.0081488	0.0128313	0.00983674	0.126645	0.0127496	0.00518193	0.365525	0.0223058	0.00568878	0.00804239	0.0118125	0.00431243	0.00984543	0.0206011	0.0037001	0.0504971	0.00446725	0.0402256	0.057335	0.00616633	0.0162617	0.00764875	0.00661023
CD00579	0.000243391	0.00142123	0.169261	0.00104607	0.00848068	0.00675879	0.000373446	0.00931568	0.000193866	0.00165957	0.0144538	0.000389289	0.00039049	0.00594673	0.000870168	0.00207396	0.00628619	0.000205773	0.000365031	0.606266	0.015336	0.00108948	0.000346096	0.0119764	0.000431693	0.0117187	0.12223	0.000253127	0.000234004	0.000382868
CD00581	0.0212892	0.00850667	0.0032136	0.00594219	0.00414467	0.00365727	0.0207385	0.00673497	0.0321296	0.0330999	0.00261603	0.249721	0.280203	0.00252112	0.00602694	0.0302402	0.00808926	0.071608	0.0432364	0.00327624	0.00388998	0.0209491	0.0101929	0.0076079	0.0105068	0.00280189	0.00411996	0.030543	0.0552971	0.0170966
CD00582	0.0116649	0.00430339	0.00296062	0.00603093	0.00481354	0.00353709	0.0475975	0.00401868	0.0163008	0.0747971	0.00544885	0.572128	0.0240834	0.005326	0.00733296	0.0102484	0.0112415	0.0731578	0.0171144	0.00335943	0.00403295	0.0101455	0.00817066	0.00483321	0.00677079	0.00365635	0.00310068	0.0105532	0.0312819	0.0119892
CD00583	0.111508	0.00530641	0.00243074	0.016497	0.00579896	0.0117892	0.0319628	0.00229136	0.089278	0.00353118	0.00691898	0.0136632	0.00398814	0.0112866	0.0716384	0.00206009	0.00339671	0.0279572	0.00380864	0.00260763	0.00329975	0.00207404	0.438435	0.00160542	0.038634	0.00736812	0.00165864	0.0491161	0.0179839	0.0121055
CD00584	0.0296375	0.00107226	0.000461756	0.00178564	0.00109094	0.000806156	0.0763054	0.000578542	0.0762371	0.00339495	0.000820512	0.110977	0.00838351	0.00117623	0.00431498	0.00142326	0.00159606	0.539483	0.00843581	0.000517068	0.000580136	0.00200969	0.0106867	0.000696175	0.00365854	0.000670818	0.000440654	0.010859	0.091455	0.010445
CD00585	0.0069788	0.0133711	0.0165128	0.0203228	0.0116146	0.00985571	0.0215279	0.0184506	0.00851317	0.403479	0.0508604	0.0761219	0.0229157	0.0395812	0.00848273	0.0391784	0.0318377	0.0203122	0.0149844	0.0152886	0.0271466	0.0183924	0.00956815	0.0183936	0.0115777	0.0182461	0.0154911	0.00953673	0.0126615	0.0087963
CD00587	0.00387739	0.000548037	0.000261383	0.000663148	0.000470375	0.000370678	0.0109518	0.000428588	0.00699605	0.00752321	0.000376314	0.825043	0.00858489	0.000374011	0.0010165	0.00135606	0.000994403	0.0944215	0.00477172	0.000294228	0.000353903	0.00153186	0.00160148	0.000498501	0.00113218	0.00030803	0.000287604	0.00308868	0.019049	0.00282564
CD00588	0.00119639	0.00133622	0.0146056	0.0011459	0.643114	0.013382	0.0021817	0.00399326	0.000726402	0.002795	0.00559492	0.00110206	0.000893377	0.0044887	0.00985221	0.00216069	0.0627191	0.000719297	0.00151019	0.169181	0.00389439	0.00422328	0.000996845	0.0177562	0.000765417	0.00575498	0.0193581	0.000606285	0.00107407	0.00287279
CD00589	0.0202999	0.0136546	0.0331708	0.0185214	0.125482	0.0853068	0.0338671	0.0187577	0.0139431	0.0219423	0.0507757	0.0219584	0.00901522	0.0472583	0.101873	0.0118618	0.0632517	0.0135966	0.0108245	0.061596	0.0249461	0.0144953	0.0194704	0.0225795	0.0138985	0.051044	0.0266044	0.0115572	0.0148812	0.0235667
CD00591	0.398907	0.001072	0.000534434	0.00168313	0.00223649	0.00133295	0.110554	0.000541268	0.198916	0.00134972	0.000793205	0.00944432	0.00370442	0.00135126	0.0260452	0.000951881	0.0018459	0.0493869	0.00737224	0.000681436	0.000536823	0.0019254	0.0288239	0.000742771	0.00387662	0.000791666	0.0004857	0.00984631	0.0923037	0.0419645
CD00592	0.0698891	0.000504226	0.000307813	0.000684562	0.0013651	0.000604434	0.377461	0.000346632	0.0513941	0.00177335	0.00042878	0.0253049	0.00415558	0.000603442	0.00843203	0.000803154	0.00182148	0.100332	0.0108562	0.000427184	0.000313351	0.0021475	0.00509885	0.000595885	0.00133499	0.0003849	0.000324549	0.00385511	0.284367	0.0440833
CD00593	0.00535468	0.00257812	0.00212349	0.00131265	0.00475698	0.0014272	0.0075042	0.00321036	0.00469058	0.00894868	0.000929498	0.0094726	0.119352	0.00106234	0.0031945	0.0349158	0.0133554	0.00640091	0.29736	0.00292085	0.001443	0.398272	0.00215875	0.0200017	0.00171818	0.000975206	0.00402889	0.00300664	0.0165957	0.0209288
CD00594	0.00953743	0.000684768	0.000296521	0.000920702	0.000611203	0.000471446	0.0276685	0.000439049	0.021045	0.00445018	0.000453285	0.258812	0.00867586	0.000516111	0.00174689	0.00125176	0.0010925	0.578922	0.0068686	0.000333756	0.000385031	0.00165928	0.00328941	0.000517445	0.0017751	0.00037747	0.000305598	0.00522616	0.0563489	0.005318
CD00595	0.0396926	3.60971e-05	1.12291e-05	5.21401e-05	2.79338e-05	2.88476e-05	0.000814519	1.51639e-05	0.944281	3.93784e-05	1.54975e-05	0.000423685	0.000170781	2.12665e-05	0.000206322	2.83179e-05	2.6766e-05	0.00645171	0.000158863	1.23364e-05	1.35504e-05	3.7819e-05	0.0014476	1.48588e-05	0.000199416	1.70522e-05	1.02896e-05	0.00145673	0.00387585	0.000412147
CD00596	0.0188471	0.000640948	0.000892132	0.000798841	0.0242728	0.00220027	0.0305083	0.000580587	0.00523884	0.00104393	0.000972873	0.00188905	0.00129174	0.00173289	0.779938	0.000791919	0.00754457	0.00295904	0.00501192	0.00189936	0.000573048	0.0031943	0.004341	0.00159429	0.00105793	0.000960039	0.00090945	0.00142098	0.00884287	0.0880506
CD00597	0.00190795	0.00104288	0.00422527	0.000682617	0.116879	0.00253623	0.00440007	0.0026786	0.00111461	0.00488453	0.00136511	0.001906	0.00293783	0.00142344	0.00689639	0.00571851	0.56444	0.00127449	0.011493	0.018658	0.00151734	0.109417	0.000912512	0.102363	0.000621756	0.00132344	0.0109445	0.000701676	0.00294025	0.0127951
CD00598	0.0830736	0.000286115	8.56511e-05	0.000428696	0.000204481	0.00020518	0.00566344	0.000110917	0.822192	0.000269655	0.000120868	0.00286326	0.00126624	0.000178659	0.0013534	0.000213553	0.000196691	0.0356643	0.00118406	9.15798e-05	0.000101881	0.000280039	0.010353	0.000110593	0.00154135	0.000130338	7.68508e-05	0.00846986	0.020599	0.00268522
CD00599	0.0196437	0.0241014	0.0112921	0.0360133	0.00927094	0.00888051	0.0353794	0.0160318	0.0298525	0.121962	0.0227613	0.100095	0.0902914	0.0290916	0.0115379	0.0591088	0.0184208	0.0627653	0.0414683	0.0092869	0.0184008	0.0260885	0.0334845	0.0147841	0.0348009	0.0127875	0.0105306	0.0371136	0.0370708	0.0176831
CD00600	0.000196514	0.00150631	0.0238871	0.00229201	0.00188611	0.00953835	0.000272485	0.00419415	0.000172731	0.00104108	0.773975	0.000321161	0.000218629	0.0281531	0.00063334	0.000753677	0.00123825	0.00017943	0.000169087	0.0121709	0.0317832	0.000310945	0.000426724	0.0012264	0.000627646	0.0968627	0.00532706	0.000273144	0.000160092	0.000202471
CD00601	0.0704596	0.00701958	0.00570248	0.00694437	0.0241616	0.0128455	0.148037	0.00682064	0.0488666	0.0244297	0.00558818	0.0780019	0.0223205	0.00539529	0.0619709	0.0102574	0.0280961	0.0815361	0.0381607	0.00891176	0.00513166	0.0228758	0.0176219	0.0105279	0.0101377	0.00609059	0.00627138	0.0170941	0.109799	0.0989246
CD00602	0.0133419	0.0165351	0.0414286	0.0111019	0.0828458	0.0582747	0.0228467	0.0472002	0.0100088	0.0680137	0.0196351	0.0264112	0.0158617	0.0112198	0.0322942	0.0301346	0.0985368	0.0139541	0.0175104	0.0874206	0.0270269	0.0359931	0.00882377	0.0655423	0.00933517	0.0245746	0.0558049	0.00896961	0.0161736	0.0231801
CD00603	0.00636296	0.0348062	0.0105153	0.0162326	0.00416881	0.00693892	0.00709983	0.0463025	0.00914565	0.216659	0.00757133	0.0803758	0.131638	0.00485245	0.00356778	0.229201	0.00884083	0.0184605	0.0138919	0.00718491	0.0203014	0.0166275	0.00734107	0.0160193	0.0167066	0.00778452	0.0132131	0.0216855	0.011069	0.00543564
CD00604	0.0437541	0.000106028	3.31005e-05	0.000139978	7.86275e-05	7.34223e-05	0.00271121	4.72171e-05	0.864536	0.000148736	4.33147e-05	0.00224208	0.000866219	5.78222e-05	0.000451191	0.000105179	8.72212e-05	0.0510209	0.00071759	3.62892e-05	4.0053e-05	0.000143458	0.00241148	4.95012e-05	0.000495872	4.60876e-05	3.19905e-05	0.00397084	0.0242121	0.00134225
CD00605	2.67898e-05	0.000165852	0.000505304	0.000533706	0.000104975	0.000386465	3.80124e-05	0.000196799	2.6401e-05	0.000113125	0.944362	4.83224e-05	2.77415e-05	0.0470147	6.67765e-05	6.9874e-05	8.51375e-05	2.7852e-05	1.97716e-05	0.000267766	0.00135001	2.80334e-05	8.00182e-05	6.79095e-05	0.000116788	0.00401177	0.000169044	4.47855e-05	2.15084e-05	2.27376e-05
CD00607	2.82639e-06	2.12198e-05	6.8006e-05	6.80901e-05	1.13022e-05	6.11608e-05	3.7276e-06	2.57571e-05	2.76051e-06	1.11701e-05	0.995981	4.8142e-06	2.79696e-06	0.00246012	7.18368e-06	7.22344e-06	8.38292e-06	2.82761e-06	1.94085e-06	3.24359e-05	0.000212508	2.78051e-06	8.60319e-06	7.13092e-06	1.36978e-05	0.00094152	1.98977e-05	4.92509e-06	2.17302e-06	2.30452e-06
CD00608	1.89317e-05	9.38618e-05	0.000209968	0.000354329	6.83898e-05	0.000263325	2.21845e-05	7.06724e-05	1.76464e-05	3.12573e-05	0.0113266	2.09167e-05	1.38318e-05	0.98464	5.39931e-05	2.81196e-05	3.91583e-05	1.48944e-05	1.08025e-05	0.00012204	0.000338666	1.38743e-05	6.96216e-05	3.02906e-05	8.28428e-05	0.00191858	6.89779e-05	2.8908e-05	1.25438e-05	1.45363e-05
CD00609	3.01562e-05	9.15159e-05	0.000179506	0.000305546	9.67728e-05	0.00016654	4.12688e-05	6.92909e-05	2.85343e-05	5.02036e-05	0.00350984	3.57772e-05	2.38802e-05	0.993663	7.94788e-05	4.36342e-05	6.74562e-05	2.52704e-05	2.0262e-05	0.00012845	0.000242222	2.4741e-05	0.000101517	4.5414e-05	9.52501e-05	0.000667753	7.88227e-05	4.04841e-05	2.203e-05	2.5595e-05
CD00610	5.1169e-05	0.0012146	0.0103205	0.0017673	0.000267037	0.00462555	5.36171e-05	0.00244808	4.8472e-05	0.000192821	0.106988	7.68855e-05	6.14211e-05	0.0053202	0.000124636	0.000221632	0.000166951	4.51106e-05	3.7146e-05	0.00174713	0.0640385	6.23628e-05	0.000143068	0.00023832	0.000312561	0.797938	0.00130651	0.00010253	3.75226e-05	4.21963e-05
CD00611	1.48362e-05	0.000127033	0.00043548	0.000352056	5.92772e-05	0.000371032	1.97743e-05	0.000188999	1.4637e-05	7.78503e-05	0.986634	2.85412e-05	1.60659e-05	0.00355473	3.59154e-05	4.47781e-05	4.73733e-05	1.58242e-05	1.06543e-05	0.000196694	0.00178751	1.5795e-05	4.18236e-05	4.25892e-05	7.28018e-05	0.00561635	0.000126892	2.68813e-05	1.18635e-05	1.22326e-05
CD00612	0.00428291	0.0208292	0.00187895	0.160675	0.00093763	0.00947619	0.00169614	0.00312037	0.00667158	0.00173092	0.00529954	0.00362067	0.00172587	0.0042645	0.00248101	0.00143929	0.00067956	0.00400517	0.000704014	0.00111258	0.0052345	0.00053098	0.0436275	0.000631952	0.642869	0.00963549	0.000984721	0.0570952	0.00178125	0.000979242
CD00613	0.0100822	0.0292678	0.0804936	0.0144657	0.11262	0.245035	0.00632672	0.0349901	0.00622985	0.00497835	0.0150915	0.00399049	0.00572762	0.0155477	0.0398858	0.0113672	0.020385	0.00375009	0.00604484	0.119854	0.0236966	0.0105495	0.0121766	0.0314187	0.0116365	0.0418429	0.0581782	0.00744444	0.00543163	0.011491
CD00614	0.042307	0.000656122	0.000500583	0.00110507	0.00261319	0.00118468	0.714901	0.000493182	0.0256207	0.00276144	0.0009533	0.0167907	0.00242105	0.00132398	0.023701	0.000840273	0.00294979	0.0482917	0.00593584	0.000739526	0.000528246	0.00198039	0.00746661	0.000758982	0.00181563	0.000750357	0.000475192	0.00352487	0.0565559	0.0300541
CD00615	0.00168296	0.242426	0.012624	0.386804	0.00149049	0.00815829	0.00138088	0.0377107	0.00240109	0.00815898	0.02884	0.0048459	0.00530732	0.0158507	0.00140502	0.0149929	0.00169386	0.00254188	0.00134556	0.00383355	0.10356	0.00155274	0.00689994	0.00288962	0.0500339	0.0312664	0.00613264	0.0117408	0.00147209	0.00095845
CD00617	0.000156456	0.00681538	0.490722	0.00268647	0.00109897	0.0248486	0.000144898	0.0678528	0.000139812	0.000600029	0.0106245	0.000205621	0.000237491	0.00259354	0.000362008	0.00122946	0.000639052	0.000125542	0.000138745	0.0169295	0.263449	0.000283606	0.00033702	0.00168711	0.000759246	0.0830583	0.0217156	0.000294029	0.000118762	0.000146794
CD00618	0.00471336	0.00733591	0.000690096	0.0365347	0.000506888	0.00247821	0.00114224	0.000904034	0.00817494	0.000537722	0.0014354	0.00154061	0.00116362	0.00219963	0.0017482	0.000684988	0.000340992	0.00250957	0.000518961	0.000451241	0.00126995	0.000320541	0.209869	0.000311615	0.62781	0.00227891	0.000401864	0.0799735	0.00138376	0.000769955
CD00619	0.0352652	0.0999194	0.0274849	0.0448545	0.0193919	0.155364	0.0119192	0.0569801	0.0287928	0.013368	0.0141016	0.0162821	0.0182224	0.0100734	0.0310713	0.0202722	0.011022	0.0163696	0.00954894	0.0227915	0.0314536	0.010043	0.0459319	0.0146883	0.0777202	0.0365036	0.0211858	0.0685485	0.0158304	0.015
CD00620	1.50994e-05	9.9481e-05	0.000301594	0.000333443	5.96147e-05	0.000260694	2.03393e-05	0.000111566	1.47321e-05	5.46959e-05	0.960724	2.50011e-05	1.46662e-05	0.0333272	3.8746e-05	3.63729e-05	4.44105e-05	1.49274e-05	1.04614e-05	0.000153753	0.000802049	1.47203e-05	4.69009e-05	3.61671e-05	6.9521e-05	0.00322647	9.39324e-05	2.5466e-05	1.16162e-05	1.24426e-05
CD00621	0.658012	0.000266533	0.000130499	0.000388422	0.000560411	0.000320156	0.0450546	0.000140671	0.150073	0.000392268	0.000180947	0.00305922	0.00124471	0.000288705	0.00684789	0.000267789	0.000495461	0.0231815	0.00275682	0.000169315	0.00013184	0.000589116	0.00766839	0.000200669	0.000972728	0.00018253	0.000124135	0.0031302	0.0733999	0.0197694
CD00622	2.20559e-05	0.00015358	0.000451774	0.000540999	8.72131e-05	0.000468131	2.78135e-05	0.000157384	2.12241e-05	6.48758e-05	0.926628	3.25297e-05	1.96699e-05	0.0622933	5.8744e-05	4.74077e-05	5.83681e-05	2.03702e-05	1.4108e-05	0.000222618	0.00114619	1.95916e-05	7.21269e-05	4.84982e-05	0.000107697	0.00701388	0.000130639	3.73691e-05	1.60572e-05	1.75183e-05
CD00624	0.00307931	0.01956	0.0129196	0.130276	0.004639	0.0421641	0.0022198	0.00686634	0.00296888	0.00222461	0.121523	0.00206445	0.00155249	0.376958	0.0065574	0.00247646	0.0023042	0.00190719	0.0010667	0.00675602	0.0254081	0.00113565	0.0207617	0.002068	0.0294857	0.156969	0.0043939	0.00658715	0.00152236	0.00158418
CD00625	0.000110564	0.00200945	0.291434	0.000685236	0.00126958	0.00262915	0.000128837	0.0603276	9.62159e-05	0.000902686	0.00244978	0.000181748	0.000297566	0.00103165	0.000241773	0.003202	0.00125266	9.99713e-05	0.000192584	0.0389445	0.019331	0.000607517	0.000168564	0.00945375	0.000288375	0.00378224	0.558458	0.000160813	0.000109947	0.00015214
CD00626	0.00086247	0.00713276	0.0284351	0.00237753	0.00471174	0.00312251	0.00115837	0.0531948	0.000818309	0.0134585	0.00366158	0.00235067	0.00770468	0.00268851	0.00118613	0.362086	0.0121646	0.00100737	0.00364964	0.0210437	0.0131346	0.018655	0.00097306	0.279143	0.00147129	0.00377328	0.14608	0.00122659	0.00121935	0.0015079
CD00627	0.00010431	0.000736534	0.0876056	0.000383727	0.00276348	0.00234035	0.000153962	0.0106747	8.45629e-05	0.00111	0.00246451	0.000190402	0.000228303	0.000979937	0.00030211	0.00176	0.00308533	9.53605e-05	0.000194602	0.305272	0.00681865	0.000715085	0.000130474	0.0154163	0.000178685	0.00272306	0.553089	0.000114046	0.000110394	0.000174049
CD00628	3.84432e-05	0.000296647	0.000856527	0.00106495	0.000152295	0.00110793	4.52293e-05	0.000286915	3.65308e-05	9.72734e-05	0.902791	5.16765e-05	3.20034e-05	0.0670518	0.000105297	7.62624e-05	9.25925e-05	3.35349e-05	2.28151e-05	0.000399944	0.00217926	3.15283e-05	0.00013028	7.9685e-05	0.00020185	0.0223889	0.000227012	6.6228e-05	2.66244e-05	2.94023e-05
CD00629	0.000161626	0.00138994	0.206625	0.000607228	0.0050465	0.00742036	0.000186118	0.0112137	0.000123912	0.000566898	0.00230603	0.000191318	0.000254326	0.00126359	0.000530326	0.00136669	0.00225505	0.000114781	0.000220483	0.50062	0.00657374	0.000673115	0.000213021	0.00943033	0.00029074	0.00502974	0.23477	0.000171354	0.000140484	0.000243082
CD00630	0.0043143	0.0208688	0.131862	0.018966	0.0647023	0.163138	0.00393644	0.0228843	0.00311582	0.0038395	0.0525559	0.00250442	0.00290252	0.0819517	0.0195643	0.00699029	0.0142496	0.00216407	0.0029943	0.127477	0.0371312	0.00510169	0.00872014	0.0169742	0.00875496	0.115291	0.0455829	0.00402542	0.00264068	0.00479645
CD00631	0.0025834	0.0241654	0.182178	0.00794144	0.0293564	0.0264656	0.00238295	0.0613767	0.00204212	0.00471955	0.0110124	0.0023526	0.00533939	0.0113465	0.00578663	0.0264893	0.0167812	0.00163166	0.00426542	0.135343	0.0289207	0.0120799	0.00354085	0.096087	0.00463835	0.0205112	0.261659	0.00293258	0.00222126	0.00384962
CD00633	0.000109954	0.000680955	0.0524537	0.000331276	0.00333558	0.00232023	0.000159709	0.00942482	8.68989e-05	0.00102342	0.0016282	0.000190856	0.000237158	0.000724205	0.000324117	0.00173864	0.00354437	9.6993e-05	0.000211038	0.343622	0.00449711	0.000826551	0.0001264	0.0211843	0.000167889	0.00205018	0.548481	0.000112735	0.000116924	0.00019304
CD00634	2.19364e-06	1.7249e-05	5.62578e-05	5.41834e-05	8.79649e-06	5.14976e-05	2.87022e-06	2.16023e-05	2.14315e-06	8.94251e-06	0.997229	3.77407e-06	2.18614e-06	0.00140437	5.55025e-06	5.72603e-06	6.5181e-06	2.20395e-06	1.50197e-06	2.62107e-05	0.00018701	2.16529e-06	6.61875e-06	5.63537e-06	1.08082e-05	0.000851677	1.61238e-05	3.86609e-06	1.68658e-06	1.78208e-06
CD00635	0.00175704	0.005047	0.011364	0.00754718	0.00776605	0.797784	0.00132454	0.00575032	0.00125301	0.00146166	0.0192976	0.00106293	0.00065752	0.00937511	0.00801014	0.00116301	0.00225683	0.000890896	0.000562869	0.0115764	0.0116361	0.000750584	0.00376978	0.00175924	0.00423879	0.0736526	0.00438748	0.00191199	0.000840633	0.00114425
CD00636	0.000111909	0.000501755	0.00242261	0.00129725	0.000695227	0.00189548	0.000164139	0.000661655	0.000100774	0.000356379	0.537109	0.000162425	9.94025e-05	0.431728	0.000363085	0.000245197	0.00045806	9.9694e-05	8.30817e-05	0.00165494	0.00350627	0.000124749	0.000297492	0.000324592	0.000350837	0.0140361	0.000809527	0.000148165	8.64266e-05	0.000105901
CD00637	0.000273145	0.00181733	0.00343242	0.00738059	0.000746064	0.00515731	0.000323972	0.00183147	0.000273845	0.00089623	0.830058	0.000470991	0.000239146	0.0648289	0.000620245	0.000529487	0.000553834	0.000270997	0.000152819	0.00175832	0.0130542	0.000200214	0.000918753	0.000454049	0.00154954	0.0601221	0.00115764	0.000544458	0.000194138	0.000189766
CD00638	1.26779e-05	9.26961e-05	0.000278793	0.000321978	5.0415e-05	0.000293485	1.5892e-05	9.76726e-05	1.22087e-05	3.85916e-05	0.968514	1.89361e-05	1.14017e-05	0.0241019	3.36364e-05	2.7899e-05	3.37493e-05	1.17771e-05	8.09663e-06	0.000133964	0.000749043	1.13205e-05	4.11277e-05	2.84635e-05	6.31052e-05	0.00487713	7.86895e-05	2.17449e-05	9.23782e-06	1.00381e-05
CD00639	0.000152025	0.00341008	0.434818	0.00218472	0.00137693	0.0167526	0.000169066	0.0323117	0.000135394	0.000865118	0.0305212	0.000239003	0.000230895	0.00426371	0.000392943	0.00119859	0.00090228	0.000133961	0.000147351	0.0267834	0.309243	0.00031389	0.000308835	0.00193094	0.000606217	0.106325	0.0237481	0.000254323	0.000124444	0.000155583
CD00640	0.00031077	0.00247455	0.00593652	0.00921226	0.00118036	0.0132185	0.000315086	0.00188045	0.000285164	0.000499359	0.399686	0.000321384	0.000214047	0.287725	0.000913674	0.000468422	0.000580691	0.000231472	0.000155819	0.00277544	0.0118084	0.000207536	0.00116515	0.000514523	0.00176348	0.253737	0.0014798	0.000528452	0.000190808	0.000219757
CD00641	0.00389437	0.210269	0.0205932	0.194927	0.00330551	0.0438746	0.00269025	0.0782318	0.0048781	0.0132284	0.0326516	0.00781481	0.00585493	0.0116813	0.00364687	0.0124993	0.00299086	0.00489637	0.00199394	0.00811532	0.12687	0.00229734	0.0125707	0.00435227	0.0785883	0.0709766	0.00983132	0.0217099	0.00283073	0.00193599
CD00642	0.00281475	0.165949	0.00380695	0.268688	0.00108211	0.0155862	0.00116444	0.00880215	0.00390042	0.00184855	0.00549122	0.00249363	0.00220681	0.00379209	0.00188923	0.00262065	0.000771886	0.00246388	0.00077054	0.0017488	0.0115464	0.000689038	0.0172995	0.00100584	0.420547	0.0149045	0.00184712	0.0319682	0.00140291	0.000897882
CD00643	0.000446169	0.000207965	0.00108362	0.000176062	0.923632	0.00118492	0.00103162	0.000455625	0.000233853	0.000585155	0.000502152	0.000306399	0.000272525	0.000547461	0.00471616	0.000458608	0.044525	0.000231791	0.000776561	0.00683608	0.000370559	0.00224839	0.00024465	0.00392197	0.000147131	0.000491587	0.00170613	0.000142686	0.000458727	0.00205861
CD00644	0.0133964	0.00154439	0.000550569	0.00180674	0.000941433	0.00071873	0.0227481	0.000859004	0.0360373	0.00620627	0.000720142	0.389298	0.0496329	0.000902759	0.0021813	0.00340033	0.00175513	0.334329	0.0186469	0.00056889	0.000700223	0.00376347	0.00576705	0.00105788	0.00362863	0.000628401	0.000591979	0.0124224	0.0773009	0.00789459
CD00645	0.655666	0.000511893	0.000229387	0.000826802	0.000839367	0.000706659	0.0238021	0.000252347	0.202745	0.000570668	0.000345188	0.00444238	0.00142811	0.000518046	0.0118479	0.000380373	0.000640784	0.0219055	0.00197249	0.000283597	0.000249496	0.000622699	0.0206516	0.000282468	0.00231185	0.000378684	0.000203805	0.00791283	0.0270869	0.0103846
CD00647	0.000918712	0.00506115	0.0274851	0.007781	0.00763573	0.431839	0.000810441	0.00632413	0.000696775	0.0010609	0.0566629	0.000669039	0.00049444	0.0290302	0.00420699	0.00111086	0.00210035	0.000511528	0.000417578	0.0203888	0.0204012	0.000632469	0.00228905	0.00193106	0.00283408	0.357697	0.00667644	0.00110786	0.000502026	0.000723838
CD00648	4.01292e-05	0.000486799	0.616841	0.000217253	0.000905926	0.00158242	4.8156e-05	0.00570104	3.25457e-05	0.000204879	0.00119182	5.3805e-05	7.53728e-05	0.000553134	0.000116989	0.000527476	0.000570203	3.15649e-05	6.02846e-05	0.120331	0.00447789	0.000184826	6.05861e-05	0.00286618	8.94679e-05	0.00205685	0.240549	4.86991e-05	3.66016e-05	5.81072e-05
CD00649	8.08778e-06	7.10416e-05	0.000224427	0.000233701	3.25154e-05	0.000276547	9.67534e-06	7.99532e-05	7.76327e-06	2.54454e-05	0.985859	1.20487e-05	7.25173e-06	0.00483547	2.13757e-05	1.84098e-05	2.09824e-05	7.4629e-06	4.99127e-06	9.80068e-05	0.000724174	7.09715e-06	2.58594e-05	1.8777e-05	4.35629e-05	0.00724227	5.7164e-05	1.44537e-05	5.79357e-06	6.25251e-06
CD00650	0.00832897	0.00347665	0.0131692	0.00421873	0.480999	0.0525897	0.0109406	0.00529435	0.00405073	0.00453773	0.0135825	0.00322265	0.00217295	0.0154917	0.207866	0.00309131	0.0355358	0.00302395	0.00393877	0.0445892	0.00652718	0.00584954	0.00703261	0.00992592	0.00351253	0.015069	0.0107639	0.0028549	0.00465404	0.0136902
CD00651	3.27581e-05	0.000580203	0.00235711	0.00131543	0.000133751	0.00147894	3.75312e-05	0.000919054	3.25022e-05	0.000152941	0.880405	5.72469e-05	3.94232e-05	0.00560603	7.4285e-05	0.000129093	9.81006e-05	3.26485e-05	2.36593e-05	0.000623542	0.0195674	3.68616e-05	9.76347e-05	0.000116919	0.000211783	0.0852523	0.000468322	6.83788e-05	2.51358e-05	2.61599e-05
CD00652	0.00233707	0.000898293	0.00394821	0.000876149	0.838825	0.00628679	0.00395358	0.00160213	0.0011369	0.00165396	0.00244577	0.00112609	0.000949685	0.00313541	0.0359507	0.00139982	0.0397924	0.000925075	0.00223665	0.0179684	0.00155135	0.0044632	0.00145122	0.00729632	0.000756554	0.00250539	0.00483964	0.000722046	0.00175521	0.0072111
CD00653	0.00463704	0.109195	0.0266943	0.169618	0.00473747	0.0622097	0.0034142	0.0641063	0.00547831	0.0137947	0.0583942	0.00984621	0.00581348	0.0202006	0.00512636	0.0117357	0.004088	0.00525123	0.00218202	0.0113388	0.148339	0.00260456	0.0144205	0.00524221	0.0627699	0.129561	0.0125212	0.0211765	0.00317201	0.00233171
CD00654	0.000392873	0.00390978	0.0746983	0.00111507	0.00517977	0.00650077	0.000418038	0.0682314	0.000315527	0.00205171	0.002081	0.000559438	0.00105569	0.00116924	0.000846711	0.00906453	0.00465086	0.000312979	0.00073973	0.0795356	0.00998501	0.00277408	0.000441777	0.0586437	0.000666345	0.00396451	0.659221	0.000467881	0.000393168	0.000613728
CD00655	0.0133114	9.22796e-05	5.91522e-05	9.56912e-05	0.000299364	9.90944e-05	0.0366426	7.13014e-05	0.00650351	0.000373008	6.03312e-05	0.00266994	0.00156715	8.02765e-05	0.00132292	0.000216866	0.000464232	0.0107427	0.0138297	8.7576e-05	5.36967e-05	0.00103377	0.000621922	0.000165508	0.000187897	5.73665e-05	7.11314e-05	0.000561622	0.837869	0.0707891
CD00656	0.00900164	0.0419671	0.0311717	0.0371398	0.0167242	0.505875	0.00437778	0.0258555	0.00657744	0.00444158	0.0227422	0.003487	0.00354923	0.0167198	0.02172	0.00587059	0.005813	0.00380048	0.0027453	0.0236344	0.0310503	0.00330675	0.0232235	0.00667387	0.0304417	0.0768372	0.0140245	0.0123709	0.003867	0.00499052
CD00658	0.000533269	0.0304353	0.200142	0.00726317	0.00268612	0.0787641	0.000438475	0.339935	0.000479255	0.00178639	0.0107257	0.000657213	0.000819699	0.00342677	0.00106555	0.00395943	0.00159673	0.000424148	0.000445639	0.0258661	0.175771	0.000871958	0.00106051	0.0044751	0.00264526	0.0645569	0.0372325	0.0010656	0.000398701	0.00047142
CD00660	0.000334265	0.000700065	0.0074117	0.000367808	0.0183419	0.00143196	0.000603015	0.0031753	0.00024071	0.00189912	0.00097707	0.000512019	0.000876647	0.000854963	0.00099184	0.0045602	0.052272	0.000273312	0.00135635	0.0434644	0.00150816	0.0113954	0.000261338	0.798209	0.000252936	0.001006	0.0450173	0.000224303	0.000443444	0.0010379
CD00662	0.0461277	0.0051207	0.00317397	0.00791186	0.00741471	0.00472119	0.112449	0.00372351	0.0597348	0.0221706	0.00554463	0.289569	0.0312174	0.00758902	0.0190905	0.00888149	0.012245	0.120456	0.0273038	0.00374951	0.00386521	0.0117039	0.024821	0.00506747	0.0118692	0.00430221	0.0032482	0.026213	0.0799205	0.0307948
CD00663	0.0101546	0.00162898	0.00227846	0.00127829	0.0152174	0.00223382	0.0493437	0.00262138	0.00657154	0.0285558	0.00154801	0.0203752	0.0210058	0.00159656	0.0113195	0.0105574	0.07779	0.0136339	0.260361	0.00467925	0.00160166	0.268319	0.00267418	0.0169819	0.00156894	0.00133438	0.00390182	0.00263048	0.0449083	0.113329
CD00665	0.000322765	0.00136913	0.0206516	0.000706765	0.00583506	0.00168092	0.000568677	0.0103733	0.000269891	0.00567505	0.00250763	0.00075555	0.001348	0.00175491	0.000711928	0.017081	0.0215798	0.000338327	0.00126408	0.0443922	0.0050843	0.00824331	0.000336763	0.644459	0.000402729	0.00199295	0.198813	0.000320934	0.000443147	0.000717392
CD00666	3.34831e-05	0.00047817	0.916755	0.000273957	0.000623215	0.00224036	3.97511e-05	0.00345445	2.78164e-05	0.00014752	0.00275508	4.41206e-05	5.17829e-05	0.00098316	0.000103384	0.000288191	0.000335936	2.63915e-05	4.01763e-05	0.0365157	0.00767831	0.00010132	5.93914e-05	0.000922987	9.23498e-05	0.00550391	0.0203092	4.37788e-05	2.83711e-05	4.24395e-05
CD00667	0.000638245	0.0109045	0.013154	0.0115766	0.00187092	0.697882	0.000451603	0.00998228	0.000558443	0.000860648	0.0140909	0.000562388	0.000415952	0.00451247	0.0015466	0.00093806	0.000808017	0.000425503	0.000259555	0.00572889	0.0251828	0.000361168	0.00172668	0.00099471	0.0040538	0.185029	0.00347875	0.00126298	0.00035183	0.000390759
CD00668	0.0015841	0.000524809	0.00183902	0.000447109	0.121271	0.00138892	0.00605925	0.0010099	0.000886721	0.00277721	0.0010289	0.00149108	0.00155069	0.00133529	0.00829438	0.00210234	0.756113	0.00105771	0.00831538	0.00713167	0.000776251	0.0338189	0.000716614	0.0162645	0.000402928	0.000826624	0.00334926	0.0004547	0.00256822	0.0146134
CD00670	1.64552e-05	0.000144217	0.0153479	6.17114e-05	0.000368817	0.000239793	2.33184e-05	0.00186993	1.36638e-05	0.000146601	0.00026396	2.85032e-05	4.64125e-05	0.000147196	4.17561e-05	0.00049079	0.000465167	1.49627e-05	3.8498e-05	0.0197269	0.000844703	0.000163119	2.09022e-05	0.00674082	2.90903e-05	0.000297245	0.952342	1.8605e-05	1.82201e-05	2.91922e-05
CD00671	0.00130349	0.000704304	0.00244348	0.000584038	0.0292564	0.00119638	0.0052605	0.00143937	0.000899437	0.00560617	0.00139418	0.00234617	0.0027892	0.00185485	0.00380537	0.00467794	0.776085	0.00125949	0.012301	0.00730673	0.00110362	0.0840299	0.000730801	0.0337636	0.000481706	0.000972198	0.00502259	0.000534573	0.00259645	0.00825091
CD00672	0.0022605	0.00740059	0.0286794	0.0032897	0.0212225	0.00563289	0.0035228	0.021416	0.00188812	0.0124241	0.00524723	0.00356025	0.0109954	0.00543293	0.0039806	0.0780801	0.0492462	0.00217428	0.0131592	0.0422222	0.00950749	0.0828858	0.00212398	0.480726	0.00230378	0.00511222	0.0843119	0.00196945	0.0033398	0.00588473
CD00673	0.00045233	0.000994896	0.0043025	0.000517829	0.00443172	0.000870375	0.000962341	0.00408982	0.000384261	0.00991963	0.00106171	0.00129359	0.00341365	0.000937501	0.00076051	0.036924	0.0379257	0.000558439	0.00436995	0.00832168	0.00179425	0.0777189	0.000357787	0.7751	0.000375199	0.000845896	0.0186918	0.000373635	0.000850183	0.00139958
CD00674	8.0288e-05	0.000736537	0.0187374	0.000236449	0.00117811	0.000892451	0.000103693	0.0134429	6.74107e-05	0.000722294	0.000550496	0.000150032	0.000289549	0.000314782	0.000168139	0.0037958	0.00169748	7.48632e-05	0.000206222	0.021443	0.00236268	0.00097052	8.89388e-05	0.0518978	0.000131607	0.000786222	0.878545	9.43244e-05	9.30068e-05	0.000142141
CD00675	0.00311835	0.0135999	0.0329885	0.0249551	0.00994893	0.0111181	0.00623833	0.0218797	0.0033816	0.0562608	0.291446	0.0116863	0.00763598	0.245639	0.00528375	0.024518	0.0185725	0.00485603	0.00497586	0.0219785	0.0659356	0.00787366	0.00656238	0.0157106	0.00874838	0.0400527	0.0226504	0.00504418	0.00378527	0.00355559
CD00676	5.6965e-05	0.000858218	0.00287127	0.00248265	0.000230314	0.00197335	6.21978e-05	0.000861487	5.56436e-05	0.000166404	0.833326	8.0399e-05	6.03364e-05	0.0530197	0.000136504	0.000174595	0.000148487	5.04893e-05	3.85087e-05	0.000846849	0.0102504	5.6998e-05	0.000194359	0.000167475	0.000373859	0.0906655	0.000592406	0.000113718	4.07856e-05	4.45207e-05
CD00677	0.00164495	0.088534	0.0468223	0.0379906	0.00410734	0.391446	0.00103543	0.0507842	0.00151949	0.00204576	0.0189129	0.00148601	0.00146088	0.00862244	0.00305442	0.00367273	0.00196457	0.00108981	0.00076909	0.0142066	0.0761915	0.00110836	0.0044361	0.00330828	0.0134965	0.201533	0.0127466	0.0040631	0.000935458	0.00101213
CD00678	0.0122069	0.0021398	0.00418926	0.00201371	0.0657872	0.00409857	0.0755544	0.00317419	0.00697659	0.0169602	0.00337122	0.0115107	0.0105425	0.00437876	0.0346007	0.00844298	0.246621	0.0103065	0.0990801	0.0103058	0.00249745	0.131708	0.0043126	0.0230923	0.00212288	0.00255762	0.0062496	0.00276664	0.0297744	0.162657
CD00679	0.0376146	0.117246	0.0362545	0.0313819	0.0313168	0.0711413	0.0140388	0.0601054	0.029279	0.0119111	0.0106019	0.0144428	0.0370315	0.0103714	0.0324041	0.0420415	0.0178709	0.0158335	0.0223936	0.0319956	0.0242772	0.0260676	0.0364519	0.0350061	0.0475633	0.0235021	0.0361144	0.0458803	0.0219788	0.0278822
CD00680	0.000107295	0.00112341	0.0245948	0.000339531	0.0013554	0.00112781	0.000136874	0.0216384	9.20257e-05	0.000991676	0.00073617	0.000207773	0.000421166	0.000424771	0.000212528	0.00624073	0.00201111	0.000102742	0.000281125	0.0212431	0.00339977	0.00129603	0.000121625	0.0606248	0.000186506	0.00105358	0.849486	0.000132324	0.00012561	0.000185356
CD00681	0.0069348	0.0217997	0.00359958	0.34629	0.00197344	0.00747124	0.00395237	0.00394372	0.0110336	0.00319255	0.0176305	0.006311	0.00394684	0.040533	0.00459181	0.00324648	0.00160623	0.00671812	0.00180105	0.00211419	0.00868981	0.0012745	0.129172	0.00138252	0.289344	0.01528	0.00191475	0.0486101	0.00353006	0.00211267
CD00682	0.00680554	0.0194126	0.034341	0.00854737	0.0315354	0.0109994	0.00989446	0.0315622	0.00603562	0.0207426	0.00904896	0.0102142	0.0352803	0.010578	0.00956456	0.124236	0.0575756	0.00680802	0.0389465	0.0405474	0.0151403	0.136399	0.00615414	0.205996	0.00665322	0.00955352	0.0645121	0.00596901	0.0104495	0.0164973
CD00683	0.0274477	0.00739223	0.0146622	0.00576584	0.229186	0.0385499	0.0408891	0.0117241	0.0133772	0.0154938	0.00798643	0.0129416	0.00965281	0.00706976	0.155026	0.0103724	0.0879828	0.0130081	0.0223585	0.0403244	0.00786878	0.0323804	0.0103909	0.0298266	0.00636166	0.0103918	0.0178947	0.00710547	0.0248357	0.0817327
CD00684	0.000454822	0.00527455	0.405566	0.00360929	0.00539661	0.0108708	0.000607672	0.0460816	0.000399697	0.00432713	0.0498551	0.000812655	0.000939766	0.0141194	0.00114614	0.00658497	0.00539011	0.000428856	0.000668102	0.104806	0.128556	0.00174547	0.00080575	0.0144653	0.00125449	0.0340993	0.150059	0.000650547	0.000437727	0.000586732
CD00686	7.22797e-05	0.000517963	0.0349844	0.000243854	0.00157525	0.00106627	0.000104551	0.00754564	5.94547e-05	0.000798243	0.00114521	0.00013914	0.000196122	0.000557449	0.000185263	0.00187636	0.00222609	6.69193e-05	0.000157622	0.0698964	0.00356465	0.000652462	8.75248e-05	0.021467	0.000120068	0.00125876	0.849149	8.12982e-05	7.98671e-05	0.000124899
CD00687	0.0215377	0.10199	0.0427726	0.0347101	0.0244948	0.0866719	0.0135908	0.103115	0.0192926	0.0278006	0.0163005	0.0181952	0.0276591	0.0107629	0.0222186	0.0457665	0.0189781	0.0174682	0.0164194	0.0363327	0.0408764	0.0211008	0.0234944	0.0318743	0.0398396	0.0315517	0.0385775	0.0311267	0.0177939	0.0176879
CD00689	0.00626355	0.0154121	0.00982856	0.125105	0.00643782	0.0468481	0.00467857	0.00588571	0.00604395	0.00324138	0.119236	0.00384791	0.00209155	0.368961	0.0141574	0.00261699	0.00320494	0.00383576	0.00157163	0.00668019	0.018507	0.00147159	0.0482745	0.0022159	0.0443205	0.10846	0.00394948	0.0113341	0.00279262	0.00272635
CD00690	0.0336986	0.00229298	0.00113972	0.00187008	0.00282166	0.00131405	0.0296964	0.00171322	0.0378005	0.00798612	0.000951194	0.0464848	0.212746	0.00122578	0.00550975	0.00944159	0.00549819	0.0527199	0.256437	0.001389	0.00111359	0.0252246	0.00739308	0.00378531	0.00367984	0.000931522	0.00151925	0.0126488	0.182803	0.0481641
CD00691	0.0275355	0.00817922	0.00572431	0.0191421	0.00975386	0.00722023	0.127855	0.00597992	0.0390312	0.071807	0.0206971	0.199107	0.0256287	0.03145	0.0201477	0.0129769	0.0180577	0.121078	0.025575	0.00613683	0.00855417	0.0130396	0.0357388	0.0068008	0.0196311	0.00944592	0.0049529	0.023882	0.0520627	0.0228094
CD00692	6.99891e-05	0.000756528	0.68447	0.000412551	0.00174138	0.00287345	8.70831e-05	0.00565718	5.66782e-05	0.000322219	0.00324163	9.17961e-05	0.000117839	0.00156793	0.000221333	0.000712274	0.000990434	5.43285e-05	9.8416e-05	0.176196	0.00769873	0.000281252	0.000111902	0.00343042	0.000158406	0.00491019	0.103426	8.3049e-05	6.22636e-05	9.98066e-05
CD00693	0.00335525	0.00173527	0.00340445	0.00117922	0.0117979	0.00199265	0.0104728	0.00420318	0.0026088	0.0628112	0.00178479	0.0134449	0.0202986	0.00163016	0.00431297	0.0267951	0.126003	0.00493521	0.0595122	0.00701014	0.0022431	0.534384	0.00151089	0.0549207	0.0011907	0.00146005	0.0078826	0.00171827	0.00963837	0.0157642
CD00694	0.000118879	0.000777933	0.0843847	0.000388398	0.00372346	0.00310418	0.000156249	0.00910732	9.16498e-05	0.000791362	0.0020186	0.000166656	0.000222224	0.000946162	0.000370521	0.00149402	0.00280515	9.41568e-05	0.000202221	0.490623	0.00542275	0.000718955	0.000149287	0.01428	0.000193249	0.00270267	0.374511	0.000123088	0.000115651	0.000197167
CD00695	6.44353e-05	0.000422691	0.0240843	0.000186616	0.00158145	0.000980898	8.95606e-05	0.00620021	5.14558e-05	0.000603018	0.000734231	0.000112106	0.00016606	0.000374981	0.000169559	0.00149372	0.00198912	5.653e-05	0.000140193	0.0771048	0.00232613	0.000606397	7.36976e-05	0.0238642	9.8454e-05	0.000912848	0.855258	6.86163e-05	7.01539e-05	0.000115081
CD00696	0.00152966	0.00213131	0.0232431	0.00137316	0.264031	0.011524	0.00272333	0.00908412	0.000971073	0.00640386	0.00468139	0.00166483	0.00186221	0.003331	0.00747551	0.00601724	0.156031	0.00105936	0.00327979	0.289605	0.00554897	0.0142808	0.00113804	0.108341	0.000982806	0.00507067	0.0596425	0.000837964	0.00168697	0.00444761
CD00697	0.00785152	0.0115002	0.0082179	0.0041699	0.00873646	0.0050502	0.00868676	0.0206828	0.00762709	0.037659	0.00273199	0.0218279	0.197023	0.00235255	0.00513812	0.229701	0.0212769	0.0110461	0.06885	0.00953975	0.00616778	0.170446	0.00429274	0.062785	0.00510304	0.00330247	0.0171868	0.00794686	0.0172053	0.0158945
CD00704	0.0164721	4.85777e-05	1.48059e-05	7.51087e-05	3.40427e-05	3.37916e-05	0.00125366	2.00242e-05	0.94888	6.01822e-05	2.19542e-05	0.000965743	0.000292859	3.14009e-05	0.000211635	4.1604e-05	3.62413e-05	0.0206478	0.000236293	1.58026e-05	1.85099e-05	5.25746e-05	0.00173919	1.99086e-05	0.000274644	2.26432e-05	1.36138e-05	0.00211986	0.00588246	0.0004633
CD00705	0.000487675	0.0266118	0.0189029	0.0321343	0.00132544	0.116373	0.000349476	0.0109821	0.000466233	0.000671052	0.0242278	0.000448352	0.000404979	0.00943657	0.00101725	0.00102532	0.00063039	0.000345567	0.000231814	0.00464496	0.0490507	0.000319878	0.0017556	0.000912908	0.00539612	0.686539	0.00352513	0.00119761	0.000282483	0.000303537
CD00706	0.116695	0.00637574	0.00289578	0.00881702	0.0060225	0.00553512	0.0647647	0.00412174	0.131745	0.019017	0.00433021	0.0607868	0.0320184	0.00508534	0.0217708	0.00867214	0.00761091	0.141119	0.0291087	0.00326375	0.00380057	0.0101808	0.059397	0.00426667	0.0204163	0.00388351	0.00284673	0.0613281	0.116689	0.037436
CD00707	0.0406185	0.0024674	0.00104266	0.00432548	0.00202512	0.00179461	0.0662806	0.00143591	0.0854128	0.0119799	0.0020683	0.0998801	0.0164183	0.00261379	0.00717578	0.00348118	0.00306958	0.453338	0.0145236	0.00112248	0.0014887	0.00396505	0.0256085	0.00148003	0.00921662	0.00154517	0.000976689	0.0258566	0.0943899	0.0143984
CD00709	0.000602068	0.00116972	0.0163524	0.00073944	0.0427794	0.0030252	0.00122596	0.00584288	0.000433841	0.00532414	0.00294734	0.00102833	0.00136358	0.00232933	0.00203159	0.00694783	0.189036	0.000519022	0.00210418	0.137125	0.00364968	0.0143485	0.000505845	0.468963	0.000476164	0.00244282	0.0837326	0.000408897	0.000788041	0.0017563
CD00710	0.000348407	0.000972423	0.0145548	0.000522138	0.0119888	0.00204778	0.000637435	0.00711864	0.000265797	0.00472342	0.00182208	0.000699256	0.00102302	0.00119164	0.00094593	0.00756011	0.045022	0.000329989	0.00122484	0.0823835	0.00325747	0.00854651	0.000305151	0.671143	0.000330667	0.00167817	0.127728	0.000280391	0.000466031	0.000882597
CD00711	0.140211	0.00223611	0.00182825	0.00197904	0.0152477	0.00468901	0.0614827	0.00194631	0.0333435	0.00390048	0.00139879	0.00868321	0.00793145	0.00166467	0.100473	0.00313858	0.0102124	0.0190662	0.0286768	0.00320137	0.00136049	0.0121171	0.0110697	0.00414414	0.00361416	0.00169687	0.00211141	0.00721044	0.0829071	0.422458
CD00712	0.000495647	0.88112	0.00288987	0.0390778	0.000364951	0.00231603	0.000321708	0.0159068	0.000711893	0.00143054	0.00216992	0.0011183	0.00186384	0.00134597	0.000349373	0.00493931	0.0003812	0.000674856	0.000385787	0.000908483	0.0122346	0.000443084	0.00162819	0.000809151	0.015443	0.00424941	0.00163141	0.0041006	0.000419019	0.000269677
CD00713	0.0206505	0.0292738	0.0314549	0.0126971	0.0363013	0.0251969	0.0153279	0.0532261	0.0158498	0.031264	0.0098691	0.0219981	0.0613768	0.00885869	0.0208928	0.101	0.0444734	0.0137057	0.0386149	0.0391992	0.0210301	0.0768989	0.0144418	0.100651	0.0148974	0.0140133	0.0567712	0.0199212	0.0212823	0.028862
CD00714	0.0852022	0.00595474	0.00485871	0.0174161	0.0188198	0.0171027	0.0856707	0.00347357	0.0526812	0.00671499	0.0176538	0.0170626	0.00561101	0.0441467	0.256966	0.00350514	0.0103122	0.0275821	0.00786505	0.00617868	0.00555954	0.00466458	0.174686	0.0035575	0.0232164	0.0130186	0.00338915	0.0232426	0.0257447	0.0281431
CD00715	7.4163e-05	0.000961225	0.560965	0.000475081	0.00129286	0.00185666	9.61489e-05	0.0108041	6.32763e-05	0.000520008	0.00337918	0.000120114	0.000167652	0.00153253	0.000194539	0.0013873	0.00115089	6.48823e-05	0.000124575	0.069194	0.0122901	0.000385635	0.000117928	0.00582967	0.000179651	0.00393518	0.322561	9.74703e-05	7.22226e-05	0.000106876
CD00716	0.000348169	0.00337132	0.327862	0.00148193	0.00765276	0.0384656	0.000354106	0.0312516	0.000262968	0.001125	0.00548182	0.000363551	0.000450646	0.00235369	0.00114922	0.00215235	0.00299044	0.000234528	0.000372465	0.386998	0.0194282	0.000975417	0.000495892	0.00908157	0.000714591	0.0160668	0.137396	0.00039467	0.000274456	0.000450107
CD00717	0.000282164	0.00555734	0.121613	0.00126357	0.00272447	0.00442174	0.000291429	0.0945716	0.000244151	0.00137098	0.00207024	0.000421589	0.000906271	0.00126368	0.000540867	0.00997482	0.0025367	0.00023669	0.000539465	0.0384919	0.0127854	0.00183078	0.000377575	0.0324869	0.000648721	0.00406974	0.657391	0.000402887	0.000281236	0.000402497
CD00718	0.0109032	0.0472256	0.0146183	0.206976	0.00688945	0.013449	0.0107782	0.0138325	0.0154885	0.0137512	0.0608161	0.0174843	0.015731	0.202647	0.00940419	0.0175306	0.00725895	0.0138881	0.00751359	0.00836832	0.0293749	0.00614769	0.060065	0.00684435	0.0901457	0.0337622	0.00857413	0.0352359	0.00904345	0.00625243
CD00719	0.000254694	0.00234963	0.548464	0.00166947	0.00617734	0.0102402	0.000327841	0.0109795	0.000206953	0.00103399	0.021248	0.000329342	0.000374939	0.0110863	0.000867617	0.00187813	0.00324066	0.000195674	0.000322058	0.233892	0.0249197	0.000825529	0.000439876	0.00714148	0.000593684	0.0253493	0.0847268	0.000299065	0.000218694	0.000347494
CD00720	0.0523463	0.0177998	0.0133617	0.0360514	0.0336338	0.120796	0.0258766	0.0095992	0.0309745	0.00701305	0.0265613	0.00953728	0.00577148	0.0347272	0.219345	0.00532552	0.011178	0.0152791	0.00675757	0.0157123	0.0136347	0.0054913	0.123194	0.00616994	0.0444294	0.0387869	0.00773618	0.0263533	0.0155847	0.020973
CD00721	0.00101757	0.00446848	0.154122	0.00460485	0.0402133	0.0879623	0.00131105	0.0121055	0.000744936	0.0023998	0.0762512	0.000957559	0.000832644	0.0415631	0.00551614	0.00259582	0.00965832	0.000658435	0.000876974	0.365111	0.0290668	0.00184005	0.00172338	0.00910938	0.00185509	0.100309	0.040121	0.00093344	0.000748528	0.00132255
CD00722	0.00931094	0.00721814	0.00751109	0.00331979	0.0147956	0.00537974	0.0147398	0.0135898	0.00791378	0.0416539	0.00278338	0.0228208	0.082672	0.00242817	0.00781978	0.0791322	0.0426702	0.0129986	0.111777	0.0114604	0.00496394	0.336914	0.00401414	0.0693485	0.0039042	0.00314246	0.0153686	0.00579855	0.0244013	0.0301485
CD00723	0.096821	0.00104	0.000820312	0.00191706	0.0047892	0.00174922	0.545377	0.000710159	0.0443616	0.00287487	0.00166393	0.0118409	0.00367323	0.00324684	0.0599982	0.0013009	0.00462224	0.0333415	0.0106993	0.0011919	0.000822885	0.00325704	0.0222641	0.00122898	0.00318781	0.00122668	0.000760709	0.00596172	0.0649771	0.0642733
CD00724	0.00038461	0.0612432	0.0225193	0.00959805	0.000839905	0.00763399	0.000334995	0.645765	0.000424117	0.00306624	0.00629978	0.000873468	0.00115208	0.00196161	0.000472093	0.00747723	0.000868161	0.000457099	0.000393202	0.00443064	0.189184	0.000686451	0.00083834	0.00246293	0.00315447	0.0152671	0.0102976	0.00126157	0.00034933	0.000303981
CD00725	0.0102898	0.0111522	0.0160781	0.0121657	0.0209113	0.00684208	0.0326859	0.0140537	0.0110441	0.111128	0.0208635	0.0474331	0.0645252	0.0358245	0.0117725	0.092183	0.0851353	0.0194645	0.076208	0.0182981	0.0147354	0.108703	0.0109573	0.0525531	0.00898017	0.0100666	0.0213706	0.00940038	0.0227222	0.0224526
CD00726	0.0437243	0.00398268	0.00164606	0.0106626	0.00288777	0.00288279	0.0859365	0.00195539	0.106834	0.0122648	0.00487903	0.132575	0.0144266	0.00797308	0.0110172	0.00402592	0.00395931	0.319082	0.0113335	0.00164516	0.00255512	0.00384955	0.0690931	0.00180757	0.0202006	0.00311667	0.00137051	0.0425222	0.0586564	0.013135
CD00727	0.00132961	0.00157088	0.00285625	0.00073966	0.0051008	0.00110795	0.00220991	0.00376009	0.00108407	0.00808302	0.000841145	0.00271247	0.015455	0.000857614	0.00152676	0.0498647	0.0228743	0.0014359	0.0257308	0.00471929	0.0014722	0.71091	0.000782171	0.114434	0.000722223	0.000828696	0.00832928	0.000923617	0.00283134	0.00490664
CD00728	0.21372	0.00164846	0.00110906	0.0018841	0.00528515	0.00223896	0.114497	0.00131087	0.074886	0.00521996	0.00124335	0.0220085	0.012395	0.00160481	0.0305151	0.00293635	0.00618517	0.0524711	0.0332692	0.0016285	0.00107119	0.00840788	0.015106	0.00240489	0.00387733	0.00121998	0.0012561	0.0116528	0.218236	0.150711
CD00729	0.00169751	0.142837	0.11332	0.0644707	0.00462444	0.0187654	0.00150969	0.091137	0.00182297	0.00533086	0.053682	0.00257052	0.00435178	0.0476583	0.00241108	0.0221679	0.00409112	0.00158703	0.00186134	0.019425	0.23613	0.00309854	0.00509852	0.0106331	0.0139242	0.0802516	0.037964	0.00472891	0.00141038	0.0014392
CD00730	0.0692685	0.000182665	5.79701e-05	0.000263098	0.000139528	0.00014168	0.00516978	8.06818e-05	0.786719	0.000254441	8.21404e-05	0.00324299	0.00100341	0.000107619	0.000904383	0.000157998	0.000146154	0.0894681	0.000924467	6.37906e-05	7.16293e-05	0.000210549	0.00492336	7.91312e-05	0.000928985	8.66964e-05	5.36962e-05	0.0059338	0.0272856	0.00204785
CD00731	0.0952118	0.0114557	0.00258155	0.0122874	0.00352665	0.006247	0.0224959	0.00480784	0.176544	0.010627	0.00305121	0.0404361	0.0302999	0.00304605	0.0118772	0.00770359	0.00369394	0.127123	0.0140635	0.00244306	0.00370761	0.00564241	0.0689162	0.00295983	0.045936	0.00368499	0.00233458	0.197523	0.0628865	0.0168855
CD00732	2.10439e-05	0.000570613	0.00343076	0.000647512	0.000105884	0.00765003	1.89355e-05	0.000980321	1.90756e-05	5.30643e-05	0.00537739	2.48132e-05	2.04459e-05	0.000765706	5.42264e-05	6.55712e-05	5.24419e-05	1.62283e-05	1.26783e-05	0.000652691	0.0106612	2.0557e-05	5.84897e-05	7.61108e-05	0.000133518	0.968021	0.000418453	4.13864e-05	1.38368e-05	1.60678e-05
CD00733	0.000191179	0.00724716	0.707474	0.00270106	0.00152262	0.00565727	0.000208562	0.0493678	0.000177992	0.000957474	0.0105014	0.000292502	0.000439961	0.0048004	0.000403317	0.00333516	0.00121319	0.000171659	0.000260862	0.0225677	0.0887876	0.000618518	0.000388491	0.00472748	0.000778281	0.0192479	0.0652345	0.000334341	0.000172452	0.000219407
CD00734	0.00698412	0.00987417	0.033356	0.00527081	0.0657592	0.0239724	0.0117599	0.0432533	0.00507791	0.0673145	0.00945739	0.0129807	0.0144202	0.00571906	0.015162	0.0421661	0.133125	0.00703798	0.0183678	0.0884977	0.0168752	0.0674872	0.00435913	0.168856	0.00453414	0.0110511	0.0757387	0.00463573	0.00997882	0.0169279
CD00735	0.00347479	0.0242705	0.0146672	0.108656	0.00495194	0.195949	0.00226845	0.0104173	0.00327005	0.00264949	0.0806801	0.00268785	0.00152821	0.0476293	0.00755997	0.00239174	0.00231966	0.00218476	0.000953036	0.00805236	0.0349884	0.00105656	0.0163996	0.00207186	0.033338	0.369271	0.00499037	0.00815721	0.00159645	0.00156817
CD00736	0.00525996	0.00281814	0.00258635	0.00138	0.00601967	0.00173633	0.00755597	0.00396279	0.00438562	0.0106712	0.00104448	0.00860302	0.0765508	0.00112296	0.00361629	0.0371836	0.0170121	0.00607586	0.213797	0.00376375	0.00167612	0.50561	0.00213638	0.0273797	0.0017499	0.00111602	0.00510586	0.00286128	0.0153258	0.0218928
CD00737	0.00680988	0.301552	0.0103871	0.104174	0.00282534	0.00783729	0.00465089	0.0362698	0.0121297	0.019218	0.00959816	0.0243063	0.0684256	0.0086137	0.00316276	0.0780481	0.00379585	0.0137237	0.00739658	0.00482973	0.025731	0.00644873	0.018882	0.00702749	0.11124	0.0117839	0.00831629	0.0716022	0.00753837	0.00367578
CD00738	0.0151555	0.0409972	0.0204515	0.10957	0.0118926	0.0170568	0.0140769	0.0167359	0.0183838	0.0151805	0.0604024	0.0192117	0.0205791	0.240354	0.0148615	0.0235523	0.0120705	0.0141104	0.0110322	0.0131451	0.0319126	0.00981213	0.0652348	0.0113555	0.0645603	0.037309	0.0134609	0.0362812	0.0116175	0.00963584
CD00739	0.0121399	0.00059819	0.000209383	0.000742839	0.000397674	0.000284725	0.0150778	0.000317621	0.0441266	0.00228066	0.000283295	0.0900052	0.0289152	0.000384406	0.00111877	0.00132349	0.000709723	0.642833	0.0138729	0.00022028	0.000265131	0.00171545	0.00402887	0.000414716	0.00176075	0.000242051	0.00022435	0.00823221	0.121972	0.00530286
CD00740	0.0148988	0.00457931	0.00197359	0.00287961	0.00328566	0.00174731	0.0138991	0.00325301	0.0180632	0.0105163	0.00133451	0.0217888	0.43528	0.0016806	0.00425965	0.02649	0.0064746	0.0243363	0.243708	0.00213525	0.00184986	0.0459371	0.00686862	0.00714729	0.00493814	0.00133293	0.00270062	0.0113719	0.050674	0.0245956
CD00741	0.0125583	0.0809792	0.0270126	0.0579046	0.0117576	0.364248	0.00559198	0.0444875	0.0109025	0.00752816	0.0201795	0.00788638	0.00617776	0.0116509	0.0172815	0.00891528	0.00592606	0.00683737	0.0033482	0.0182789	0.0414129	0.00381678	0.0273379	0.00711962	0.0612588	0.0742437	0.0146087	0.0296998	0.00563487	0.00541479
CD00742	0.0412953	0.0369615	0.00925203	0.0721324	0.00942132	0.0434308	0.0101044	0.00932815	0.0373002	0.00414615	0.0132097	0.00917992	0.00782819	0.020502	0.0326737	0.0059049	0.00469928	0.011683	0.00478738	0.0071795	0.0119663	0.00363332	0.272738	0.00417342	0.166086	0.0258312	0.0056289	0.0992622	0.0103566	0.0093038
CD00743	0.444468	0.00169142	0.000604678	0.00185923	0.00173801	0.00129807	0.0181244	0.000751939	0.284247	0.00131747	0.000623238	0.00746615	0.00933217	0.000957473	0.010198	0.0016047	0.00152169	0.0280107	0.0110783	0.000693179	0.000607766	0.00264723	0.0334246	0.000963146	0.00577045	0.000735304	0.000601599	0.0267527	0.0719416	0.0289697
CD00744	0.00135328	0.000788901	0.00441369	0.000772765	0.807849	0.00360721	0.0033039	0.00144061	0.00077581	0.00169603	0.00273699	0.000969055	0.00089114	0.00430184	0.0131983	0.00155679	0.090964	0.000738948	0.00236263	0.0217668	0.00148489	0.00590034	0.000987506	0.0106932	0.000572025	0.00218687	0.0056882	0.000497761	0.00134863	0.00515326
CD00745	0.0160663	0.0228698	0.0239189	0.00823532	0.0310202	0.0206031	0.0146925	0.0544413	0.012643	0.0410086	0.00631978	0.0238707	0.0646741	0.00482602	0.0157659	0.109527	0.046876	0.0143162	0.044958	0.0339906	0.0149768	0.112227	0.00848256	0.119947	0.00974848	0.0093229	0.0496296	0.0132498	0.0224751	0.0293174
CD00746	0.00122093	0.000816774	0.00532533	0.00064967	0.467931	0.00396399	0.00296682	0.00234038	0.000715064	0.00356054	0.00214045	0.0013003	0.00114829	0.00195317	0.00793574	0.00244429	0.388233	0.000803884	0.00277859	0.0393659	0.00177482	0.0108703	0.000730447	0.0290802	0.000510218	0.00195088	0.0106689	0.000494704	0.0014425	0.00488309
CD00747	0.00260411	0.00154882	0.00548949	0.00134715	0.0347552	0.00259599	0.00895512	0.00367377	0.00185506	0.0223107	0.00364212	0.00583388	0.00637099	0.00424279	0.00649411	0.0124021	0.640273	0.00266399	0.0183891	0.014927	0.00294961	0.0992635	0.00162042	0.0631454	0.00110952	0.00231025	0.0116964	0.00127444	0.0048482	0.0114076
CD00748	8.72572e-05	0.00404554	0.218769	0.00204551	0.000555205	0.00971596	8.52051e-05	0.029099	8.08944e-05	0.000381445	0.0131011	0.000128758	0.000138967	0.00242011	0.000195393	0.000722312	0.00035778	7.48767e-05	7.82447e-05	0.00737653	0.596087	0.000154939	0.000202809	0.000857658	0.000476762	0.102762	0.00967609	0.000174993	6.7758e-05	8.00802e-05
CD00749	0.00514517	0.00300015	0.0025299	0.0025225	0.00360829	0.00226475	0.014743	0.00480802	0.00589995	0.636982	0.0025107	0.118463	0.0361843	0.00189065	0.00340382	0.0212019	0.0125705	0.0222653	0.0230894	0.0031501	0.00309194	0.0212843	0.0028982	0.00775401	0.00288108	0.001935	0.00356402	0.00468579	0.0172667	0.00840504
CD00750	0.000350695	0.00403727	0.180725	0.00178811	0.00389915	0.00613421	0.000441181	0.0804126	0.000305614	0.0038625	0.0076983	0.000708252	0.000981661	0.00311456	0.000761385	0.00963451	0.00482687	0.000333652	0.000615221	0.0783373	0.0414462	0.00196954	0.000499411	0.0274896	0.000802157	0.00951226	0.527967	0.000500616	0.00036025	0.000484697
CD00751	0.0077337	0.00795401	0.000829807	0.0366013	0.000643751	0.00291228	0.00217343	0.00125075	0.0178445	0.00109783	0.00188711	0.00462991	0.00207611	0.00230455	0.00225628	0.00102884	0.00050373	0.00719088	0.000811544	0.000571468	0.00167846	0.000472347	0.128773	0.000422893	0.521587	0.00269381	0.000517276	0.237709	0.00269277	0.00115157
CD00752	0.02037	0.00498943	0.0129496	0.00672481	0.232614	0.01572	0.0523252	0.00628241	0.0111759	0.0125453	0.0179356	0.0120184	0.00831084	0.0398673	0.153298	0.00883606	0.139957	0.00960859	0.0209588	0.0305277	0.0077329	0.0265358	0.0146979	0.0229923	0.00594502	0.0120138	0.0139126	0.00619099	0.0174961	0.0554673
CD00753	5.526e-05	0.00335579	0.00702932	0.000582044	0.000187256	0.000828269	5.47256e-05	0.956845	5.68986e-05	0.000670785	0.000673151	0.000136302	0.000230053	0.000247535	7.42883e-05	0.00302113	0.000232019	6.4505e-05	8.29105e-05	0.00139215	0.0145099	0.000192976	9.26364e-05	0.00111944	0.000248421	0.001267	0.00650284	0.000134011	5.70863e-05	5.61164e-05
CD00754	0.00676169	0.0218806	0.0308803	0.0188182	0.0156233	0.00857372	0.0127735	0.0302124	0.00761573	0.0763734	0.0287218	0.0292533	0.0595807	0.0426039	0.00751165	0.223204	0.0453045	0.010832	0.0297218	0.0244336	0.0306583	0.0576894	0.00951963	0.0709923	0.0113053	0.0156923	0.0418507	0.00996162	0.011131	0.0105197
CD00755	0.00134161	0.000955617	0.00627429	0.000955241	0.178563	0.00340641	0.00433472	0.00233844	0.000867951	0.00560856	0.0047197	0.00184132	0.00144263	0.00565468	0.00782671	0.00310883	0.673875	0.00105145	0.00350319	0.0317714	0.00246963	0.0117146	0.00100373	0.0244892	0.000665562	0.00277969	0.0102072	0.000607252	0.00171851	0.00490419
CD00756	0.00316138	0.00160067	0.00530126	0.00149351	0.036785	0.00320651	0.0136172	0.00385854	0.00225663	0.0392159	0.00428862	0.00943086	0.00615517	0.00424843	0.00839989	0.0101224	0.675345	0.00371856	0.0161541	0.0147393	0.00321596	0.058606	0.00179925	0.0385932	0.00124592	0.00268481	0.0100861	0.00146418	0.0061763	0.0130295
CD00757	0.00298042	0.00628813	0.00381316	0.00419352	0.00237322	0.00251877	0.00492865	0.0110354	0.00384336	0.71004	0.00332817	0.0416635	0.0444563	0.00218896	0.00192404	0.0662604	0.00663746	0.0100281	0.0102302	0.00339987	0.00609277	0.0125713	0.00277547	0.00856704	0.00420328	0.00267117	0.00520317	0.00560033	0.00672304	0.00346072
CD00758	0.00252771	0.141709	0.00291535	0.33706	0.000832728	0.0049666	0.00136158	0.00736761	0.00459434	0.00288677	0.00503581	0.00535495	0.00455289	0.00414996	0.00129604	0.00449415	0.000807372	0.003875	0.00104051	0.00132118	0.00966275	0.000854608	0.0138313	0.00106941	0.374896	0.00814211	0.00166545	0.0490772	0.00176001	0.000893035
CD00759	0.113255	0.0133553	0.00938676	0.0142366	0.0320898	0.0207415	0.0633275	0.00952186	0.0623823	0.0148471	0.00940422	0.0193807	0.0222859	0.0123032	0.104678	0.0133022	0.0224076	0.0378865	0.0408181	0.0126581	0.00823747	0.02351	0.0657582	0.0130571	0.0234628	0.0101987	0.00885771	0.0312031	0.0675108	0.0999362
CD00760	0.0117473	0.00314749	0.00179779	0.00181828	0.00403128	0.00156004	0.0130281	0.00272081	0.0112705	0.00777781	0.00100998	0.0140636	0.188218	0.00124557	0.0043873	0.0208083	0.00840147	0.0145627	0.485986	0.00223869	0.00141528	0.0947445	0.0041217	0.00907437	0.00284525	0.00105763	0.00273586	0.00586958	0.0428302	0.0354843
CD00761	0.0124226	0.00249841	0.00541295	0.0023108	0.127542	0.00467397	0.0479989	0.00333927	0.00686639	0.00862591	0.00377946	0.0089089	0.0103299	0.00640139	0.0441628	0.00868632	0.267298	0.00725547	0.0724679	0.0136145	0.00273775	0.119705	0.0049679	0.0308131	0.00233277	0.00309002	0.00825584	0.00293687	0.0209227	0.139642
CD00762	0.00456928	0.000983957	0.00183054	0.000866666	0.0167742	0.0013677	0.0327854	0.00158921	0.0030624	0.0158708	0.00138845	0.00935114	0.0100774	0.00175488	0.0077623	0.00711779	0.202462	0.00565653	0.172791	0.00410989	0.00115377	0.395879	0.00164079	0.0170191	0.000908857	0.000999573	0.0031987	0.00130515	0.0166705	0.0590526
CD00763	0.0128484	0.0080092	0.00542971	0.0108284	0.00689585	0.00380362	0.0478623	0.00674788	0.0191935	0.124689	0.0096593	0.254817	0.110496	0.0140851	0.00768254	0.0408971	0.0210608	0.0618883	0.0663078	0.00543369	0.00704939	0.0342439	0.0129178	0.0117946	0.0105569	0.00520535	0.00610429	0.0148058	0.040852	0.0178346
CD00764	0.0514316	0.00049444	0.000211721	0.000557206	0.000624612	0.00037372	0.0332874	0.000289375	0.0749513	0.00135924	0.00024661	0.0122979	0.00750713	0.000324166	0.00266265	0.000840095	0.000865577	0.153929	0.0157363	0.000258546	0.000227739	0.00185496	0.00452482	0.000432584	0.00135309	0.000237373	0.000226852	0.00509743	0.606927	0.0208698
CD00765	0.00381444	0.00525714	0.0340235	0.00522295	0.0753491	0.0161612	0.0117435	0.0181989	0.0030097	0.0930928	0.0342906	0.0114237	0.00619222	0.0197169	0.0127639	0.0180248	0.311663	0.00473	0.00865306	0.104181	0.0202536	0.0249639	0.00341817	0.0671916	0.00316638	0.0168667	0.0498519	0.00266028	0.0054399	0.00867494
CD00766	0.000724164	0.02526	0.133849	0.00385663	0.00423397	0.0116439	0.000657987	0.42139	0.000655645	0.00297927	0.00404141	0.00106843	0.00240644	0.00237692	0.00117703	0.0234025	0.00376891	0.000619843	0.00119029	0.0360309	0.031201	0.00334708	0.00101674	0.0316016	0.00205356	0.00951289	0.237126	0.00122174	0.000694076	0.000891144
CD00767	0.269866	0.00281632	0.0016111	0.00245304	0.00855397	0.00342475	0.0424447	0.00173852	0.0703681	0.00267031	0.00123443	0.00811637	0.0126077	0.00179392	0.0480276	0.00347208	0.0061111	0.0215008	0.0390839	0.00230961	0.001242	0.0109357	0.0199984	0.00341632	0.00525437	0.00152285	0.00177863	0.0123695	0.105196	0.288081
CD00768	0.065699	0.00104241	0.000678057	0.000859823	0.00365629	0.00115214	0.0435321	0.000823479	0.0260592	0.00238994	0.00051414	0.00791193	0.0118996	0.000656303	0.0125153	0.00229297	0.00440501	0.02048	0.0886517	0.00103821	0.000538527	0.0121932	0.00465149	0.00208458	0.00166178	0.00056482	0.000853437	0.00421633	0.213062	0.463916
CD00769	0.000731593	0.00350006	0.0292271	0.0037366	0.0100907	0.743006	0.000681997	0.00631456	0.000527037	0.000948148	0.0201019	0.000542644	0.000412551	0.00918735	0.00378244	0.000984092	0.0022957	0.000407358	0.000373859	0.033026	0.0134301	0.000625578	0.00137011	0.00217506	0.00164986	0.100999	0.00802505	0.000752214	0.0004257	0.000669328
CD00770	0.12858	0.00133924	0.00109135	0.00251004	0.0065642	0.00281529	0.437784	0.00096163	0.0500901	0.00380606	0.00230076	0.0139109	0.00370254	0.00387062	0.116846	0.00149072	0.00558886	0.0375021	0.00912931	0.00162879	0.00112734	0.00337878	0.0283722	0.00147651	0.0042312	0.00176904	0.000984775	0.00767903	0.0592847	0.0601837
CD00771	0.00945426	0.00131045	0.000837996	0.00131631	0.00195266	0.000804118	0.0472012	0.00120709	0.0127626	0.0277563	0.000945712	0.185921	0.117393	0.00115288	0.00298788	0.00830105	0.006349	0.080371	0.308922	0.00104863	0.000904255	0.025497	0.00333346	0.0029574	0.00195823	0.000702641	0.00110628	0.00465152	0.118785	0.0221093
CD00772	0.00759134	0.0438831	0.0153043	0.282104	0.00592483	0.0378805	0.00579037	0.0148584	0.00922052	0.00766892	0.0901457	0.0111282	0.00529226	0.0953659	0.0092596	0.00678082	0.00441911	0.00715984	0.00256771	0.00841708	0.0420049	0.00250265	0.0388782	0.0038887	0.0927492	0.106848	0.00714264	0.0276102	0.00432981	0.0032836
CD00773	0.105639	0.00180906	0.000475119	0.00429776	0.000882801	0.00155942	0.00948624	0.000583709	0.333698	0.00099364	0.000916351	0.00772285	0.00252368	0.00140008	0.00676573	0.000745915	0.00068918	0.0294745	0.00171598	0.000458404	0.000665116	0.000676379	0.343623	0.000405832	0.0208707	0.0010519	0.000364454	0.103945	0.0125369	0.00402333
CD00774	0.00614977	0.000394859	9.45582e-05	0.00136256	0.000148337	0.000369574	0.000836963	0.000105843	0.0105522	0.000131191	0.000223004	0.00056297	0.000256288	0.000384195	0.00113021	0.000107389	9.84677e-05	0.00163896	0.000180827	8.41929e-05	0.000140822	8.52996e-05	0.953479	6.18574e-05	0.00768923	0.000263398	6.36236e-05	0.0121282	0.000863162	0.000413332
CD00775	0.00192401	0.00369009	0.00910773	0.00214145	0.00852933	0.00233723	0.00419676	0.0108821	0.00179839	0.058243	0.00361979	0.00797805	0.0257199	0.0035406	0.0024324	0.234059	0.0613666	0.00284652	0.0231294	0.0125956	0.00564895	0.233119	0.0015728	0.237673	0.00164548	0.00261881	0.02649	0.00181853	0.00405956	0.00521624
CD00776	0.0503853	0.00202767	0.00227669	0.00176184	0.0341496	0.00498232	0.0507988	0.00199512	0.0151344	0.00358496	0.00157893	0.00580559	0.00606774	0.00202778	0.138937	0.00320724	0.0183407	0.0101326	0.0303103	0.00466273	0.00142629	0.017565	0.00746605	0.00603222	0.00264677	0.00183362	0.00274167	0.00414255	0.0409269	0.527052
CD00777	0.000917698	0.420135	0.00828886	0.353032	0.000855071	0.00617625	0.000716991	0.0269707	0.00129072	0.00343942	0.014373	0.00231443	0.00250959	0.00742317	0.000799668	0.00694995	0.00088114	0.00130764	0.000675189	0.00230177	0.0662515	0.000790045	0.00367216	0.00155371	0.0324357	0.0228456	0.00360307	0.00620768	0.000766898	0.000515392
CD00778	0.000951064	0.0458345	0.000849852	0.204514	0.000265053	0.00187711	0.000426417	0.00195187	0.00169516	0.000712647	0.00155704	0.00126443	0.00114099	0.00135759	0.000471183	0.00106849	0.000230907	0.00117535	0.000303095	0.000395444	0.00270938	0.000238529	0.00757169	0.0002937	0.693163	0.00273116	0.000461517	0.0239439	0.000555322	0.000290346
CD00779	0.000116342	0.0036775	0.235308	0.000898267	0.000948639	0.00230146	0.000132496	0.228483	0.000108155	0.000999806	0.00214366	0.000226485	0.000401517	0.00094661	0.000216168	0.00563033	0.00105827	0.000115433	0.000212312	0.0182995	0.0261271	0.000651436	0.00018019	0.00931005	0.000358113	0.00374877	0.456933	0.000195516	0.000120522	0.000151703
CD00781	0.00702944	5.83541e-05	3.79744e-05	6.3309e-05	0.000186937	6.0051e-05	0.0385588	4.49874e-05	0.00413519	0.000266552	4.10617e-05	0.00228049	0.00113884	5.66392e-05	0.000778186	0.000146066	0.000316744	0.00872418	0.0114139	5.56037e-05	3.5057e-05	0.000705177	0.000404399	0.0001073	0.000120908	3.72283e-05	4.5615e-05	0.000359447	0.885843	0.0369482
CD00782	0.00140813	0.0028969	0.0068401	0.00973246	0.00545436	0.0163252	0.00181625	0.00263113	0.00117414	0.00193787	0.210225	0.00126222	0.000689396	0.64818	0.00559785	0.00117763	0.00269983	0.00100464	0.000661261	0.00628319	0.00935586	0.000797475	0.00444066	0.00148736	0.00361855	0.0460186	0.00277698	0.00153842	0.000874676	0.0010945
CD00783	0.0144198	0.000425171	0.000205687	0.00041724	0.000569606	0.000301643	0.0271276	0.000311655	0.0205582	0.0025922	0.00021625	0.0430296	0.0179055	0.000252736	0.00158064	0.00121494	0.00109684	0.175413	0.0357223	0.000259187	0.000221032	0.00313552	0.00190084	0.000544289	0.000866788	0.00020136	0.000247466	0.0031184	0.630207	0.0159375
CD00784	0.012825	0.00214023	0.00518478	0.0019605	0.481299	0.00757049	0.0216625	0.00277173	0.00528971	0.0035721	0.00315683	0.00363366	0.00402344	0.00505178	0.156545	0.00392445	0.0809963	0.00381759	0.0162824	0.0157016	0.00231455	0.0239618	0.00506687	0.0159406	0.00208432	0.00328607	0.00678605	0.00240049	0.0103928	0.0903575
CD00785	0.00588343	0.258761	0.0506089	0.0485283	0.00876017	0.0184007	0.00480308	0.105209	0.00680725	0.0143741	0.0163807	0.00885149	0.0296581	0.0162269	0.00544712	0.123374	0.00966666	0.00630939	0.0098713	0.0205397	0.052609	0.0149005	0.0117932	0.0301056	0.0289859	0.0239402	0.0421007	0.0154735	0.00607513	0.00555556
CD00786	0.0160857	0.00110084	0.000903058	0.00114237	0.00392161	0.000899358	0.0635189	0.000929085	0.0129413	0.00508885	0.000915516	0.0156472	0.0272037	0.0015609	0.00689721	0.00460544	0.00938197	0.0185196	0.570823	0.00130026	0.000753516	0.0334436	0.00445755	0.00345091	0.00166949	0.000717728	0.00118396	0.00346915	0.0878686	0.0995997
CD00787	0.00931246	0.334432	0.0108101	0.0603613	0.00344328	0.0108181	0.00522631	0.0460461	0.0154427	0.0175141	0.00694758	0.0231367	0.0718471	0.00556684	0.00401089	0.0692517	0.0041913	0.0159959	0.0087428	0.00559912	0.0212856	0.00768326	0.0188672	0.0081979	0.0973812	0.0107754	0.00932517	0.083261	0.00968528	0.00484196
CD00788	0.011871	0.0337118	0.0152177	0.0535541	0.00785928	0.00848248	0.0192473	0.0220674	0.0183351	0.120405	0.0349875	0.0890996	0.0952013	0.0495207	0.00783447	0.102202	0.0165292	0.0323477	0.0257187	0.0102303	0.0298392	0.0216815	0.0258546	0.016963	0.0370515	0.017014	0.0139767	0.0335665	0.0193449	0.0102855
CD00789	0.00154601	0.0126353	0.100258	0.00598381	0.0107743	0.0110162	0.00225094	0.138849	0.00142017	0.0423087	0.0183442	0.00383944	0.00628699	0.0085898	0.00271312	0.0826822	0.0220801	0.00183598	0.00401233	0.0739234	0.0629821	0.0137523	0.00202422	0.114416	0.00310028	0.0151238	0.230746	0.00214362	0.00196051	0.00240133
CD00790	0.0999578	0.0054056	0.00370206	0.0115811	0.0162982	0.0201858	0.0305684	0.0026516	0.0420464	0.00269812	0.00716441	0.0067734	0.00353529	0.0146189	0.447394	0.00222794	0.00568464	0.012597	0.00482886	0.00472929	0.00351083	0.00302002	0.158563	0.00252696	0.0193453	0.00893328	0.0025372	0.01887	0.0153739	0.0226705
CD00791	0.00193765	0.0277863	0.0142673	0.00967073	0.0027309	0.00472229	0.00237457	0.0951516	0.00242431	0.129307	0.00703498	0.0130591	0.0294529	0.00382428	0.00158836	0.527028	0.00609792	0.0040372	0.00513446	0.00754504	0.0299772	0.00979278	0.0026776	0.0187126	0.00641155	0.00676802	0.0199502	0.00549166	0.00300318	0.00204085
CD00792	0.000560797	0.00046866	0.00205006	0.000364917	0.0111059	0.000759193	0.0020237	0.00133677	0.000419064	0.00875241	0.00105483	0.00152095	0.00176563	0.00107997	0.00141188	0.00487294	0.833885	0.000656064	0.00497265	0.00637497	0.000954071	0.0531057	0.000358682	0.0499064	0.000279401	0.000678846	0.0052855	0.000299171	0.00113157	0.0025643
CD00794	0.003083	0.0124433	0.000737342	0.045558	0.000408639	0.00238876	0.00106887	0.00141959	0.00657126	0.000990413	0.0014564	0.00303644	0.00167303	0.00137446	0.00106995	0.000992553	0.000342565	0.00388306	0.000530901	0.00044966	0.00176579	0.000343841	0.0271577	0.000339301	0.756787	0.0023046	0.000447812	0.119301	0.00144717	0.000627689
CD00795	0.0302919	0.111492	0.0237474	0.0252032	0.0164169	0.0303021	0.0134313	0.065568	0.0302187	0.0192353	0.00773673	0.0249885	0.0971904	0.00682312	0.0163768	0.0876491	0.0155389	0.0219833	0.0307859	0.0194169	0.0205827	0.0340184	0.0250415	0.035011	0.0416411	0.014385	0.0288174	0.0562013	0.0267799	0.0231258
CD00796	0.00127828	0.00194969	0.0191137	0.00115735	0.116117	0.00689786	0.0025369	0.00919922	0.0008626	0.00833227	0.00354443	0.00182679	0.00221329	0.0025213	0.00483066	0.00837154	0.248839	0.0010402	0.0039076	0.174719	0.00476079	0.0234744	0.000904379	0.27215	0.000830417	0.00363715	0.0684865	0.000740414	0.00165839	0.00409843
CD00797	0.000512668	0.260146	0.0740082	0.0217774	0.00139083	0.0151735	0.000412384	0.259326	0.000546948	0.00171393	0.0108946	0.000821809	0.00123017	0.00485094	0.00071929	0.00669999	0.00110544	0.000487842	0.000476085	0.00794998	0.253258	0.000823912	0.00130941	0.00330425	0.00493476	0.0455949	0.0181409	0.00157536	0.000410339	0.000404084
CD00798	0.00747785	0.0026197	0.00647435	0.00239189	0.0647572	0.00572411	0.0446297	0.00513387	0.00508658	0.0442969	0.00516835	0.0172222	0.00967673	0.00500002	0.021247	0.0112669	0.470376	0.00951206	0.0376492	0.0173225	0.00395246	0.0862643	0.00333791	0.0341928	0.00218693	0.00375762	0.0102567	0.00258971	0.0173894	0.0430393
CD00799	0.00131881	0.324003	0.0228706	0.0256787	0.00177244	0.00812144	0.0010402	0.364307	0.00162813	0.00874581	0.00749552	0.00366806	0.00779851	0.00391468	0.00115149	0.0592548	0.00218539	0.00173515	0.00162418	0.0062853	0.0812351	0.00261208	0.00281152	0.00712779	0.0120477	0.0137361	0.017559	0.00597789	0.00130493	0.00098907
CD00800	0.0128442	0.0225723	0.00844109	0.224491	0.0057478	0.0448894	0.00759011	0.00772018	0.0142917	0.00575178	0.0688274	0.00880197	0.00368914	0.0851879	0.0167733	0.00373777	0.00352574	0.00885521	0.00229193	0.00583306	0.0205324	0.00189611	0.136343	0.00246414	0.152801	0.0723868	0.00399702	0.0386945	0.0051461	0.00387616
CD00801	0.000250247	0.000844247	0.00799298	0.000356617	0.00610025	0.00109713	0.000365226	0.00399691	0.000190392	0.00125246	0.000733833	0.000348011	0.000856373	0.000666525	0.000584399	0.00657214	0.0111304	0.00020231	0.00105074	0.0225118	0.0015015	0.00813972	0.000224373	0.862974	0.00024138	0.000832724	0.0578012	0.000202638	0.000319144	0.000660083
CD00802	0.028802	0.00232093	0.0011425	0.00329572	0.00226451	0.00175295	0.0472556	0.00166468	0.048348	0.0153238	0.00184147	0.471639	0.0266037	0.00214469	0.00619295	0.0046565	0.0040339	0.178393	0.015891	0.00128625	0.00155111	0.00528954	0.0125029	0.00196071	0.00625973	0.00149857	0.00121335	0.0211182	0.0701651	0.013588
CD00803	0.000282356	0.00688061	0.0310431	0.00877651	0.00109468	0.005173	0.000360418	0.0209474	0.000298459	0.00321332	0.280382	0.000729811	0.000609734	0.0208424	0.000507219	0.00314384	0.00122186	0.000346541	0.000308146	0.00636609	0.533424	0.000548017	0.000716349	0.00201943	0.00167481	0.0593552	0.00856306	0.000645876	0.000266084	0.000259278
CD00804	0.000310556	0.00323084	0.409185	0.00188207	0.00556347	0.00648927	0.000442362	0.0232398	0.000268782	0.00218646	0.0151169	0.000570654	0.000684152	0.0074131	0.000839408	0.00473188	0.00536971	0.000286225	0.000519004	0.158148	0.0321728	0.00154762	0.000477069	0.0184131	0.000703726	0.0150244	0.284025	0.000392303	0.000311514	0.00045551
CD00805	0.00957614	0.228248	0.056476	0.0312943	0.015197	0.0335185	0.0058555	0.119675	0.00937871	0.010871	0.0108995	0.00852119	0.0308873	0.0103574	0.00923896	0.0879623	0.0124106	0.00697667	0.0127376	0.0304511	0.0365943	0.0204534	0.0140584	0.0440661	0.0281595	0.0223002	0.0574641	0.0189942	0.00822107	0.00915562
CD00806	0.0247851	0.00240419	0.00348145	0.00260812	0.0441344	0.00365786	0.116238	0.0024464	0.013224	0.00772236	0.00334999	0.011806	0.0130111	0.00660594	0.0548162	0.00692982	0.0711339	0.0130564	0.123825	0.00677663	0.00220297	0.0648226	0.00850614	0.0130135	0.00302853	0.00258565	0.00448112	0.0042965	0.0457223	0.319328
CD00807	0.000890087	0.00557236	0.118561	0.00729586	0.0146343	0.0483036	0.0010884	0.0109367	0.000709303	0.00211759	0.246338	0.000897669	0.000799621	0.171695	0.00370956	0.00250767	0.00547782	0.000615043	0.000735935	0.0823916	0.0432264	0.00137717	0.00196003	0.00572894	0.00232338	0.193617	0.0238375	0.00101278	0.000644882	0.00099378
CD00808	0.00671472	6.5749e-05	2.63941e-05	9.51933e-05	6.60803e-05	5.35019e-05	0.00552828	3.74001e-05	0.0221235	0.000234001	4.04909e-05	0.00697068	0.000655856	4.97775e-05	0.000325279	8.92026e-05	9.16844e-05	0.923944	0.000666452	3.05907e-05	3.35059e-05	0.000133303	0.000856628	4.24879e-05	0.000249898	3.68508e-05	2.62161e-05	0.00119727	0.0285846	0.00102999
CD00809	0.208054	0.00220291	0.000802896	0.00493236	0.00197517	0.0027439	0.043144	0.000928385	0.335687	0.00228884	0.00167043	0.0156448	0.00366403	0.00235344	0.0197642	0.00118953	0.00158286	0.0976581	0.00374691	0.000875412	0.00105948	0.00138588	0.140311	0.000752053	0.0152594	0.00169178	0.000628515	0.0390942	0.0374719	0.011436
CD00810	0.000132602	0.000721944	0.00204369	0.00223618	0.000503061	0.00130154	0.000189687	0.000784117	0.000131383	0.000489639	0.284681	0.000240714	0.000145967	0.68656	0.000317522	0.000355237	0.000428812	0.000134466	0.000103525	0.00113587	0.00436777	0.00014587	0.000396564	0.000340987	0.000532829	0.0103613	0.000776019	0.000218934	0.000107464	0.000115052
CD00811	3.5312e-06	3.3232e-05	0.00324468	1.31051e-05	6.8188e-05	5.8947e-05	4.74384e-06	0.000666718	2.9337e-06	3.41706e-05	5.01345e-05	6.36988e-06	1.00733e-05	2.45914e-05	8.57667e-06	0.00011022	8.47113e-05	3.21785e-06	7.65583e-06	0.00367993	0.000209928	3.15464e-05	4.38001e-06	0.00121903	6.38893e-06	6.51127e-05	0.990334	4.17813e-06	3.83959e-06	5.92578e-06
CD00812	2.67029e-05	0.000140716	0.0183174	8.48887e-05	0.00142441	0.00068823	4.00371e-05	0.00109712	2.03513e-05	0.0001679	0.00064897	3.76813e-05	4.43085e-05	0.000324342	9.87272e-05	0.000254733	0.000942987	2.13564e-05	4.59493e-05	0.930702	0.00100677	0.000161878	3.34519e-05	0.0028777	4.00074e-05	0.000695223	0.0399575	2.49759e-05	2.64204e-05	4.78147e-05
CD00813	0.0390371	0.000671298	0.000467904	0.00108484	0.00213012	0.00100779	0.662047	0.000484935	0.0303782	0.0028682	0.000838098	0.026248	0.00309681	0.00116345	0.0145013	0.000917853	0.00269359	0.0781115	0.00717308	0.000662399	0.000499643	0.00212381	0.00675828	0.000750343	0.00182795	0.000671586	0.000454808	0.00385973	0.0796706	0.0277995
CD00814	0.00310241	0.00463877	0.0470486	0.00395242	0.237826	0.021388	0.00563574	0.0132495	0.0021171	0.00920667	0.0186839	0.00389047	0.00347089	0.0182183	0.0152505	0.00946447	0.13847	0.00214024	0.00488308	0.237218	0.0136844	0.0143865	0.00294222	0.067247	0.00246005	0.0166392	0.0710507	0.00196671	0.00302985	0.00673938
CD00815	0.00062949	0.00681914	0.0246836	0.0117963	0.00237645	0.00681112	0.000963002	0.0160144	0.000667314	0.00981509	0.640098	0.00192988	0.00128797	0.0581585	0.00116774	0.00535933	0.00311557	0.000856563	0.000727251	0.00966685	0.12653	0.0012344	0.00149443	0.00367833	0.00281496	0.048531	0.0102726	0.00125039	0.000639438	0.000611335
CD00816	0.00381989	0.0043691	0.00259266	0.00269607	0.00247051	0.00140843	0.00627211	0.00512734	0.00486999	0.0539852	0.0018039	0.0272382	0.535743	0.00191025	0.00195293	0.151097	0.00807203	0.0102163	0.0644346	0.0025302	0.00281967	0.0571575	0.00293085	0.0121905	0.00314542	0.00145983	0.00413177	0.00520952	0.0118312	0.00651437
CD00817	0.000457133	0.0117201	0.559825	0.00451429	0.00461903	0.0540372	0.000461703	0.0648349	0.000392757	0.00146781	0.0138001	0.000553261	0.00065609	0.00522532	0.00120137	0.0030856	0.00233806	0.000360263	0.00045343	0.071343	0.0687905	0.000983	0.000825263	0.00611468	0.00156711	0.0585311	0.0603015	0.000674055	0.000365927	0.000500154
CD00818	0.000261325	0.0137665	0.0468528	0.0100101	0.00113887	0.0586402	0.000203409	0.0133745	0.000238715	0.00047039	0.0205285	0.000259773	0.000271778	0.00757024	0.000599531	0.000891701	0.000536931	0.000182099	0.000158427	0.0064634	0.0800603	0.000254446	0.000794534	0.000957486	0.00200325	0.727184	0.0054032	0.000567392	0.000163493	0.000193043
CD00820	0.000121052	0.000941016	0.00206985	0.00286836	0.000433237	0.00145506	0.000134718	0.000672862	0.000116795	0.000225161	0.0379111	0.000141863	0.000116988	0.934128	0.000290633	0.000274582	0.000276238	9.78567e-05	8.33359e-05	0.000946034	0.00325247	0.000113242	0.000442169	0.000270355	0.000610754	0.0109561	0.000658464	0.000209142	8.50497e-05	9.76296e-05
CD00821	0.287339	0.000916588	0.000291531	0.00124216	0.000758995	0.000738886	0.0147688	0.000370906	0.513338	0.000792158	0.000374688	0.00515252	0.00335558	0.000540246	0.00542562	0.000670913	0.000666395	0.0448345	0.00388862	0.000322482	0.000327403	0.000962048	0.0285844	0.000382467	0.00426153	0.000421139	0.00026273	0.017731	0.050578	0.0107007
CD00822	0.0542309	0.00517688	0.00596487	0.00728344	0.0265865	0.00860976	0.180206	0.00578988	0.0359172	0.0462476	0.00995251	0.0612136	0.0236321	0.012926	0.0612894	0.0125376	0.0473988	0.0512946	0.0527197	0.00948695	0.00607721	0.030564	0.0249358	0.0123941	0.00939004	0.0066347	0.00673098	0.0157565	0.0801632	0.0888889
CD00823	0.0114498	0.0143303	0.0451475	0.00748722	0.150378	0.0763559	0.0132576	0.0431155	0.00721821	0.0214951	0.0111889	0.0101782	0.0105891	0.00734796	0.0362821	0.0218277	0.0795469	0.00733214	0.0137942	0.132074	0.0188386	0.0335783	0.00702583	0.0843692	0.00682939	0.0184869	0.070498	0.00644224	0.0109279	0.0226076
CD00825	0.118566	0.00259563	0.000666532	0.00556751	0.001245	0.00212811	0.0170348	0.00085147	0.42257	0.00165899	0.00123005	0.0122195	0.00388502	0.00171882	0.00872773	0.00112111	0.00102515	0.0751924	0.00290874	0.000651418	0.000920017	0.00106733	0.177993	0.000596265	0.0238943	0.00137594	0.000514391	0.0811022	0.0244332	0.0065393
CD00826	0.000529677	0.00467558	0.007254	0.0195877	0.00145098	0.0322952	0.000474685	0.00333627	0.000496681	0.000817159	0.225565	0.000566341	0.000339024	0.0612701	0.00137105	0.000696086	0.000742729	0.000395809	0.000222628	0.00335758	0.0211227	0.000284274	0.00208454	0.000674685	0.003792	0.602952	0.00195269	0.00106689	0.000303938	0.000322013
CD00827	0.00166808	0.00370728	0.0705216	0.00310326	0.118069	0.0216073	0.00252153	0.0133198	0.00114809	0.00569377	0.0210293	0.00182463	0.0018726	0.017189	0.00802647	0.0064243	0.0514159	0.00109422	0.0023434	0.459422	0.0160135	0.00682917	0.00194791	0.0456108	0.00174926	0.0184144	0.0916328	0.00124223	0.00147919	0.00307914
CD00828	0.000773179	0.11866	0.0166679	0.213722	0.00117294	0.0284236	0.000585706	0.0327783	0.000886972	0.00219987	0.0451055	0.00121479	0.00102199	0.0110559	0.00103378	0.0028525	0.000879391	0.000791991	0.000423867	0.00395735	0.261406	0.00054877	0.00308528	0.00136203	0.0177578	0.222919	0.00449676	0.00325116	0.000527189	0.000438311
CD00829	0.000732569	0.00185554	0.0443329	0.00125968	0.0600372	0.00763548	0.00124148	0.00923548	0.000524271	0.00398991	0.00671407	0.00105118	0.00117611	0.00485157	0.0029337	0.00518812	0.0549666	0.000556899	0.00147083	0.544526	0.0075827	0.00593194	0.00073657	0.085402	0.000726924	0.00629181	0.136129	0.000551792	0.000769416	0.00159795
CD00830	0.61495	0.000697864	0.000275718	0.00100924	0.000944536	0.000785992	0.0187535	0.000307194	0.227527	0.000597465	0.000366296	0.0032386	0.0019265	0.000569481	0.0108056	0.000493081	0.000700079	0.0204792	0.00302646	0.000329669	0.000286432	0.000835266	0.0283004	0.000350962	0.00299978	0.000412709	0.000243802	0.00907578	0.0349805	0.0147302
CD00831	0.143165	0.0020139	0.00116213	0.00209454	0.00471895	0.00207712	0.0834912	0.00140176	0.0729291	0.00486362	0.00118506	0.0152784	0.0169114	0.00160088	0.0205925	0.00359124	0.00557422	0.0551218	0.063491	0.00159867	0.00108391	0.0109786	0.0156808	0.00262189	0.0043604	0.00116833	0.00129353	0.0113921	0.277191	0.171367
CD00832	0.0414234	0.000912474	0.000342593	0.00154639	0.000743888	0.000718455	0.0328417	0.000468257	0.144157	0.00231576	0.000600825	0.0901323	0.0056545	0.000773738	0.00350378	0.000976715	0.000960026	0.566002	0.00409607	0.00037303	0.000462196	0.00114675	0.012715	0.000461826	0.00400719	0.000546144	0.000319884	0.0181195	0.0573968	0.00628228
CD00833	0.219489	0.000830299	0.000301303	0.00161105	0.000822968	0.000752615	0.0252875	0.000331364	0.547512	0.000778479	0.000528342	0.00668137	0.00248224	0.000946153	0.00733465	0.000575419	0.000714691	0.0452229	0.00288036	0.000330221	0.000355143	0.000792766	0.0684578	0.000348451	0.00495333	0.000520193	0.000255061	0.0173293	0.0330898	0.0084853
CD00834	0.00017145	0.000990536	0.113041	0.000592106	0.00805253	0.00459149	0.000221901	0.00533668	0.000128353	0.000640652	0.00372785	0.000191409	0.000255393	0.00255734	0.000642897	0.00132074	0.00358763	0.000119588	0.000261084	0.714378	0.00555381	0.000822766	0.000238125	0.011056	0.000276345	0.00473294	0.11591	0.000164186	0.000152622	0.000285285
CD00835	0.0341858	0.00750604	0.00394786	0.0108776	0.00611353	0.0057846	0.0476826	0.00583747	0.0487715	0.0426677	0.00673723	0.379512	0.0427836	0.00717496	0.013018	0.0134949	0.0104183	0.102436	0.0207039	0.00418983	0.00578914	0.0109513	0.0252811	0.00572244	0.0172628	0.00544844	0.00406577	0.0420669	0.0513581	0.0182111
CD00836	0.00184431	0.0866945	0.0776817	0.0259618	0.00559907	0.291792	0.00135892	0.14274	0.00171629	0.00384651	0.0190944	0.00215825	0.00212691	0.00710781	0.00335189	0.00644766	0.00313026	0.00145577	0.00111336	0.0245656	0.112259	0.00178079	0.00377616	0.00596305	0.0106946	0.124396	0.0247224	0.00403406	0.00124771	0.00133935
CD00837	0.124826	0.0105846	0.00189823	0.0083517	0.00284019	0.00384975	0.0147293	0.00315454	0.26344	0.00381243	0.00165801	0.0192932	0.042368	0.00213002	0.00924284	0.00653738	0.00267292	0.0572965	0.0169793	0.00175377	0.00217693	0.00551596	0.065703	0.0025301	0.0350545	0.00226039	0.00180772	0.209172	0.0594922	0.0188685
CD00838	0.00211843	0.786196	0.00811172	0.0274723	0.00149342	0.00794228	0.00110512	0.0392021	0.00271588	0.0029773	0.00311757	0.00282412	0.00732316	0.00235446	0.00140797	0.0157335	0.00136823	0.00211729	0.00165665	0.003207	0.0142776	0.00194006	0.00497201	0.00338773	0.0268545	0.00718798	0.00576704	0.012296	0.00166302	0.0012098
CD00839	0.00220194	0.00387032	0.015851	0.0025062	0.0176465	0.00406233	0.0050161	0.0153416	0.00188186	0.0822068	0.00628455	0.00811394	0.0132248	0.00517713	0.00375162	0.0853097	0.153576	0.00286163	0.0143525	0.0298578	0.00889713	0.107245	0.00179166	0.339969	0.00181088	0.00434815	0.0511824	0.00188684	0.00396065	0.00581368
CD00840	0.00751932	0.0333675	0.0164638	0.197241	0.00670908	0.0329283	0.00583107	0.0139663	0.00850953	0.00794248	0.123759	0.00947169	0.00525307	0.185533	0.0100353	0.00715106	0.00501015	0.00631916	0.00274581	0.0093714	0.0434652	0.00274131	0.0415989	0.00432699	0.0701764	0.103241	0.00782933	0.0237868	0.00423679	0.0034688
CD00841	0.00403083	0.0201335	0.0262734	0.00550278	0.011365	0.0100209	0.00440936	0.0993232	0.00375005	0.0369295	0.00477254	0.010599	0.0363158	0.00322095	0.00425455	0.310715	0.0229429	0.00478297	0.0145544	0.0265739	0.0164693	0.054025	0.00321466	0.16114	0.00493441	0.00669668	0.0751619	0.00530203	0.00596721	0.00661787
CD00842	0.00186947	0.00878686	0.00528521	0.0743641	0.00220902	0.0088363	0.00170383	0.00323395	0.00205341	0.001855	0.0799219	0.00183187	0.00122113	0.707662	0.0031222	0.00178581	0.00150058	0.00154553	0.000796453	0.00293436	0.0116398	0.000786024	0.0125187	0.00122409	0.0164919	0.0361993	0.0021671	0.00432552	0.00111363	0.00101454
CD00843	8.44329e-05	0.000944282	0.0710214	0.000378705	0.0012741	0.00139621	0.000111694	0.0157892	7.272e-05	0.000761138	0.00144112	0.000166433	0.0002476	0.000709346	0.000193817	0.00254546	0.00156269	7.92773e-05	0.000168316	0.037967	0.00634234	0.000613161	0.000111525	0.0139938	0.000172466	0.00191727	0.839605	0.000109327	9.00721e-05	0.000130219
CD00844	7.82547e-06	0.000162899	0.000473039	0.000349824	3.03114e-05	0.00131964	7.29316e-06	0.000180598	7.37294e-06	1.91379e-05	0.00638221	9.68171e-06	6.91816e-06	0.000538396	1.9477e-05	1.92335e-05	1.62043e-05	6.37692e-06	4.28406e-06	0.000128306	0.00222154	6.31859e-06	2.51877e-05	1.94173e-05	5.79886e-05	0.987873	8.07815e-05	1.63257e-05	5.06761e-06	5.51909e-06
CD00845	2.43513e-05	0.000266464	0.0323786	0.000102088	0.000418825	0.000474569	3.03118e-05	0.00540453	2.01795e-05	0.000197379	0.000383808	3.92149e-05	6.42983e-05	0.000186389	5.8814e-05	0.000663325	0.000434574	2.11245e-05	4.77458e-05	0.0203678	0.00181982	0.000177796	3.24938e-05	0.00472875	4.84732e-05	0.000535799	0.930979	3.01699e-05	2.50208e-05	3.82467e-05
CD00846	0.00256704	0.00684449	0.0858473	0.00560607	0.085574	0.0416878	0.00504728	0.0276488	0.00196931	0.0178771	0.0364666	0.00458211	0.00318672	0.0169649	0.0104359	0.0104505	0.0719273	0.00243141	0.00369816	0.338042	0.0295703	0.0097847	0.00270457	0.046783	0.00296485	0.0322713	0.0876554	0.00202019	0.00275321	0.00463794
CD00847	0.0680059	0.00279837	0.000848807	0.00915795	0.00152371	0.0023626	0.0235822	0.00095848	0.200277	0.00225131	0.00230309	0.0163805	0.00400239	0.00407854	0.0102453	0.00131295	0.00133174	0.0666136	0.00307915	0.000809001	0.0012718	0.00119027	0.446158	0.000698602	0.0307193	0.00204448	0.000624047	0.0691125	0.0200666	0.00619258
CD00848	0.000622137	0.0805356	0.225486	0.00960945	0.00271642	0.0175353	0.00053664	0.38797	0.000606454	0.00210159	0.00857905	0.00087882	0.00158631	0.00457512	0.00100955	0.0109823	0.00206291	0.000544165	0.000737137	0.0212908	0.107927	0.00154863	0.00124912	0.00880708	0.00328607	0.0277897	0.0669272	0.00135959	0.000530283	0.000610269
CD00849	0.00532806	0.465198	0.00837516	0.0803263	0.00211627	0.00873004	0.0029661	0.040338	0.00882306	0.0119437	0.00642343	0.0137303	0.0301569	0.00469568	0.00249867	0.0383788	0.00247449	0.00881588	0.00411493	0.00383274	0.0223357	0.00380374	0.0141993	0.00471213	0.114526	0.0102919	0.00639599	0.0670049	0.00493713	0.00252647
CD00850	0.0176623	0.000231258	0.000170541	0.000280881	0.000939652	0.000249012	0.408989	0.000178568	0.011123	0.00108268	0.000209155	0.00782696	0.00351718	0.000330781	0.00383675	0.000580044	0.00167457	0.0209858	0.040403	0.000254394	0.000154136	0.0029886	0.00174781	0.00047047	0.00047912	0.000171481	0.000199765	0.00119454	0.343028	0.12904
CD00851	0.149011	0.00129876	0.000521376	0.00267121	0.001368	0.0012252	0.0726833	0.000598049	0.348532	0.00216286	0.00105622	0.0179879	0.00452544	0.00170329	0.0103327	0.00108927	0.00139918	0.191035	0.00566529	0.000581423	0.000662269	0.00150172	0.063331	0.000623693	0.00718217	0.000903782	0.000445474	0.0215617	0.0746269	0.0137135
CD00852	0.00036894	0.00331107	0.0128337	0.00750255	0.00187164	0.00772151	0.000400887	0.00304597	0.000336079	0.00073558	0.166508	0.000395255	0.000353238	0.6947	0.00101232	0.000948407	0.00104168	0.000278818	0.000264648	0.005313	0.0162158	0.000394985	0.00121435	0.00112113	0.00168981	0.0659484	0.00330749	0.000588493	0.000256521	0.00031906
CD00853	0.00465047	0.0865688	0.0170124	0.342497	0.0045924	0.0749552	0.00279705	0.0157768	0.0051635	0.00322183	0.041954	0.00416586	0.00293981	0.0387385	0.00647434	0.00435544	0.00259298	0.00334986	0.00148435	0.00764877	0.0384346	0.00156109	0.0237487	0.00285642	0.0860503	0.149406	0.00635871	0.0162625	0.0023404	0.00204278
CD00854	0.00342973	0.00138653	0.000150125	0.00328509	0.00013498	0.000407413	0.000760389	0.000268494	0.013924	0.000379954	0.000271158	0.00229014	0.00107993	0.000309041	0.000477154	0.000327756	0.000127165	0.00567415	0.000334723	0.000112065	0.000285506	0.000154575	0.0266434	0.000107691	0.0491582	0.000338718	0.000109499	0.886247	0.00142781	0.000398002
CD00855	0.00519893	0.0265682	0.00672412	0.451891	0.00295498	0.0193751	0.00313995	0.00588864	0.00637088	0.00288842	0.0466475	0.00436501	0.00261246	0.101924	0.00591763	0.00298209	0.00194375	0.00385477	0.0013638	0.00365736	0.0172272	0.00119478	0.0591125	0.00169897	0.131323	0.053674	0.00296846	0.0222448	0.00242286	0.00186407
CD00856	0.054861	0.00312404	0.000805064	0.00726558	0.00125869	0.00168499	0.0229211	0.00107159	0.32125	0.00311053	0.00166389	0.053631	0.00988937	0.00258855	0.0055453	0.00200807	0.00139696	0.204658	0.00500023	0.000742506	0.00120839	0.00164431	0.0983413	0.000823853	0.025159	0.00153386	0.000663202	0.12455	0.0350468	0.00655355
CD00858	0.0299328	0.000365391	0.00020057	0.000503338	0.000705958	0.000382278	0.202332	0.000248525	0.036681	0.00176343	0.000296103	0.0339758	0.00347498	0.000379661	0.00350881	0.000605421	0.001062	0.352049	0.00751323	0.000263524	0.000222743	0.00138316	0.00327793	0.000376762	0.00100798	0.00025507	0.000208576	0.00299649	0.297245	0.0167828
CD00859	0.000322246	0.00152083	0.00604883	0.00170219	0.00240857	0.927946	0.000264506	0.00226352	0.000234009	0.000359707	0.00550846	0.000218873	0.00015707	0.00229142	0.00146837	0.000336615	0.000638341	0.00017605	0.000134875	0.00583805	0.00444818	0.000203917	0.000639671	0.000595739	0.000822262	0.0307851	0.00188558	0.000356843	0.00017367	0.000250639
CD00860	0.00506945	0.279111	0.039405	0.0507875	0.00678182	0.196934	0.00257334	0.116138	0.00486277	0.00533695	0.0131519	0.00429004	0.00520198	0.00712576	0.00622552	0.0112263	0.00390098	0.00340444	0.00230282	0.0171006	0.0592724	0.00307463	0.0110086	0.00739298	0.0383921	0.0595295	0.0195285	0.0151444	0.00291426	0.00281212
CD00861	0.000568064	0.153973	0.00442072	0.70419	0.000501767	0.00418084	0.000398881	0.00986112	0.000771785	0.00140319	0.0112136	0.00105161	0.0011154	0.00677821	0.000517875	0.00263942	0.00045942	0.000671097	0.000340861	0.00125764	0.0348744	0.000382276	0.00298643	0.000740573	0.0293704	0.0187847	0.00175097	0.00409475	0.000410776	0.000289531
CD00862	0.000332934	0.0168192	0.587956	0.00391619	0.0023061	0.014666	0.000290746	0.126791	0.000296164	0.00104532	0.00690819	0.000394401	0.000668702	0.00361732	0.000676244	0.00439499	0.0014484	0.000251578	0.000377408	0.0294836	0.0751642	0.000858397	0.000665608	0.00628761	0.00139329	0.0236178	0.0881521	0.00060799	0.000265102	0.000347535
CD00863	0.0155539	0.00130916	0.0021977	0.0014825	0.0727289	0.00678864	0.0169257	0.00132749	0.00510538	0.00170205	0.00201846	0.00206622	0.0016481	0.00303136	0.765296	0.00136431	0.0122546	0.00302495	0.00495846	0.00520188	0.00127592	0.0044596	0.00582506	0.00324235	0.00180391	0.00224755	0.00213218	0.00200588	0.00715361	0.0438683
CD00864	0.000146447	0.0082277	0.0268384	0.0037346	0.000503374	0.00246057	0.000166819	0.102562	0.000158194	0.00220252	0.0119225	0.000411108	0.00047973	0.00253936	0.000218122	0.00430736	0.000627738	0.000186115	0.00019174	0.00365409	0.802297	0.000383566	0.000323602	0.0017633	0.000907851	0.0122561	0.00986236	0.000383091	0.000147035	0.000138179
CD00865	0.10587	0.00802828	0.00302525	0.0117039	0.00546282	0.00587604	0.0454694	0.00415705	0.164936	0.0111238	0.00443143	0.103777	0.033682	0.00583453	0.0188814	0.00806646	0.0062993	0.108419	0.0179002	0.00312023	0.00397923	0.00747636	0.0681933	0.00385526	0.0284013	0.00454565	0.00288362	0.1099	0.0706526	0.0240486
CD00866	0.00431627	0.115795	0.0269264	0.0681193	0.00445979	0.0161456	0.00477114	0.147154	0.00596661	0.118878	0.0322283	0.0288084	0.0231887	0.0130607	0.00355615	0.0856488	0.0070688	0.00966994	0.00525749	0.0117119	0.128058	0.00696963	0.00869032	0.0123211	0.0322517	0.0315767	0.0205225	0.0184523	0.00526608	0.00316004
CD00867	0.00786939	0.0035001	0.00134797	0.00249196	0.0016968	0.00127224	0.0120067	0.00285037	0.0129955	0.0361405	0.00117229	0.126944	0.548753	0.00115175	0.00225509	0.0229777	0.00415457	0.0559421	0.0597528	0.00136773	0.00165432	0.0175995	0.00407388	0.00388346	0.00408858	0.00107	0.00175405	0.0100297	0.0400441	0.00916002
CD00868	5.87123e-05	0.00303281	0.0137375	0.00225817	0.000220281	0.00128102	6.60929e-05	0.0127565	6.22902e-05	0.000543639	0.0171505	0.000136893	0.00014481	0.00260498	9.80685e-05	0.000931337	0.000231522	6.77218e-05	6.57668e-05	0.00155742	0.92486	0.000122172	0.000150636	0.000521554	0.000408553	0.0137153	0.00296045	0.000148942	5.38835e-05	5.29597e-05
CD00869	0.00046459	0.0244427	0.0540649	0.0084446	0.00146125	0.00491258	0.000538188	0.37708	0.000512395	0.00920808	0.0165046	0.00146991	0.00213222	0.0052322	0.000619983	0.0295168	0.00214681	0.000629723	0.00075016	0.00951356	0.38471	0.00160852	0.000936835	0.00762109	0.00254679	0.0162495	0.0344785	0.00122731	0.000509595	0.000466528
CD00870	0.100893	0.00185842	0.000842725	0.002753	0.00212031	0.00158581	0.0721393	0.00111579	0.17351	0.00556846	0.00130103	0.114923	0.0163982	0.00174025	0.00934233	0.00266451	0.00289788	0.244439	0.0141964	0.000979416	0.00104786	0.00376272	0.0223074	0.00135478	0.00650515	0.00117594	0.000854018	0.0287672	0.141469	0.0214866
CD00871	0.00109734	0.00408385	0.00713808	0.0164655	0.00289429	0.0106217	0.00154586	0.00362871	0.00110417	0.00292918	0.487278	0.00200109	0.00085835	0.352423	0.00266453	0.00157685	0.00222821	0.00113965	0.000613426	0.00478467	0.0162775	0.000750931	0.00338948	0.00144836	0.00440832	0.0603151	0.00292801	0.00179231	0.0008124	0.000800714
CD00872	0.113462	0.000332505	0.00011558	0.000688173	0.000289792	0.00030223	0.011736	0.000136637	0.74707	0.000390358	0.000220472	0.00409968	0.00104908	0.000354321	0.00254943	0.000233052	0.000269884	0.047645	0.00107121	0.000125016	0.000148305	0.000294641	0.034046	0.000130501	0.00235143	0.000210505	9.74923e-05	0.0107145	0.0169837	0.00288267
CD00873	0.00195441	0.000497545	0.000518647	0.000316877	0.00188071	0.000397738	0.00524225	0.000702581	0.0015635	0.00484443	0.000283306	0.00492878	0.0210583	0.000313718	0.00132056	0.00575303	0.00819748	0.00298748	0.512665	0.000854334	0.000363117	0.390655	0.000594615	0.00519699	0.000406437	0.000264796	0.000964746	0.000735374	0.00986711	0.014672
CD00874	0.00415032	0.00438181	0.0284368	0.0041492	0.49546	0.116126	0.00459978	0.008043	0.00230603	0.003163	0.0137982	0.00206864	0.00169669	0.0132986	0.0515406	0.00317259	0.0255555	0.0017097	0.00246061	0.125078	0.00912369	0.00454909	0.00419969	0.0130146	0.0029315	0.023099	0.021045	0.00206229	0.00246026	0.00631964
CD00875	0.0545644	0.00569122	0.00275366	0.0130469	0.00497103	0.0051103	0.0792889	0.00335036	0.0936749	0.018763	0.00725657	0.23925	0.0192229	0.0100822	0.017527	0.0061666	0.00672934	0.166146	0.0129148	0.00287467	0.00422462	0.00566708	0.0598332	0.00306034	0.02314	0.0051862	0.0024121	0.0551668	0.0549156	0.0170094
CD00876	0.000108923	0.000578947	0.0353928	0.000257277	0.00559856	0.00256805	0.000136796	0.00467675	7.9335e-05	0.000441008	0.000880808	0.000123973	0.000184837	0.000542848	0.000374288	0.00105774	0.00277123	7.67014e-05	0.000193406	0.707216	0.00209441	0.000749578	0.000120505	0.0184767	0.000144051	0.00142296	0.213327	9.66152e-05	0.000103933	0.000204043
CD00877	0.000935932	0.00479934	0.0602388	0.00533317	0.0149285	0.494579	0.000980788	0.0105064	0.000694675	0.00165216	0.0501531	0.000821836	0.000605972	0.0178444	0.00465452	0.0015808	0.00389028	0.000577936	0.00054733	0.0683659	0.0267576	0.000962692	0.00174044	0.00364095	0.00215156	0.203669	0.0148924	0.000987288	0.000592564	0.000915078
CD00878	0.00175082	0.00048526	0.000945017	0.000358744	0.00882138	0.000661181	0.00789877	0.000858093	0.00115256	0.00531238	0.000520414	0.00312926	0.00486082	0.000608367	0.00295841	0.0040154	0.0992071	0.00189163	0.0724526	0.00225578	0.000524527	0.7337	0.000611755	0.0136561	0.000377999	0.000434081	0.00189036	0.000536409	0.00566491	0.0224597
CD00879	0.000131334	0.0130999	0.0276879	0.00412936	0.000438483	0.00825177	0.000118311	0.13222	0.000133373	0.000754331	0.00679674	0.00024099	0.000253922	0.00139522	0.000216334	0.00133081	0.000355894	0.000132449	0.000112438	0.00325115	0.757498	0.000201533	0.00030851	0.000856077	0.00100063	0.0329017	0.00561875	0.000352453	0.000106177	0.000105125
CD00880	0.0325583	0.0113818	0.0175773	0.0253543	0.0669564	0.0584133	0.0358471	0.00930899	0.0204947	0.0103048	0.0554556	0.014621	0.00678598	0.127787	0.204795	0.00687445	0.026107	0.0132072	0.00838412	0.0249758	0.0162927	0.0080831	0.0559119	0.00987283	0.021394	0.0458406	0.0116436	0.0165539	0.0145701	0.0226471
CD00881	0.000158453	0.00787243	0.016043	0.00668332	0.00046657	0.00293323	0.000170729	0.0259324	0.000173122	0.00152842	0.030228	0.00040657	0.000393568	0.00495872	0.000241007	0.00223998	0.000507045	0.000189791	0.000162304	0.00264552	0.860985	0.000281663	0.000419682	0.00103875	0.00124042	0.0265974	0.00477307	0.00045589	0.000142958	0.000131211
CD00882	0.820107	0.000405861	0.000219766	0.000557134	0.00110618	0.00075415	0.0206864	0.000232588	0.0523569	0.000485165	0.000281146	0.00210344	0.00101783	0.000392118	0.026038	0.000325841	0.00070883	0.00948372	0.0020286	0.000304387	0.000213527	0.000671976	0.0106479	0.000294902	0.00139789	0.000322989	0.000201709	0.00365098	0.0227164	0.020287
CD00883	0.065976	0.00519402	0.00409904	0.00488183	0.0152692	0.00628822	0.0966642	0.00528678	0.0424664	0.0286576	0.00386098	0.0382263	0.0371912	0.00419407	0.0334284	0.0135481	0.0240011	0.0610709	0.109217	0.00614228	0.00381152	0.0416274	0.0173683	0.0109615	0.00793351	0.00357595	0.00503103	0.0156831	0.148582	0.139762
CD00885	0.000432915	0.00395018	0.0150269	0.00903527	0.00185273	0.00635355	0.00052606	0.005015	0.000421044	0.00158691	0.492839	0.000718132	0.000551918	0.338291	0.000988357	0.00165936	0.00147864	0.000400076	0.000354315	0.00600105	0.0349442	0.000550776	0.00128445	0.00160626	0.00202094	0.0658023	0.00479779	0.00079796	0.000338295	0.000374883
CD00886	0.0149631	0.000259025	9.53047e-05	0.000434394	0.000217224	0.000178719	0.0165812	0.000125099	0.072734	0.000652865	0.00016465	0.0164875	0.00214877	0.000236592	0.00101566	0.000306018	0.000292478	0.813646	0.00206662	0.000103745	0.000122698	0.000414461	0.00432879	0.000139383	0.00111533	0.000140996	8.93596e-05	0.00447652	0.0437573	0.00270641
CD00888	0.0179459	0.0214007	0.00450622	0.113919	0.00365331	0.0123917	0.00672599	0.00452365	0.0241685	0.00311624	0.0127648	0.00792099	0.00541446	0.0293132	0.0112073	0.0037554	0.00245851	0.00945033	0.00284822	0.00309631	0.00778699	0.0019388	0.347518	0.00201332	0.224978	0.0157138	0.00261983	0.0863498	0.00623964	0.00426149
CD00889	0.0640697	0.0214296	0.00688861	0.0576372	0.00920619	0.0304789	0.0360715	0.00825572	0.0862349	0.0115667	0.0168821	0.0469488	0.0110006	0.0177094	0.0393543	0.00637334	0.00677004	0.0633611	0.00728557	0.00629212	0.0109527	0.00458521	0.149372	0.00401457	0.109748	0.0208958	0.00455803	0.100333	0.0272653	0.0144586
CD00890	0.000321397	0.0043221	0.281262	0.00401686	0.00330478	0.0115856	0.000432418	0.0240047	0.000291453	0.00251177	0.221132	0.00059781	0.000549481	0.0258064	0.000851296	0.00295751	0.00281263	0.000309986	0.000377224	0.0485366	0.220412	0.000835172	0.000651625	0.00502021	0.00109214	0.0932214	0.0416317	0.000495247	0.000290097	0.000366558
CD00891	0.000237964	0.00205545	0.00708804	0.00463988	0.000918237	0.00252932	0.000364015	0.00347392	0.000247579	0.00224547	0.844506	0.000612356	0.000392533	0.0700475	0.00048313	0.00133406	0.00105075	0.000297655	0.00024414	0.00310746	0.0263208	0.000387056	0.000618974	0.00105186	0.00104806	0.0210793	0.00272394	0.000443659	0.000226164	0.000224526
CD00892	0.0365585	6.1209e-05	2.05098e-05	9.78389e-05	5.27479e-05	4.761e-05	0.00250088	2.60978e-05	0.921016	7.84452e-05	3.12367e-05	0.00106174	0.000335832	4.68452e-05	0.000377172	5.30595e-05	5.42145e-05	0.0215547	0.000346917	2.26108e-05	2.47526e-05	7.48315e-05	0.00258189	2.77736e-05	0.00033076	3.14741e-05	1.87418e-05	0.00195125	0.00978045	0.00083347
CD00893	0.0140464	0.00880364	0.0111612	0.0041188	0.031376	0.0097481	0.0194372	0.0180221	0.0101399	0.0360161	0.00375329	0.0206675	0.0509653	0.00318635	0.0150532	0.0560262	0.0679771	0.0138543	0.0898097	0.0202602	0.00657392	0.271357	0.00547372	0.0948637	0.00491219	0.00461293	0.0229994	0.00707476	0.0285608	0.0491486
CD00894	3.68173e-05	0.00173064	0.00788455	0.00129486	0.000137785	0.000900269	4.19799e-05	0.009432	3.89385e-05	0.000390956	0.010553	9.00974e-05	8.79866e-05	0.00128127	6.20009e-05	0.00055017	0.000146258	4.35656e-05	4.01557e-05	0.000994215	0.952523	7.45516e-05	9.09155e-05	0.000315249	0.000248176	0.00906406	0.00178671	9.25099e-05	3.39877e-05	3.29968e-05
CD00895	0.00894971	0.111013	0.0243227	0.0670024	0.00666783	0.0157909	0.00838499	0.0765997	0.0128804	0.0623449	0.0231977	0.0575633	0.0646135	0.0165494	0.00595374	0.12412	0.0104044	0.0171117	0.0107597	0.0127686	0.0593285	0.0126349	0.0166896	0.0177353	0.0494072	0.0255366	0.0225526	0.0425993	0.0104385	0.00607864
CD00896	5.53334e-05	0.00111591	0.00331505	0.00292235	0.000218833	0.00416561	5.27235e-05	0.000972127	5.27134e-05	0.000122347	0.0996725	6.58555e-05	5.15073e-05	0.0141672	0.000136679	0.00014382	0.000118978	4.41385e-05	3.2429e-05	0.000851315	0.0115803	4.74571e-05	0.00019629	0.000143638	0.000417696	0.85858	0.000565635	0.000114633	3.61587e-05	4.0231e-05
CD00897	0.00106215	0.00823737	0.0355562	0.00437224	0.00826751	0.790026	0.000790823	0.0187745	0.000779319	0.00134595	0.00701482	0.000779834	0.00074106	0.00334469	0.0035162	0.00189751	0.00249617	0.00058931	0.000572875	0.0312639	0.0161294	0.0010018	0.00165611	0.00370883	0.00251298	0.0365897	0.0141502	0.00126449	0.000629532	0.000928294
CD00898	0.0244089	0.000289549	0.000151129	0.000371652	0.000476288	0.000263253	0.0679309	0.000203014	0.0345311	0.00163669	0.000207412	0.0517672	0.00481084	0.000259972	0.00200353	0.000584746	0.000796062	0.36774	0.00831538	0.000193661	0.000172542	0.00128382	0.00245224	0.000314496	0.00079494	0.0001812	0.00016613	0.00305322	0.412837	0.0118036
CD00899	0.0448314	0.0110165	0.00700008	0.0154057	0.0121314	0.00844949	0.0655475	0.00865367	0.0542863	0.0418457	0.0110538	0.198401	0.0642914	0.014912	0.0221444	0.0230661	0.0208322	0.0752475	0.0391243	0.00765757	0.00885371	0.0221622	0.0360915	0.0113541	0.0213816	0.00857424	0.00749072	0.043628	0.0622921	0.0322736
CD00900	0.0243939	0.000470035	0.000269834	0.000717476	0.000900441	0.000497012	0.289604	0.000324843	0.0326551	0.00277416	0.000458445	0.0548455	0.00394083	0.000600319	0.00421452	0.000781874	0.00142788	0.384497	0.00780716	0.000349792	0.000313325	0.00163814	0.00432699	0.00047845	0.00134132	0.000361803	0.000273456	0.00359367	0.161409	0.014734
CD00901	0.000130364	0.00189319	0.217406	0.000789017	0.00161769	0.00221038	0.000175556	0.0386109	0.000116062	0.00155474	0.00389985	0.000255656	0.000396148	0.00163141	0.000286661	0.0048587	0.00209424	0.000130503	0.000266427	0.0465173	0.0213543	0.000905075	0.000194972	0.0159529	0.000318371	0.00406829	0.631847	0.000182587	0.000141621	0.000193738
CD00902	0.0349566	0.00167727	0.000633011	0.00212376	0.00121128	0.00102928	0.0284408	0.000994057	0.0873615	0.00623091	0.000868519	0.285997	0.0293439	0.00103492	0.00372121	0.00296043	0.00194122	0.337251	0.0131674	0.000683111	0.000836402	0.00329697	0.0107751	0.00110314	0.00513278	0.000804032	0.000671483	0.0266037	0.0985804	0.0105685
CD00903	0.0688422	0.00549546	0.00136517	0.00478619	0.0021293	0.00202014	0.0203675	0.00240544	0.174372	0.00695925	0.00133444	0.0439072	0.152389	0.00166206	0.00561949	0.00879323	0.00292439	0.145072	0.0427702	0.00133371	0.00166183	0.00834184	0.0274841	0.00252124	0.0148617	0.00143839	0.00146343	0.0877124	0.138975	0.0209924
CD00904	0.231324	0.000326358	0.000156244	0.000365194	0.000597999	0.000337348	0.0331473	0.000202959	0.0951518	0.000751405	0.000173423	0.00593002	0.00311205	0.000223457	0.00394076	0.000472604	0.000679725	0.0524265	0.00751688	0.000206686	0.00015869	0.00117838	0.0039182	0.000309233	0.000924884	0.000181112	0.000167469	0.00369718	0.518905	0.0335172
CD00905	0.00559716	0.149516	0.00482479	0.18659	0.00156047	0.00708026	0.00326169	0.0150603	0.0111228	0.0103195	0.00761144	0.0183569	0.0159336	0.00569863	0.00239655	0.0133063	0.00177764	0.0122907	0.00283002	0.0024056	0.0156684	0.00217914	0.0226058	0.00236835	0.337106	0.0101128	0.00319827	0.122367	0.004792	0.00206189
CD00906	0.000306155	0.0122849	0.31966	0.00341492	0.00193852	0.00480527	0.000352193	0.255193	0.000298508	0.00276789	0.00879963	0.000615194	0.00111276	0.00400065	0.000530657	0.0157033	0.00228225	0.000320277	0.000554343	0.0244138	0.112846	0.00150687	0.000550796	0.0143035	0.00115949	0.0119203	0.197091	0.000575025	0.000318105	0.000374895
CD00907	0.000388684	0.000225302	0.00138654	0.000195474	0.935774	0.00129532	0.000800405	0.000487737	0.000211308	0.000496351	0.000623498	0.000269275	0.000252329	0.000754367	0.00393833	0.000461894	0.0310272	0.000196481	0.00062377	0.00919981	0.000431831	0.00178685	0.000250853	0.004083	0.000153414	0.000602934	0.00211062	0.000140922	0.000368042	0.00146391
CD00908	4.07699e-06	0.000270465	0.00121566	0.000167702	1.51933e-05	0.000131793	4.31291e-06	0.00152272	4.26817e-06	3.32838e-05	0.000945357	8.86979e-06	9.12323e-06	0.000127932	6.91597e-06	5.52519e-05	1.45229e-05	4.51826e-06	4.13684e-06	0.000116372	0.993489	7.6001e-06	1.03962e-05	3.30356e-05	3.02562e-05	0.00153659	0.000212653	1.05809e-05	3.57695e-06	3.52803e-06
CD00909	0.00309562	3.71235e-05	1.26113e-05	5.5587e-05	2.69234e-05	2.45019e-05	0.00147842	1.8548e-05	0.0231401	0.000102701	1.9661e-05	0.00343146	0.0004165	2.51406e-05	0.000122885	4.67331e-05	3.68862e-05	0.956066	0.000295836	1.36345e-05	1.68035e-05	5.82128e-05	0.000590559	1.92682e-05	0.000166736	1.80315e-05	1.22791e-05	0.00108081	0.00921317	0.000356786
CD00910	0.00119398	0.0215517	0.14822	0.00519286	0.00898908	0.0102072	0.0012979	0.114688	0.00108277	0.00515125	0.00692537	0.00188684	0.00471847	0.00543257	0.00204856	0.0506049	0.00978389	0.0010674	0.00273788	0.0610681	0.0291814	0.00905448	0.00161231	0.105248	0.00269879	0.0111978	0.372384	0.00170982	0.00128172	0.00178256
CD00911	0.197327	0.0100132	0.00391218	0.00884719	0.0101899	0.00661478	0.0360948	0.00457511	0.133978	0.00570852	0.00322106	0.0162919	0.0423087	0.00524886	0.0339203	0.010589	0.00850937	0.0368149	0.0555385	0.00439581	0.00345881	0.0175986	0.0763246	0.00679856	0.0213635	0.00388043	0.00403332	0.0528278	0.0914971	0.0881177
CD00912	0.000693925	0.00420056	0.0810704	0.00158427	0.0130104	0.0111885	0.000858698	0.0576214	0.000535828	0.0050132	0.00396534	0.000999862	0.00158004	0.00202092	0.0017394	0.0113731	0.0127121	0.00057798	0.0013884	0.212691	0.0136567	0.00550495	0.000719713	0.103835	0.000969323	0.00613557	0.44169	0.000698817	0.000738036	0.00122611
CD00913	0.000465088	0.0526209	0.247528	0.00895308	0.00213917	0.0482171	0.000369226	0.294648	0.000430942	0.0013216	0.0100195	0.000551095	0.000775352	0.00383898	0.000873903	0.00392149	0.00127326	0.000364528	0.000399868	0.0191291	0.192507	0.000765958	0.00102899	0.00390314	0.00279656	0.0659058	0.0334909	0.00101492	0.000344125	0.000403109
CD00914	0.00294844	0.0243423	0.0032294	0.62951	0.00135003	0.0104693	0.00156479	0.00319158	0.00391176	0.00130933	0.0141401	0.00216139	0.00145967	0.0250501	0.00283426	0.0015605	0.000866677	0.00222667	0.000724975	0.00166955	0.0078152	0.000603419	0.0395605	0.000821315	0.175016	0.0222091	0.00140612	0.0157288	0.00134197	0.00097728
CD00915	0.0508245	0.0230634	0.00609511	0.0179266	0.00779714	0.00775884	0.0361657	0.00992383	0.0806578	0.0203579	0.00550816	0.0535988	0.131925	0.00674719	0.014199	0.0301199	0.0102968	0.0972184	0.0674586	0.00563183	0.00688789	0.0247476	0.0407596	0.00988509	0.0350195	0.00590547	0.00613245	0.0627331	0.0892218	0.0354332
CD00916	0.30043	0.000540669	0.000227971	0.000705357	0.000685024	0.0004935	0.0279302	0.000304113	0.321025	0.00113938	0.000297148	0.011839	0.00470992	0.000397127	0.00436364	0.000691626	0.000784627	0.0970022	0.00611485	0.000276018	0.000260524	0.00121107	0.0105442	0.000385255	0.002029	0.000299324	0.000232298	0.011176	0.178296	0.0156097
CD00917	0.0318861	0.000285387	0.000278229	0.000361256	0.00327523	0.000545063	0.203307	0.000233991	0.00795154	0.000776694	0.000334395	0.00245758	0.00136931	0.00056517	0.0415579	0.000477415	0.00291568	0.00560198	0.00930064	0.000494294	0.000216125	0.00242528	0.00266934	0.000636874	0.000572359	0.000296824	0.000304674	0.0010804	0.0344534	0.64337
CD00919	0.00205897	0.00223316	0.0181103	0.00175595	0.583168	0.0175337	0.00400684	0.00607351	0.00127264	0.00447655	0.00628421	0.00196055	0.00161979	0.00516568	0.0149335	0.00366578	0.0942363	0.0013245	0.00292565	0.142223	0.00505698	0.00821965	0.00154423	0.0286961	0.00122297	0.00701402	0.0246856	0.00098852	0.00202056	0.00552313
CD00920	0.00144817	0.127597	0.0943173	0.0854193	0.00421515	0.0437676	0.00112519	0.0457806	0.00145246	0.00250839	0.0602049	0.00149716	0.00198801	0.0498737	0.00253019	0.00663203	0.00252436	0.00110423	0.0010464	0.0164529	0.167643	0.0015672	0.0051372	0.00494768	0.0144392	0.229827	0.019197	0.00370261	0.000980599	0.00107318
CD00921	0.00314255	0.0383009	0.0376838	0.00769943	0.00853888	0.00886997	0.00279873	0.106662	0.00303204	0.0126214	0.00531335	0.00524025	0.0279479	0.00453904	0.00328234	0.387242	0.0124836	0.00299028	0.00984485	0.0235535	0.0206802	0.029967	0.00362098	0.117289	0.00608346	0.00780963	0.0892802	0.0052837	0.00378628	0.00441256
CD00922	0.00145081	0.00132944	0.0100676	0.000882638	0.478004	0.00593842	0.00270228	0.00428347	0.00086313	0.00372602	0.00244378	0.00140827	0.00164098	0.00220172	0.00774458	0.00416523	0.237491	0.000893396	0.00352052	0.0881084	0.00266063	0.0168621	0.00090917	0.0837342	0.000693186	0.00266641	0.0259704	0.000658098	0.00162629	0.00535352
CD00923	0.000141019	0.00343853	0.0779822	0.00273646	0.00104255	0.0527681	0.000131766	0.00985942	0.000122577	0.000381723	0.0233908	0.000162797	0.000150115	0.00449693	0.000395725	0.00055172	0.000481764	0.000104672	9.82181e-05	0.0101702	0.0739662	0.000177533	0.000339949	0.000811034	0.00068673	0.728877	0.00607129	0.000244033	9.65713e-05	0.000122112
CD00925	0.000744449	0.000516023	0.00101373	0.0003441	0.00268958	0.000449052	0.00233483	0.00116178	0.000629849	0.014505	0.000518013	0.00315961	0.0081313	0.000540719	0.000898579	0.0138809	0.0341445	0.00115979	0.0254745	0.0018556	0.000642679	0.851345	0.000398435	0.0241813	0.000324359	0.00039109	0.00246169	0.000441304	0.00221587	0.00344673
CD00926	0.00137261	0.00186712	0.0186152	0.0012558	0.219403	0.00735953	0.00296221	0.00692608	0.000919276	0.00632055	0.00435053	0.00192943	0.00199665	0.0035301	0.00619659	0.00625473	0.316004	0.00107238	0.00361931	0.172592	0.0045657	0.0175913	0.000996004	0.130281	0.000864635	0.004249	0.050072	0.000753834	0.00169459	0.00438458
CD00927	0.0197252	0.00169039	0.00307074	0.00149964	0.111392	0.00449227	0.0571761	0.00228652	0.00778092	0.00571495	0.00203978	0.00743239	0.00661758	0.00268178	0.0981381	0.00442053	0.100625	0.00727787	0.0426653	0.00821262	0.00168469	0.0474142	0.00432187	0.0137194	0.00182092	0.00203668	0.00452319	0.00269353	0.0265298	0.400317
CD00928	6.87557e-05	0.000253614	0.00270578	0.000118269	0.00122054	0.000300407	0.00012398	0.0018826	5.68892e-05	0.00120368	0.000320916	0.000167859	0.000327232	0.000228018	0.000144163	0.0042441	0.00560144	7.39595e-05	0.000325857	0.00671637	0.000694052	0.00285685	6.2556e-05	0.940967	7.40599e-05	0.000291847	0.0286337	6.34756e-05	0.000101877	0.000170491
CD00930	0.0141989	0.000443834	0.000201525	0.000697238	0.000453806	0.000334187	0.0315223	0.000282586	0.0333249	0.00296943	0.000355832	0.100279	0.00579975	0.000447987	0.00166733	0.000804844	0.000772793	0.710457	0.00535761	0.000229839	0.000271951	0.00111621	0.00444341	0.000342324	0.00152446	0.000275357	0.00020461	0.00584354	0.0704095	0.00496767
CD00931	0.0142173	0.00236927	0.00554455	0.00296359	0.139621	0.00613024	0.117576	0.00321328	0.00801113	0.0141193	0.00721115	0.0136109	0.00712704	0.0124617	0.0858843	0.006197	0.297931	0.0102472	0.0328317	0.0141489	0.00342654	0.0381446	0.00652528	0.016723	0.00277333	0.00451287	0.00687716	0.00327462	0.0222101	0.0941157
CD00932	0.000828819	0.0206216	0.218116	0.00502242	0.00582112	0.0661696	0.00070757	0.356386	0.000697992	0.00282836	0.0076121	0.00102523	0.00139791	0.0031099	0.00175073	0.00725467	0.00346875	0.00062782	0.00081905	0.0654211	0.0641538	0.00187917	0.00125148	0.0125223	0.00250713	0.029082	0.11607	0.00132848	0.000657165	0.000861371
CD00933	0.0222464	0.00262694	0.000856113	0.00251842	0.00137302	0.000980711	0.0180891	0.00141452	0.0537288	0.00719819	0.000910527	0.109518	0.417238	0.00121436	0.00288043	0.00798609	0.00253808	0.119516	0.05648	0.000859527	0.00103583	0.00836369	0.00960718	0.00195849	0.00569441	0.000844594	0.000994992	0.0258506	0.102291	0.0131865
CD00934	0.00637332	0.014032	0.0364613	0.00893196	0.0259852	0.0170758	0.0110103	0.0573752	0.00575176	0.178177	0.0174565	0.0290394	0.024837	0.0103367	0.00952607	0.0902238	0.0749242	0.00874813	0.0157484	0.0504818	0.0312748	0.0440216	0.00544837	0.104568	0.00671815	0.0159013	0.0729325	0.00701194	0.009334	0.0102932
CD00935	0.00150929	0.38863	0.0362783	0.0622649	0.00236241	0.0131694	0.0012347	0.163624	0.00179627	0.00717409	0.0184264	0.00284748	0.00507332	0.00968429	0.00157749	0.0267294	0.00244829	0.00178664	0.00161982	0.00849959	0.15591	0.00241387	0.00422958	0.00637528	0.0177721	0.03102	0.0172078	0.00584112	0.00136528	0.00112862
CD00936	9.34153e-06	0.000106237	0.0095318	3.81052e-05	0.000146338	0.000166255	1.16993e-05	0.00263181	7.85529e-06	8.2816e-05	0.000127418	1.6505e-05	2.72378e-05	6.17268e-05	2.13746e-05	0.000309155	0.000168866	8.39862e-06	1.90078e-05	0.00584188	0.000663168	7.32876e-05	1.20186e-05	0.00222501	1.84611e-05	0.000184354	0.977453	1.18579e-05	9.85506e-06	1.46722e-05
CD00937	0.0005805	0.000720025	0.00589976	0.000496981	0.0386098	0.00162867	0.00140909	0.00265085	0.000406045	0.00462801	0.00169464	0.000998227	0.00133072	0.00160779	0.00194567	0.0050945	0.6105	0.000506842	0.00276964	0.033047	0.00176298	0.023992	0.000423686	0.231175	0.000351651	0.00129269	0.0211251	0.00033308	0.00085345	0.00216495
CD00938	0.00587909	0.000142622	0.000154349	0.000148684	0.00169824	0.000231083	0.10207	0.000146716	0.00239698	0.000799498	0.000149996	0.00242861	0.00135327	0.000208051	0.00538185	0.00040507	0.00316847	0.0034937	0.0220559	0.000293588	0.000115716	0.00405143	0.000641949	0.000562311	0.000218032	0.000130945	0.000201931	0.000432847	0.0307816	0.810258
CD00939	0.00352387	0.0152244	0.0798285	0.0113621	0.0225258	0.0153412	0.00599052	0.063687	0.00321483	0.0860189	0.046591	0.00861322	0.0118586	0.0288192	0.00651095	0.0821286	0.0523097	0.00424632	0.00936872	0.0784191	0.0643913	0.0268483	0.00483069	0.105946	0.00602083	0.0245385	0.117217	0.00433235	0.00458738	0.00570461
CD00940	0.000578263	0.000512572	0.00446911	0.000449415	0.891547	0.00488168	0.000995834	0.00123485	0.000330197	0.000832772	0.00181562	0.00041581	0.000361241	0.00185632	0.00600911	0.000763361	0.0225268	0.000298112	0.000675787	0.0399972	0.00120854	0.0017533	0.000461502	0.00593718	0.000317391	0.00196544	0.00557572	0.000256868	0.000481171	0.0014916
CD00941	0.00913358	0.0277462	0.0116876	0.0264598	0.00623255	0.00560964	0.0140694	0.0193682	0.0138873	0.0899453	0.0148039	0.0674308	0.204433	0.0196415	0.00544712	0.203392	0.0146955	0.0245187	0.0352084	0.00810235	0.0181842	0.0309119	0.0150501	0.0197196	0.0216526	0.00931474	0.0128758	0.0232994	0.0176629	0.00951526
CD00942	0.000928237	0.00176126	0.0223208	0.00114035	0.0727236	0.00495684	0.00206672	0.00798686	0.000671012	0.00821901	0.00459845	0.00153419	0.00187521	0.00349711	0.00335213	0.00847426	0.264932	0.000842029	0.0032176	0.183555	0.00516667	0.0194757	0.000770617	0.290094	0.000724449	0.00373298	0.0766764	0.000596633	0.00126003	0.00284948
CD00943	0.0657028	0.0149719	0.0162966	0.0168414	0.0746406	0.0488327	0.0436473	0.0125451	0.0326996	0.0127786	0.0161907	0.0126189	0.0124422	0.0208886	0.214723	0.0113567	0.030343	0.0195887	0.0219402	0.0252306	0.0122651	0.0188737	0.0547672	0.0163993	0.0215799	0.0189958	0.0136966	0.0205684	0.0318148	0.0667599
CD00944	0.00935846	0.00213727	0.00212529	0.00163399	0.00609978	0.00176229	0.0288256	0.00313752	0.00831459	0.0605244	0.00157182	0.0588981	0.0984282	0.00162114	0.00547575	0.0235936	0.0279675	0.0209166	0.330616	0.00325026	0.00186239	0.189225	0.00313337	0.0139639	0.00213584	0.00131354	0.00363813	0.00431046	0.0475869	0.0365715
CD00945	0.00256142	0.000625605	0.000871644	0.000509429	0.00431973	0.000602005	0.0148302	0.000898644	0.00204024	0.00959343	0.000627416	0.00879588	0.0143385	0.000802112	0.00258111	0.00626304	0.0344974	0.0042849	0.389492	0.0015763	0.000600838	0.450345	0.000926353	0.00825502	0.000563925	0.000476214	0.00154002	0.000896077	0.0124684	0.0238168
CD00946	7.39784e-05	4.13652e-05	6.9839e-05	2.47621e-05	0.000241345	3.49618e-05	0.000181342	7.76819e-05	5.75433e-05	0.000351712	2.97337e-05	0.000162182	0.000702734	3.41513e-05	8.40929e-05	0.000802403	0.00169866	8.65188e-05	0.0044835	0.000129533	3.92813e-05	0.987874	3.42336e-05	0.00176916	2.57402e-05	2.61603e-05	0.00016538	3.65272e-05	0.000212496	0.000449427
CD00947	0.0122933	0.00175666	0.000964897	0.00209372	0.00193	0.001279	0.0335336	0.00142307	0.0186712	0.0157777	0.00131565	0.677483	0.0258408	0.00144408	0.00388983	0.00459766	0.0041048	0.0907604	0.0162323	0.00112529	0.00119784	0.0059049	0.0050472	0.00196675	0.00330759	0.00108924	0.00109939	0.00851637	0.04491	0.0104439
CD00948	0.000490865	0.0053325	0.0115699	0.0144989	0.00154093	0.00497369	0.000699345	0.00596044	0.000535139	0.00296487	0.651406	0.00125932	0.000786363	0.185448	0.000923772	0.00233556	0.00160923	0.000611769	0.000450607	0.00456784	0.0412872	0.000660064	0.00141019	0.00165606	0.00267775	0.0482513	0.00420128	0.00102301	0.000445538	0.000422962
CD00949	0.0125566	0.00973456	0.018468	0.0206994	0.0337044	0.0145569	0.0411111	0.0106212	0.0118919	0.0432929	0.0969312	0.0328405	0.0131443	0.311821	0.0282176	0.0165972	0.0572249	0.0162851	0.0158628	0.0229096	0.0202894	0.0175494	0.0193568	0.0178101	0.0123607	0.0268355	0.0153034	0.0100392	0.0150885	0.0168961
CD00950	0.102689	0.00267459	0.00211085	0.00226535	0.0146307	0.00349031	0.0442832	0.0021006	0.0332707	0.00366105	0.00149459	0.00860693	0.0158585	0.00224542	0.0492427	0.00501536	0.0121255	0.0152829	0.0751306	0.00338537	0.0014829	0.0240698	0.0132771	0.00609819	0.00403456	0.00169952	0.00263083	0.00853072	0.0785678	0.460044
CD00951	0.0393149	0.02847	0.00842903	0.0107151	0.0105853	0.0096996	0.0187857	0.0181679	0.0412551	0.017851	0.00380523	0.031485	0.255119	0.00389483	0.0130459	0.0656647	0.0134312	0.0352557	0.0870128	0.00844162	0.00737026	0.0544455	0.0193099	0.0221951	0.0204605	0.00534531	0.011264	0.0424316	0.0572221	0.0395266
CD00952	0.0152777	0.000402744	0.000326468	0.000387511	0.00203842	0.000418669	0.0511378	0.000341756	0.00798551	0.0014902	0.000292129	0.00472133	0.00689774	0.000443859	0.00530731	0.00127079	0.00362665	0.0091935	0.279121	0.00051774	0.000255326	0.0118134	0.00191869	0.00121768	0.000632664	0.000262657	0.000424695	0.00140905	0.111337	0.47953
CD00953	0.0185445	0.0263879	0.00829604	0.106621	0.00581349	0.00981307	0.0277655	0.0109193	0.0359427	0.0477525	0.0383633	0.139626	0.0313072	0.0556902	0.0103536	0.0191447	0.00850549	0.0687547	0.0120871	0.00592362	0.0190974	0.00752763	0.0652036	0.00587289	0.0887942	0.0189454	0.00593142	0.0696242	0.0223094	0.00908158
CD00955	0.199315	0.000754918	0.000254083	0.000808992	0.000660512	0.000493425	0.0147643	0.000357075	0.451429	0.000956032	0.000271067	0.0098348	0.00949556	0.000375324	0.0031765	0.000935986	0.000745538	0.0692944	0.00948576	0.000288278	0.000274628	0.00155527	0.0102459	0.000456587	0.00252838	0.000299649	0.000264769	0.0159462	0.179136	0.0155956
CD00957	0.000492151	0.00195541	0.0334178	0.000904084	0.0143529	0.00349038	0.000750299	0.0131139	0.000376905	0.00370021	0.00263141	0.000719527	0.00136404	0.00190868	0.00129555	0.0108886	0.0234407	0.000419489	0.0015936	0.126373	0.00545961	0.00930934	0.000489832	0.489659	0.000553048	0.00276776	0.246395	0.000422188	0.000600537	0.00115451
CD00958	0.0208059	0.0599891	0.0255813	0.022499	0.0171803	0.0268329	0.0170486	0.0742881	0.0213691	0.0655309	0.0114083	0.0331634	0.0769497	0.00813997	0.0147763	0.111479	0.0228875	0.027041	0.0350491	0.0231098	0.0270507	0.0434295	0.0181272	0.0414489	0.0279273	0.0155696	0.0311019	0.0309607	0.0275843	0.0216712
CD00959	0.000305277	0.0126969	0.0215463	0.00230636	0.000994465	0.00487043	0.000281297	0.863664	0.000301661	0.00286414	0.00234945	0.000641179	0.00107012	0.000917047	0.000412878	0.00999484	0.00111746	0.000330297	0.000417946	0.00638989	0.031072	0.00094517	0.000472636	0.0048833	0.00119086	0.00489244	0.0217756	0.000687576	0.000302644	0.000305755
CD00960	0.00182804	0.0677867	0.01551	0.409633	0.00242289	0.0409884	0.00114555	0.0122086	0.0019367	0.00181148	0.0574065	0.00148283	0.00141668	0.0547586	0.00277922	0.00278071	0.00137906	0.00128012	0.00074222	0.00524276	0.0499981	0.000844139	0.0117687	0.00176124	0.043199	0.195022	0.00456653	0.0064094	0.000974114	0.000916628
CD00961	0.000789781	0.00196731	0.0335682	0.00104637	0.0786289	0.00941278	0.00125064	0.0105992	0.000542901	0.00345192	0.00332009	0.000955923	0.00120077	0.0022054	0.00316589	0.00500198	0.0465601	0.000582676	0.00168008	0.53913	0.00524448	0.00748282	0.000666114	0.116742	0.000680249	0.00431149	0.116471	0.000529488	0.000858127	0.00195424
CD00962	0.0855385	0.000248964	0.000106155	0.000307616	0.000321374	0.000215502	0.0236249	0.00014648	0.134822	0.000702003	0.000134615	0.00961186	0.00300767	0.000171646	0.00177934	0.000368201	0.00041554	0.216149	0.00467416	0.000130426	0.00012029	0.000719761	0.00334584	0.000196291	0.000825876	0.000131852	0.000111054	0.00406574	0.498025	0.00998235
CD00963	0.547112	0.00138363	0.000789452	0.00157268	0.00387429	0.00197573	0.0398545	0.000864776	0.0832237	0.0018029	0.00082693	0.00604995	0.00547951	0.001188	0.0391695	0.0015474	0.0029034	0.0202079	0.0133056	0.00110531	0.000717716	0.00380082	0.0218495	0.00136559	0.00373401	0.00092754	0.000807337	0.0103878	0.0789731	0.1032
CD00964	0.00196475	0.179854	0.0164301	0.468052	0.00218096	0.0113858	0.00153927	0.0201934	0.00253681	0.00377031	0.0371262	0.00300862	0.00374051	0.043688	0.00204487	0.00870477	0.00191951	0.00212941	0.00139909	0.00499529	0.0578829	0.00159017	0.00967678	0.00303294	0.0463027	0.046702	0.00652448	0.00896885	0.0014834	0.00117209
CD00965	2.22666e-05	0.000205108	0.0373232	9.35194e-05	0.000480479	0.00044671	3.0131e-05	0.003185	1.83901e-05	0.000193085	0.000485512	3.84624e-05	5.50291e-05	0.000227922	5.86539e-05	0.000504302	0.000516399	1.96735e-05	4.30379e-05	0.0378921	0.00174559	0.000159978	2.96465e-05	0.00422166	4.23965e-05	0.000590611	0.911286	2.64029e-05	2.30655e-05	3.58493e-05
CD00966	0.163433	0.000520946	0.000200091	0.000664888	0.000556253	0.000366823	0.0229105	0.000261667	0.38074	0.000924734	0.000253343	0.009296	0.00676294	0.000379782	0.00291434	0.000724011	0.000677075	0.0940231	0.00948972	0.000231304	0.000223214	0.00131114	0.0104583	0.000359803	0.00191847	0.000246551	0.000204993	0.010381	0.264189	0.0153779
CD00967	0.0257516	0.00436408	0.00725671	0.00529318	0.0630692	0.00640256	0.111089	0.00478231	0.0162669	0.0178266	0.00869475	0.0200328	0.020006	0.0192865	0.0580071	0.0137887	0.13102	0.0175634	0.105015	0.0134656	0.00491129	0.0817488	0.0140701	0.0241202	0.00543595	0.00556267	0.00911064	0.00700143	0.0426066	0.136451
CD00968	0.00953198	0.00395503	0.00379969	0.00426098	0.00689631	0.0026856	0.0431198	0.00496301	0.0109753	0.303386	0.00501161	0.116533	0.0796498	0.00574477	0.00654993	0.0351606	0.0305048	0.0363693	0.115023	0.00477273	0.00425375	0.0670519	0.00628637	0.013672	0.00454094	0.00290653	0.00516832	0.00704917	0.0387422	0.0214354
CD00970	0.000228751	0.00521197	0.377616	0.00238141	0.00181641	0.00452005	0.00029305	0.124614	0.000217404	0.00307391	0.0155572	0.000523237	0.000694113	0.00448631	0.000452776	0.00781455	0.0022867	0.000245947	0.000380608	0.0321301	0.20053	0.00103893	0.000403175	0.010114	0.000777811	0.0150084	0.186665	0.000399611	0.000236739	0.00028213
CD00971	0.000338582	0.00931152	0.213677	0.00372856	0.00211792	0.00514558	0.000445965	0.258362	0.000338683	0.00592162	0.0163152	0.000957223	0.00127355	0.0050407	0.000592392	0.0173256	0.00310486	0.000408926	0.000608575	0.0265523	0.229944	0.00164551	0.000579487	0.0142999	0.00121901	0.0160614	0.163257	0.000641388	0.000374517	0.000412198
CD00972	0.0605372	0.000190732	0.000123085	0.000300738	0.000606465	0.000256121	0.706056	0.000128395	0.0294995	0.000667865	0.000203397	0.00599044	0.00123123	0.000318307	0.00586133	0.000278241	0.000731608	0.0357943	0.00380179	0.0001729	0.000128317	0.000743555	0.00349261	0.000217636	0.00059767	0.0001676	0.000123375	0.00164657	0.116129	0.0240036
CD00973	0.00468526	0.0110241	0.0461285	0.0156959	0.0303635	0.0143046	0.0115236	0.0212441	0.00444588	0.055625	0.149936	0.0151662	0.0101749	0.218029	0.0106001	0.0299966	0.071063	0.00609315	0.00944422	0.0513029	0.0430257	0.0186225	0.00713802	0.0404276	0.00713833	0.0351955	0.0433291	0.00504209	0.00596654	0.00726846
CD00974	0.00186613	0.00457299	0.0238824	0.00286881	0.0215995	0.00405023	0.00382032	0.0134887	0.00159242	0.0183313	0.00734626	0.00421625	0.00944144	0.00877691	0.00360922	0.0654528	0.104684	0.00200938	0.0118055	0.0397439	0.00920693	0.0809421	0.00184236	0.467068	0.00182587	0.00500951	0.0713828	0.0016111	0.00293826	0.00501435
CD00975	0.00718113	0.0106423	0.0299519	0.0116378	0.0377923	0.0110067	0.0227275	0.0197506	0.00671329	0.128177	0.0414538	0.0226201	0.0216814	0.0523487	0.0135729	0.0570272	0.152165	0.0110361	0.0307318	0.0415699	0.0235561	0.0673338	0.00807351	0.0749004	0.00709998	0.016421	0.037918	0.00596983	0.0126636	0.0162763
CD00976	2.75423e-05	0.000183237	0.000534597	0.00064456	0.000108445	0.000526683	3.53786e-05	0.00018791	2.65696e-05	8.26169e-05	0.886995	4.12679e-05	2.48692e-05	0.101102	7.29588e-05	5.96649e-05	7.42436e-05	2.57072e-05	1.79421e-05	0.000269874	0.00131971	2.48656e-05	8.95606e-05	6.07908e-05	0.000131011	0.00708467	0.000159622	4.62214e-05	2.02789e-05	2.20995e-05
CD00978	1.43188e-05	0.000179285	0.000701593	0.00042983	5.79583e-05	0.000287599	1.88885e-05	0.000287476	1.45644e-05	9.07738e-05	0.982898	2.98002e-05	2.00571e-05	0.00523304	3.10096e-05	6.7528e-05	5.21888e-05	1.58331e-05	1.2258e-05	0.000233803	0.00380271	1.92692e-05	4.09161e-05	5.75186e-05	7.81126e-05	0.00508296	0.000189953	2.84117e-05	1.21376e-05	1.24062e-05
CD00980	1.14736e-05	9.19105e-05	0.000311391	0.000260061	4.57493e-05	0.0002491	1.56735e-05	0.000133876	1.13516e-05	6.12983e-05	0.990178	2.24366e-05	1.25705e-05	0.00347939	2.77202e-05	3.47363e-05	3.75276e-05	1.23723e-05	8.42074e-06	0.000145721	0.00119142	1.24372e-05	3.23521e-05	3.29315e-05	5.46142e-05	0.00339191	9.44661e-05	2.05017e-05	9.28993e-06	9.57867e-06
CD00981	0.00584737	0.0603984	0.0367926	0.0288282	0.0110092	0.495421	0.00346267	0.0653096	0.00496327	0.0065803	0.0166147	0.00479674	0.00408059	0.00777921	0.0102012	0.00797443	0.00549554	0.00379448	0.0023805	0.0242709	0.0461642	0.00325236	0.0100418	0.00767697	0.0220317	0.06824	0.0189651	0.0107613	0.00332133	0.00354386
CD00982	5.10463e-06	5.87694e-05	0.000223795	0.000149218	2.07108e-05	0.00012495	6.63835e-06	9.2606e-05	5.12233e-06	2.94948e-05	0.99379	1.01494e-05	6.39563e-06	0.00150565	1.15802e-05	2.00892e-05	1.73951e-05	5.51059e-06	4.01043e-06	8.05676e-05	0.00118552	6.17555e-06	1.46179e-05	1.79983e-05	2.76176e-05	0.00250282	5.92383e-05	9.90477e-06	4.1846e-06	4.2971e-06
CD00983	4.73489e-06	3.49849e-05	0.000114295	0.000106989	1.88786e-05	9.28967e-05	6.4701e-06	4.57386e-05	4.66358e-06	2.18624e-05	0.994764	8.72419e-06	4.96484e-06	0.00293502	1.17195e-05	1.31585e-05	1.49879e-05	4.95251e-06	3.41277e-06	5.53525e-05	0.000376319	4.9474e-06	1.38793e-05	1.27134e-05	2.22406e-05	0.00125118	3.49932e-05	8.26792e-06	3.76797e-06	3.94176e-06
CD00984	9.07676e-06	9.29992e-05	0.000569928	0.0001972	4.80965e-05	0.000326761	1.18542e-05	0.000178641	8.65821e-06	4.8559e-05	0.986605	1.64078e-05	1.04701e-05	0.00210896	2.35556e-05	3.35104e-05	3.61476e-05	9.10037e-06	7.06322e-06	0.000216627	0.0021315	1.14464e-05	2.38898e-05	3.6711e-05	4.16257e-05	0.00703038	0.000134845	1.57037e-05	7.27969e-06	8.02607e-06
CD00985	0.00463466	0.153782	0.0573201	0.0318875	0.00905073	0.253231	0.0026567	0.170693	0.00417183	0.00630654	0.0137911	0.00419289	0.00509356	0.00688571	0.00669442	0.0128245	0.00509224	0.00315468	0.00248605	0.0268178	0.0671166	0.00372486	0.00831026	0.0103979	0.0227461	0.0600947	0.0302827	0.0106361	0.0028829	0.00304036
CD00986	3.8274e-06	3.09723e-05	0.000103528	9.24932e-05	1.53401e-05	9.03876e-05	5.07743e-06	4.17767e-05	3.75876e-06	1.75765e-05	0.995999	6.95692e-06	3.97191e-06	0.00160469	9.49009e-06	1.06923e-05	1.18264e-05	3.96226e-06	2.69009e-06	4.77655e-05	0.000375342	3.9262e-06	1.11995e-05	1.03582e-05	1.87446e-05	0.00143121	3.00247e-05	6.81754e-06	3.00366e-06	3.13818e-06
CD00987	0.000311396	0.002257	0.00740679	0.0052715	0.00118555	0.00297763	0.000497206	0.00373082	0.000323235	0.0030386	0.822493	0.000824169	0.000495985	0.0868805	0.000640791	0.0015867	0.00139153	0.000397146	0.000318428	0.00365567	0.024538	0.000496152	0.00079309	0.0012768	0.0012723	0.0217318	0.00305409	0.000557837	0.00029964	0.000296446
CD00988	0.000276529	0.000964665	0.00139156	0.00451948	0.000647202	0.00226298	0.000300711	0.000610843	0.000264003	0.000346689	0.0394799	0.000291573	0.000173897	0.928005	0.000699837	0.000293095	0.000390311	0.000210224	0.000130704	0.000895221	0.00246201	0.000150316	0.00117858	0.000278522	0.00124244	0.011185	0.000547116	0.00044887	0.000169503	0.000183232
CD00989	0.0269212	0.00521772	0.00234759	0.0136011	0.00357472	0.0035135	0.0737876	0.00283218	0.0575062	0.0232674	0.00744034	0.319806	0.0197843	0.0113851	0.00996357	0.00622106	0.00567667	0.221828	0.0129837	0.00228641	0.0038095	0.00521285	0.0401764	0.00260315	0.0198367	0.00432736	0.00198979	0.0345493	0.0455329	0.012018
CD00990	1.97932e-05	0.000161346	0.000483295	0.000562682	7.89872e-05	0.000617419	2.34065e-05	0.000164845	1.88782e-05	5.42597e-05	0.959188	2.76281e-05	1.69268e-05	0.0222046	5.35439e-05	4.13359e-05	4.90001e-05	1.76235e-05	1.19027e-05	0.000219276	0.00134488	1.66315e-05	6.5697e-05	4.28326e-05	0.000105362	0.0142205	0.000125503	3.46202e-05	1.387e-05	1.51861e-05
CD00991	6.79707e-05	0.00279003	0.0425689	0.00241351	0.000363489	0.0061362	6.8261e-05	0.00862236	6.4927e-05	0.00028676	0.0372157	0.000103352	9.87646e-05	0.00398559	0.000151561	0.000439501	0.000239839	6.04115e-05	5.5796e-05	0.00325773	0.549981	0.00010052	0.000181137	0.00045113	0.000436812	0.336251	0.00335283	0.000144225	5.17169e-05	5.83684e-05
CD00992	3.22774e-05	0.00018105	0.00047311	0.000663604	0.000122904	0.000482235	4.11229e-05	0.000163125	3.08438e-05	7.77355e-05	0.1169	4.37806e-05	2.7244e-05	0.87399	8.75881e-05	6.07641e-05	8.06239e-05	2.85904e-05	2.04677e-05	0.000259742	0.000943174	2.74414e-05	0.00010966	6.31121e-05	0.000144337	0.00469359	0.00015169	5.16044e-05	2.3156e-05	2.58215e-05
CD00993	0.000805864	0.00133522	0.0149897	0.000889618	0.0477891	0.0034684	0.00177286	0.00645832	0.00057881	0.0090649	0.00356496	0.00148759	0.00181817	0.00271078	0.00267466	0.00853769	0.336451	0.000729052	0.00295702	0.10387	0.0041521	0.0202164	0.000645789	0.352678	0.000591923	0.00276884	0.062917	0.000527742	0.00110742	0.0024405
CD00994	0.0006074	0.0249458	0.0275762	0.0229862	0.00176663	0.199284	0.000409341	0.0182057	0.000552965	0.00088971	0.0237723	0.000542076	0.000510861	0.0083932	0.00128088	0.00137537	0.000831256	0.000399084	0.000286253	0.00694287	0.0758599	0.000414897	0.00201657	0.00128583	0.00560455	0.565548	0.00550468	0.00148971	0.000340849	0.00037707
CD00995	0.000377662	0.00286856	0.00413412	0.0129473	0.000880057	0.0051807	0.000490178	0.00262294	0.000407161	0.00160005	0.815841	0.000828635	0.000382886	0.06827	0.00074993	0.000841038	0.000756385	0.000448458	0.000230791	0.00203342	0.0179202	0.000293438	0.00124917	0.000622026	0.0023845	0.0527922	0.00147386	0.000813609	0.000295105	0.000265047
CD00996	0.000246039	0.00118998	0.0281349	0.00059334	0.00533154	0.001749	0.000408804	0.0110436	0.000202455	0.00364372	0.00230925	0.000526802	0.000873919	0.00146592	0.000584775	0.0101234	0.0144994	0.000244197	0.000802506	0.0718615	0.00518516	0.00463006	0.000264764	0.386647	0.000326031	0.00200658	0.444026	0.000248055	0.000314759	0.000517142
CD00997	0.000860893	0.00282482	0.0295231	0.00174387	0.0150075	0.00321754	0.00175511	0.0131938	0.000730459	0.01391	0.00664649	0.00215224	0.00363247	0.00591576	0.00192005	0.0339055	0.0748905	0.000945919	0.00392039	0.0591556	0.0091079	0.0250109	0.000900949	0.550357	0.000986688	0.00430348	0.129348	0.000799915	0.0012589	0.00207416
CD00998	5.38214e-06	2.35173e-05	5.10289e-05	8.67931e-05	1.89764e-05	5.80262e-05	6.55815e-06	1.77134e-05	5.0366e-06	8.92183e-06	0.00214011	6.05391e-06	4.00629e-06	0.996976	1.51089e-05	7.94907e-06	1.13874e-05	4.30042e-06	3.19226e-06	3.1377e-05	7.82604e-05	4.05293e-06	1.94723e-05	8.49885e-06	2.17628e-05	0.000352489	1.80887e-05	7.96454e-06	3.64932e-06	4.23334e-06
CD00999	0.00585896	0.00106209	0.000487376	0.000830093	0.00091333	0.000457448	0.0104021	0.000796375	0.00901216	0.00629831	0.000418877	0.0430175	0.571588	0.000517036	0.00135235	0.00685053	0.00229957	0.0301918	0.218212	0.000548952	0.000504108	0.0146858	0.0020731	0.0017442	0.00141602	0.000375554	0.000656425	0.00391974	0.0533265	0.0101835
CD01000	0.00095982	0.883335	0.00411346	0.0230312	0.000686259	0.00602634	0.000464423	0.0170125	0.00119419	0.00107167	0.00183081	0.00107151	0.00199834	0.00130606	0.00070726	0.00395121	0.000542274	0.000845636	0.000548528	0.00150901	0.00851157	0.000627825	0.00278287	0.00117271	0.0197969	0.00529694	0.00236445	0.00611985	0.00063918	0.000481772
CD01001	0.00297332	0.00184574	0.00140772	0.0011437	0.00215679	0.000816315	0.0062109	0.00234605	0.00335369	0.023357	0.00086905	0.0205591	0.447089	0.000976224	0.00158143	0.0553856	0.00883124	0.00725948	0.2027	0.00167828	0.00124091	0.166446	0.00156381	0.0106195	0.00138219	0.000737845	0.00251192	0.00249626	0.0123445	0.00811561
CD01002	0.0132001	0.000115783	3.7456e-05	0.000175533	8.09458e-05	7.58726e-05	0.00409641	5.3782e-05	0.17035	0.000240689	5.75252e-05	0.00751432	0.00110785	7.64526e-05	0.00039856	0.000128478	0.000103315	0.769261	0.000777928	4.01164e-05	4.90211e-05	0.000158792	0.00221833	5.49252e-05	0.000559004	5.48735e-05	3.584e-05	0.00397775	0.0239273	0.00107254
CD01003	0.0768467	0.00696777	0.00417765	0.00560522	0.0128625	0.00660978	0.0743146	0.00576866	0.0636524	0.016347	0.00323918	0.0913295	0.0636641	0.00363693	0.0264583	0.0146812	0.0181901	0.0759961	0.0754523	0.00564882	0.00372802	0.0325112	0.0165048	0.0105193	0.00970109	0.00372458	0.00524901	0.0238569	0.14768	0.0950767
CD01004	0.807434	0.000243965	0.000116874	0.00041306	0.000483524	0.000352565	0.0177319	0.000120197	0.105774	0.000273507	0.000183816	0.00171661	0.000663038	0.000303177	0.00925711	0.000184861	0.000349834	0.00975249	0.00113932	0.000147959	0.000123039	0.000334406	0.0144182	0.000145293	0.00110959	0.000191777	0.000102489	0.003267	0.0159849	0.00768151
CD01005	0.0189647	0.0209078	0.0115809	0.12239	0.0114332	0.105359	0.0110813	0.00852999	0.0170293	0.00561574	0.0740427	0.00866819	0.00372541	0.102636	0.0422086	0.00382278	0.00531517	0.0095206	0.00286003	0.00941932	0.0204486	0.00245476	0.138194	0.00330088	0.0914689	0.100983	0.00536992	0.0300495	0.0065577	0.00606212
CD01006	0.00657492	0.00555032	0.0297769	0.00822891	0.340435	0.0594154	0.0107725	0.00800898	0.00397707	0.00628162	0.056999	0.00381131	0.00265663	0.106011	0.0840148	0.00459225	0.0454467	0.00326221	0.00432663	0.0851333	0.0139869	0.00679019	0.00878039	0.0140501	0.00501181	0.0394621	0.0187671	0.00325828	0.00435467	0.0102633
CD01007	0.00249741	0.00251942	0.022237	0.00275406	0.588262	0.0241016	0.00465306	0.00544956	0.00153764	0.00415503	0.0174141	0.00210565	0.00152759	0.0197356	0.0243853	0.00319073	0.0646963	0.00142431	0.00250197	0.127873	0.00733344	0.00547205	0.00248514	0.0165542	0.00171841	0.0145044	0.0204954	0.00127599	0.00202092	0.00511851
CD01008	0.000347637	4.21672e-05	4.31988e-05	3.48259e-05	0.000214304	3.73897e-05	0.00164238	4.80719e-05	0.000260523	0.000366418	3.26322e-05	0.000603406	0.00145437	4.41314e-05	0.000218698	0.000304108	0.000852641	0.000498919	0.973908	7.13028e-05	3.20188e-05	0.011087	9.10177e-05	0.000289583	4.62469e-05	2.69298e-05	6.82393e-05	8.73876e-05	0.00246818	0.00477848
CD01009	9.91451e-05	0.00308837	0.638428	0.00163267	0.000861659	0.00971952	0.000109229	0.027617	9.01979e-05	0.000515067	0.0148852	0.000155611	0.000162665	0.00275543	0.000244156	0.000891913	0.000566991	8.87431e-05	0.000101033	0.0166005	0.19952	0.000216576	0.000203694	0.00137521	0.000424189	0.0606717	0.0186198	0.000170584	8.26192e-05	0.000102716
CD01010	0.000108991	0.00645482	0.0118271	0.00692737	0.000322639	0.00375079	0.000105031	0.012269	0.000115323	0.000585571	0.0323301	0.000213997	0.00019418	0.00432452	0.000181706	0.000840874	0.000274739	0.000112851	8.73113e-05	0.00177372	0.838836	0.000141607	0.000326328	0.000499534	0.00102466	0.0734376	0.00244969	0.000316772	8.58131e-05	8.19112e-05
CD01011	5.08481e-05	0.00213354	0.0798738	0.0011529	0.000304017	0.00369734	5.26112e-05	0.0211626	4.80306e-05	0.000304629	0.00932003	8.3671e-05	8.99529e-05	0.00139948	0.000108272	0.000517808	0.000227671	4.7294e-05	4.98042e-05	0.00388945	0.836383	0.000100312	0.000116202	0.000552001	0.00027286	0.0321536	0.00571492	0.000103375	4.19036e-05	4.79665e-05
CD01012	0.0205381	0.00203534	0.00355326	0.00205048	0.144289	0.0104051	0.020244	0.0021324	0.00698751	0.00228295	0.00260608	0.00327388	0.00266405	0.00381171	0.625988	0.00219229	0.0205886	0.00402091	0.007281	0.00880195	0.00187908	0.0074077	0.00688039	0.0058333	0.00247385	0.00327631	0.00373303	0.00290354	0.00967281	0.0601928
CD01013	0.00769392	0.00179134	0.00511178	0.00221605	0.464326	0.0130231	0.0126661	0.00212989	0.00340688	0.00229099	0.00527168	0.00221143	0.0016229	0.009418	0.358551	0.0018474	0.0285156	0.00238289	0.00405305	0.0152641	0.00246511	0.00516174	0.0051502	0.00590203	0.00201194	0.005182	0.00458486	0.0017969	0.0044685	0.0194824
CD01015	0.00518794	0.00414493	0.00505093	0.00355516	0.00775979	0.00352467	0.020615	0.00743977	0.00558196	0.568128	0.00490135	0.0842916	0.0309294	0.00386948	0.00512162	0.0319789	0.0363373	0.0178438	0.0308278	0.00686446	0.00520395	0.0436336	0.00327088	0.0180806	0.00324681	0.00336667	0.00742212	0.00416728	0.0162123	0.0114414
CD01016	0.00127609	0.0013187	0.00265711	0.00107319	0.0037882	0.00144868	0.00416503	0.00374708	0.00120017	0.853207	0.0022271	0.0108995	0.00654491	0.00151057	0.00168857	0.014741	0.0250502	0.00284967	0.00700352	0.00422736	0.00253631	0.0187555	0.000890421	0.0130559	0.000887178	0.00141035	0.0047477	0.00104504	0.00306448	0.00298354
CD01017	0.021485	0.000338748	0.000238943	0.000320284	0.00135949	0.000359466	0.0618908	0.000273327	0.0108527	0.00120959	0.000214394	0.00543561	0.00555269	0.000293977	0.00451427	0.000892162	0.00216157	0.0146287	0.101476	0.000368643	0.000196687	0.0060164	0.00168763	0.000777628	0.000571973	0.000206303	0.000299947	0.00141965	0.320667	0.434291
CD01018	0.00480711	0.000592383	0.000609044	0.000405159	0.00336095	0.000595554	0.0118469	0.000749508	0.00307257	0.00365045	0.000350605	0.00545463	0.0151189	0.000408666	0.00313786	0.0038822	0.0102639	0.00474219	0.671253	0.00108198	0.000414363	0.150442	0.00101317	0.00470248	0.000568993	0.000345752	0.00104312	0.00110832	0.0241722	0.070806
CD01019	0.000570549	0.000330968	0.00178461	0.000259978	0.107988	0.00101991	0.00159069	0.00084466	0.000340127	0.00167799	0.000745154	0.000643248	0.00070202	0.00083248	0.00290061	0.0014256	0.819755	0.000392308	0.0022532	0.0097983	0.000622563	0.012679	0.000321213	0.0215523	0.000211613	0.00061651	0.00403274	0.000219514	0.000794078	0.00309537
CD01020	0.0101021	0.000122651	8.28428e-05	0.000143894	0.000394148	0.000134036	0.218982	9.7566e-05	0.00731005	0.000745271	0.000100593	0.00789609	0.0019297	0.000134009	0.00162868	0.000295709	0.000713342	0.0309822	0.0129515	0.000121413	8.00174e-05	0.00123996	0.000819289	0.000216127	0.000260455	8.62161e-05	9.661e-05	0.000713432	0.667368	0.0342521
CD01021	3.45187e-05	0.000228376	0.0226682	0.000110792	0.00104664	0.000538151	5.11898e-05	0.00272515	2.77138e-05	0.0003195	0.000563764	5.92086e-05	8.54076e-05	0.000297889	9.74378e-05	0.000752993	0.00130097	3.06024e-05	7.73176e-05	0.0997877	0.00145564	0.000332806	4.16099e-05	0.0136712	5.42106e-05	0.000603438	0.8529	3.59444e-05	3.78709e-05	6.35814e-05
CD01022	0.0381342	0.00101664	0.000539088	0.00141034	0.00161637	0.000767904	0.154356	0.000642705	0.0558374	0.00453002	0.000802793	0.038278	0.0161011	0.00125216	0.00566691	0.00218299	0.00278121	0.198552	0.0468888	0.000661281	0.000593873	0.00520641	0.00941165	0.00113176	0.0026865	0.000617724	0.000571458	0.00733671	0.364241	0.036185
CD01023	0.00797031	0.00095309	0.000511263	0.00115361	0.00105908	0.000666007	0.0375433	0.000775545	0.0131959	0.0172327	0.000735625	0.562245	0.0193508	0.000786213	0.00222836	0.00285255	0.0024982	0.220627	0.0182517	0.0006047	0.000646413	0.00437912	0.00301244	0.001116	0.00186186	0.000560215	0.000576928	0.00458756	0.0636666	0.00835232
CD01024	6.89673e-05	0.00571386	0.0154222	0.00190046	0.000232155	0.00198562	7.00214e-05	0.129873	7.26597e-05	0.00069884	0.00409118	0.000163056	0.000184423	0.000839064	0.000105421	0.00134496	0.000240609	7.98738e-05	7.52567e-05	0.00179641	0.820368	0.000144938	0.0001532	0.000664035	0.000471481	0.00859174	0.00433916	0.000185882	6.33335e-05	6.05091e-05
CD01026	2.25632e-05	0.00121754	0.00497573	0.000744807	8.23072e-05	0.000679761	2.46827e-05	0.0096455	2.36969e-05	0.000234543	0.00394131	5.41628e-05	5.24253e-05	0.000516744	3.76083e-05	0.000324147	8.41408e-05	2.63899e-05	2.35044e-05	0.000618431	0.969445	4.36842e-05	5.37766e-05	0.000187317	0.000153867	0.00556158	0.0011267	5.76317e-05	2.04941e-05	1.97916e-05
CD01027	5.80746e-05	0.00387772	0.0618477	0.00117687	0.000283277	0.00277738	5.81808e-05	0.200868	5.69375e-05	0.000437078	0.00349217	0.000111829	0.000135244	0.000770193	0.00010413	0.0010008	0.00025121	5.83898e-05	6.36412e-05	0.00337537	0.697535	0.000134558	0.00012097	0.000802336	0.000320444	0.0107416	0.00930346	0.000131488	5.09806e-05	5.49695e-05
CD01028	0.0195885	0.00163212	0.00158221	0.00156889	0.00857132	0.00187558	0.200577	0.00174648	0.0150025	0.0147412	0.00148994	0.0582417	0.0241459	0.0018376	0.0131991	0.00625852	0.0251135	0.041231	0.19895	0.00263256	0.00128739	0.0475257	0.00418841	0.00621881	0.00211018	0.00125794	0.00215896	0.00402228	0.141135	0.150109
CD01029	6.64699e-05	0.00168143	0.00291111	0.00458408	0.000198693	0.00546821	6.30545e-05	0.00163872	6.67507e-05	0.000197821	0.0722211	9.83152e-05	6.64542e-05	0.00450806	0.000140505	0.000185315	0.000126098	6.08071e-05	3.73225e-05	0.000774854	0.0267133	5.318e-05	0.000226819	0.000152619	0.000610877	0.876311	0.000584917	0.000162468	4.49571e-05	4.47707e-05
CD01030	0.000197392	0.00364275	0.392484	0.0028413	0.00184543	0.0084698	0.0002474	0.0258055	0.00018078	0.00146298	0.0876589	0.000358763	0.000355872	0.0117056	0.000492199	0.00208482	0.00152494	0.000188015	0.000228682	0.0313624	0.313004	0.000509069	0.000407852	0.00326896	0.000744991	0.0725446	0.0356634	0.000326192	0.000175329	0.000217779
CD01031	5.37979e-05	0.000604697	0.00571223	0.00107664	0.000342206	0.00138048	7.12838e-05	0.00119714	5.10011e-05	0.000279224	0.916523	9.37018e-05	7.28488e-05	0.031868	0.000138324	0.000267913	0.000268721	5.20788e-05	4.98589e-05	0.0017899	0.0130093	8.70213e-05	0.000139734	0.000316246	0.000230144	0.0228745	0.00126227	9.01948e-05	4.48229e-05	5.22713e-05
CD01032	0.000306476	0.00776064	0.130753	0.00490418	0.00173067	0.0107118	0.000339754	0.0732875	0.000293233	0.00248249	0.0380928	0.000628918	0.000630827	0.00711735	0.000613512	0.00381192	0.0016065	0.00030462	0.000328515	0.0177168	0.598461	0.000686941	0.000639488	0.00378148	0.00138288	0.0589128	0.031526	0.000621737	0.00026797	0.00029781
CD01033	0.0196666	0.0572074	0.0278941	0.0653925	0.0156762	0.0275624	0.0204055	0.0399528	0.0247537	0.0441975	0.0373973	0.0770436	0.0446743	0.0364633	0.0165417	0.0493715	0.0202475	0.0279217	0.0160728	0.0202042	0.0443732	0.0168795	0.032776	0.0208033	0.0525322	0.0384367	0.0240385	0.048815	0.0193617	0.0133375
CD01035	0.000480193	0.00331307	0.0964927	0.00427903	0.00684827	0.0166352	0.000691335	0.00983637	0.000408792	0.00236264	0.50601	0.000731088	0.000583894	0.0944389	0.00165697	0.00221535	0.00436876	0.000413271	0.000489069	0.0570802	0.0528714	0.000998075	0.000972185	0.00470765	0.00128514	0.105959	0.0223012	0.000601812	0.000404535	0.000564254
CD01036	4.11944e-05	0.00166325	0.00816997	0.00177346	0.000161081	0.0015506	4.55343e-05	0.00545179	4.25034e-05	0.000304838	0.0336992	8.65203e-05	7.49462e-05	0.00219916	7.69255e-05	0.000361252	0.000143917	4.49586e-05	3.7584e-05	0.00109959	0.906314	6.55067e-05	0.000110212	0.00025632	0.000294583	0.0343552	0.00140583	9.97838e-05	3.49148e-05	3.48728e-05
CD01037	0.0938254	0.00943452	0.00636703	0.013455	0.0278364	0.0450392	0.0205589	0.00465189	0.0353005	0.0030178	0.00729035	0.0058016	0.00458537	0.0118232	0.447322	0.0033129	0.00738533	0.0103461	0.00612742	0.00832469	0.00510915	0.00443163	0.110286	0.00422303	0.0232322	0.0122316	0.00442554	0.0211211	0.0150455	0.0280883
CD01038	0.000118025	0.00634286	0.192116	0.00280859	0.000689375	0.0163644	0.000109944	0.046545	0.000109403	0.000475765	0.0121596	0.000168412	0.000182403	0.00245725	0.000257579	0.000911736	0.000430638	9.96421e-05	0.000100457	0.00836687	0.572283	0.000194758	0.0002741	0.00103529	0.000675968	0.123346	0.0109381	0.000244016	8.95819e-05	0.000104639
CD01039	3.74336e-06	5.24107e-05	0.000206619	0.000131962	1.53155e-05	0.000102763	4.6197e-06	7.71701e-05	3.7538e-06	1.89093e-05	0.993555	6.93649e-06	4.73568e-06	0.00145258	8.42759e-06	1.53213e-05	1.22274e-05	3.87351e-06	2.91476e-06	6.34326e-05	0.00118902	4.51406e-06	1.12059e-05	1.36624e-05	2.21125e-05	0.00295497	4.83749e-05	7.5201e-06	2.99268e-06	3.1112e-06
CD01040	0.000343329	0.0192477	0.0229485	0.0254909	0.000895908	0.0119375	0.000308329	0.0230308	0.000363426	0.00139422	0.0723264	0.000612271	0.000541079	0.0129077	0.000563372	0.00200306	0.000711018	0.000335552	0.000243065	0.00417199	0.564855	0.00037227	0.00111359	0.00120047	0.00362628	0.221668	0.00524096	0.00105403	0.000253318	0.000239705
CD01041	0.000579121	0.0290365	0.0192964	0.00452003	0.00133321	0.00501816	0.00054146	0.793491	0.000623403	0.00732271	0.00331896	0.00159742	0.00307383	0.00143644	0.000638285	0.0371598	0.00180343	0.00073998	0.000907597	0.00639746	0.0371381	0.00194503	0.000890044	0.00784316	0.0024874	0.005815	0.0223053	0.00154513	0.000633891	0.00056228
CD01042	6.4222e-05	0.00321733	0.0262885	0.00280235	0.000304687	0.00756771	5.96999e-05	0.00667567	6.13707e-05	0.000213367	0.0230497	8.82384e-05	8.51638e-05	0.0033081	0.000141066	0.000343739	0.00018478	5.42113e-05	4.74984e-05	0.00232639	0.25004	8.14182e-05	0.000183186	0.000338251	0.000470932	0.669486	0.00227559	0.000143113	4.61443e-05	5.16866e-05
CD01043	7.54785e-05	0.00191655	0.00833106	0.00362054	0.000306714	0.0039971	8.19369e-05	0.0032215	7.52935e-05	0.000346588	0.487622	0.000129176	9.79072e-05	0.00968814	0.000163657	0.00034915	0.000222991	7.3975e-05	5.59441e-05	0.00164568	0.115201	8.9357e-05	0.000226384	0.000303987	0.000539083	0.359945	0.00138838	0.000167339	5.76752e-05	6.00426e-05
CD01044	0.000513332	0.0240552	0.0199887	0.00438631	0.00124464	0.00439668	0.000511837	0.787308	0.000557997	0.00859468	0.00374273	0.0015645	0.00283607	0.00153131	0.000579321	0.0395819	0.00179531	0.000689139	0.000843876	0.00630271	0.0451759	0.00184408	0.000807525	0.00770531	0.00223103	0.00591838	0.0228453	0.0013609	0.000578665	0.000509216
CD01045	2.81748e-06	0.000214375	0.00156686	9.73149e-05	1.17487e-05	0.000150013	2.796e-06	0.00202271	2.84e-06	1.84544e-05	0.000397035	5.35079e-06	5.70189e-06	6.26146e-05	5.05769e-06	3.36416e-05	9.88645e-06	2.86115e-06	2.68689e-06	0.000107612	0.99356	5.07053e-06	6.85489e-06	2.42071e-05	1.97794e-05	0.00145302	0.000196718	6.96914e-06	2.35559e-06	2.43481e-06
CD01046	2.6707e-06	0.000225415	0.000901653	0.00010762	9.71126e-06	8.91222e-05	2.72643e-06	0.0016603	2.79681e-06	2.09208e-05	0.000394821	5.68794e-06	6.23032e-06	6.54383e-05	4.40213e-06	3.99471e-05	9.20279e-06	2.922e-06	2.73231e-06	7.67404e-05	0.995313	5.07958e-06	6.70399e-06	2.28078e-05	2.02944e-05	0.000832691	0.000156843	7.11488e-06	2.335e-06	2.30114e-06
CD01047	0.00062966	0.000311144	0.00134298	0.000253245	0.0449101	0.000744341	0.00205318	0.000706102	0.000382283	0.0019655	0.000665784	0.00072702	0.000884886	0.000824947	0.00265747	0.00161688	0.876372	0.000465524	0.00382699	0.00556889	0.000532555	0.0246826	0.000343105	0.0184978	0.000213228	0.000500516	0.00285442	0.000230003	0.00101495	0.00422192
CD01048	0.0579355	0.000636636	0.000174693	0.00138319	0.000336366	0.000407215	0.0074505	0.000220073	0.716889	0.000559911	0.000331903	0.005678	0.00203204	0.000554128	0.0021029	0.000403702	0.000329214	0.0475128	0.00144764	0.000171001	0.000240262	0.00040685	0.0903289	0.000187803	0.00586266	0.000319326	0.000144965	0.0388256	0.014557	0.00257067
CD01049	0.000177135	0.0186671	0.0589293	0.0048682	0.000636842	0.00498559	0.00016701	0.221876	0.000183368	0.00112168	0.0079623	0.000364201	0.00047515	0.00239695	0.000274199	0.00345022	0.000600359	0.00018198	0.000190679	0.00506526	0.625963	0.000374934	0.000403756	0.00188949	0.0012124	0.0219967	0.0147984	0.000478984	0.000153867	0.000155048
CD01050	0.332024	0.00038293	0.000135908	0.000538652	0.000400324	0.000335127	0.0125227	0.000166066	0.532329	0.000400071	0.000180917	0.00308943	0.00168078	0.000270877	0.00325286	0.000315647	0.000361886	0.0325846	0.00230302	0.000156269	0.000149516	0.000510918	0.0131202	0.000188831	0.00171696	0.000195019	0.000124848	0.00723869	0.0456763	0.00764679
CD01051	0.000166882	0.00618508	0.394512	0.0031214	0.00122422	0.034863	0.000157187	0.0382252	0.000148214	0.000591994	0.0174282	0.00021259	0.000227573	0.00370016	0.000412625	0.00106278	0.000664738	0.000131971	0.000138877	0.0175708	0.263338	0.0002738	0.000375094	0.00150821	0.000819967	0.195763	0.0165938	0.000305116	0.000123556	0.000153949
CD01052	0.000110596	0.00458353	0.106119	0.00232617	0.000605619	0.00379334	0.000121475	0.0501696	0.000108895	0.00084813	0.0146414	0.000230378	0.000255259	0.00300515	0.000210921	0.00176548	0.00056734	0.000112606	0.000125786	0.00681861	0.757272	0.00026616	0.000239719	0.00156557	0.00056879	0.0269168	0.0162069	0.000238108	9.85404e-05	0.000108135
CD01053	0.017668	0.00165498	0.0034204	0.00155778	0.264028	0.00603065	0.0365912	0.00217284	0.00632441	0.00391876	0.00234582	0.0043623	0.00397399	0.00327738	0.253459	0.00321342	0.073924	0.00490722	0.0195156	0.0100304	0.00175019	0.0230518	0.00473884	0.0110484	0.00182231	0.00240927	0.00451829	0.00237121	0.0154322	0.210481
CD01054	0.0153939	0.00350464	0.00718941	0.00415122	0.0748647	0.00771032	0.146041	0.00511298	0.0103136	0.0410609	0.00939204	0.026447	0.011576	0.0117387	0.050606	0.0104149	0.254541	0.0188839	0.0484292	0.0163119	0.00506208	0.0550353	0.00736482	0.0217234	0.00384915	0.00573834	0.00892424	0.00446932	0.0333749	0.0807751
CD01055	0.00340505	0.00633338	0.000488322	0.0166542	0.000304475	0.00109475	0.00118373	0.00103353	0.00978349	0.00130681	0.000939484	0.00555259	0.00301163	0.000939781	0.00078179	0.00118569	0.000313474	0.00698847	0.000685012	0.00031769	0.00115923	0.000379181	0.0242555	0.00030713	0.232047	0.00115242	0.000344833	0.67541	0.00199364	0.000648337
CD01056	0.00393138	0.071444	0.0196844	0.0208314	0.00416027	0.00855174	0.00399286	0.1222	0.00519209	0.0697497	0.00968018	0.0256094	0.0583234	0.00592438	0.00281557	0.380421	0.00772345	0.00766993	0.00784232	0.0100512	0.0402679	0.0124366	0.00562281	0.0212107	0.0155122	0.0114944	0.0245804	0.0141298	0.005465	0.00348167
CD01057	0.0223853	0.000191442	0.000145256	0.000205853	0.000995516	0.000251249	0.171398	0.000155452	0.0086739	0.000724366	0.000150077	0.00400406	0.00207078	0.000209186	0.00506269	0.000417282	0.00141814	0.0117154	0.0206939	0.000233184	0.00012227	0.0023555	0.00124299	0.000405574	0.000364111	0.000140691	0.000173007	0.000890395	0.25151	0.491694
CD01058	0.00436251	0.0254901	0.00248993	0.364471	0.00114692	0.00444109	0.00241547	0.00335511	0.00781652	0.00254679	0.00894818	0.0049931	0.00373357	0.0151687	0.00236898	0.00298073	0.00102553	0.00523916	0.00136609	0.00135601	0.00649552	0.000951271	0.0641224	0.00100758	0.398338	0.00865352	0.00137294	0.0494354	0.00254114	0.00136667
CD01059	0.00113459	0.0156218	0.00230446	0.814687	0.000683297	0.0041658	0.000796532	0.00248079	0.00158052	0.00117806	0.0175559	0.00144003	0.000983011	0.0283666	0.00108575	0.00128874	0.000545685	0.00118981	0.00042927	0.0010414	0.00816694	0.00038355	0.0111427	0.000553085	0.0567774	0.015711	0.000987291	0.0065772	0.000675671	0.000466581
CD01060	0.239924	0.000636755	0.000502861	0.000785245	0.00441337	0.00133393	0.17981	0.000482985	0.0326627	0.00135812	0.000580646	0.00571433	0.0024942	0.000822964	0.0961124	0.000810982	0.00326048	0.0162674	0.00907934	0.000835204	0.000423734	0.00279407	0.00713929	0.000944112	0.00147667	0.000603312	0.000526153	0.00331722	0.0813569	0.303531
CD01061	0.0150293	0.0424559	0.068274	0.0221591	0.0736182	0.264293	0.00742402	0.0391655	0.00924987	0.00579577	0.0177906	0.00492679	0.00741941	0.0189438	0.0467306	0.0132447	0.0173075	0.00493806	0.00698978	0.0777084	0.0287144	0.0105599	0.021686	0.0260405	0.0202146	0.0497621	0.0466383	0.0127894	0.00694526	0.013185
CD01062	0.000360608	0.0167273	0.0856143	0.00857831	0.00167406	0.146435	0.000298674	0.050771	0.000327678	0.000994929	0.0205205	0.000432266	0.000415379	0.00459917	0.000805759	0.0015324	0.000884889	0.000280282	0.000235505	0.012563	0.222797	0.000404991	0.000876425	0.00167583	0.00226699	0.405605	0.0110401	0.00075796	0.000244593	0.000280233
CD01063	0.000123436	0.00398631	0.539221	0.00229484	0.000978338	0.0054255	0.000144269	0.028142	0.000116637	0.00075941	0.0263271	0.000219588	0.000245568	0.00566046	0.000279027	0.00155495	0.000785733	0.000118059	0.000144797	0.0153916	0.292904	0.000317915	0.000263786	0.0020718	0.000547595	0.0453651	0.0261462	0.000223226	0.000109257	0.000132069
CD01064	0.000242299	0.00121693	0.0576744	0.000581339	0.00922419	0.00558741	0.000312137	0.0120844	0.000178468	0.00135493	0.00225759	0.000304682	0.000419938	0.00117681	0.000792121	0.00248871	0.0060693	0.000181039	0.00042074	0.588193	0.00559226	0.00157754	0.000269837	0.031035	0.000327613	0.0032856	0.266258	0.000223735	0.000235944	0.000433992
CD01065	0.0042697	0.00756774	0.0239378	0.0184873	0.0247786	0.0828837	0.00631805	0.0094839	0.00340592	0.00756811	0.328064	0.00489302	0.00208079	0.1888	0.02063	0.0036128	0.0116126	0.00325987	0.00202333	0.0286422	0.0285538	0.00267406	0.00891212	0.00545962	0.00799382	0.142917	0.0106486	0.00406553	0.00281498	0.00364101
CD01066	0.0539294	0.00173009	0.00179654	0.0020858	0.0213989	0.00791491	0.0310429	0.00141324	0.014694	0.00193772	0.0018758	0.00441633	0.00230317	0.00246047	0.736126	0.0013909	0.006805	0.00712537	0.00489939	0.00331279	0.00131771	0.00332367	0.0112316	0.00223356	0.00319367	0.00241564	0.00165858	0.00446395	0.0145777	0.0469254
CD01067	0.000884263	0.000951686	0.00359236	0.000541675	0.0115575	0.00124604	0.00205459	0.00332788	0.000657854	0.0109471	0.00104127	0.00204705	0.00432141	0.000936467	0.00169383	0.0169833	0.165323	0.00093996	0.00962175	0.0101048	0.00152012	0.298463	0.000521139	0.429999	0.000458277	0.000911652	0.0133084	0.000524306	0.00173552	0.00378373
CD01068	0.119211	0.000712822	0.000264502	0.00140995	0.000664726	0.000554932	0.0338227	0.000307007	0.56561	0.00103196	0.000497739	0.0113644	0.00345457	0.000879265	0.0045289	0.000644809	0.000711376	0.118381	0.00385232	0.000286656	0.000331135	0.000879574	0.0450895	0.000339028	0.00414915	0.000433583	0.000233273	0.0172889	0.0551544	0.00791124
CD01069	3.65084e-05	0.000498549	0.825132	0.000241517	0.000705912	0.00155327	4.46237e-05	0.00523532	3.05027e-05	0.000192052	0.00163686	5.39313e-05	6.84664e-05	0.000685862	0.000104145	0.000455814	0.000468049	2.99212e-05	5.1294e-05	0.0557179	0.00614354	0.000146407	5.81827e-05	0.00185437	9.02946e-05	0.00288536	0.0957496	4.72743e-05	3.3044e-05	4.97283e-05
CD01070	0.00403274	0.0142256	0.0253215	0.0240302	0.0154458	0.544254	0.0026009	0.0103112	0.00286492	0.00226545	0.0432536	0.00173155	0.0014448	0.040724	0.017496	0.00253367	0.00408685	0.00172733	0.00128856	0.0207486	0.0226774	0.00162414	0.0126634	0.00362905	0.0124876	0.148991	0.00865929	0.00457856	0.00176001	0.00254296
CD01071	0.0399754	0.00332839	0.00499293	0.00581451	0.0496907	0.013084	0.219802	0.0035183	0.020654	0.0141965	0.011778	0.0231868	0.00571234	0.0161219	0.324553	0.0040908	0.0371334	0.0238819	0.0128498	0.00959457	0.00451808	0.00948354	0.0194051	0.00621469	0.00636971	0.00795453	0.00450884	0.00765198	0.0316115	0.058323
CD01072	0.158811	0.0154427	0.00681777	0.0220731	0.0149279	0.0335109	0.0265753	0.00753118	0.0898545	0.00652453	0.0085829	0.0174504	0.0109309	0.0105636	0.0951189	0.00619072	0.0077984	0.0261094	0.00902496	0.00748226	0.00769233	0.00593868	0.182315	0.00515908	0.0546971	0.0134476	0.0053138	0.0904302	0.0277531	0.0259322
CD01073	0.00840592	0.0211893	0.00207893	0.0711793	0.00130044	0.00662428	0.00217282	0.00289874	0.0122402	0.00142096	0.00377188	0.00329906	0.00303739	0.00532135	0.00365905	0.00206913	0.000890537	0.00424199	0.0012269	0.00129675	0.00399105	0.000846416	0.165447	0.000908372	0.524542	0.0063518	0.00123629	0.133971	0.00270951	0.00167265
CD01074	0.0145509	0.000812539	0.00105849	0.00111057	0.0107704	0.00141816	0.640118	0.00083413	0.00837008	0.00584994	0.00159985	0.013466	0.00466942	0.00273124	0.0283805	0.00207129	0.0232036	0.0142177	0.0324295	0.00197125	0.000850889	0.0121623	0.0040448	0.00288358	0.00133054	0.00105316	0.00122922	0.00206718	0.041095	0.12365
CD01075	0.0489238	0.0129191	0.0181659	0.00987064	0.129245	0.0280961	0.0323573	0.0133603	0.0227803	0.0109761	0.00954115	0.010368	0.0187538	0.0136446	0.131794	0.0181114	0.0536815	0.0131135	0.0437897	0.0334268	0.00978636	0.0501908	0.0276533	0.0384027	0.0124055	0.0118423	0.0214554	0.014312	0.0307022	0.110331
CD01076	0.000277316	0.00323671	0.53785	0.00250452	0.00437472	0.0280521	0.000325848	0.0176352	0.000229813	0.00115698	0.0455626	0.000373933	0.00035462	0.0105459	0.000909739	0.00158726	0.00221529	0.000216346	0.000269063	0.114696	0.0709721	0.000599716	0.000521341	0.0039669	0.000806291	0.105245	0.044608	0.000372884	0.000219803	0.00031421
CD01077	0.249338	0.00335723	0.00273563	0.00357549	0.0202058	0.00789827	0.056481	0.00264295	0.0519343	0.00429449	0.00252299	0.0104237	0.00844711	0.00340416	0.221658	0.00371026	0.011016	0.019147	0.019116	0.00447284	0.00217933	0.00967877	0.0283036	0.00466171	0.00680253	0.00306538	0.00288632	0.0139362	0.0561253	0.16598
CD01078	0.0706231	0.00428324	0.00149415	0.0110996	0.00297865	0.00353195	0.0187944	0.00144109	0.0879366	0.00217796	0.00319945	0.00785867	0.00542137	0.00782872	0.0182756	0.00209583	0.00220359	0.020544	0.00517577	0.00144212	0.00185803	0.00212881	0.609047	0.00128367	0.0296774	0.00300296	0.00111064	0.0449909	0.0178167	0.010678
CD01080	0.524151	0.000214758	0.000109661	0.000283239	0.000490352	0.000250038	0.0580817	0.000123909	0.107481	0.000406067	0.000140083	0.00323315	0.00139643	0.000208704	0.00498357	0.000261797	0.000487083	0.0292115	0.003879	0.000146827	0.000108947	0.000666505	0.00430015	0.000193399	0.000689801	0.000139976	0.000110336	0.00234602	0.223894	0.0320109
CD01081	0.00055394	0.00124157	0.00269944	0.000933455	0.00174031	0.000906553	0.00146247	0.00424284	0.000578048	0.893143	0.00212783	0.00548518	0.00476373	0.00136205	0.000690887	0.0264404	0.0102003	0.00124839	0.00291747	0.00318153	0.00291636	0.00899977	0.000516394	0.0118012	0.000637437	0.00120408	0.00511953	0.00065185	0.0011784	0.00105534
CD01082	0.0163381	0.0172452	0.00285648	0.0716252	0.00216617	0.0059021	0.00599138	0.00373534	0.0282562	0.00383986	0.00730672	0.00918127	0.00760799	0.0127761	0.00610198	0.00425972	0.00187045	0.0127805	0.00322083	0.00195478	0.00560438	0.00189351	0.321266	0.00163965	0.259176	0.00736609	0.00186793	0.165318	0.00715412	0.00369887
CD01083	0.0454033	0.000232354	0.00015049	0.000299259	0.000763258	0.000294717	0.374965	0.000168897	0.0221086	0.0009411	0.000198968	0.00657315	0.00197556	0.000273817	0.00520714	0.0004029	0.00101678	0.0427522	0.00901118	0.00021907	0.000147612	0.0013525	0.00242137	0.000317867	0.000584405	0.00017548	0.000161494	0.00156316	0.419112	0.0612063
CD01084	1.90206e-05	5.59703e-05	0.000451078	2.43843e-05	0.000391817	7.05568e-05	3.23577e-05	0.000324907	1.48895e-05	0.000184289	5.22375e-05	3.60271e-05	8.26988e-05	4.14197e-05	4.08903e-05	0.000776413	0.00148337	1.82558e-05	0.000101697	0.00134503	0.000108866	0.00114023	1.54049e-05	0.98925	1.69609e-05	5.42561e-05	0.00376916	1.52681e-05	2.81569e-05	5.42884e-05
CD01085	0.230215	0.00113725	0.000904525	0.00141587	0.0080057	0.00241885	0.0984359	0.000810033	0.0361452	0.00179229	0.001032	0.00489319	0.00333649	0.00159811	0.193103	0.00128468	0.00477209	0.0144076	0.0124214	0.00147891	0.000733103	0.00420284	0.0148355	0.00156046	0.00262889	0.0010748	0.000901661	0.00497083	0.0588097	0.290675
CD01086	0.373877	0.00191933	0.00122329	0.00365966	0.00566066	0.00453689	0.102033	0.00118022	0.106006	0.00298216	0.00237125	0.012591	0.0035448	0.00348033	0.147405	0.00144328	0.003711	0.0365158	0.00564554	0.00167106	0.00134899	0.00241472	0.0690559	0.00132053	0.00787269	0.00232245	0.00103181	0.0164984	0.0426738	0.0340031
CD01087	0.0173099	0.000902024	0.00107444	0.00102239	0.00872038	0.00152004	0.470336	0.00107709	0.00990342	0.012751	0.00127236	0.0257176	0.00770262	0.00152625	0.0192013	0.00291504	0.0245197	0.0251924	0.0627052	0.00203062	0.000905595	0.020714	0.00335005	0.0036359	0.00135878	0.000959202	0.00138874	0.002465	0.089426	0.178397
CD01088	8.36127e-05	0.00222097	0.792282	0.0010453	0.000796374	0.00245268	0.000102159	0.0251724	7.76479e-05	0.000615495	0.00799446	0.000153087	0.000200456	0.00260629	0.000186172	0.00165829	0.000735557	8.05913e-05	0.000121407	0.0172222	0.0711464	0.000308502	0.000159047	0.00277141	0.000302611	0.0103471	0.0588378	0.000139456	7.95122e-05	0.000100906
CD01089	0.00858307	0.000353257	0.000107937	0.00056286	0.00018311	0.000183153	0.00606953	0.000167417	0.0482996	0.00108662	0.000182417	0.034303	0.00457952	0.000233784	0.000651873	0.000474092	0.000273351	0.84833	0.00210645	0.000107939	0.000157497	0.00045475	0.00445705	0.000158189	0.00165623	0.000155694	0.00010358	0.0103027	0.0240673	0.00164788
CD01090	0.00190439	0.00436767	0.0752898	0.00377513	0.187956	0.0643481	0.00225828	0.0110198	0.00122326	0.00283943	0.0208093	0.00135745	0.00135956	0.0197002	0.0129363	0.00368447	0.0221072	0.000978479	0.00169566	0.431527	0.0145139	0.00387545	0.00246909	0.019104	0.00211768	0.0306834	0.0504923	0.00133457	0.00132679	0.00294571
CD01091	0.0238285	0.00159198	0.000540642	0.0014926	0.000996643	0.000784609	0.0194517	0.00094565	0.059035	0.00567081	0.000566267	0.203913	0.0850399	0.000640145	0.00247523	0.00370659	0.00173591	0.352536	0.0260191	0.000583205	0.00065494	0.00457396	0.005781	0.00116517	0.00356265	0.000567668	0.000620168	0.0173139	0.162675	0.011533
CD01092	0.000615308	0.0044256	0.0215436	0.00390749	0.00445158	0.824294	0.000480304	0.00803814	0.000456923	0.000835073	0.0114237	0.00042544	0.00037198	0.00453516	0.0022987	0.000933284	0.00134322	0.000343622	0.000301854	0.0160266	0.0149724	0.000486025	0.00128126	0.00161334	0.00182707	0.0651357	0.0060186	0.000769335	0.000347805	0.000497208
CD01093	0.026906	0.00880032	0.017157	0.0147983	0.132825	0.0259272	0.0503643	0.00776787	0.016288	0.0107544	0.034346	0.0108963	0.00836122	0.124248	0.187551	0.00888392	0.055063	0.0121286	0.0177232	0.0294632	0.0113696	0.0174525	0.0338095	0.0165185	0.0120822	0.0219781	0.0133791	0.00963508	0.0185517	0.0449709
CD01094	0.00539101	0.000180513	0.000197831	0.00018013	0.00195232	0.000254975	0.0653458	0.000190784	0.00250229	0.00113683	0.000182381	0.00283352	0.00227632	0.000258906	0.00436599	0.000634197	0.00458671	0.00378114	0.0835749	0.000370901	0.000146263	0.0091308	0.000725897	0.000855623	0.000258982	0.000154279	0.000271915	0.000511426	0.0350134	0.772734
CD01095	0.00181016	3.55965e-05	1.17808e-05	5.20167e-05	2.3756e-05	2.30812e-05	0.00110659	1.79519e-05	0.0101918	0.000104945	1.82217e-05	0.00381607	0.000366627	2.19809e-05	0.00010019	4.3924e-05	3.30491e-05	0.974511	0.000237914	1.26028e-05	1.60013e-05	5.13595e-05	0.000430341	1.76394e-05	0.000151508	1.68812e-05	1.14203e-05	0.000876955	0.00561814	0.000270352
CD01096	0.0237718	0.0629607	0.00492971	0.0598084	0.00328188	0.0229047	0.00602765	0.0102887	0.0349728	0.00483001	0.00538752	0.0120045	0.00921783	0.00453509	0.00874949	0.00583773	0.00234425	0.0167167	0.00347761	0.00339219	0.00870312	0.00244538	0.0755945	0.00251988	0.332208	0.0112555	0.00326832	0.244445	0.00920782	0.00491366
CD01097	0.0400048	0.000948089	0.000261037	0.00166147	0.000475979	0.00048698	0.0142467	0.000357536	0.461915	0.00123428	0.000438094	0.0255356	0.00687256	0.000675746	0.0020884	0.000864552	0.000580612	0.319365	0.0038762	0.000255974	0.000353549	0.000881596	0.0245599	0.000339349	0.00561357	0.000405982	0.00023543	0.0366492	0.044437	0.00437982
CD01098	0.000305175	0.00640115	0.0952883	0.004622	0.00221205	0.21384	0.000276944	0.0203635	0.000259965	0.000791524	0.0252828	0.000341894	0.000302539	0.0053933	0.000871606	0.00105009	0.000976802	0.000222296	0.000200261	0.0197919	0.0860662	0.000359341	0.000681083	0.00158772	0.00136163	0.499275	0.0108995	0.00050905	0.000205263	0.00026032
CD01099	0.0091917	0.0089694	0.0188474	0.0064096	0.04979	0.00981587	0.0247785	0.0156205	0.00753937	0.0464899	0.0102476	0.0166717	0.026556	0.0113318	0.0163113	0.0489571	0.156831	0.0113692	0.0653463	0.033433	0.0105118	0.18418	0.00643492	0.104358	0.00529884	0.0080085	0.030102	0.00527548	0.0184327	0.0328909
CD01100	0.0010787	3.98703e-05	1.2932e-05	5.73565e-05	2.37292e-05	2.2075e-05	0.000990359	2.0201e-05	0.00536342	0.000142422	2.01313e-05	0.00670847	0.000606512	2.46614e-05	8.30643e-05	5.82726e-05	3.66604e-05	0.977556	0.000320383	1.34398e-05	1.79453e-05	6.35318e-05	0.000373868	2.04129e-05	0.000155836	1.76738e-05	1.27752e-05	0.000832934	0.00507673	0.000249472
CD01101	0.0474242	0.00458046	0.00175282	0.00806411	0.00334203	0.00278026	0.0891483	0.00214863	0.110582	0.00997226	0.00326615	0.100215	0.0242883	0.00507178	0.010729	0.00524409	0.00465312	0.320466	0.0220463	0.00180069	0.00225885	0.0060953	0.0375816	0.00235659	0.015187	0.00256544	0.00157318	0.0315135	0.102034	0.0212593
CD01102	0.00279668	0.000189534	0.000143085	0.000181156	0.000565752	0.000145748	0.0147161	0.000166819	0.00251108	0.00128337	0.000136441	0.00475926	0.00828423	0.000198956	0.000963205	0.000929552	0.00156126	0.00586917	0.885429	0.000205016	0.000123487	0.00823874	0.000635113	0.000597383	0.000274765	0.000110541	0.000193614	0.000612479	0.0372682	0.02091
CD01103	0.000659312	1.14615e-05	4.55814e-06	1.75367e-05	1.04854e-05	8.23636e-06	0.000931443	6.43194e-06	0.0025479	4.81201e-05	7.49941e-06	0.00229027	0.000144286	9.63906e-06	4.45005e-05	1.72557e-05	1.60005e-05	0.988543	0.000129791	5.12336e-06	5.97752e-06	2.42457e-05	0.000140485	7.44487e-06	4.36726e-05	6.34662e-06	4.53191e-06	0.000201534	0.00396856	0.000144137
CD01104	0.00206797	0.0106649	0.0318507	0.00667333	0.00895985	0.00544691	0.00447276	0.0418074	0.0021998	0.209004	0.016868	0.0123921	0.0182861	0.0114826	0.00283661	0.276224	0.0385198	0.00382724	0.00981843	0.0265157	0.0289078	0.0346519	0.0024496	0.1077	0.00354899	0.00938577	0.0631734	0.00286959	0.00370154	0.00369215
CD01105	0.13634	0.00593932	0.00380657	0.0132274	0.0137718	0.0262739	0.0424996	0.00332305	0.0605644	0.00457833	0.00847258	0.0113537	0.00414305	0.0112777	0.331373	0.00255677	0.00603916	0.0229371	0.00511431	0.00486681	0.00435141	0.00315226	0.161479	0.00258771	0.0250743	0.0101833	0.00265203	0.0281432	0.0213856	0.0225327
CD01106	0.0234264	0.0024577	0.00433749	0.00289852	0.0881566	0.00699337	0.21582	0.00304658	0.0118311	0.0130574	0.00506381	0.0152941	0.00704195	0.00676583	0.138544	0.00506545	0.106107	0.0162216	0.0341447	0.0102702	0.00289027	0.0281945	0.00755336	0.0110605	0.00312519	0.00388718	0.00503164	0.00391257	0.0381492	0.179651
CD01107	0.001996	8.02686e-05	2.49292e-05	0.000120189	4.3692e-05	4.577e-05	0.00154978	3.97751e-05	0.0102671	0.000263558	4.01863e-05	0.0135705	0.000884434	4.71543e-05	0.000158411	0.00010196	6.43395e-05	0.960476	0.000428163	2.55205e-05	3.59201e-05	0.000100985	0.000774882	3.62704e-05	0.000342741	3.61438e-05	2.40207e-05	0.00195848	0.00607522	0.000387723
CD01108	0.00148572	5.40825e-05	1.90044e-05	8.35248e-05	3.60642e-05	3.45613e-05	0.00167046	2.91035e-05	0.00603782	0.000226959	3.20041e-05	0.0133011	0.000590169	3.78415e-05	0.00013367	7.47877e-05	5.50848e-05	0.968015	0.000352451	2.01492e-05	2.69628e-05	8.18718e-05	0.000524435	2.84995e-05	0.000215947	2.75037e-05	1.84751e-05	0.00103735	0.00541337	0.000335901
CD01109	0.00324048	5.69235e-05	2.1617e-05	9.56809e-05	4.76769e-05	4.28668e-05	0.00345507	3.01924e-05	0.0143035	0.000196066	3.85003e-05	0.00868759	0.000473382	4.9177e-05	0.000222299	7.00815e-05	6.66706e-05	0.956835	0.000381696	2.37764e-05	2.94537e-05	8.78032e-05	0.000852484	3.12382e-05	0.000250491	3.30305e-05	2.05351e-05	0.00118003	0.00866147	0.00051546
CD01110	0.000667992	0.00340054	0.0441003	0.00161324	0.00896183	0.00439629	0.00117551	0.0408429	0.0005764	0.0228009	0.00542231	0.00184387	0.00278357	0.00276083	0.0013775	0.037311	0.0296648	0.000795379	0.00230079	0.0794329	0.0143832	0.0125144	0.000684138	0.363691	0.000917007	0.00468504	0.307879	0.000714867	0.000946186	0.00135584
CD01111	0.013373	0.00032712	0.000132069	0.000492642	0.000298661	0.000276452	0.0164813	0.000192252	0.0343041	0.0013377	0.00021653	0.0434669	0.00237628	0.00024494	0.00130655	0.000412991	0.000419572	0.832112	0.00203039	0.000150287	0.000176756	0.000532983	0.00313554	0.000195051	0.00119559	0.000194599	0.000127859	0.00467207	0.0368787	0.0029394
CD01112	0.00128128	0.00492349	0.117767	0.00449203	0.0406396	0.171385	0.00156472	0.0185348	0.000913769	0.0036491	0.0456628	0.00127264	0.0010165	0.0162185	0.00659321	0.00313714	0.0112514	0.000837468	0.00102128	0.367465	0.0334423	0.00217239	0.00189004	0.0106595	0.00211954	0.0803311	0.0460535	0.00117376	0.000936277	0.00159454
CD01113	0.0195572	0.00108686	0.000804979	0.00135258	0.00286706	0.00117316	0.31011	0.00100248	0.0200704	0.0167108	0.00114494	0.133226	0.0134775	0.00131627	0.0074684	0.00301987	0.00670806	0.16068	0.0414189	0.00114529	0.00086616	0.00896186	0.00459079	0.001964	0.00206462	0.000859112	0.000928182	0.00451001	0.191178	0.039737
CD01114	0.0502224	0.000613242	0.000176784	0.00093401	0.000341645	0.000425666	0.00913895	0.000271695	0.421317	0.00100252	0.000270838	0.0204541	0.00330592	0.000321067	0.00175529	0.000519233	0.000390301	0.403055	0.00193148	0.000183564	0.000245635	0.000533406	0.0118337	0.000224383	0.00347099	0.000282195	0.000162182	0.0298166	0.0337138	0.003087
CD01115	0.00215553	7.16367e-05	2.48948e-05	0.000102316	4.92383e-05	4.36145e-05	0.00237781	3.75319e-05	0.00940649	0.0002494	3.82355e-05	0.0194159	0.000979572	4.70909e-05	0.000177415	0.000103036	7.54591e-05	0.951117	0.000579725	2.65922e-05	3.3363e-05	0.000121647	0.000619503	3.96513e-05	0.00026057	3.41838e-05	2.47557e-05	0.00127037	0.00999315	0.000524808
CD01116	0.000639946	0.569452	0.0289567	0.0333732	0.00122137	0.0272806	0.000429175	0.125574	0.00068616	0.00144219	0.00797507	0.000857201	0.00112749	0.00346598	0.000828425	0.00411974	0.000856156	0.000560291	0.000429513	0.00518812	0.113146	0.000645893	0.00179582	0.00204221	0.00864007	0.0475518	0.00850563	0.00234664	0.000446564	0.000415449
CD01117	0.0113422	0.0255108	0.0111334	0.0287269	0.00658001	0.0121558	0.0172648	0.0255816	0.0167883	0.226691	0.0181638	0.255528	0.0423545	0.0110606	0.00750881	0.0397802	0.012225	0.0424757	0.0121959	0.00881595	0.0238017	0.0114859	0.0142098	0.0107499	0.0264677	0.0150243	0.010514	0.0301651	0.0176312	0.00806684
CD01122	0.000309136	0.00369942	0.0161427	0.00633841	0.00146707	0.0483806	0.000327186	0.00685324	0.000281649	0.00103867	0.152375	0.000436606	0.00027261	0.0111949	0.000845759	0.000765569	0.00082699	0.000269157	0.000181103	0.00647021	0.0541433	0.000280314	0.000792898	0.00088063	0.0015473	0.679382	0.00349808	0.000545599	0.000214722	0.000238864
CD01123	0.00118412	0.000240829	0.00018155	0.000172155	0.000495379	0.000147389	0.0029682	0.000256796	0.00114749	0.00206631	0.000126321	0.0033806	0.024864	0.000153986	0.000510927	0.00238722	0.00166653	0.00252043	0.909552	0.000249851	0.000150805	0.028938	0.000383769	0.00111682	0.00024375	0.000110708	0.000287227	0.000499745	0.00824694	0.00575067
CD01124	0.00361667	0.00224753	0.000209529	0.00537039	0.000174496	0.000594285	0.000673327	0.000357902	0.0101491	0.000346895	0.000355154	0.00134816	0.00104514	0.000438061	0.00060705	0.000389496	0.000147167	0.0029201	0.000352252	0.000149274	0.00038996	0.000177066	0.0638573	0.000135588	0.135942	0.00048468	0.000146164	0.765744	0.0011929	0.000438605
CD01125	0.000487074	0.00117733	0.023379	0.000636875	0.0638312	0.00442378	0.000784665	0.00610209	0.000333857	0.00213089	0.00213206	0.000578231	0.000830909	0.00163085	0.00192071	0.00385848	0.0464067	0.000349823	0.00123371	0.490916	0.00319981	0.00662295	0.000420622	0.209843	0.000410532	0.00248291	0.121706	0.000324686	0.000540381	0.00130387
CD01127	0.000258888	0.00208945	0.0149046	0.00378909	0.00183962	0.0474839	0.00028344	0.00350096	0.000220242	0.000638389	0.19837	0.00029934	0.000195314	0.0200189	0.000915448	0.000519714	0.000812292	0.000196539	0.000149344	0.00764028	0.0220775	0.000235863	0.00065501	0.000765139	0.00100658	0.667375	0.00299858	0.000373758	0.000171442	0.000215509
CD01128	0.0398423	0.0144238	0.00558827	0.0608547	0.00706598	0.00954575	0.0409466	0.00540181	0.0647395	0.0128321	0.0230812	0.0373238	0.0155432	0.065167	0.0221149	0.0080925	0.00717164	0.0537558	0.0114256	0.00475458	0.00910134	0.00582762	0.26308	0.0040557	0.0811448	0.013548	0.00385042	0.068085	0.0275067	0.014129
CD01129	0.000446097	0.000208749	0.000484664	0.000144771	0.0030421	0.000258156	0.00168383	0.000444421	0.000322544	0.0030588	0.000234866	0.00110466	0.00199271	0.000258771	0.000749021	0.00263588	0.0625408	0.000536938	0.0145054	0.00116681	0.000256882	0.885037	0.000196413	0.012288	0.000139272	0.000188405	0.00113838	0.000184584	0.00127868	0.0034721
CD01130	0.0249365	0.0329764	0.0206455	0.0115353	0.0300116	0.0176533	0.0192155	0.0324903	0.0207615	0.0193116	0.00625424	0.0202858	0.0928158	0.00651653	0.019904	0.0884429	0.0342126	0.0185964	0.0819148	0.0242997	0.0121327	0.120264	0.0142809	0.07518	0.014713	0.00910517	0.0320207	0.0186954	0.033676	0.0471518
CD01131	0.000676384	0.119945	0.00709161	0.660279	0.000785686	0.0143935	0.000422728	0.0085379	0.000792191	0.000836675	0.0164433	0.00074842	0.000720664	0.011275	0.000837533	0.00151777	0.000513214	0.00056018	0.000300719	0.00195193	0.0339601	0.000348493	0.00382287	0.000755852	0.027107	0.0792209	0.00210809	0.00332256	0.000391831	0.000332153
CD01133	0.000548084	0.000287993	0.000379753	0.000176038	0.00103099	0.000201038	0.0012818	0.000468862	0.000460632	0.00257256	0.000184288	0.0013688	0.00855004	0.000217325	0.000485369	0.00622949	0.00569346	0.000733337	0.0539149	0.000606002	0.000244202	0.901858	0.000257274	0.00615461	0.000193303	0.000158868	0.000807073	0.000293659	0.00178061	0.00286198
CD01134	0.00339235	0.0065384	0.0181283	0.00964422	0.02648	0.692555	0.00280031	0.00657459	0.00222875	0.00195948	0.0262352	0.00164541	0.00107181	0.0213732	0.0251364	0.00176513	0.00500791	0.00149937	0.00110432	0.0242006	0.0119674	0.00147109	0.00648413	0.00331551	0.00558605	0.0777101	0.00728	0.00266796	0.00158562	0.00259101
CD01135	0.00126022	0.0347539	0.0462705	0.0061933	0.00399127	0.00860785	0.00130844	0.518963	0.00127961	0.0146536	0.00555745	0.00295475	0.00751196	0.00291452	0.00152253	0.128798	0.00585967	0.00153817	0.0028096	0.0195438	0.0386707	0.00753048	0.0016743	0.0384424	0.00368001	0.00851862	0.0796428	0.00246782	0.00152717	0.00155311
CD01136	0.001323	0.00545028	0.0200211	0.00203206	0.00960357	0.00370024	0.00190285	0.0247118	0.00115707	0.0109242	0.00291939	0.00317658	0.00950213	0.00245286	0.00200118	0.11123	0.0264516	0.00139545	0.00654938	0.0261716	0.00736069	0.0439791	0.00115597	0.56761	0.0014626	0.00331436	0.0962006	0.00138702	0.00195738	0.00289569
CD01137	0.000614425	0.000339517	0.00201583	0.000301691	0.856915	0.00159282	0.00146198	0.000731271	0.000339264	0.0009495	0.0010059	0.000440711	0.000440781	0.0012842	0.00562206	0.000822316	0.0904575	0.000334217	0.00128195	0.0124897	0.000658063	0.00398857	0.000398468	0.00767735	0.000236212	0.000845387	0.00315332	0.000217814	0.000648843	0.0027353
CD01138	0.000557597	0.00338065	0.0079383	0.00116313	0.00229084	0.00130268	0.000807265	0.017263	0.000547209	0.0114782	0.00148304	0.0018298	0.0080484	0.00116168	0.000661307	0.717878	0.00747327	0.000745126	0.00345119	0.00688328	0.00448756	0.021149	0.000558719	0.141139	0.000810523	0.00145103	0.0313047	0.000758781	0.00092515	0.00107128
CD01139	0.000944821	0.179524	0.00312924	0.635175	0.000598101	0.00843767	0.000457422	0.00523503	0.00120282	0.000732089	0.00501279	0.000806175	0.000886592	0.00425967	0.00083954	0.00138862	0.000400743	0.000744972	0.000337923	0.00113214	0.0102442	0.000335239	0.00690677	0.000576139	0.106066	0.0153962	0.00123653	0.00712478	0.000495311	0.000373821
CD01140	0.0164736	0.00130556	0.00231783	0.00117442	0.0982398	0.00346814	0.0505102	0.00165922	0.00627527	0.0038894	0.00156497	0.00508367	0.00478223	0.00216655	0.0987771	0.00316175	0.071023	0.00565997	0.0356949	0.00615212	0.00124705	0.0353114	0.00355643	0.00976855	0.00142608	0.00155544	0.00327072	0.00203706	0.0218381	0.50061
CD01141	0.00844091	0.000443454	0.000513855	0.000399144	0.00504239	0.000631843	0.07334	0.000517819	0.00432339	0.00317638	0.000411637	0.00698754	0.00583401	0.000527938	0.00778666	0.00177296	0.0141302	0.00733481	0.190969	0.00100533	0.000363111	0.0338957	0.00128818	0.00263441	0.000551725	0.000365414	0.000756235	0.00104972	0.0523927	0.573113
CD01142	0.00295483	0.00435609	0.00388462	0.00234418	0.0037167	0.00161118	0.00518457	0.00688247	0.0032549	0.0434585	0.00199488	0.0147522	0.207905	0.0021272	0.00206379	0.355778	0.0148209	0.00570697	0.0659922	0.00411825	0.00334078	0.178045	0.00221511	0.0337854	0.00236403	0.00165047	0.00766171	0.00333781	0.00803625	0.00665603
CD01143	0.0236605	0.00260277	0.00325725	0.00196531	0.0279174	0.00432105	0.078129	0.00365414	0.0129704	0.0171257	0.00203375	0.0242602	0.0208907	0.00210305	0.0284213	0.00977081	0.0640072	0.0207954	0.142427	0.006792	0.00217002	0.11293	0.00465942	0.0171873	0.00260775	0.00208305	0.00511297	0.00449754	0.075365	0.276282
CD01144	0.00180999	0.00168535	0.0128681	0.00127436	0.458204	0.00968754	0.00410779	0.00536554	0.00111834	0.0063351	0.00444966	0.00205111	0.00175786	0.00345802	0.011045	0.00422418	0.254827	0.00129552	0.0036291	0.108726	0.00393807	0.0130775	0.00119989	0.0458606	0.000938405	0.0043475	0.0237785	0.000831878	0.00209444	0.00601336
CD01145	0.042795	0.00013911	3.90452e-05	0.00025244	8.1667e-05	0.000102778	0.00166063	5.19318e-05	0.907493	0.000124327	6.41317e-05	0.00123438	0.000460831	9.38508e-05	0.00058531	8.93783e-05	7.58834e-05	0.0110035	0.000334386	3.98956e-05	5.1968e-05	9.5517e-05	0.0152227	4.39046e-05	0.00115757	6.83087e-05	3.35404e-05	0.0115337	0.00434597	0.000724922
CD01146	0.0415072	0.0102151	0.00166626	0.0219262	0.00201533	0.00558755	0.00723975	0.00213951	0.0687642	0.00195041	0.00270387	0.00604697	0.00495558	0.00398927	0.00930637	0.00218138	0.0013848	0.0164701	0.00301757	0.00135794	0.00238448	0.00148953	0.492473	0.00110467	0.129573	0.00368519	0.00113447	0.138132	0.0103317	0.00526731
CD01147	0.00249085	0.0017519	0.00916539	0.00113446	0.705418	0.00788579	0.00340185	0.00400195	0.00132517	0.00250172	0.00229429	0.00139183	0.00197365	0.002535	0.0155953	0.00390266	0.0762338	0.00110682	0.0046418	0.0517344	0.00251724	0.0162071	0.00148463	0.0449448	0.000990637	0.0029072	0.0178519	0.000956385	0.00227009	0.00938315
CD01148	4.62973e-05	0.000796312	0.651116	0.000324654	0.000624099	0.00163109	5.46329e-05	0.0199146	3.98658e-05	0.000341901	0.00174134	7.64856e-05	0.000105129	0.00062108	0.000112374	0.000907166	0.000535073	4.06226e-05	6.94682e-05	0.0315328	0.0139067	0.000204527	7.3617e-05	0.00282922	0.000124984	0.00295128	0.269107	6.6994e-05	4.35782e-05	6.08095e-05
CD01149	0.0050023	0.00348295	0.00154324	0.00235413	0.00172839	0.0012152	0.00912444	0.00334394	0.00764075	0.0622309	0.00127567	0.107183	0.586652	0.00121542	0.00186847	0.038483	0.00494403	0.0295542	0.0535273	0.00154767	0.00187365	0.0231965	0.00298106	0.00509253	0.00328592	0.00110763	0.00213637	0.00671319	0.0227379	0.00695849
CD01150	0.00694054	7.1073e-05	4.51045e-05	8.24393e-05	0.000200272	6.78593e-05	0.0594871	5.31964e-05	0.00540581	0.000358336	5.33299e-05	0.00403641	0.0015698	7.65843e-05	0.000790049	0.000182835	0.000363393	0.0154518	0.0129346	6.36943e-05	4.34695e-05	0.000781138	0.00053164	0.000122526	0.000155869	4.5824e-05	5.32715e-05	0.000473035	0.868197	0.0213616
CD01151	0.000117951	0.00173207	0.314415	0.000661103	0.00179343	0.0030111	0.000155201	0.0341856	0.000102196	0.00101987	0.00281363	0.000208365	0.000296833	0.0011525	0.000285122	0.00273957	0.00178312	0.000112368	0.00021482	0.0782489	0.0143993	0.000702148	0.000167081	0.011462	0.000273642	0.00407859	0.523415	0.000153564	0.000123262	0.000176395
CD01152	0.0731732	0.000713133	0.000180719	0.000953196	0.000338141	0.000437217	0.00560028	0.000282006	0.715361	0.000721072	0.000238843	0.00993838	0.00374479	0.000295095	0.00171178	0.000540983	0.000354704	0.0799098	0.0019181	0.000182997	0.000239581	0.00053578	0.0151788	0.000230567	0.00414403	0.000274329	0.000167411	0.054473	0.0250798	0.00308159
CD01153	0.0116948	0.0528113	0.0148041	0.232284	0.00695524	0.0197205	0.00754924	0.0132171	0.0146131	0.00721703	0.0470016	0.0109347	0.0101902	0.144179	0.0108763	0.0112631	0.00550396	0.00896223	0.0048505	0.00829355	0.0280329	0.00422772	0.0849059	0.0055231	0.125916	0.0443196	0.00811206	0.0441565	0.00663797	0.00524688
CD01154	0.00189804	0.011662	0.0008539	0.208833	0.000405631	0.00193525	0.000854025	0.00120759	0.00354864	0.000769728	0.00265309	0.0018337	0.00127088	0.00402431	0.000933205	0.000936578	0.000335644	0.00200613	0.000448939	0.000467005	0.0021849	0.000308778	0.0362011	0.000331639	0.67436	0.00327726	0.000465569	0.0345588	0.000939907	0.000494631
CD01155	0.0013574	0.0204332	0.0556058	0.00855496	0.00492339	0.00557567	0.00187354	0.114624	0.00145754	0.0342347	0.0155115	0.00497578	0.0114984	0.0101039	0.00171812	0.403169	0.0112854	0.00190571	0.00408516	0.0225082	0.0623317	0.0119549	0.00210923	0.0637504	0.00392681	0.0117033	0.102481	0.00269392	0.00183119	0.00181646
CD01156	0.00938434	0.00216865	0.00303628	0.00132689	0.0228649	0.00280994	0.0195971	0.00329946	0.00559208	0.00915101	0.00133833	0.00832135	0.0192194	0.0014725	0.0118417	0.0121302	0.0583325	0.0071327	0.18288	0.00644176	0.00167382	0.433027	0.00260515	0.0298748	0.00163764	0.00142878	0.00568601	0.00252426	0.0247736	0.108428
CD01157	0.0254638	0.0382533	0.00305533	0.0329889	0.00230134	0.0118752	0.00469138	0.00626435	0.0384905	0.003233	0.00310172	0.00826504	0.0086547	0.0029383	0.00666584	0.00453626	0.00166944	0.0137924	0.00314368	0.00218307	0.00498716	0.00200019	0.0880254	0.00184322	0.271431	0.00595725	0.00217122	0.389196	0.00847788	0.0043429
CD01158	0.00730814	0.00378743	0.00332279	0.00327999	0.00578033	0.00189757	0.0228936	0.00413206	0.00847803	0.0481537	0.00302847	0.050703	0.20054	0.00429279	0.00457987	0.054586	0.0247395	0.0188427	0.283321	0.0039547	0.00306983	0.15249	0.00475351	0.0172918	0.00353658	0.00205986	0.00504769	0.00562581	0.0286584	0.0198446
CD01159	0.00256761	0.0195212	0.00105876	0.139431	0.000481099	0.00222462	0.00126791	0.00199924	0.00567713	0.00162195	0.0026518	0.00444767	0.00262473	0.0027733	0.00102638	0.00170107	0.000461813	0.00447808	0.00072094	0.000585897	0.0029383	0.000477514	0.0237449	0.000476403	0.69328	0.00327672	0.000630738	0.0755556	0.00160814	0.000689531
CD01160	0.00851167	0.00045635	0.000363387	0.000391004	0.00172685	0.000410878	0.0332027	0.000440271	0.00624749	0.00275909	0.000294351	0.0127459	0.0175329	0.000385665	0.00294725	0.00212242	0.00449322	0.0123672	0.670195	0.000562681	0.000294416	0.0227962	0.00133152	0.00167928	0.000612677	0.000269489	0.00052346	0.00146867	0.101415	0.0914537
CD01161	0.0267539	0.00284369	0.00503261	0.00375536	0.12477	0.010607	0.109438	0.00298035	0.0124515	0.00658531	0.00649907	0.0104326	0.00493052	0.0107468	0.394358	0.00377094	0.0541213	0.0113582	0.0154172	0.0114419	0.00320722	0.0133004	0.0107917	0.00827724	0.0039312	0.00554081	0.00500881	0.00444172	0.022733	0.0944735
CD01162	0.0296893	0.0018142	0.000457283	0.0020732	0.000696862	0.000830792	0.0114007	0.000835272	0.136069	0.00367551	0.000575716	0.116437	0.0259791	0.000632662	0.00218083	0.00222777	0.000979112	0.508635	0.00694137	0.000447538	0.000647257	0.00182695	0.0110273	0.000688929	0.00683172	0.000604546	0.000459419	0.0596894	0.0601733	0.00547205
CD01163	0.000520963	0.00155854	0.040297	0.000970645	0.0450264	0.0071732	0.000934249	0.00816444	0.000380238	0.00308171	0.00479615	0.000740354	0.000813249	0.00299239	0.00212595	0.00363132	0.0347543	0.000430156	0.00107951	0.671254	0.00583695	0.00426448	0.000514684	0.0559591	0.000542555	0.00490619	0.0951029	0.000383931	0.00057759	0.00118678
CD01164	0.00052887	0.606838	0.00959116	0.199268	0.000685215	0.0098695	0.000359972	0.0208768	0.000635289	0.00107851	0.0104855	0.000728565	0.000876303	0.00545351	0.000598565	0.00249447	0.000520582	0.000517436	0.000322134	0.00211894	0.0615112	0.000406536	0.00224101	0.000968283	0.0162376	0.0386266	0.00291183	0.00258402	0.000364556	0.000300929
CD01165	0.0103059	0.0311683	0.0269606	0.0102006	0.0220801	0.0123562	0.0101973	0.0411172	0.00930426	0.0206608	0.00683109	0.0121478	0.06988	0.00719867	0.0100779	0.183941	0.032585	0.0094083	0.052135	0.0274473	0.0146732	0.129066	0.00863125	0.129216	0.0101069	0.0086944	0.0480265	0.0103646	0.0149292	0.0202887
CD01167	0.00285468	0.0545519	0.0769536	0.0122737	0.009536	0.0697134	0.00230721	0.436563	0.00254463	0.011539	0.0107542	0.00396666	0.00557858	0.00470969	0.00437597	0.0241061	0.00758772	0.00251503	0.00286369	0.0427352	0.0652588	0.00575849	0.0037983	0.0224469	0.00819391	0.0282357	0.0680405	0.00501193	0.00246885	0.00275703
CD01168	0.00146316	0.00576665	0.000344279	0.0206252	0.00018554	0.00114661	0.000427568	0.000676619	0.00284966	0.000422394	0.000663394	0.00110063	0.000737089	0.00063306	0.000494309	0.000456662	0.000150854	0.00139611	0.000230323	0.000207672	0.000853359	0.000152647	0.0178701	0.000155544	0.836374	0.00108283	0.000210093	0.10245	0.000598081	0.000275964
CD01169	0.0031059	0.198136	0.0909669	0.0206833	0.00786307	0.0290839	0.00208262	0.278578	0.0029913	0.00614646	0.00971427	0.00359107	0.0096728	0.00734626	0.00375488	0.0515875	0.00630241	0.00234107	0.00367823	0.0293021	0.0585078	0.00718828	0.00539447	0.0287215	0.0129538	0.0247693	0.0828548	0.00732797	0.00251868	0.00283552
CD01170	0.0321694	0.0559925	0.0042047	0.0311707	0.003165	0.00934218	0.00617532	0.00844714	0.0505791	0.00415267	0.00332934	0.0109277	0.0245216	0.00382226	0.00732316	0.00997325	0.00255137	0.0168816	0.00689225	0.00295396	0.00580156	0.00409179	0.0851303	0.00333314	0.177348	0.00578096	0.00339078	0.399798	0.0135629	0.00718774
CD01171	0.111272	0.000576649	0.000135662	0.000881712	0.000261455	0.00041	0.00304403	0.000192676	0.747936	0.000337691	0.000188962	0.00250436	0.00133178	0.000250976	0.00179295	0.00028824	0.000218132	0.0167155	0.000874852	0.000134974	0.000176826	0.000283695	0.0413326	0.000143026	0.00484914	0.000233541	0.000114646	0.0527959	0.0087601	0.00196172
CD01172	4.24386e-05	0.000352933	0.0907729	0.00016271	0.00131544	0.0011105	5.644e-05	0.00407164	3.3623e-05	0.000264573	0.000830208	6.0193e-05	8.58003e-05	0.000419336	0.000128282	0.000635273	0.000986193	3.4504e-05	7.68161e-05	0.309778	0.00238602	0.000277681	5.56891e-05	0.00657284	7.52616e-05	0.00113792	0.578118	4.54351e-05	4.2087e-05	7.11762e-05
CD01173	0.00348972	0.000348664	0.000209909	0.000254962	0.000604088	0.000212075	0.00574363	0.000306773	0.00339973	0.00175269	0.000152582	0.00586811	0.0430496	0.000190012	0.000896482	0.00211894	0.00146998	0.00657169	0.857957	0.00027892	0.000182589	0.0140422	0.000778519	0.000974815	0.000431661	0.000145658	0.000305654	0.00111697	0.0332639	0.0138821
CD01174	0.0261629	0.00116191	0.00159221	0.00134199	0.0264775	0.0030371	0.335703	0.00131021	0.0108095	0.00602245	0.00178007	0.0114631	0.00444891	0.00227735	0.103655	0.00232315	0.0308481	0.0147412	0.0246619	0.00344207	0.00115528	0.0134569	0.00474784	0.00414306	0.00171915	0.00152491	0.00187401	0.00263358	0.0471815	0.308305
CD01175	0.00441994	0.00218651	0.0079092	0.00138814	0.216058	0.00609647	0.00862659	0.00546237	0.00244401	0.00840572	0.00250594	0.0035771	0.00535643	0.00246085	0.0167187	0.009448	0.352491	0.00264356	0.0191505	0.0335591	0.00294755	0.114489	0.00197806	0.111775	0.00133426	0.00267563	0.0185044	0.00152418	0.00617162	0.0276919
CD01176	0.0102425	0.00157784	0.000717664	0.00150175	0.00122212	0.000803123	0.0194052	0.00129353	0.0176886	0.024275	0.000795842	0.430376	0.174438	0.000842247	0.00216846	0.00760727	0.00301366	0.1322	0.050177	0.000797314	0.000904918	0.00944636	0.00387425	0.00193364	0.00272736	0.00066988	0.000899099	0.00887963	0.0793575	0.0101645
CD01177	0.000257133	0.000694563	0.020753	0.000442661	0.0284186	0.00383838	0.000439842	0.00412495	0.000182222	0.00153132	0.00235329	0.000363282	0.00038467	0.00140279	0.00110163	0.00171207	0.0202926	0.000199749	0.000492491	0.804009	0.00296171	0.00199402	0.000248315	0.0318498	0.00025525	0.00248546	0.0661824	0.000188679	0.00027179	0.000568575
CD01178	0.0128612	0.111906	0.00910874	0.182655	0.00451	0.0237954	0.00435848	0.0105172	0.0156266	0.00293397	0.0109439	0.00532841	0.00698239	0.0179752	0.00896338	0.00644165	0.00269234	0.00632516	0.0031782	0.00502634	0.0134607	0.00257391	0.109285	0.00328511	0.313779	0.0229813	0.00492249	0.0683469	0.00511186	0.00412413
CD01179	0.0246582	0.00247497	0.00444167	0.00282187	0.0853437	0.00522148	0.11236	0.00295547	0.0117028	0.0103598	0.00465516	0.010794	0.00964933	0.00825295	0.100674	0.00668536	0.118695	0.0116862	0.0668942	0.0100073	0.00280239	0.0529825	0.00900935	0.0152387	0.00315712	0.00340744	0.00566431	0.0042287	0.0357668	0.25741
CD01180	0.0232764	0.00329289	0.00628283	0.00328684	0.236387	0.0139705	0.0369646	0.00371558	0.00936872	0.00496382	0.00475588	0.00514148	0.00464504	0.00679412	0.362257	0.00423556	0.0477832	0.00685353	0.0162028	0.0161484	0.00327058	0.0172555	0.00932214	0.0118915	0.00365822	0.00511416	0.0066828	0.00391587	0.0165524	0.10601
CD01181	0.00335964	0.128588	0.0529331	0.0142699	0.00723366	0.014598	0.00258658	0.253636	0.00344331	0.0105832	0.00686794	0.0053368	0.0219948	0.00528755	0.00334836	0.200214	0.00828815	0.0031947	0.00658648	0.022858	0.0360377	0.0146557	0.00465907	0.0518398	0.010465	0.0127739	0.0796835	0.00750569	0.00351598	0.00365562
CD01182	0.245953	0.00892402	0.00277941	0.00925468	0.00651074	0.00609589	0.0276778	0.00327467	0.187981	0.00375781	0.00267867	0.0118661	0.0204853	0.00432434	0.0302355	0.00579166	0.00474828	0.0353847	0.0225909	0.0029368	0.00269645	0.00771639	0.131499	0.00361009	0.0274538	0.00338518	0.00252304	0.0666922	0.0639639	0.0472089
CD01183	5.26131e-05	0.0011958	0.449156	0.000342986	0.000630701	0.00176564	5.62332e-05	0.0363531	4.52017e-05	0.000289644	0.000983632	7.78803e-05	0.000127772	0.000448409	0.000118299	0.0011727	0.000493233	4.38703e-05	8.07568e-05	0.0231066	0.00874474	0.000242545	8.08658e-05	0.00365768	0.000143498	0.00218072	0.468213	7.75527e-05	4.87704e-05	6.90212e-05
CD01184	0.00863943	0.0275148	0.0340576	0.00780762	0.0281721	0.0185061	0.008648	0.0693836	0.00722118	0.0235976	0.00608357	0.0123918	0.0414387	0.00487052	0.0102005	0.132155	0.0389737	0.00786144	0.0292054	0.0428216	0.0161362	0.0959133	0.00590475	0.190688	0.00765407	0.0093937	0.0779969	0.00810852	0.0118149	0.016839
CD01185	0.000290698	0.0153752	0.03786	0.00195015	0.00122016	0.00533211	0.000256074	0.830053	0.000276389	0.00154124	0.00176881	0.00049855	0.000996411	0.000856509	0.000423818	0.00955138	0.00117189	0.000274794	0.000419921	0.00923042	0.0198651	0.00104303	0.000428125	0.00719155	0.00101756	0.00446907	0.0454618	0.000583348	0.000278158	0.000314845
CD01186	0.000172978	0.00143503	0.0344734	0.000526748	0.00248025	0.0015217	0.000235264	0.0192817	0.00014611	0.00185261	0.00142327	0.00031546	0.000661908	0.000872622	0.000359991	0.0101361	0.00419157	0.000164547	0.000507046	0.0373568	0.00518866	0.00250965	0.000203257	0.139339	0.000285447	0.00161421	0.732017	0.000201483	0.0002072	0.000319216
CD01187	0.000234808	0.00744408	0.213373	0.00240772	0.00155273	0.0138032	0.000241479	0.459489	0.000214822	0.00174517	0.00722494	0.000425335	0.000496562	0.00187065	0.00047273	0.00343716	0.00129493	0.000222039	0.000264883	0.0243473	0.168755	0.000617142	0.000402075	0.00439346	0.000888446	0.0214586	0.0620378	0.000432746	0.000207985	0.000244427
CD01188	0.00067779	0.593696	0.00979007	0.203207	0.000823511	0.0155518	0.000425162	0.0207307	0.000794002	0.00111695	0.0100767	0.000798345	0.000937129	0.00529242	0.000774968	0.00239546	0.000577698	0.00060996	0.000362757	0.0023921	0.0506946	0.000445707	0.00296649	0.00102867	0.0222948	0.0444252	0.00301377	0.00330106	0.000434721	0.0003639
CD01189	0.000190437	0.0476825	0.0170856	0.0191133	0.000446142	0.00584951	0.000172008	0.0469543	0.000214973	0.000956213	0.0144497	0.00039487	0.000407769	0.00339636	0.000268585	0.00187877	0.000392261	0.000214508	0.000158431	0.00229116	0.776953	0.000249135	0.000560929	0.00083271	0.0024147	0.0516856	0.00383785	0.000654332	0.000155814	0.000138405
CD01190	0.031231	0.000611989	0.000580888	0.000635911	0.00604899	0.00101057	0.0541103	0.00051289	0.00964492	0.00136622	0.000534258	0.00300122	0.00313248	0.000840564	0.0316582	0.00114058	0.005355	0.00654932	0.0266785	0.00102685	0.000416324	0.00696169	0.00377797	0.00157493	0.00100939	0.000516706	0.00067697	0.00181153	0.0397961	0.757788
CD01192	0.000297213	0.817977	0.00491327	0.0870313	0.000358299	0.00494066	0.0001906	0.0129788	0.000361252	0.000559363	0.00408296	0.00042339	0.000535579	0.00230655	0.000314165	0.00150966	0.00027588	0.000284113	0.000178287	0.00109357	0.0280149	0.000226029	0.00120787	0.000543449	0.00959481	0.0161634	0.0016403	0.00163236	0.000201559	0.000163889
CD01193	0.114192	0.00452206	0.00143333	0.00437114	0.0031266	0.00281896	0.0414707	0.00213123	0.211761	0.00518801	0.00143872	0.0553153	0.0335053	0.00176085	0.0108449	0.00483779	0.00359037	0.181977	0.0244478	0.00157042	0.00155801	0.00652256	0.0229751	0.00234771	0.0113619	0.00168826	0.0014604	0.0420686	0.167246	0.0324681
CD01194	0.0331826	0.00689413	0.00226079	0.00791876	0.00309134	0.00303904	0.0275366	0.00377554	0.0707421	0.0165704	0.00287412	0.335352	0.101453	0.00343286	0.00665233	0.0123182	0.00503713	0.133001	0.0236569	0.00216877	0.00311856	0.00878433	0.0218994	0.00366986	0.0166405	0.0027424	0.00239623	0.0642012	0.061344	0.0142459
CD01195	0.0137293	0.0140311	0.0349039	0.0196356	0.0520373	0.0231693	0.028738	0.022844	0.0117862	0.06701	0.0719862	0.0341375	0.0196208	0.0935017	0.0291279	0.0333395	0.0945304	0.014274	0.019339	0.0476358	0.0341345	0.0300766	0.0169852	0.0425548	0.0131711	0.0340084	0.0371287	0.0122035	0.0153106	0.0190491
CD01196	0.0273002	0.00757426	0.0013601	0.0234166	0.00150684	0.00269975	0.00872246	0.00169889	0.0752855	0.00248328	0.00294323	0.0110529	0.00819605	0.00583727	0.00543191	0.00269204	0.0013875	0.025567	0.00389854	0.00106076	0.00215657	0.00164419	0.471098	0.00105202	0.105095	0.00285836	0.000982383	0.17829	0.0121205	0.00458784
CD01197	0.238095	0.000610086	0.000255363	0.000835879	0.000785436	0.00064898	0.0438762	0.00033841	0.271256	0.00129992	0.000354324	0.012745	0.00326994	0.000437012	0.00582941	0.000635653	0.00083349	0.210931	0.00461026	0.000312962	0.000295913	0.00108059	0.0105631	0.000382741	0.00232197	0.000362492	0.00024571	0.00944035	0.162352	0.0149943
CD01198	0.0117405	0.00495509	0.00449345	0.00784193	0.00703667	0.0039686	0.0554534	0.00546169	0.0148274	0.331494	0.0109445	0.235072	0.0343542	0.0123343	0.00885928	0.0194162	0.0220408	0.0527029	0.0308958	0.00517116	0.0064368	0.019636	0.0108192	0.00847399	0.00770414	0.00508403	0.00490023	0.0108602	0.0318036	0.0152178
CD01199	0.000474598	0.00123131	0.0351425	0.000858267	0.0640057	0.0110931	0.000648599	0.0051082	0.000316617	0.00130147	0.00452044	0.000457958	0.000497501	0.0032726	0.00251586	0.00175366	0.0136397	0.00028978	0.00062249	0.770186	0.00477809	0.00190966	0.000519468	0.0170447	0.000494078	0.00592139	0.0497638	0.000342296	0.000401728	0.000888693
CD01200	0.0190492	0.00550062	0.0120094	0.0037313	0.348135	0.0159504	0.021431	0.00753334	0.00884235	0.00629547	0.00455361	0.00648987	0.00973093	0.0059934	0.091861	0.0103911	0.093531	0.00630013	0.0296482	0.0335671	0.00480263	0.0563878	0.00759431	0.0462309	0.00410064	0.00595428	0.0181981	0.00480232	0.0162543	0.0951306
CD01201	0.230906	0.00104501	0.000606492	0.00144785	0.00262932	0.00162561	0.20468	0.000713469	0.100885	0.00305006	0.000865331	0.0186602	0.00444552	0.0010515	0.0251234	0.00121569	0.00265885	0.115337	0.00949427	0.000846185	0.000646203	0.00265618	0.0134494	0.00095494	0.00314525	0.000841756	0.000593404	0.00843011	0.188114	0.0538816
CD01202	0.256977	0.000401308	0.000151007	0.000689949	0.000410209	0.000428353	0.0146891	0.000190895	0.585472	0.00056979	0.000249249	0.00668538	0.00143133	0.000338894	0.00372683	0.000312917	0.000384074	0.0597291	0.00142667	0.000172556	0.000189197	0.00041737	0.0180858	0.000183981	0.00227995	0.000258381	0.000134594	0.0124049	0.027152	0.00445678
CD01203	0.100795	0.000736133	0.000220652	0.00137509	0.000472855	0.000476099	0.0102642	0.000270159	0.688874	0.000660923	0.000371264	0.00572739	0.00302791	0.000648255	0.00294097	0.000547642	0.000464198	0.0402052	0.00251636	0.000223977	0.000280029	0.000630888	0.0729752	0.000265228	0.00518164	0.000360871	0.000191444	0.0305184	0.0241996	0.00457756
CD01204	0.00503533	0.01854	0.0582094	0.0119133	0.0249203	0.0140365	0.00795759	0.0549716	0.00458007	0.0679582	0.0266663	0.0102341	0.0204556	0.022398	0.00804138	0.129135	0.0562659	0.0058019	0.0172527	0.0590667	0.0408327	0.0503787	0.00636104	0.138441	0.00742919	0.0179886	0.0934822	0.00581136	0.00693825	0.00889667
CD01205	0.22675	0.000151825	5.58456e-05	0.000203892	0.000164783	0.00013319	0.00802359	7.29683e-05	0.639719	0.000223746	7.33289e-05	0.00242232	0.0009663	0.000100777	0.00123219	0.000149965	0.000168319	0.0461004	0.00127864	6.56051e-05	6.31226e-05	0.000251832	0.00385479	8.48707e-05	0.000642785	7.74539e-05	5.37154e-05	0.0034006	0.0595563	0.00395747
CD01206	0.00214238	0.000878688	0.000959624	0.000544294	0.00271874	0.000585778	0.00442957	0.00120048	0.00178498	0.0053952	0.00049445	0.00399901	0.029494	0.000610493	0.00161408	0.0131308	0.010759	0.00266322	0.27986	0.00145613	0.00064246	0.600267	0.00092733	0.0107107	0.000649223	0.000442493	0.00182693	0.00104568	0.00726441	0.0115024
CD01207	0.0233622	0.000299992	0.000238644	0.000320481	0.00150402	0.00040366	0.23531	0.000272348	0.0105707	0.0018116	0.000252992	0.00857826	0.00362738	0.00031878	0.00630045	0.00075607	0.00256711	0.0223938	0.0346752	0.000388896	0.000210585	0.00428496	0.00169649	0.000701371	0.000555323	0.000227761	0.000292315	0.00136606	0.356464	0.280249
CD01208	0.00271057	0.00762315	0.0230651	0.00737387	0.0105214	0.00733916	0.00621271	0.026862	0.00273839	0.542364	0.0310788	0.0175305	0.0115616	0.0164304	0.00417882	0.0547218	0.0395052	0.00485229	0.00736534	0.0242886	0.0311477	0.0175202	0.00328412	0.0378298	0.0041464	0.0128889	0.0329215	0.0035514	0.00427432	0.00411236
CD01209	6.47865e-05	0.00100602	0.169962	0.000330452	0.00102852	0.00138056	7.61645e-05	0.0128592	5.47969e-05	0.000342655	0.000986855	9.48759e-05	0.000166768	0.000577063	0.000153883	0.00155201	0.000859421	5.41629e-05	0.000120174	0.0366472	0.00467675	0.000408232	9.25947e-05	0.00835009	0.000145683	0.00167076	0.756093	8.35252e-05	6.39952e-05	9.78792e-05
CD01210	0.00118244	0.000571436	0.00280539	0.000466229	0.557757	0.00199101	0.00303851	0.00121115	0.000655656	0.00181853	0.00123347	0.00093836	0.00104102	0.00158676	0.00811667	0.00180072	0.343176	0.000671198	0.00361294	0.0147646	0.000948942	0.0143545	0.000651154	0.0201324	0.00038938	0.00108897	0.00523723	0.000394989	0.00144157	0.006922
CD01211	0.0113113	0.000540489	0.000459777	0.00055664	0.00225054	0.000558983	0.198722	0.00053936	0.00889315	0.00659316	0.000487525	0.0300209	0.0130494	0.000619496	0.00459893	0.00222236	0.00663981	0.0351425	0.299672	0.000723345	0.000410709	0.0176971	0.00193817	0.00174183	0.000832514	0.00038782	0.000609272	0.00184024	0.243485	0.107456
CD01212	0.00105148	0.0109575	0.00127263	0.792114	0.000449161	0.00400009	0.000583661	0.00156808	0.00149455	0.000722483	0.00752608	0.00111647	0.000631446	0.00834787	0.000898882	0.000702844	0.000328713	0.000981764	0.000269197	0.000626429	0.00445339	0.000228178	0.0133546	0.000316696	0.125404	0.010564	0.000563792	0.00862177	0.000515011	0.00033535
CD01213	0.00644226	0.008283	0.0168059	0.00887196	0.0212252	0.00724552	0.0260608	0.0148873	0.00670264	0.288968	0.0232661	0.05216	0.0294188	0.0245183	0.00948336	0.0588169	0.117557	0.0146323	0.0329722	0.0220207	0.0156248	0.0644495	0.00610019	0.0498778	0.00584187	0.0104731	0.0229809	0.00569007	0.0143971	0.014226
CD01214	0.0022965	0.00289425	0.00442821	0.00131181	0.00692931	0.00179766	0.0035158	0.00623957	0.0019242	0.0121114	0.00134071	0.00435825	0.0295616	0.00138025	0.00239797	0.0869589	0.0252272	0.00250787	0.0433805	0.00661539	0.00241115	0.606937	0.00139603	0.113381	0.00131617	0.0013451	0.0116821	0.00168328	0.00486955	0.00780178
CD01215	0.0115172	0.0394839	0.00340606	0.104351	0.00184589	0.00724303	0.00625293	0.00745442	0.0262578	0.0103565	0.00727064	0.0287079	0.0131868	0.00613483	0.0040028	0.00732726	0.00198415	0.0303061	0.0035253	0.00214068	0.00884661	0.00219921	0.053259	0.0019377	0.365718	0.00832133	0.00228916	0.222674	0.0087996	0.00319993
CD01216	0.000528424	0.00440437	0.0117584	0.0119551	0.00183249	0.00632356	0.000636215	0.00482932	0.000527314	0.00186216	0.451772	0.000909679	0.000653662	0.388505	0.00112861	0.00178765	0.00151998	0.000503015	0.000406505	0.00507348	0.0313483	0.000593756	0.00166746	0.00154921	0.00264459	0.0592708	0.00413738	0.00103152	0.000408646	0.00043096
CD01217	0.00795141	0.00166554	0.000620801	0.0015791	0.00093741	0.000640733	0.0145908	0.00107925	0.0173069	0.0120067	0.000689265	0.29744	0.357038	0.000817516	0.00161406	0.00727554	0.00217535	0.128408	0.0493635	0.000634438	0.000774683	0.00757598	0.00376639	0.001559	0.00286227	0.000582312	0.00074256	0.00884506	0.0619279	0.00752942
CD01218	5.07151e-06	4.15629e-05	0.000139873	0.000122098	2.03188e-05	0.000121198	6.73963e-06	5.73373e-05	4.98644e-06	2.40494e-05	0.994923	9.34777e-06	5.31782e-06	0.00186076	1.25048e-05	1.44337e-05	1.5807e-05	5.28918e-06	3.5844e-06	6.42174e-05	0.000521918	5.2508e-06	1.47117e-05	1.39226e-05	2.48456e-05	0.00190438	4.06066e-05	9.06907e-06	3.9988e-06	4.1648e-06
CD01219	0.0575764	0.00843211	0.00261394	0.0165886	0.00381381	0.00416775	0.0500243	0.00349661	0.13808	0.0141026	0.00527894	0.0661712	0.0332357	0.00804101	0.0118616	0.00816767	0.00494665	0.205404	0.021566	0.00242856	0.0038636	0.00682949	0.0996615	0.00305159	0.0381437	0.00408646	0.00223416	0.0826292	0.0748873	0.0186149
CD01220	8.70953e-05	0.000604252	0.00155992	0.00203871	0.000305053	0.00193696	0.000110208	0.000691079	8.46178e-05	0.000321492	0.933175	0.000136308	7.83737e-05	0.0292443	0.000218628	0.000190852	0.000218958	8.60048e-05	5.52064e-05	0.000798056	0.00505816	7.58495e-05	0.000275497	0.000181858	0.000436271	0.0212686	0.000477906	0.000152442	6.49875e-05	6.77297e-05
CD01221	0.0132077	0.0010889	0.00159321	0.000931145	0.0202186	0.0018709	0.0612107	0.00153594	0.00634357	0.00868688	0.00113768	0.00938209	0.00983316	0.00135932	0.0202708	0.00475269	0.0610806	0.00897137	0.165983	0.00356821	0.00104038	0.1087	0.00264786	0.00981858	0.00120542	0.00101248	0.00253302	0.00206147	0.0425034	0.425451
CD01222	2.71306e-05	0.000167757	0.000510742	0.000540167	0.000106294	0.000390756	3.84952e-05	0.000198821	2.67351e-05	0.000114343	0.943101	4.88979e-05	2.80789e-05	0.0481866	6.76418e-05	7.06816e-05	8.61745e-05	2.81948e-05	2.00188e-05	0.0002708	0.00136208	2.83764e-05	8.10686e-05	6.87085e-05	0.000118231	0.00405104	0.000170923	4.53391e-05	2.17774e-05	2.30264e-05
CD01223	0.000303675	0.00187794	0.00356015	0.0074422	0.000817379	0.00472388	0.000376788	0.00196458	0.000307495	0.00112009	0.833552	0.000564731	0.00027915	0.0725864	0.000672594	0.00061937	0.000647328	0.000314767	0.000178065	0.00188593	0.01339	0.000233309	0.000993413	0.000518929	0.00163407	0.0471253	0.00127134	0.000600225	0.000223452	0.000215544
CD01224	0.00263561	0.0356214	0.0263805	0.0209203	0.00590216	0.653608	0.00165115	0.0367387	0.00226041	0.0031759	0.0141581	0.00220872	0.00177627	0.00590281	0.00523711	0.00370989	0.0027546	0.00171827	0.0010577	0.0150017	0.0376326	0.00146114	0.00538955	0.00371698	0.0124659	0.078062	0.0107332	0.00506381	0.00146614	0.00158922
CD01225	0.000245907	0.00362767	0.00529866	0.0157234	0.000666268	0.0111462	0.000242096	0.00263727	0.000248536	0.000567218	0.349832	0.000348896	0.000211676	0.0386682	0.00054308	0.00049529	0.000412592	0.000220305	0.00012602	0.00190223	0.0244539	0.000166998	0.000923464	0.000418618	0.00211534	0.536565	0.0013072	0.000566017	0.000160534	0.000159431
CD01226	0.636811	0.000368	0.000137822	0.000418317	0.000426649	0.000344763	0.00832508	0.000183815	0.242126	0.000427692	0.000151412	0.0029548	0.0021019	0.000200566	0.00316083	0.00035921	0.00039077	0.0198406	0.00274558	0.000165856	0.000146187	0.000622754	0.00734226	0.000218903	0.00134448	0.000176577	0.000137294	0.00716836	0.0513116	0.00989097
CD01227	2.69286e-05	0.000193027	0.00106017	0.000471523	0.000156355	0.00117517	3.44082e-05	0.000292737	2.44729e-05	9.28996e-05	0.961394	3.93676e-05	2.38716e-05	0.0101311	8.30892e-05	6.41755e-05	9.42928e-05	2.3942e-05	1.78794e-05	0.000540249	0.00231488	2.74447e-05	7.31556e-05	8.0532e-05	0.000109302	0.0211077	0.000263135	4.11205e-05	1.97721e-05	2.31422e-05
CD01228	0.00180091	0.0181642	0.0132322	0.0981038	0.00277473	0.01063	0.00228559	0.0113476	0.00222098	0.00841578	0.397772	0.00533479	0.00267807	0.228955	0.00253363	0.00565513	0.00297027	0.00255808	0.00128418	0.00586496	0.06013	0.00151619	0.00664701	0.00281079	0.0155325	0.0750941	0.00569521	0.00523289	0.00155117	0.0012076
CD01229	8.99153e-05	0.000295009	0.00337948	0.000134311	0.00239356	0.000439916	0.000157024	0.00189596	7.03009e-05	0.000925419	0.000344259	0.000166198	0.000324758	0.000255942	0.000215543	0.00287902	0.00775095	8.62871e-05	0.000401181	0.012404	0.000693892	0.00348169	7.78197e-05	0.930149	8.71065e-05	0.000347772	0.0301097	7.30594e-05	0.000127147	0.000244071
CD01232	0.121422	0.00289923	0.000645314	0.00293307	0.00108698	0.00143478	0.0107638	0.00111233	0.438707	0.00235213	0.000691986	0.0179507	0.0180858	0.000813452	0.00436602	0.00232987	0.0011479	0.0946082	0.00775413	0.000636962	0.000823149	0.00215357	0.032268	0.000892608	0.0129355	0.000847779	0.000623291	0.147828	0.0602394	0.00964697
CD01233	0.158335	0.00534264	0.00131999	0.00803488	0.00228877	0.00403884	0.013349	0.00181036	0.258093	0.00238369	0.00177412	0.0149376	0.00839751	0.00238444	0.0126894	0.00238126	0.00178791	0.0353506	0.00475186	0.00127218	0.0017137	0.0020461	0.159515	0.00125616	0.0361742	0.00237232	0.00109938	0.220592	0.0247112	0.00979666
CD01234	0.0647351	0.0369795	0.0152448	0.0390735	0.0182113	0.0311749	0.0275222	0.0206109	0.0629805	0.0182773	0.0156918	0.0456591	0.0380185	0.0180932	0.0371	0.0233525	0.0154664	0.0353412	0.0189554	0.0141695	0.018646	0.0148923	0.0829922	0.0138633	0.067874	0.0217549	0.0137279	0.110367	0.0335117	0.0257126
CD01235	1.37403e-05	8.24411e-05	0.00040677	0.000210001	7.55374e-05	0.000310946	1.96626e-05	0.000125705	1.28061e-05	5.97911e-05	0.983774	2.32237e-05	1.35566e-05	0.00987719	3.98857e-05	3.65764e-05	5.49894e-05	1.33831e-05	1.02778e-05	0.000230683	0.000884483	1.57476e-05	3.63204e-05	4.35059e-05	5.10005e-05	0.0034101	0.000123306	2.05942e-05	1.09107e-05	1.24632e-05
CD01236	0.00297906	0.000756666	9.99082e-05	0.00159026	9.73942e-05	0.000254476	0.000634318	0.000181342	0.0132574	0.000315776	0.000176228	0.00243199	0.000963425	0.000198435	0.000347738	0.000249286	9.77055e-05	0.0056481	0.000277462	7.80546e-05	0.000186457	0.000122291	0.0142507	8.00186e-05	0.0160442	0.000210219	7.72885e-05	0.93678	0.00129321	0.000321022
CD01237	0.00239968	0.00133074	0.00642109	0.0014677	0.129223	0.00411536	0.00996333	0.00279697	0.0015848	0.0100055	0.00670628	0.0037935	0.00245661	0.00883693	0.0129773	0.0043271	0.687282	0.00208003	0.00647304	0.0237316	0.00311286	0.0174233	0.00170397	0.0222228	0.00105923	0.00360194	0.00935358	0.00101459	0.00336405	0.00917089
CD01238	0.00657504	0.00375396	0.00757726	0.00256013	0.023871	0.00433297	0.0155779	0.0087435	0.00501236	0.0576984	0.00383188	0.0198631	0.032873	0.00371654	0.00875526	0.0468261	0.155279	0.0076927	0.0641917	0.0149491	0.00487963	0.335357	0.00328376	0.0970906	0.00256491	0.00326252	0.0173995	0.00366111	0.0144841	0.0243362
CD01239	0.00156167	0.000506449	0.000931438	0.000324768	0.00669044	0.000658762	0.0046303	0.000984656	0.00102703	0.00477092	0.000416779	0.00274533	0.00550699	0.000438926	0.00225903	0.00481494	0.0490901	0.00157737	0.0484021	0.00217533	0.000508379	0.819684	0.000526767	0.0167602	0.000357648	0.00039319	0.00206648	0.000531152	0.00456568	0.0150931
CD01240	0.0125876	0.000622656	0.000369206	0.000486592	0.00125449	0.00044863	0.0205876	0.000529376	0.0110813	0.00299033	0.000286168	0.015118	0.0413711	0.000348821	0.00243106	0.00268057	0.00267982	0.0231478	0.573489	0.000509945	0.000325869	0.0159249	0.00179898	0.00147292	0.000885899	0.000281994	0.00051168	0.00253498	0.209271	0.0539714
[truncated: 14,127 more rows]

## Sheet: core_cl1
	1
CD15810	0.941141
CD01985	0.924752
CD15823	0.884138
CD08912	0.878555
CD02215	0.876547
CD10987	0.870842
CD10088	0.855936
CD04824	0.847057
[truncated: 41 more rows]

## Sheet: topGO_cl1
GO.ID	Term	Annotated	Significant	Expected	classicFisher	holm	hochberg	hommel	bonferroni	BH	BY	fdr	none	FoldChange	ontology
[truncated: 127 more rows]

[truncated: 62 more sheets: core_cl2, topGO_cl2, core_cl3, topGO_cl3, core_cl4, topGO_cl4, core_cl5, topGO_cl5, core_cl6, topGO_cl6, core_cl7, topGO_cl7, core_cl8, topGO_cl8, core_cl9, topGO_cl9, core_cl10, topGO_cl10, core_cl11, topGO_cl11 …]
