# Supplementary material for: Genomic adaptations to aquatic and aerial life in mayflies and the origin of insect wings
Source: Nat Commun. 2020 May 26;11:2631. doi: 10.1038/s41467-020-16284-8 (PMC7250882; doi:10.1038/s41467-020-16284-8)
Supplement: Supplementary file 15 — Supplementary Data 11 [file 41467_2020_16284_MOESM15_ESM.xlsx]

## Sheet: Tau_values_rep1
	x (Tau index)
CD00001	1
CD00002	0.989593727891426
CD00004	0.977692098825426
CD00005	0.876121289827241
CD00006	NA
CD00007	0.690644847606304
CD00008	0.321978540592886
CD00009	0.285433291044687
CD00010	0.344687157215976
CD00011	0.317651511068687
CD00012	1
CD00013	0.592894346128432
CD00014	0.902094152224127
CD00015	0.188557676744563
CD00016	0.967110689310216
CD00017	0.70474961090021
CD00018	0.718653469358135
CD00019	NA
CD00020	0.226473900925499
CD00021	0.997809576243043
CD00022	0.650824060461515
CD00023	0.989235549069038
CD00024	0.51650785296436
CD00025	0.91263287068747
CD00026	0.86760685462497
CD00027	0.998950067500895
CD00028	0.269844522740362
CD00029	0.212791682303368
CD00030	NA
CD00031	0.199774980487426
CD00032	0.0933394885810461
CD00033	0.330432867011838
CD00034	0.219777019281613
CD00035	0.941868034476767
CD00036	0.920257194791155
CD00037	0.880799811654086
CD00038	0.274361505709954
CD00039	NA
CD00041	0.754428046517958
CD00042	NA
CD00044	0.152008340427379
CD00046	1
CD00047	0.11197491046446
CD00048	NA
CD00049	0.353671919627929
CD00050	0.152214889533767
CD00051	0.268899594482867
CD00052	0.427665136322908
CD00053	0.343276205756296
CD00054	0.905893576850053
CD00055	0.350228288497033
CD00056	0.216600992031638
CD00057	0.620535790223269
CD00058	0.664966795260713
CD00059	0.65886266183543
CD00060	1
CD00062	0.699586769626692
CD00063	0.174566987310037
CD00064	0.284196544487299
CD00065	0.599679552650752
CD00066	0.535688406405484
CD00067	0.271055035478656
CD00068	0.552687834301198
CD00069	0.156360694042103
CD00070	0.621529890550279
CD00071	0.304433280550759
CD00072	0.986139193241454
CD00073	0.843692730844034
CD00074	0.684874613141097
CD00075	0.339285252010057
CD00076	0.244739832651591
CD00077	0.904687692418849
CD00078	0.278418479777481
CD00079	0.400275132692842
CD00080	NA
CD00081	0.708290045463236
CD00083	0.484205564786741
CD00084	0.7321659582366
CD00085	0.292345663654599
CD00086	0.658462180022959
CD00087	0.13034224857517
CD00088	0.973615516337078
CD00089	0.699353482132495
CD00090	0.182549041765196
CD00091	0.437428983234038
CD00092	0.24675187384836
CD00093	0.0900114127159367
CD00094	0.208641389410213
CD00095	0.999095732868691
CD00096	0.870136615807516
CD00097	0.294485029727491
CD00098	0.144388136892423
CD00099	0.964844222498513
CD00100	0.647278438131114
CD00101	0.589350625861272
CD00102	0.238896258355905
CD00103	0.472538318889401
CD00104	0.650370764428736
CD00105	0.743764074886637
CD00106	0.336891302017065
CD00107	0.984112620685077
CD00108	0.697088098702687
CD00109	0.336374632653266
CD00110	0.1660865277544
CD00111	0.878648055406039
CD00112	0.26084160181419
CD00113	0.168778731107212
CD00114	0.357400021684828
CD00115	0.0988152270473996
CD00116	0.146512513853892
CD00117	0.162938311376308
CD00118	0.193392547231464
CD00119	0.290587128567102
CD00120	0.274243248140044
CD00121	0.230201546213176
CD00122	0.96796236102121
CD00123	0.964122475141791
CD00124	0.144714763828983
CD00125	0.302154630718684
CD00126	0.612113025353079
CD00127	0.360754487940252
CD00128	0.807232258540423
CD00129	0.68716814912547
CD00130	0.468773919104615
CD00131	0.435029449008296
CD00132	0.106619140647541
CD00133	0.960978262819983
CD00134	0.212900622127229
CD00135	0.387338281237203
CD00136	0.991435643366311
CD00137	0.111191967139798
CD00138	0.212907557380523
CD00139	0.304264615453798
CD00140	0.075168264607945
CD00141	0.214251735860262
CD00142	0.178877697427506
CD00143	0.833855119676747
CD00144	0.463141866686492
CD00145	0.904465051410772
CD00146	0.981043281620783
CD00147	0.336009017227285
CD00148	0.936908355514707
CD00149	0.667745593191556
CD00150	0.827179252909486
CD00151	0.598394231146361
CD00152	0.788704185191326
CD00153	0.826260931893031
CD00154	0.987140594171918
CD00155	0.147953472648304
CD00156	0.859265960398651
CD00157	0.840908431840027
CD00158	0.413408542581527
CD00159	NA
CD00160	NA
CD00161	0.409129831159154
CD00162	0.997138926342939
CD00163	0.891681813589707
CD00164	0.95301514770036
CD00165	0.289407241384487
CD00166	0.192452906147741
CD00167	0.550752709418833
CD00168	0.173262104439916
CD00169	0.623338344716864
CD00170	1
CD00171	0.157782147159781
CD00172	0.46898861933777
CD00173	0.785573122258321
CD00174	0.631916762059448
CD00175	0.470958339865948
CD00176	NA
CD00177	0.96564242391543
CD00178	0.821396781325828
CD00179	0.68036010476506
CD00180	0.919561526912317
CD00181	0.548041082087375
CD00182	0.769069968505352
CD00183	NA
CD00184	0.450254604810507
CD00186	0.985012652156388
CD00188	0.964418286724781
CD00189	0.400299622155911
CD00190	0.984708138502853
CD00191	0.325842035156092
CD00192	0.85318606026708
CD00193	0.805747584468408
CD00194	0.699564681813961
CD00196	0.381713712431242
CD00197	0.376760319985272
CD00198	0.242305288911093
CD00199	0.693033227097435
CD00200	0.796554554423661
CD00201	0.745881176358919
CD00203	0.698707709844768
CD00204	1
CD00205	0.505549194004142
CD00206	0.449323971179672
CD00207	0.95908000998314
CD00208	0.925427756556479
CD00209	0.916820294464038
CD00211	0.154498454153436
CD00212	0.405300434855332
CD00213	0.221942457732315
CD00214	0.182625435105812
CD00215	0.199164001034843
CD00216	0.298117099245585
CD00217	0.370690463039402
CD00218	0.89015470849934
CD00219	NA
CD00220	0.630648171293886
CD00222	0.137763362880817
CD00223	0.276691776011182
CD00225	0.265610039120926
CD00227	0.886517185441198
CD00228	0.778092271275991
CD00229	0.348324411802167
CD00230	0.712616723889804
CD00231	0.930757514187866
CD00234	0.616072145381536
CD00235	0.988602098222906
CD00236	0.336726621436166
CD00237	NA
CD00238	0.686987660805898
CD00239	NA
CD00240	0.178376129009895
CD00241	0.322527391806609
CD00242	0.23885439465628
CD00243	0.292286058234951
CD00244	1
CD00245	0.26070668061499
CD00246	0.134048563037144
CD00247	NA
CD00248	0.171538177300614
CD00249	0.222134701500264
CD00250	0.193385054397049
CD00251	0.482160901847935
CD00252	0.87604888339472
CD00253	0.481691145127222
CD00254	0.20914441310553
CD00255	0.730455886717948
CD00256	0.849050305711352
CD00257	0.280310265496631
CD00258	0.805580619653149
CD00259	0.315764944743792
CD00260	0.996930807285487
CD00261	0.731950182695071
CD00262	0.617094452251829
CD00263	0.230342628581435
CD00265	0.229468845247394
CD00266	0.700855878456178
CD00267	0.512121345928397
CD00268	0.819323154025062
CD00269	0.237587847459748
CD00271	1
CD00273	0.171502736541229
CD00274	0.203651022244343
CD00275	0.168450566838964
CD00276	0.718921637848768
CD00277	0.768322900323794
CD00278	0.97941759564197
CD00279	0.253560379103903
CD00280	0.640355131523675
CD00281	0.524340728147403
CD00282	0.707452973421772
CD00283	0.659270837192963
CD00284	0.592258928655064
CD00285	0.280825758715176
CD00286	0.263600807254505
CD00287	0.888098036937054
CD00288	0.184902456192063
CD00289	0.461748219516561
CD00290	0.294516093290442
CD00291	0.665371889565978
CD00292	0.662688200402273
CD00293	0.79885306399088
CD00294	0.299764682232283
CD00295	0.410533247198634
CD00296	0.706482889826195
CD00297	0.839145918412716
CD00298	0.324026804002045
CD00299	0.369988241256882
CD00300	0.221349552574918
CD00301	0.780239760620608
CD00302	0.262371443617472
CD00303	0.19884535799809
CD00304	0.239450511834006
CD00305	0.907052102972094
CD00306	0.166051216137424
CD00307	0.247874764565643
CD00308	0.624259805584717
CD00309	0.121869170502619
CD00310	0.165195994596636
CD00311	0.165322081354041
CD00312	0.156142941212127
CD00313	0.21734788971263
CD00314	0.565424454469373
CD00315	0.1290631468844
CD00316	0.409942277033408
CD00317	0.247735780030358
CD00318	0.420872345161572
CD00319	0.444606435622277
CD00320	0.194274407090804
CD00321	0.849084637017253
CD00322	1
CD00323	0.149748020074808
CD00324	0.176290746256301
CD00325	0.230458804914297
CD00326	0.982827994017993
CD00327	0.238239418870406
CD00328	0.941129127774248
CD00329	0.736251567567777
CD00330	0.278991058993261
CD00331	0.456312461846087
CD00332	0.491529714608076
CD00333	0.256031579196245
CD00334	0.195244897978024
CD00335	0.188972130583788
CD00336	0.264666054776753
CD00337	0.342483312123188
CD00338	0.231080783469018
CD00339	0.292943429958767
CD00340	0.164629282126261
CD00341	0.312065866654776
CD00342	1
CD00343	0.337936391667429
CD00344	0.734880575962341
CD00345	0.181429277591675
CD00346	1
CD00347	0.140859957891734
CD00348	0.910743863445185
CD00349	0.883509182027577
CD00350	0.343318209602199
CD00351	0.52509590694155
CD00352	NA
CD00353	0.94183590966947
CD00354	0.11448467263624
CD00355	0.287655040300214
CD00356	0.954610432185483
CD00357	0.28121653669066
CD00358	0.160837879503908
CD00359	1
CD00360	0.323574111409995
CD00361	0.598852068215216
CD00362	0.142101164390593
CD00363	0.114236612827156
CD00364	0.182951058780897
CD00365	0.094230363179361
CD00366	0.925318302280295
CD00367	1
CD00368	1
CD00369	0.390090559796757
CD00371	0.735103386417171
CD00372	0.540586933627157
CD00373	0.344971839070945
CD00374	0.423405309888083
CD00376	0.482745267948887
CD00377	0.187384557355769
CD00378	0.588678085403351
CD00380	1
CD00381	0.592383749021443
CD00382	NA
CD00383	NA
CD00384	NA
CD00385	0.852280377734089
CD00386	0.702499489908163
CD00387	NA
CD00388	0.573137494884173
CD00389	0.807781655161318
CD00390	0.575620926519097
CD00391	0.499387959542878
CD00392	0.933962294823741
CD00394	NA
CD00395	NA
CD00396	1
CD00397	NA
CD00398	0.994177848142844
CD00399	1
CD00400	0.521739201777865
CD00401	NA
CD00402	0.956929368850345
CD00403	1
CD00404	NA
CD00405	0.857732673608902
CD00406	0.861222074927689
CD00407	0.723480024756665
CD00408	0.938089880306086
CD00409	0.840802435991711
CD00410	0.896913104118721
CD00411	0.90481724918162
CD00412	0.262460924516321
CD00413	0.335004967991041
CD00414	0.332163100439231
CD00415	0.964229166302787
CD00416	0.952664411123687
CD00417	0.867265184448729
CD00418	NA
CD00419	0.247181895362711
CD00420	0.301064907374766
CD00421	0.173174577165389
CD00422	0.227873554461325
CD00423	NA
CD00424	1
CD00425	0.263386238329602
CD00426	0.525473132808992
CD00427	0.225190660891867
CD00428	1
CD00429	0.790837508556311
CD00430	0.433403436243236
CD00431	0.217815409080772
CD00432	0.745065115367749
CD00433	0.830876480874126
CD00434	0.288437870937208
CD00435	0.640188314387267
CD00436	0.348633223667384
CD00437	0.399514430684832
CD00438	0.264940538674236
CD00439	0.26877668311571
CD00440	0.266467306738791
CD00441	0.997298929492372
CD00442	1
CD00443	0.462651918643891
CD00444	0.644154543915196
CD00445	0.389339355153565
CD00446	0.835610322549459
CD00447	0.228333068952046
CD00448	0.801397583280779
CD00449	0.545540789889143
CD00450	0.226013132409487
CD00451	0.258754643407767
CD00452	0.398516647272268
CD00453	0.886244204891314
CD00454	0.929339803485148
CD00455	0.488331206317192
CD00456	0.956854610271434
CD00457	0.359819994287973
CD00458	0.237922901431723
CD00459	NA
CD00460	0.200348654207069
CD00461	0.788653949296663
CD00462	1
CD00463	0.351869177492171
CD00464	0.135033133473564
CD00465	0.370847966831941
CD00466	1
CD00467	0.223110623191448
CD00468	0.297368512383896
CD00469	0.133764926314563
CD00470	0.122886063530509
CD00471	0.130205544097347
CD00472	0.266266864574058
CD00473	0.44028667777135
CD00474	0.905444098369725
CD00475	0.468429674180111
CD00476	0.958521188084078
CD00478	0.229622591817445
CD00480	0.214036209062487
CD00481	0.210733779436853
CD00482	NA
CD00483	0.286240179327358
CD00484	0.315064685484608
CD00485	1
CD00486	NA
CD00487	0.342423456345201
CD00488	1
CD00489	0.188398580758781
CD00490	0.977155292636584
CD00491	0.212900734275031
CD00492	0.904890052127112
CD00493	0.56005164028306
CD00494	0.659721191755202
CD00495	0.807823473617439
CD00496	0.35695057608613
CD00497	0.722668889787751
CD00499	0.577130983457208
CD00500	0.95459948304302
CD00501	0.220869740646146
CD00502	0.231862993736273
CD00503	0.437373143296147
CD00505	0.173156896216382
CD00506	0.288661413742478
CD00507	0.332958276660769
CD00508	0.203558129549645
CD00509	0.335790260329506
CD00510	0.550169654888563
CD00511	0.960527924654283
CD00512	0.496625143897775
CD00513	0.343778165765704
CD00514	0.580007349907056
CD00515	0.90104805084052
CD00516	1
CD00517	0.856120591449255
CD00518	0.487635231853312
CD00519	0.134506808198417
CD00520	0.506381661311863
CD00521	0.224899103731794
CD00522	0.985525815444973
CD00523	NA
CD00524	NA
CD00525	0.214871570096757
CD00526	0.543290355157686
CD00527	1
CD00528	0.922376709774501
CD00529	0.22680555718403
CD00530	0.324181069923026
CD00531	0.142655189034363
CD00532	0.362604402353789
CD00533	NA
CD00534	0.973454243427374
CD00536	0.463200553705963
CD00537	0.303453738284205
CD00538	0.711062876889676
CD00539	0.406284214303204
CD00540	1
CD00541	0.532042274144852
CD00542	0.878532542308459
CD00543	NA
CD00544	NA
CD00545	0.16523869294785
CD00546	0.981736228443651
CD00547	1
CD00548	0.73099036553749
CD00549	1
CD00550	0.836167338377708
CD00551	0.763473764579295
CD00552	0.212893697751498
CD00553	NA
CD00554	NA
CD00555	0.953996522011169
CD00556	0.183985167899303
CD00557	1
CD00558	NA
CD00559	1
CD00560	0.255738726896145
CD00561	1
CD00562	1
CD00563	0.567328255566369
CD00564	0.700579963593844
CD00565	0.362925206190115
CD00566	0.212874132311364
CD00567	0.215996398555445
CD00568	0.157575032959279
CD00569	0.960790258523501
CD00570	0.820732304206738
CD00571	0.443447206165464
CD00572	NA
CD00573	0.910237321376415
CD00574	0.899775003948898
CD00576	0.738937147828279
CD00577	0.725222023852344
CD00578	0.715320331161697
CD00579	0.492954768100922
CD00581	0.608786793691224
CD00582	NA
CD00583	NA
CD00584	NA
CD00585	NA
CD00586	NA
CD00587	NA
CD00588	0.92283496994877
CD00589	0.946120532005788
CD00590	0.880664139226278
CD00591	0.79827665278637
CD00592	0.899660484642665
CD00593	0.358560798141319
CD00594	0.897111981327882
CD00595	0.342901459254094
CD00596	0.913643433271104
CD00597	0.322783254799222
CD00598	NA
CD00600	0.98412011214033
CD00601	0.267456743165701
CD00602	0.236780098006747
CD00603	NA
CD00604	0.265028228223537
CD00605	0.996387984287646
CD00607	0.987684973934347
CD00608	1
CD00610	0.83894388227897
CD00611	0.977543350115335
CD00612	0.87651857093796
CD00613	0.604136583082355
CD00614	0.530281658095959
CD00615	0.416715313071841
CD00616	1
CD00617	0.290373248678746
CD00618	0.150040526985295
CD00619	0.367754339553968
CD00620	1
CD00621	0.198033117258224
CD00622	1
CD00623	NA
CD00624	0.245974140130827
CD00625	0.224174618424303
CD00626	0.871866304384488
CD00627	0.144951021371116
CD00628	1
CD00629	0.104029093831778
CD00630	0.309536767530813
CD00631	0.406426792638128
CD00632	NA
CD00633	0.155232552925894
CD00634	0.997395471568824
CD00635	0.17501403141378
CD00636	1
CD00637	1
CD00638	1
CD00639	0.139730754091976
CD00640	1
CD00641	0.207097246827182
CD00642	0.21726754813037
CD00643	0.209187940048354
CD00644	0.266804815256343
CD00645	NA
CD00646	NA
CD00647	NA
CD00648	0.223557000880505
CD00649	0.98351215527965
CD00650	0.202834247412861
CD00651	0.966882885921957
CD00652	0.684936863866896
CD00653	0.926945425146715
CD00654	0.57702050487818
CD00655	0.225951896348011
CD00656	0.378136297438424
CD00657	NA
CD00658	0.371507371465376
CD00659	0.75596380802001
CD00660	0.307918015485703
CD00661	0.808317191696934
CD00662	NA
CD00663	0.676455349078548
CD00664	NA
CD00665	0.911254618008404
CD00666	0.341757062150998
CD00667	0.693676744367555
CD00668	0.453302547336176
CD00670	0.155898622342786
CD00671	0.5111866200385
CD00672	0.137703995600123
CD00673	0.432489157237005
CD00674	0.794865427161292
CD00675	0.962607939327241
CD00676	0.935745082112073
CD00677	0.333419602820406
CD00678	0.486231500471856
CD00679	0.775121776270391
CD00680	0.163461747191157
CD00681	0.42631430590989
CD00682	0.266014437232856
CD00683	0.219931317966114
CD00686	0.230101824953701
CD00687	0.0886152730260007
CD00688	NA
CD00689	1
CD00690	0.733062425049825
CD00691	1
CD00692	0.228280198318998
CD00693	0.21880118743841
CD00694	0.524459627041179
CD00695	0.220147382433333
CD00696	0.290463891174299
CD00697	0.213463850669026
CD00699	0.921266764871994
CD00700	NA
CD00703	1
CD00704	NA
CD00705	0.398909375347633
CD00707	0.919717357763689
CD00708	0.980425103390885
CD00709	0.849912974005431
CD00710	0.869949942880344
CD00711	0.589463967470586
CD00712	0.438671974449891
CD00713	0.761759949558022
CD00714	0.205355427949223
CD00715	0.282846037166458
CD00716	0.276343055598955
CD00717	0.300815334493102
CD00718	0.609975070817936
CD00719	0.41376765957337
CD00720	0.108694059442958
CD00721	0.228641490494143
CD00722	0.231247283103224
CD00723	0.244871132491633
CD00724	0.456263785639944
CD00725	0.774085664868977
CD00727	0.563353336447769
CD00728	0.27530602260627
CD00729	0.457708940015118
CD00730	0.311124205322902
CD00731	1
CD00732	0.867370052991032
CD00733	0.357205178590876
CD00734	0.456570817139628
CD00735	0.770824631305819
CD00736	0.285965677715811
CD00737	0.447882835412579
CD00738	0.550614516397213
CD00739	NA
CD00740	0.839305065045127
CD00741	0.253370402260754
CD00742	0.253310739119136
CD00743	0.185754293074332
CD00744	0.841182065919113
CD00745	0.321211977035084
CD00746	0.877771186485653
CD00747	0.758235803094168
CD00748	NA
CD00749	0.963251507059997
CD00750	0.407747016430552
CD00751	0.354041840077479
CD00752	0.306550353607399
CD00753	0.883332513665705
CD00754	0.798716206218579
CD00755	0.919951379549682
CD00756	0.8704671992067
CD00757	0.983930310303824
CD00758	0.416201414220476
CD00759	NA
CD00760	0.608792040140179
CD00761	0.85150333922165
CD00762	0.504814395093147
CD00763	0.885268414031814
CD00764	0.931720228532558
CD00765	0.193911001604824
CD00766	0.208147105093927
CD00767	0.993948766214593
CD00768	0.334212760659975
CD00769	1
CD00770	NA
CD00771	0.79284838917171
CD00772	NA
CD00773	NA
CD00774	0.986682636433025
CD00775	0.844454088742131
CD00776	0.428918479006079
CD00777	0.737558943066896
CD00778	0.275329059620908
CD00779	0.370446065073039
CD00780	1
CD00781	0.852294455295657
CD00782	0.880463357614961
CD00783	0.877342208724313
CD00784	0.312545226983722
CD00785	0.167313087387347
CD00786	0.668971958048788
CD00787	0.175394197194948
CD00788	0.598027982892336
CD00789	0.959485659447956
CD00790	0.615405100497082
CD00791	0.386456310997129
CD00792	0.769511779064293
CD00793	1
CD00794	0.328601189519208
CD00795	0.6520335031572
CD00796	0.145171010554671
CD00797	0.162061644513255
CD00798	0.217374085180838
CD00799	0.273768865524502
CD00800	0.126186368984849
CD00801	0.152334914846304
CD00802	0.979799292410015
CD00804	0.525569038227274
CD00805	0.345445996112646
CD00806	0.495234111442108
CD00807	0.306434545770668
CD00808	0.868325475080008
CD00809	0.911127850328645
CD00810	0.816019060166974
CD00811	0.229437682301489
CD00812	0.182655879833881
CD00813	0.783748126228988
CD00814	0.845357384397004
CD00815	0.997225802695356
CD00816	1
CD00817	0.235928702996315
CD00818	0.902033993550604
CD00819	0.429434656887655
CD00820	1
CD00821	0.202793177923869
CD00822	0.981592080112237
CD00823	0.146211882044705
CD00824	0.937938807528418
CD00825	0.985195073919478
CD00826	0.965127406823321
CD00827	0.806617944158983
CD00828	0.884142788607464
CD00829	0.380102108334615
CD00830	0.912908339733488
CD00831	0.917057803820576
CD00832	0.962858427973386
CD00833	0.939172926302607
CD00834	0.174743947425625
CD00835	0.968547327010538
CD00836	0.979762594594286
CD00837	0.31431347311696
CD00838	0.233353414734264
CD00839	0.895009116746072
CD00840	0.311654205615724
CD00841	0.658673330469716
CD00842	0.524469461977687
CD00843	0.280692490425978
CD00844	0.863018480800106
CD00845	0.313055290438268
CD00846	0.203098651325892
CD00847	0.962813726542501
CD00848	0.222662604192751
CD00849	0.322286324852093
CD00850	0.707914321665265
CD00851	0.723606105323035
CD00852	1
CD00853	0.478575000873626
CD00854	0.198097053165443
CD00855	0.328724154150985
CD00856	0.934725044534741
CD00857	NA
CD00858	0.922845997862599
CD00859	0.19121204265854
CD00860	0.503394426116346
CD00861	0.29213330078078
CD00862	0.659486195404187
CD00863	0.361631000642903
CD00864	0.793300129980484
CD00866	0.978661897609374
CD00867	0.993215069619624
CD00868	1
CD00869	0.828454420196244
CD00870	0.853575765535763
CD00871	1
CD00872	0.90900148240044
CD00873	0.609094225034265
CD00874	0.359317242583262
CD00875	0.900321701416379
CD00876	0.172062877790669
CD00877	0.51355475145297
CD00878	0.361335390498739
CD00879	0.950922775272094
CD00880	0.604747496798977
CD00881	0.914685495811947
CD00882	0.141392370964992
CD00883	0.960222428295057
CD00884	NA
CD00885	0.927988951620545
CD00886	0.929492801733881
CD00887	0.986968914166502
CD00888	0.52036902392493
CD00889	0.912878745903348
CD00890	0.966942626721393
CD00891	1
CD00892	NA
CD00893	0.132751115620946
CD00894	0.842996306742763
CD00895	1
CD00896	0.971312843898282
CD00897	0.972512023450696
CD00898	0.767783252131695
CD00899	0.775242696559606
CD00900	0.751673631639913
CD00901	0.286674546087549
CD00902	0.767665602878773
CD00903	0.976357643597259
CD00904	0.603892069242698
CD00905	0.590295881952041
CD00906	0.306975249314294
CD00907	0.83688076519186
CD00908	0.933882129883987
CD00909	0.944797585937285
CD00910	0.166689284659005
CD00911	0.177023248784589
CD00912	0.170264151397548
CD00913	0.257306853748684
CD00914	0.447810239859173
CD00915	0.136257155020556
CD00916	0.136418131586356
CD00917	0.770063302243195
CD00918	0.672691014259277
CD00919	0.369182588542772
CD00920	0.302367129255508
CD00921	0.942125628276694
CD00923	0.916445506280816
CD00924	0.974926227247961
CD00925	0.681785836910806
CD00926	0.709578154898985
CD00927	0.850146622351975
CD00928	0.586931197458394
CD00929	1
CD00930	0.726315387438664
CD00931	0.41663185098865
CD00932	1
CD00933	0.623631879358137
CD00934	0.837726711378298
CD00935	0.362312348943033
CD00936	0.328310873538433
CD00937	0.86371095059115
CD00938	0.364555024498359
CD00939	0.564195824530156
CD00940	0.804837431229014
CD00941	0.2401039543331
CD00942	0.266621217208704
CD00943	NA
CD00944	0.692505470781228
CD00945	0.721940131623388
CD00946	0.650216353550971
CD00947	0.923277695169634
CD00949	0.445507842639526
CD00950	0.339521665220183
CD00951	0.341774087835414
CD00952	0.202079737883814
CD00955	0.29822214545178
CD00957	0.216052997170445
CD00959	0.821760586790797
CD00960	0.316247419623598
CD00961	0.345309305138308
CD00962	0.660472452442696
CD00963	0.59580362280415
CD00964	0.25489112764535
CD00965	0.391216802941475
CD00966	0.476797006998146
CD00967	0.228324698212337
CD00968	0.963313502222977
CD00969	1
CD00971	0.447908227605562
CD00972	0.564482306836008
CD00973	0.926465509627902
CD00974	0.658509444375221
CD00975	0.976402285889622
CD00976	0.983051294565654
CD00977	0.953295070437102
CD00978	0.99151827393217
CD00979	1
CD00980	0.970232828990193
CD00981	NA
CD00982	0.97316486914764
CD00983	0.986762486999134
CD00984	0.983994704812154
CD00985	1
CD00986	0.980989364223034
CD00987	1
CD00988	1
CD00989	NA
CD00990	1
CD00991	0.695432740779638
CD00992	0.928843606469547
CD00993	0.723606042601051
CD00994	0.549255096024201
CD00995	0.91534302148494
CD00996	0.787318497464635
CD00997	0.448579463573857
CD00998	1
CD00999	0.545031896023025
CD01000	0.331494118167212
CD01001	0.57191275660034
CD01002	NA
CD01003	0.30854499763659
CD01004	0.505772722374412
CD01005	0.597661170362422
CD01006	0.805433131986885
CD01007	0.926673342068432
CD01008	0.767158268045663
CD01009	0.37106647291191
CD01010	0.854182872804811
CD01011	0.790875321159337
CD01012	0.764337299040173
CD01013	0.599447912666918
CD01015	0.973394040110452
CD01016	0.95458071648794
CD01017	0.389496934276587
CD01018	0.445184759574164
CD01019	0.857257485262613
CD01020	0.363063267569069
CD01021	0.292378628749405
CD01022	0.862608554022749
CD01023	0.793933581210538
CD01024	0.93616145541076
CD01026	0.846395249839739
CD01027	0.893496219876383
CD01028	0.929320857462629
CD01029	0.894235387615833
CD01030	0.938191965256241
CD01031	0.965165480298206
CD01032	0.917288098257355
CD01033	1
CD01034	0.796665602583134
CD01035	0.987699463763397
CD01036	0.899601760135671
CD01037	0.561059294424457
CD01038	0.915047716244605
CD01039	1
CD01040	0.934470088479001
CD01041	0.860519778184301
CD01042	0.940117467936319
CD01043	0.969961396493234
CD01044	0.851989024907039
CD01045	0.895998041891384
CD01046	0.842328028555542
CD01047	0.473846343223007
CD01048	0.347129976010784
CD01049	0.533275639193128
CD01051	0.480161392565074
CD01052	0.699622023551037
CD01053	0.652372424992342
CD01054	0.518826366225073
CD01055	0.221437543024121
CD01056	0.393054965797142
CD01057	0.458651331126647
CD01058	0.45036285420931
CD01059	0.498069176434117
CD01060	0.708341108181101
CD01061	0.191498712089873
CD01062	0.214367839589784
CD01063	0.302246154153107
CD01064	0.197029876189996
CD01065	0.739197338913467
CD01066	0.18417498667606
CD01067	0.672438848222895
CD01068	0.280288505780439
CD01069	0.232113035896917
CD01070	0.349411920541732
CD01071	0.586850224234779
CD01072	0.507771425702441
CD01073	0.133925883901441
CD01074	0.653006048283686
CD01075	0.772940562367098
CD01076	0.758872701737399
CD01077	0.219411999749282
CD01078	0.186685125931676
CD01079	0.669553820642752
CD01080	0.769788804036156
CD01081	0.782403656633456
CD01082	0.177796858699383
CD01083	0.4011998890718
CD01084	0.299005899093247
CD01085	0.313257899033823
CD01086	0.267745420372258
CD01087	0.814302240573144
CD01088	0.353892672717166
CD01089	0.501369127543066
CD01090	0.140132266446034
CD01091	0.580070104124613
CD01092	0.0903916288591897
CD01093	0.474266279350229
CD01094	0.879787719612434
CD01095	0.903681447895244
CD01096	0.252947701719574
CD01097	NA
CD01098	0.840558972777564
CD01099	1
CD01100	0.904414291766716
CD01101	0.483793942751243
CD01102	0.778702850006441
CD01103	0.98996683093956
CD01104	1
CD01105	0.443275911276928
CD01106	0.563842827562109
CD01108	0.848161086889848
CD01109	0.98229769690252
CD01110	0.310039393878251
CD01111	0.863620268583749
CD01112	0.458165868085221
CD01113	0.917639687760718
CD01114	1
CD01115	1
CD01116	0.248358913102795
CD01117	1
CD01119	1
CD01121	NA
CD01122	0.925242693495384
CD01123	0.806474503387193
CD01124	0.182785278366034
CD01125	0.127071225767582
CD01126	NA
CD01127	0.951876907634114
CD01128	0.316562592872743
CD01129	0.753012954406381
CD01130	0.152551619989371
CD01131	0.283365826099631
CD01132	0.986259377114898
CD01133	0.76153692127259
CD01134	0.138129582114388
CD01135	0.203089308199451
CD01136	0.5621744830802
CD01137	0.221917632212822
CD01138	1
CD01139	0.235074616593031
CD01140	0.179761015673714
CD01141	0.434073015414575
CD01142	0.444259835092586
CD01143	0.51578577327936
CD01144	0.436341748303101
CD01145	0.378656610543909
CD01146	0.188966251292207
CD01147	0.23957838632411
CD01148	0.526456622785765
CD01149	0.904217578943029
CD01150	0.783135169492997
CD01151	0.13395898405151
CD01152	0.196720982247238
CD01153	0.515928611877296
CD01154	0.223071709823195
CD01155	0.526490676713324
CD01156	0.412225820344902
CD01157	0.165666523487957
CD01158	0.752665028463497
CD01159	0.581702607252983
CD01160	0.812816523933971
CD01161	0.65513020255842
CD01162	0.509339350032301
CD01163	0.646124681478291
CD01164	0.560350200765372
CD01165	0.120322226804247
CD01166	0.983815792542144
CD01167	0.202691940082997
CD01168	0.19089982673244
CD01169	0.296891302829143
CD01170	0.287141793079887
CD01171	0.226749103825149
CD01172	0.208541935039226
CD01173	0.556145604194107
CD01174	0.504032257912729
CD01175	0.301918531828368
CD01176	0.548575945482397
CD01177	0.462336687937659
CD01178	0.397315489075124
CD01179	0.290370160832823
CD01180	0.285164594042145
CD01181	0.306775464316618
CD01182	0.170417981268471
CD01183	0.365709731062814
CD01184	0.288523313526337
CD01185	0.459747685520785
CD01186	0.272441574997356
CD01187	0.657982821391793
CD01188	0.366364351753155
CD01189	0.378857053539084
CD01190	0.185989792022104
CD01191	0.968288116315973
CD01192	0.229463919107458
CD01193	0.908525920125534
CD01194	NA
CD01195	0.749746278604136
CD01196	0.370548570966831
CD01197	0.594581931077995
CD01198	0.820993882481372
CD01199	0.434020085012828
CD01200	0.395103885765342
CD01201	0.64664415948558
CD01202	0.375209751659152
CD01203	0.398584143569261
CD01204	0.961180716175404
CD01205	0.545756284459502
CD01206	0.68660368417906
CD01207	0.579957727049696
CD01208	0.93882739939661
CD01209	0.43038521567266
CD01210	0.676598590720279
CD01211	0.51201357348575
CD01212	0.263742566431092
CD01213	0.4805382455622
CD01214	0.50110127574553
CD01215	0.694092884853414
CD01216	0.984534581569208
CD01217	0.96950813903073
CD01218	1
CD01219	0.748613452558038
CD01220	0.976995661332896
CD01221	0.850778752695148
CD01222	1
CD01223	0.995617403216031
CD01225	0.958124636925817
CD01226	0.34321594672045
CD01227	0.996378725212117
CD01228	0.969335023437559
CD01229	0.613385003090679
CD01230	NA
CD01231	1
CD01232	0.291975089031004
CD01233	0.250697195129446
CD01234	0.246627092135577
CD01235	1
CD01236	0.179916196595826
CD01237	0.818814234550951
CD01238	0.918274165426474
CD01239	0.164894187283979
CD01240	0.288647758329218
CD01241	0.475309067118855
CD01242	0.311061902278962
CD01243	0.170749147570041
CD01244	0.288868749471082
CD01245	1
CD01246	1
CD01247	0.172100478552772
CD01248	0.368527976483792
CD01249	0.996938222678949
CD01250	0.192838506115433
CD01251	0.284190536591998
CD01252	0.216771990239847
CD01253	0.154427067756084
CD01254	0.584708049777993
CD01255	NA
CD01256	0.146668981453221
CD01257	0.951059275294436
CD01258	0.806958519282883
CD01259	0.938678899117746
CD01260	0.556932382123999
CD01261	0.277447423800734
CD01263	0.194346348068277
CD01265	0.332729308096207
CD01266	0.925749269057817
CD01269	0.476761117446626
CD01270	0.172240267653634
CD01271	0.208939616666547
CD01272	0.166234013083532
CD01273	0.71904616357212
CD01274	0.117012721911236
CD01275	0.483074350296547
CD01276	0.29465213200256
CD01277	0.171438584925733
CD01278	0.159220227426245
CD01279	0.184901320797911
CD01280	0.183320007100167
CD01281	0.262132405082509
CD01282	0.370279207597649
CD01283	1
CD01284	NA
CD01285	0.889019411517824
CD01286	NA
CD01287	1
CD01288	1
CD01289	0.821506944018765
CD01290	1
CD01291	0.974475698254428
CD01292	0.908124399833669
CD01293	0.994173541852232
CD01294	0.903869243443622
CD01297	1
CD01298	0.574403975162868
CD01299	0.773798206580944
CD01300	1
CD01301	0.387090356467141
CD01302	0.149367736843883
CD01303	0.353289950992682
CD01304	0.693579843343253
CD01305	0.214909697136015
CD01306	0.213765516348944
CD01307	0.523393326979905
CD01308	0.226537755231108
CD01309	0.266786903694247
CD01310	0.185835091306821
CD01311	0.313991817188904
CD01312	0.125041234181178
CD01313	1
CD01314	NA
CD01315	NA
CD01316	1
CD01317	1
CD01318	0.880109481868734
CD01319	NA
CD01320	0.943791010003937
CD01321	0.807938888190995
CD01322	NA
CD01323	1
CD01324	NA
CD01325	1
CD01326	1
CD01327	0.970218079534217
CD01328	0.978300674033172
CD01329	NA
CD01330	0.982530115122644
CD01331	1
CD01332	0.896060986545966
CD01333	0.985808566186653
CD01334	1
CD01335	NA
CD01336	0.991718441729429
CD01337	NA
CD01338	0.866942297507944
CD01339	NA
CD01340	1
CD01341	1
CD01342	NA
CD01343	NA
CD01344	0.116492354360882
CD01345	0.523640957498069
CD01346	0.153853846316218
CD01347	0.679467507881087
CD01348	NA
CD01349	0.129413703843168
CD01350	0.241528515714137
CD01351	0.206352528586014
CD01352	0.231223636228453
CD01353	0.276281575578606
CD01354	0.263115346993163
CD01355	0.146347118242577
CD01356	0.530217924054129
CD01357	0.98767754051583
CD01358	0.220711186886627
CD01359	0.469335513276178
CD01360	0.556799474007025
CD01361	0.540756593376995
CD01362	0.300587525278694
CD01363	0.774767460014474
CD01364	0.883926038796037
CD01365	0.405112127169875
CD01366	0.33751267144996
CD01367	0.547177878600804
CD01368	0.786713144702234
CD01369	0.971655492391478
CD01370	0.555230877344849
CD01371	0.564586249114955
CD01372	0.521611827522323
CD01373	0.0932277160823368
CD01374	0.224272239429666
CD01375	0.482553702728337
CD01376	0.425225242528027
CD01377	0.796106735543274
CD01378	0.726039253327869
CD01379	0.51821190691399
CD01381	0.701576752839215
CD01382	1
CD01383	1
CD01384	NA
CD01385	NA
CD01386	1
CD01387	NA
CD01388	1
CD01389	1
CD01390	1
CD01391	NA
CD01392	1
CD01393	0.983199496615333
CD01394	0.99785712308963
CD01395	1
CD01396	0.563027927498804
CD01397	1
CD01398	0.890166176211266
CD01399	1
CD01400	0.85637847237563
CD01401	0.933745516213836
CD01402	0.111864501287543
CD01403	0.820485105648994
CD01404	0.383828047300776
CD01405	0.427313543426267
CD01406	0.282173390710731
CD01407	0.337375127513017
CD01408	NA
CD01409	0.910575613920645
CD01410	0.885133224349877
CD01411	0.979167049067981
CD01412	0.891632937990143
CD01413	1
CD01414	0.438544929811334
CD01415	0.995679690298163
CD01416	0.899242999137382
CD01417	0.985644265326545
CD01418	0.993167881628906
CD01419	1
CD01420	1
CD01421	0.895204862537409
CD01422	1
CD01423	1
CD01424	1
CD01426	0.766198042479031
CD01427	0.978009381490389
CD01428	0.99017394215904
CD01429	1
CD01430	0.98869078341326
CD01431	0.987579592690393
CD01432	0.997132345640862
CD01433	0.920622760437286
CD01434	0.736929237042455
CD01435	0.99767063046741
CD01436	0.96552491442974
CD01437	NA
CD01438	0.97431456517187
CD01439	0.988676777049773
CD01440	0.14132338199192
CD01441	0.353608958486279
CD01442	0.466997799556759
CD01443	0.664101143376557
CD01444	0.837126974194542
CD01445	0.257112244673011
CD01446	0.530276398197635
CD01447	0.16698312274937
CD01448	0.388623640514766
CD01449	0.771763386707982
CD01450	0.728494565744201
CD01451	0.923298569003611
CD01452	0.610537871096892
CD01453	0.38433219535937
CD01454	0.166130982111815
CD01455	0.706625555236669
CD01457	0.198722363043546
CD01458	0.14407203551892
CD01459	0.250194880773218
CD01460	0.13060363344971
CD01461	0.225342597672476
CD01462	0.798627287786871
CD01463	0.257346157131812
CD01464	0.119934632759481
CD01465	0.778862894817046
CD01466	0.834462648587811
CD01467	1
CD01468	0.855829932313517
CD01469	0.172543705561969
CD01470	0.277255066358029
CD01471	0.408968137038751
CD01472	0.567956238372883
CD01473	0.28358152693669
CD01474	0.68307300471065
CD01475	0.253662936299614
CD01476	0.136360509233038
CD01477	0.529509430825185
CD01478	NA
CD01479	0.20220554118095
CD01480	0.185133420936611
CD01481	0.376643011019905
CD01482	0.392891891870335
CD01483	0.177535343470583
CD01484	0.780014300823929
CD01485	0.196822858545438
CD01486	0.525014544346154
CD01487	0.275422599817569
CD01488	NA
CD01489	0.521782570722546
CD01490	0.451088673376375
CD01491	0.229921910857644
CD01492	0.624981712443137
CD01493	0.235767594529896
CD01494	NA
CD01495	0.207952625155152
CD01496	0.663990090624643
CD01497	0.212886139054035
CD01498	0.420678387776752
CD01499	0.715402917433417
CD01500	0.803486039163471
CD01501	0.700423740068883
CD01502	0.10651812964656
CD01503	0.669794793441041
CD01504	0.197003766265416
CD01505	0.204230720306387
CD01506	0.269125964664517
CD01507	0.329926471875325
CD01508	0.324693823148082
CD01509	0.926355522697654
CD01510	0.248326196493597
CD01511	0.378297740371018
CD01512	0.795168770914899
CD01513	0.174948857217119
CD01514	0.97658848798411
CD01515	0.960711935710149
CD01516	0.380736503019477
CD01517	0.851223689313539
CD01518	0.164885303783084
CD01519	0.11851701122031
CD01520	0.518463470385884
CD01521	0.207050053579592
CD01522	0.474215368883904
CD01523	0.278606200868155
CD01524	0.51191935643639
CD01525	0.611774565197355
CD01526	0.342067229279713
CD01527	0.146829389550836
CD01528	0.81773393903677
CD01529	0.137543028856482
CD01530	0.974310387960593
CD01531	0.890582917508241
CD01532	0.174962766537065
CD01533	0.683887034784934
CD01534	0.909587334227963
CD01535	0.375473618333507
CD01536	0.804469844614806
CD01537	0.831811549586235
CD01538	0.715239315630843
CD01539	0.619018686324688
CD01540	0.19657808606857
CD01541	0.691799885317788
CD01542	0.763494164595107
CD01543	0.436437910991078
CD01544	0.3677075921916
CD01545	0.850475592685153
CD01546	0.797297659227744
CD01547	0.223227970996787
CD01548	0.315997957600142
CD01549	0.530512278381118
CD01550	0.649513067768508
CD01551	0.669592758986141
CD01552	0.137532575524166
CD01553	0.718660200236487
CD01554	0.269547618561065
CD01555	0.754967075225167
CD01556	0.936788551131059
CD01557	0.164357523814288
CD01558	0.274035187659423
CD01559	0.156775496229932
CD01560	0.886722581827417
CD01561	0.206932650862944
CD01562	0.640660363738876
CD01563	0.900940388387759
CD01564	0.226244358439276
CD01565	0.223185041940573
CD01566	0.480619713292255
CD01567	0.362433989537714
CD01568	0.563694659493736
CD01569	0.151542745763383
CD01570	0.953955600246766
CD01571	0.14579088203466
CD01572	0.222216996702696
CD01573	0.198206858547645
CD01574	0.209413519807743
CD01575	0.851848578812964
CD01576	0.490149893820982
CD01577	0.21705711017679
CD01578	0.273056462851445
CD01579	0.438958068945357
CD01580	0.268168532881446
CD01581	0.478182418160196
CD01582	0.169253185652332
CD01583	0.156162413938131
CD01584	0.916214280539612
CD01585	0.709616733988233
CD01586	0.204823824014016
CD01587	0.301060737553646
CD01588	0.174166910444407
CD01589	0.521732398506208
CD01590	0.764045728421726
CD01591	0.928058057582697
CD01592	0.217581165193163
CD01593	0.724865145264534
CD01594	0.426505515018551
CD01595	0.152853167719349
CD01596	0.229119703021597
CD01597	0.599241693749388
CD01598	0.16616262380454
CD01599	0.305840749437413
CD01600	0.291602047805319
CD01601	0.684831243935135
CD01602	0.865015386685166
CD01603	0.362173211028273
CD01604	0.59934773575473
CD01605	0.700462968454756
CD01606	0.11198140228067
CD01607	0.164780870775837
CD01608	0.227545184925212
CD01609	0.857081252562361
CD01610	0.267967593849799
CD01611	0.633304087006541
CD01612	0.437057558167972
CD01613	0.20254508943685
CD01614	0.238461123566935
CD01615	0.747751262102957
CD01616	0.595354124799172
CD01617	0.127203054166667
CD01618	0.196462200316777
CD01619	0.174330982122132
CD01620	0.160579970527628
CD01621	0.694363748480297
CD01622	0.241444108682463
CD01623	0.693550771071198
CD01624	0.613522247169449
CD01625	0.931187002857486
CD01626	0.724803686310715
CD01627	0.721500591279179
CD01628	0.577458019810869
CD01629	0.305001727322399
CD01630	0.958971919045768
CD01631	0.225421090863494
CD01632	1
CD01633	0.782194888732256
CD01634	0.225284236896545
CD01635	0.223221684475429
CD01636	0.726821896511639
CD01637	0.52795549960362
CD01638	0.822957989733661
CD01639	0.260954547931808
CD01640	0.710101050446941
CD01641	0.756408147049432
CD01642	0.723380125130076
CD01643	0.115052531881124
CD01644	0.197925107940727
CD01645	0.202405430897439
CD01646	0.240912045930429
CD01647	0.930465897487008
CD01649	NA
CD01650	0.857290766554241
CD01651	0.753532592624928
CD01652	NA
CD01655	0.828974238111447
CD01656	1
CD01658	NA
CD01660	0.918185796959434
CD01661	NA
CD01663	1
CD01664	NA
CD01665	NA
CD01666	0.70725315336818
CD01667	0.935561642377407
CD01668	0.702050926527943
CD01669	0.905025884442816
CD01670	0.963343069425601
CD01671	0.676824370585736
CD01672	0.251901292497952
CD01673	0.148084216714573
CD01674	0.330834714976241
CD01675	0.567770848988055
CD01676	0.917122682144305
CD01677	0.986021818630267
CD01678	0.464505726463723
CD01679	0.868759558369466
CD01680	0.998861656258719
CD01681	0.154275291538596
CD01682	0.153895840156681
CD01683	0.303667030132046
CD01684	0.309099391130188
CD01685	0.265728997257123
CD01686	0.253259216736122
CD01688	0.485727354568156
CD01689	0.297003721759161
CD01690	0.939333114539568
CD01691	0.263211036164111
CD01692	0.454149523361471
CD01693	0.86448279585285
CD01694	0.328709828826766
CD01695	0.125321015654541
CD01696	0.967678976941056
CD01697	0.983218714759179
CD01699	0.177497616178555
CD01700	0.214489216707537
CD01701	0.873462933487103
CD01702	0.934933191155164
CD01703	0.217432454368135
CD01704	0.639396097209916
CD01705	0.518920393108863
CD01706	0.950323109844351
CD01707	0.883149781472608
CD01708	0.196269676511831
CD01709	0.964276555105441
CD01710	0.953027059067554
CD01711	0.489013645537533
CD01712	0.514777686950874
CD01713	0.776013760423323
CD01714	0.158427788860945
CD01715	0.519265416426583
CD01716	0.0673046982718371
CD01717	0.111316307748888
CD01718	0.560452579472332
CD01719	0.962400221229658
CD01720	0.593821124816526
CD01721	0.268566917987221
CD01722	0.873930608224347
CD01723	0.248610376709093
CD01724	0.301787337184527
CD01725	0.250001995073685
CD01726	0.270688732655934
CD01727	0.300156423231534
CD01728	0.290786545238356
CD01729	0.176420420598478
CD01730	0.958081789742581
CD01731	0.174696334204901
CD01732	0.0984780745378772
CD01733	0.962772765306993
CD01734	0.150818454632934
CD01735	0.272275654870948
CD01736	0.866651419744074
CD01737	0.316813628938146
CD01738	0.20161411202254
CD01739	0.506100164624258
CD01740	0.346630822440269
CD01741	0.940312794818118
CD01742	0.187764433854399
CD01743	0.205669624033787
CD01744	0.385457855890777
CD01745	0.115944905917688
CD01746	0.42579115428628
CD01747	0.636709577826076
CD01748	0.593330584502485
CD01749	0.722442070226939
CD01750	0.582823129023351
CD01751	0.148271352075852
CD01752	0.329205196534942
CD01753	0.239968021553159
CD01754	0.823459402465614
CD01755	0.63628758196919
CD01756	0.172724856141418
CD01757	0.154122578297775
CD01758	0.158866018480672
CD01759	0.720571597718128
CD01760	0.798881261321289
CD01761	0.527977553904046
CD01762	0.248117649333734
CD01763	0.522635334648898
CD01764	0.973963559878777
CD01765	0.784850667376522
CD01766	0.819878730334323
CD01767	1
CD01768	0.577420616677913
CD01769	0.109184975600397
CD01770	0.12329017658473
CD01771	0.79388112701312
CD01772	0.840960764659358
CD01773	0.928926325139635
CD01774	0.502075528519449
CD01775	0.773561787649873
CD01776	0.180556257658439
CD01777	0.136419117286576
CD01778	0.1432721362756
CD01779	0.61786256342302
CD01780	0.611195901083788
CD01781	0.924767462586442
CD01782	0.166465494577366
CD01783	0.693188945329702
CD01784	0.933565697301325
CD01785	0.391108310480441
CD01786	0.0924809972745646
CD01787	0.78162515896026
CD01788	0.58300648073683
CD01789	0.870391885638332
CD01790	0.345290962269824
CD01791	0.521932039382078
CD01792	0.179080729178706
CD01793	0.914902669050116
CD01794	0.953983458122514
CD01795	0.768719683091075
CD01796	0.837427182571542
CD01797	0.862342729831575
CD01798	0.522406843878368
CD01799	0.239569443432748
CD01800	0.720207734073634
CD01801	0.318037091269655
CD01802	0.862512192568139
CD01803	0.665694702790464
CD01804	0.753453798587276
CD01805	1
CD01806	0.719696250879652
CD01807	0.992794594057752
CD01808	0.392404128279947
CD01809	0.95374011134825
CD01810	0.301688140868556
CD01811	0.337487447895378
CD01812	0.286672384283929
CD01813	0.416452011432968
CD01814	1
CD01815	0.171129241770154
CD01816	1
CD01817	0.390605894025362
CD01818	0.277970693615673
CD01819	1
CD01820	0.242607232446578
CD01821	0.965485615749516
CD01822	0.275137473159395
CD01823	0.938185237895168
CD01824	0.253667839239137
CD01825	0.773569248793769
CD01826	0.913093359128874
CD01827	0.497588560487383
CD01828	0.45483420267662
CD01829	1
CD01830	0.121847425857722
CD01831	0.505538937407106
CD01832	0.148159304735672
CD01833	0.271700882108867
CD01834	0.752170204118387
CD01835	1
CD01836	0.120013632516684
CD01837	0.357636490390496
CD01838	0.414487060457662
CD01839	0.986245081323646
CD01840	0.646343821436174
CD01841	0.129834372065363
CD01842	0.276280141094881
CD01843	0.349713969666939
CD01844	0.127811265114945
CD01845	0.332138340613655
CD01846	0.875370935048909
CD01847	0.759151996556992
CD01848	NA
CD01849	0.553536965729242
CD01850	0.230810574168814
CD01851	0.806356293060018
CD01852	0.40066682681841
CD01853	0.840279391014241
CD01854	0.205943802933078
CD01855	0.0917020424985647
CD01856	0.974583708300686
CD01857	0.260780718132004
CD01858	0.218490116507028
CD01859	0.327857336556387
CD01860	NA
CD01861	0.819385813562615
CD01862	NA
CD01863	0.776595848838079
CD01864	0.821970148717435
CD01865	0.384894286290309
CD01866	0.157613486606657
CD01867	0.470632685644773
CD01868	0.860116609706964
CD01869	0.907227419719281
CD01870	0.422390975197322
CD01871	0.924791765001651
CD01872	0.571738104151088
CD01873	0.302733796845245
CD01874	0.721659924740554
CD01875	0.939294297501033
CD01876	0.268226552688626
CD01877	0.406973509233776
CD01878	0.299746826076113
CD01879	0.278937823527151
CD01880	0.428482668277855
CD01881	0.179589777368554
CD01882	0.897531696949794
CD01883	0.739424703069225
CD01884	0.123138343309492
CD01885	0.226783511580124
CD01886	0.32907143345277
CD01888	0.143999329477321
CD01889	0.163474244417758
CD01890	0.138517791546827
CD01891	0.247321601413082
CD01892	0.208171962624011
CD01893	0.169845907897162
CD01894	0.579113218526102
CD01895	0.213721099611373
CD01896	0.586413904513875
CD01897	0.137696066579599
CD01898	0.290914381444576
CD01899	0.104538297916498
CD01900	0.174720615629058
CD01901	0.542945143433368
CD01902	0.331900591270118
CD01903	0.505524596473191
CD01904	0.18989674787644
CD01905	0.151530850790363
CD01906	0.199256559696288
CD01907	0.206779881543355
CD01908	0.21227879751272
CD01909	0.34243445503953
CD01910	0.494687739978652
CD01911	0.37653342488372
CD01912	0.156323177860782
CD01913	0.154143126416038
CD01914	0.914407538332068
CD01915	0.336645955107153
CD01916	0.493498360523491
CD01917	0.836650176432447
CD01918	0.169098520659602
CD01919	0.152055898706791
CD01920	0.363472679039231
CD01921	0.394735850582973
CD01922	0.204172613367811
CD01923	0.154791813619399
CD01924	0.204049044608761
CD01925	0.572921248093845
CD01926	0.124708743770511
CD01927	0.799194717521629
CD01929	0.788291206760841
CD01930	0.101580068388281
CD01931	0.564016472164572
CD01932	0.700933702529276
CD01933	0.535498316491378
CD01934	0.698021670783528
CD01935	0.272827380982821
CD01936	0.382811035071811
CD01937	0.389745312303026
CD01938	0.194795260881902
CD01939	0.382612726492251
CD01940	0.298982868303091
CD01941	0.715524534725627
CD01942	0.812748337534722
CD01943	0.214700074007802
CD01944	0.399807217217644
CD01945	0.370838746994431
CD01946	0.102877629813918
CD01947	0.185251245175564
CD01948	0.335968548466784
CD01949	NA
CD01950	0.167089322290725
CD01951	0.887069078530509
CD01952	0.989781475299163
CD01953	0.94595471325686
CD01954	0.972672042489214
CD01955	0.959296316974177
CD01956	0.801934801037044
CD01957	0.95441657988563
CD01958	0.900324040418878
CD01959	1
CD01960	1
CD01961	NA
CD01962	1
CD01963	0.933238390458675
CD01964	0.884497802836729
CD01965	0.941191342794118
CD01966	0.207048259752927
CD01967	0.968811001293317
CD01968	0.936510124180193
CD01969	NA
CD01970	0.987053036071899
CD01971	1
CD01972	0.656048791400478
CD01973	0.193474590181086
CD01974	1
CD01975	0.547508719713707
CD01976	NA
CD01977	0.556954524071601
CD01978	0.196806090219269
CD01979	0.748117104892984
CD01980	0.65243233801888
CD01982	1
CD01983	0.931726654756816
CD01984	NA
CD01985	0.236619683404852
CD01986	NA
CD01987	1
CD01988	NA
CD01989	0.642186459284556
CD01990	NA
CD01991	0.199944462833395
CD01992	0.216448336844727
CD01993	0.644437917904741
CD01994	0.388379998964369
CD01995	0.960277776177329
CD01997	0.911653302597391
CD01998	0.193902122805744
CD01999	0.2294060171011
CD02000	0.761086201573238
CD02002	NA
CD02003	0.930516236671786
CD02006	1
CD02007	0.966855935663119
CD02008	0.639431847997701
CD02009	0.500768536070075
CD02010	0.886712382029288
CD02011	0.98899220777886
CD02012	0.926622710837821
CD02013	NA
CD02014	0.980368183716451
CD02015	1
CD02018	1
CD02020	NA
CD02022	0.973248436646273
CD02024	NA
CD02027	NA
CD02029	NA
CD02031	NA
CD02032	NA
CD02033	0.943490602421048
CD02034	0.42035826965549
CD02035	0.929248097148082
CD02036	0.107786891805164
CD02037	0.49972457200148
CD02038	0.700619356068157
CD02039	0.914204415397649
CD02040	0.740321018685404
CD02041	0.81817252496757
CD02042	0.141718182622944
CD02043	0.608013863283735
CD02044	1
CD02045	0.158336245330111
CD02046	0.29855488901932
CD02047	0.201089827449843
CD02048	0.235125265460502
CD02049	0.764352686660367
CD02050	0.30183710576492
CD02051	0.984785134427459
CD02052	0.225913539744724
CD02053	0.30150036393569
CD02055	0.927274472328893
CD02056	0.257976140698609
CD02057	0.566475935083861
CD02058	0.921722874521308
CD02059	0.382997508196396
CD02060	0.601838119973233
CD02061	1
CD02062	0.1712369400801
CD02064	0.142860445635143
CD02065	0.683091793959522
CD02066	NA
CD02067	0.441047429832712
CD02068	0.944845138005565
CD02069	0.877275885851501
CD02070	0.686959115480148
CD02071	0.987582204154785
CD02072	0.180789939090903
CD02073	0.30965299878745
CD02074	0.117310836991966
CD02075	0.516192168838751
CD02076	1
CD02077	NA
CD02078	0.994515301991369
CD02079	0.79844340225167
CD02080	0.144487387370792
CD02081	NA
CD02082	0.225302307662529
CD02083	0.163415214397585
CD02084	NA
CD02085	0.953530361867002
CD02086	0.240235023096975
CD02087	0.948486832518542
CD02088	0.455944086198833
CD02089	0.950976878417503
CD02090	0.245583729628059
CD02091	0.266424459165567
[truncated: 13,702 more rows]

## Sheet: >0.8_Tau_rep1_MainTissue
Unnamed: 0	x (Tau index)	a.Names	a.Brain_Fem_Subimago_a.cRPKM	a.Embryo_day10_a.cRPKM	a.Embryo_day6_a.cRPKM	a.Embryo_E14_a.cRPKM	a.Embryo_E4_a.cRPKM	a.Female_Gonad_a.cRPKM	a.Female_Head_b.cRPKM	a.Gills_a.cRPKM	a.Gut_Fem_LastNymph_a.cRPKM	a.Male_Gonad_a.cRPKM	a.Male_Head_a.cRPKM	a.MalpigTubes_Fem_Subimago_a.cRPKM	a.Muscle_a.cRPKM	a.Wing_Pad_a.cRPKM	Max_Values	Max_value_column
CD00001	1	CD00001	0.21	0	0.14	0.01	1.94	0.48	0.09	0.08	0.06	0	0.01	0.01	0.02	0.65	1.94	a.Embryo_E4_a.cRPKM
CD00002	0.989594	CD00002	0.01	0	1.87	0.4	0.24	102.2	0.01	0.08	0.11	0	0.01	0.01	0.84	0.65	102.2	a.Female_Gonad_a.cRPKM
CD00004	0.977692	CD00004	0.26	0.87	0.21	0.03	0.11	0	0.18	1.8	0.16	0.23	0.01	0.29	0.02	7.59	7.59	a.Wing_Pad_a.cRPKM
CD00005	0.876121	CD00005	0.64	0.82	1.32	0.63	1.26	0.39	0.84	0.73	4.83	1.23	0.8	2.27	0.54	2.72	4.83	a.Gut_Fem_LastNymph_a.cRPKM
CD00012	1	CD00012	0.01	0	0	0.26	0.04	0.96	0.01	0	0	4.93	0.01	0.01	0.02	0.03	4.93	a.Male_Gonad_a.cRPKM
CD00014	0.902094	CD00014	0.01	0.32	0.84	0.22	11.16	1.55	1.78	0	0.19	59.71	4.89	0.01	0.69	1.21	59.71	a.Male_Gonad_a.cRPKM
CD00016	0.967111	CD00016	0.01	0.05	0.07	0.17	0.43	1.65	0.14	0	0	45.82	0.16	0.01	2.57	1.21	45.82	a.Male_Gonad_a.cRPKM
CD00021	0.99781	CD00021	0.01	0	0	0.12	0	1.1	0.01	0.41	0	28.42	0.01	0.01	0.54	0.03	28.42	a.Male_Gonad_a.cRPKM
CD00023	0.989236	CD00023	0.38	0.52	0.27	0	0.31	0.38	0.28	0.37	0.3	0.56	0.78	1.23	0.02	4.39	4.39	a.Wing_Pad_a.cRPKM
CD00025	0.912633	CD00025	1.08	0.04	4.03	0.98	0.43	0.58	4.9	0	0	69.94	4.17	0.41	1.4	0.03	69.94	a.Male_Gonad_a.cRPKM
CD00026	0.867607	CD00026	0.01	0.07	3.95	0.56	1.13	0	15.03	0	0	134.91	26.17	0.01	2.64	0.74	134.91	a.Male_Gonad_a.cRPKM
CD00027	0.99895	CD00027	0.01	0.09	0.13	8.72	0.01	0.03	0.18	0.07	0.09	1.03	0.01	0.01	0.02	0.03	8.72	a.Embryo_E14_a.cRPKM
CD00035	0.941868	CD00035	0.34	0.1	580.3	1.26	6409.19	0.47	0.53	1.03	0.36	0.88	0.01	0.77	0.02	0.82	6409.19	a.Embryo_E4_a.cRPKM
CD00036	0.920257	CD00036	0.71	0.33	0.23	0.14	0.1	0.03	0.66	0.53	1.68	0.37	0.81	1.75	0.39	2.83	2.83	a.Wing_Pad_a.cRPKM
CD00037	0.8808	CD00037	4.37	0.96	0.26	0.4	0.3	0.24	0.89	0.36	1.82	0.26	1.57	0.85	0.02	5.1	5.1	a.Wing_Pad_a.cRPKM
CD00046	1	CD00046	0.16	0	0.23	0.05	0.11	2.64	0.37	0.39	0.19	0.53	0.57	0.99	0.36	0.03	2.64	a.Female_Gonad_a.cRPKM
CD00054	0.905894	CD00054	0.36	0	204.75	0.03	422.73	7.97	0.27	0.19	0	0.35	0.32	0.01	0.02	0.03	422.73	a.Embryo_E4_a.cRPKM
CD00060	1	CD00060	0.01	1.25	0	0.15	0.01	0	0.37	0	0	0.13	0.28	0.41	0.02	0.03	1.25	a.Embryo_day10_a.cRPKM
CD00072	0.986139	CD00072	0.18	0.08	0.08	0.03	0.3	0.06	0.01	5.42	0.53	0.14	0.14	1.2	0.32	1.13	5.42	a.Gills_a.cRPKM
CD00073	0.843693	CD00073	0.84	0.69	0.19	13.11	0.08	0.14	0.37	1.44	13.61	5.18	0.59	1.44	1.43	0.9	13.61	a.Gut_Fem_LastNymph_a.cRPKM
CD00077	0.904688	CD00077	0.26	0.21	0.08	2.28	0.12	0.14	0.41	0.75	0.19	3.84	0.81	0.38	1.92	1.21	3.84	a.Male_Gonad_a.cRPKM
CD00088	0.973616	CD00088	1.03	0.41	0.03	1.09	0	0.01	0.41	0.05	0.22	0.07	0.4	0.29	0.02	0.82	1.09	a.Embryo_E14_a.cRPKM
CD00095	0.999096	CD00095	0.28	0.16	1.02	0.01	0.03	0.02	0.25	0.37	0.28	5.39	0.85	0.16	0.02	0.56	5.39	a.Male_Gonad_a.cRPKM
CD00096	0.870137	CD00096	0.46	0.59	0.7	10.48	0.1	0.02	1.57	0.08	12.1	0.27	0.51	4.09	0.02	0.56	12.1	a.Gut_Fem_LastNymph_a.cRPKM
CD00099	0.964844	CD00099	0.01	1.32	8.83	0.07	0.27	0.06	0.01	2.05	0	0.6	0.01	0.01	0.02	0.03	8.83	a.Embryo_day6_a.cRPKM
CD00107	0.984113	CD00107	0.01	0	0.07	0.01	0.46	0.03	0.2	0	0	79.68	0.68	0.01	2.47	0.03	79.68	a.Male_Gonad_a.cRPKM
CD00111	0.878648	CD00111	0.21	0.77	0.2	3.72	0	0.02	0.2	0.19	4.03	0.18	0.01	1.23	0.39	1.97	4.03	a.Gut_Fem_LastNymph_a.cRPKM
CD00122	0.967962	CD00122	0.67	0.51	0.17	0.05	0.06	0.12	0.64	0.77	0.16	405.73	0.93	0.45	9.53	1.28	405.73	a.Male_Gonad_a.cRPKM
CD00123	0.964122	CD00123	0.7	0.24	0	0.14	0	0.32	0.33	0.25	0	4.42	0.01	0.62	2	0.03	4.42	a.Male_Gonad_a.cRPKM
CD00128	0.807232	CD00128	1.62	4.63	0.16	0.96	0.16	0.22	0.89	3.46	1.86	2.7	0.93	1.78	3.2	13.98	13.98	a.Wing_Pad_a.cRPKM
CD00133	0.960978	CD00133	0.26	0.41	0	0.07	1.03	0.03	0.18	0	0	1.06	0.23	0.01	0.63	0.03	1.06	a.Male_Gonad_a.cRPKM
CD00136	0.991436	CD00136	0.64	0	0.09	0.07	0.07	95.09	0.23	0.22	1.23	0.17	0.38	0.83	0.02	1.35	95.09	a.Female_Gonad_a.cRPKM
CD00143	0.833855	CD00143	15.29	0.15	0.15	2.35	0.01	0.03	7.61	0	0	0	14.04	0.01	0.02	1.44	15.29	a.Brain_Fem_Subimago_a.cRPKM
CD00145	0.904465	CD00145	0.01	0.24	3.78	3.22	0.13	0.6	0.74	0.44	0	2.7	0.01	0.33	3.69	47.62	47.62	a.Wing_Pad_a.cRPKM
CD00146	0.981043	CD00146	0.18	0.24	1.91	2.06	0.42	0.07	0.01	259.42	0.07	0.15	0.01	0.16	0.02	0.82	259.42	a.Gills_a.cRPKM
CD00148	0.936908	CD00148	0.01	0.73	8.01	0.14	0.74	0	0.01	0	0	0	0.01	0.01	5.51	0.03	8.01	a.Embryo_day6_a.cRPKM
CD00150	0.827179	CD00150	0.95	0.05	0.08	186.29	0.23	0.86	0.14	194.1	0.11	20.6	0.12	0.16	5.05	7.13	194.1	a.Gills_a.cRPKM
CD00153	0.826261	CD00153	0.01	152.16	448.72	51.75	124.04	0	0.01	0.08	0	0	0.01	0.01	0.02	0.56	448.72	a.Embryo_day6_a.cRPKM
CD00154	0.987141	CD00154	0.01	0.09	0.44	1.47	0	0.09	0.01	0	0.66	0.29	0.01	0.01	0.84	10.02	10.02	a.Wing_Pad_a.cRPKM
CD00156	0.859266	CD00156	13.07	0	0	0	0.28	0	5.52	0	0	0	5.2	0.01	0.02	3.84	13.07	a.Brain_Fem_Subimago_a.cRPKM
CD00157	0.840908	CD00157	56.58	0.29	0	0.25	0.22	1.33	97.44	0	1.44	0.17	40.45	0.59	0.02	2.96	97.44	a.Female_Head_b.cRPKM
CD00162	0.997139	CD00162	0.01	0.04	1.18	0.3	0.13	85.63	0.12	0.3	0.16	0.06	0.14	0.29	0.36	0.03	85.63	a.Female_Gonad_a.cRPKM
CD00163	0.891682	CD00163	0.01	1.23	0	0.45	0.06	0.53	0.39	110.85	0	32.63	0.01	1.35	4.87	2.87	110.85	a.Gills_a.cRPKM
CD00164	0.953015	CD00164	0.01	0.22	0.56	0.03	0.19	0.36	0.78	0.4	0.3	0.81	1.26	1.32	0.29	2.3	2.3	a.Wing_Pad_a.cRPKM
CD00170	1	CD00170	0.01	0.05	0	0	0.01	0.02	0.62	0	0	0	0.53	0.01	0.02	1.21	1.21	a.Wing_Pad_a.cRPKM
CD00177	0.965642	CD00177	0.51	0.07	0.29	12.49	0.2	0.03	0.01	495.59	0	0.1	0.01	0.01	0.02	1.28	495.59	a.Gills_a.cRPKM
CD00178	0.821397	CD00178	0.01	261.62	870.68	138.02	185.47	0	0.01	0	0	0	0.01	0.01	0.02	0.82	870.68	a.Embryo_day6_a.cRPKM
CD00180	0.919562	CD00180	0.01	0.11	2.89	14.99	0.12	0.25	0.01	0.07	0	0.5	0.01	0.01	0.02	5.87	14.99	a.Embryo_E14_a.cRPKM
CD00186	0.985013	CD00186	0.81	0.57	0.14	0.07	0	0	1.43	0.22	0.33	0.17	6.27	0.01	0.02	0.03	6.27	a.Male_Head_a.cRPKM
CD00188	0.964418	CD00188	0.61	0.34	1.18	0.11	0.15	0.34	0.72	1.22	0.22	1.39	0.34	0.01	0.6	4.48	4.48	a.Wing_Pad_a.cRPKM
CD00190	0.984708	CD00190	1.29	0	0.48	0.03	0.14	0.19	0.61	0.58	0	0.23	0.51	0.74	0.02	3.6	3.6	a.Wing_Pad_a.cRPKM
CD00192	0.853186	CD00192	1.09	1.2	0.2	0.87	0.16	0.05	0.58	3	5.36	0.43	1	2.94	0.81	8.68	8.68	a.Wing_Pad_a.cRPKM
CD00193	0.805748	CD00193	1.92	1.29	0.31	0.62	0.21	4.1	3.01	2.09	24.32	1.2	1.85	4.55	0.92	4.9	24.32	a.Gut_Fem_LastNymph_a.cRPKM
CD00204	1	CD00204	0.01	0.23	0.7	0.13	0.11	0	0.01	0.17	0	0	0.32	0.01	0.02	1.92	1.92	a.Wing_Pad_a.cRPKM
CD00207	0.95908	CD00207	1.05	0.99	0.63	0.11	0.71	1.28	0.56	0.56	0.93	0.58	0.97	1.66	0.6	4.52	4.52	a.Wing_Pad_a.cRPKM
CD00208	0.925428	CD00208	1.6	0.17	0	2.21	8.26	0.02	1	2.19	0.11	0.79	0.46	0.01	0.47	0.56	8.26	a.Embryo_E4_a.cRPKM
CD00209	0.91682	CD00209	0.01	0	0	2.11	0	1.59	0.01	16.11	0	6.02	0.01	0.01	0.02	0.03	16.11	a.Gills_a.cRPKM
CD00218	0.890155	CD00218	0.28	4.54	35.37	3022.9	20.1	0.21	0.14	5.67	0.39	0.75	0.56	0.33	2.44	2.09	3022.9	a.Embryo_E14_a.cRPKM
CD00227	0.886517	CD00227	1.27	0	0.07	0.04	0.01	0.16	0.41	4.23	2	0.6	0.25	0.33	5	0.03	5	a.Muscle_a.cRPKM
CD00231	0.930758	CD00231	1.01	0.08	0.08	0.11	0.03	0.11	0.33	1.68	0.3	0.59	0.16	1.32	3.9	1.52	3.9	a.Muscle_a.cRPKM
CD00235	0.988602	CD00235	0.16	0.23	0.21	0.05	0.06	0.77	0.2	0.1	3.62	0.05	0.25	0.52	0.02	1.21	3.62	a.Gut_Fem_LastNymph_a.cRPKM
CD00244	1	CD00244	0.16	0	0	0	2.57	0	0.09	0.1	0.06	0.12	0.01	0.01	0.22	0.46	2.57	a.Embryo_E4_a.cRPKM
CD00252	0.876049	CD00252	32.62	0.55	0.38	0.4	0.26	0.23	6.75	0.39	0.76	0.18	41.38	1.83	0.02	0.82	41.38	a.Male_Head_a.cRPKM
CD00256	0.84905	CD00256	2.61	0	0	0.53	0	0.55	1.18	5.97	31.13	0	1.69	27.4	0.02	0.03	31.13	a.Gut_Fem_LastNymph_a.cRPKM
CD00258	0.805581	CD00258	0.62	1.79	0.1	0.56	0.05	1.85	3.72	0.64	0.58	1.77	5.29	0.01	0.63	3.09	5.29	a.Male_Head_a.cRPKM
CD00260	0.996931	CD00260	0.16	0.03	0.03	0.57	8.67	0.03	0.01	0.48	0.11	0.33	0.16	0.16	1.09	0.56	8.67	a.Embryo_E4_a.cRPKM
CD00268	0.819323	CD00268	119.79	0.16	0	0.44	0.01	0.01	113.77	0.16	8.85	0.08	145.68	0.16	0.02	0.03	145.68	a.Male_Head_a.cRPKM
CD00271	1	CD00271	0.01	0	0	0	0.05	1.41	0.01	0	0	0	0.01	0.01	0.02	0.03	1.41	a.Female_Gonad_a.cRPKM
CD00278	0.979418	CD00278	0.26	0.54	0.17	1.19	0.02	0.04	0.88	0.17	10.84	0.12	0.44	0.77	0.29	1.59	10.84	a.Gut_Fem_LastNymph_a.cRPKM
CD00287	0.888098	CD00287	1.37	1.65	6.49	0.24	2.91	1.91	1.07	0.25	0.28	0.08	0.87	0.49	0.02	1.13	6.49	a.Embryo_day6_a.cRPKM
CD00297	0.839146	CD00297	9.62	0.28	0.06	0.96	1.34	0.02	9.4	0.14	0.16	0.47	9.03	0.19	0.26	0.03	9.62	a.Brain_Fem_Subimago_a.cRPKM
CD00305	0.907052	CD00305	0.36	0.04	0.03	0.01	0.01	0.1	0.16	0.1	8.79	0.28	0.38	2.03	6.81	0.46	8.79	a.Gut_Fem_LastNymph_a.cRPKM
CD00321	0.849085	CD00321	3.39	0	0	22.71	0.02	0.55	0.4	158.91	0.53	23.93	0.01	0.8	11.3	0.03	158.91	a.Gills_a.cRPKM
CD00322	1	CD00322	0.38	0.49	0.23	0.09	0.03	1.8	0.25	0.16	0.16	0.05	0.44	0.45	0.22	0.98	1.8	a.Female_Gonad_a.cRPKM
CD00326	0.982828	CD00326	0.23	0.17	1.34	0.01	3.71	0.24	0.11	0.05	0.41	0.08	0.18	0.16	0.02	0.03	3.71	a.Embryo_E4_a.cRPKM
CD00328	0.941129	CD00328	1.63	17.69	0.19	5.53	0.24	0.06	0.77	0.16	0.28	0.15	0.87	0.88	0.02	0.82	17.69	a.Embryo_day10_a.cRPKM
CD00342	1	CD00342	0.28	0.98	0.08	44.77	0.03	0.63	0.39	0.08	0.53	0.16	0.34	0.49	0.32	0.56	44.77	a.Embryo_E14_a.cRPKM
CD00346	1	CD00346	0.28	0.03	0.03	0.02	0.39	0.03	0.11	0.65	0.06	0.17	0.18	0.01	2.54	0.03	2.54	a.Muscle_a.cRPKM
CD00348	0.910744	CD00348	0.67	1.84	6.58	0.11	4.17	0.49	0.97	0.12	0.36	0.11	1.16	0.01	0.66	0.82	6.58	a.Embryo_day6_a.cRPKM
CD00349	0.883509	CD00349	1.12	1.59	8.83	0.82	33.72	228.59	1.22	1.66	0.99	3	0.67	0.56	1.16	0.82	228.59	a.Female_Gonad_a.cRPKM
CD00353	0.941836	CD00353	0.01	0.56	2.83	0.1	1.3	5.6	0.46	0	0.33	0	0.36	0.01	0.02	0.03	5.6	a.Female_Gonad_a.cRPKM
CD00356	0.95461	CD00356	0.3	0.07	0.1	0	2.06	1.57	0.39	0.19	0.06	7.31	0.26	0.01	0.24	0.31	7.31	a.Male_Gonad_a.cRPKM
CD00359	1	CD00359	0.3	0	0.45	0.99	0.13	0.02	0.28	4.04	0	0.59	0.36	0.01	0.47	0.98	4.04	a.Gills_a.cRPKM
CD00366	0.925318	CD00366	0.01	0.36	6.21	0.01	1.18	4.99	0.45	0	0	0	0.18	0.01	0.02	0.65	6.21	a.Embryo_day6_a.cRPKM
CD00367	1	CD00367	0.01	0	0.28	0.45	0	0.69	0.01	1.27	0	0	0.01	0.01	0.02	0.03	1.27	a.Gills_a.cRPKM
CD00368	1	CD00368	0.01	0	0	0.23	0.04	0.51	0.01	1.25	0.16	0.1	0.01	0.01	0.02	0.03	1.25	a.Gills_a.cRPKM
CD00380	1	CD00380	0.16	0	0	0.01	0.01	0.06	0.11	3.32	0.11	0.75	0.01	0.65	0.5	0.03	3.32	a.Gills_a.cRPKM
CD00385	0.85228	CD00385	1.08	2.25	1.13	0.41	0.2	0.21	3.03	2.9	0.25	133.07	10.7	2.41	4.2	4.59	133.07	a.Male_Gonad_a.cRPKM
CD00389	0.807782	CD00389	5.18	0.09	0.09	0.06	0.13	0.63	1.16	25.78	9.51	2.95	0.28	3.18	2.34	2.68	25.78	a.Gills_a.cRPKM
CD00392	0.933962	CD00392	0.41	0.74	0.31	0.08	0.23	0.07	0.77	0.22	0	275.18	2.93	0.01	8.5	4.99	275.18	a.Male_Gonad_a.cRPKM
CD00396	1	CD00396	0.01	0.1	0.23	0.04	0.01	7.33	0.11	0.11	0.25	0	0.01	0.29	0.02	0.03	7.33	a.Female_Gonad_a.cRPKM
CD00398	0.994178	CD00398	0.49	0.31	0.16	0.11	0.07	0.19	12.41	0.23	0.91	0.41	0.94	0.41	0.36	1.21	12.41	a.Female_Head_b.cRPKM
CD00399	1	CD00399	0.01	1.16	0.05	0.07	0.07	0.02	0.25	0	0.14	0	0.18	0.01	0.02	0.03	1.16	a.Embryo_day10_a.cRPKM
CD00402	0.956929	CD00402	0.21	0.4	0.08	0.73	0.03	0.18	0.14	7.36	0.53	2.08	0.44	0.52	1.47	0.03	7.36	a.Gills_a.cRPKM
CD00403	1	CD00403	0.21	0.03	0	0	0.01	0	1.45	0	0.09	0	0.16	0.01	0.43	0.03	1.45	a.Female_Head_b.cRPKM
CD00405	0.857733	CD00405	7.02	0	0	0.12	0.18	0.15	2.78	0	0.74	0.88	3.33	0.01	3.97	0.03	7.02	a.Brain_Fem_Subimago_a.cRPKM
CD00406	0.861222	CD00406	0.01	0	4.63	0	3.03	0	0.01	0	8.82	0	0.01	3.62	0.02	0.03	8.82	a.Gut_Fem_LastNymph_a.cRPKM
CD00408	0.93809	CD00408	0.01	0	0.16	0.08	0	0	0.51	0.63	2.83	0	0.01	1.75	1.32	0.03	2.83	a.Gut_Fem_LastNymph_a.cRPKM
CD00409	0.840802	CD00409	0.01	8.5	102.91	4.88	39.9	0.36	1.11	0.94	1.84	2.12	0.93	0.85	0.02	2.04	102.91	a.Embryo_day6_a.cRPKM
CD00410	0.896913	CD00410	0.46	1.87	4.22	0.1	1.38	0.63	1.89	0	0.91	3.8	2.65	1.07	56.3	0.03	56.3	a.Muscle_a.cRPKM
CD00411	0.904817	CD00411	0.01	0.21	13.25	0.32	11.68	58.83	0.01	0.16	0.39	0.08	0.3	0.26	0.02	0.03	58.83	a.Female_Gonad_a.cRPKM
CD00415	0.964229	CD00415	0.23	0	0.3	0.02	0.15	2.35	0.16	6.28	0.28	0.19	0.21	0.01	0.02	0.03	6.28	a.Gills_a.cRPKM
CD00416	0.952664	CD00416	0.36	0.38	2.56	0.33	1.77	188.59	1.64	0.44	1.49	0.74	0.89	2.27	0.39	0.31	188.59	a.Female_Gonad_a.cRPKM
CD00417	0.867265	CD00417	1.15	0.33	85.06	0.3	67.2	1.16	0.37	0.17	0.14	7.9	1.91	0.19	1.58	0.9	85.06	a.Embryo_day6_a.cRPKM
CD00424	1	CD00424	0.01	0	0	0	0.79	3.49	0.01	0	0	0	0.01	0.01	0.02	0.03	3.49	a.Female_Gonad_a.cRPKM
CD00428	1	CD00428	0.01	0	0	0.15	0.79	1.21	0.01	0	0	0	0.01	0.01	0.02	0.03	1.21	a.Female_Gonad_a.cRPKM
CD00433	0.830876	CD00433	0.01	1.58	5.29	0.95	5.18	4.76	0.01	0.63	0	0.19	0.26	0.01	0.43	0.56	5.29	a.Embryo_day6_a.cRPKM
CD00441	0.997299	CD00441	0.01	0.03	1.06	0.12	0.09	61.17	0.01	0.16	1.09	0	0.14	0.33	0.5	0.03	61.17	a.Female_Gonad_a.cRPKM
CD00442	1	CD00442	0.01	0.24	0.37	0.06	16.52	0.51	0.01	0	0.19	0.46	0.01	0.01	0.02	0.03	16.52	a.Embryo_E4_a.cRPKM
CD00446	0.83561	CD00446	2	0.03	0.22	0.08	0.03	0.05	1.51	1.69	0.22	0.66	3.1	0.85	2.16	5.22	5.22	a.Wing_Pad_a.cRPKM
CD00448	0.801398	CD00448	0.87	1.33	0.62	2.82	0.41	0.18	2.06	9.07	11.16	0.37	1.07	21.67	0.32	3.36	21.67	a.MalpigTubes_Fem_Subimago_a.cRPKM
CD00453	0.886244	CD00453	0.01	0	4.97	0	3	3.57	0.01	0	0	0	0.01	0.01	0.02	0.03	4.97	a.Embryo_day6_a.cRPKM
CD00454	0.92934	CD00454	1.38	0	0.54	0.21	0	0.04	0.96	0	0	2.08	1	1.42	0.81	0.03	2.08	a.Male_Gonad_a.cRPKM
CD00456	0.956855	CD00456	0.51	0.06	0.3	0.15	1.94	0.13	1.53	17.32	0.07	1.39	0.51	0.01	1.2	0.03	17.32	a.Gills_a.cRPKM
CD00462	1	CD00462	0.01	0	0	0	0	0	0.01	0	0	0	2.34	0.01	0.02	0.03	2.34	a.Male_Head_a.cRPKM
CD00466	1	CD00466	0.68	0.17	0.87	0.18	0.11	0.02	0.44	0.79	0.76	0.71	0.51	0.16	0.63	3.01	3.01	a.Wing_Pad_a.cRPKM
CD00474	0.905444	CD00474	0.28	2.73	0.12	2.27	0.16	0.07	0.37	2.46	0.47	0.3	0.3	1.26	0.92	11.07	11.07	a.Wing_Pad_a.cRPKM
CD00476	0.958521	CD00476	0.01	0	3.98	0.45	4.22	187.13	0.01	0.47	0	0	0.01	0.01	0.02	0.03	187.13	a.Female_Gonad_a.cRPKM
CD00485	1	CD00485	0.01	0	0.34	0	1.44	0.23	0.01	0	0.16	0	0.01	0.01	0.02	0.03	1.44	a.Embryo_E4_a.cRPKM
CD00488	1	CD00488	0.3	0.11	0.07	0.02	0.09	0.05	0.76	6.68	0.19	0.77	0.26	0.26	0.29	0.31	6.68	a.Gills_a.cRPKM
CD00490	0.977155	CD00490	0.01	0.51	0	0.09	0.18	0	0.01	1.66	0	0	0.01	0.01	0.02	5.51	5.51	a.Wing_Pad_a.cRPKM
CD00492	0.90489	CD00492	0.01	0	0.79	0.03	1.35	0.31	2.61	1.06	0	12.21	3.3	0.01	1.79	0.03	12.21	a.Male_Gonad_a.cRPKM
CD00495	0.807823	CD00495	1.82	0.39	0.71	0.38	2.55	0.65	5.22	1.46	6.92	20.88	6.53	0.96	1.24	0.65	20.88	a.Male_Gonad_a.cRPKM
CD00500	0.954599	CD00500	1.77	0	0	0	0	0	0.01	1.5	0	0	0.01	0.01	0.02	5.23	5.23	a.Wing_Pad_a.cRPKM
CD00511	0.960528	CD00511	0.67	1.77	0	2.06	0.11	0.1	0.01	20.13	1.28	0.06	0.25	0.16	0.02	0.38	20.13	a.Gills_a.cRPKM
CD00515	0.901048	CD00515	2.21	1.07	3.13	0.9	1.51	116.64	0.73	3.49	1.61	0.49	0.73	3.24	0.6	2.24	116.64	a.Female_Gonad_a.cRPKM
CD00516	1	CD00516	0.49	0.28	0	0	0.05	0	0.36	0.16	0	0.29	0.49	0.01	0.84	1.66	1.66	a.Wing_Pad_a.cRPKM
CD00517	0.856121	CD00517	1.3	1.06	0.5	0.13	0.89	1.25	1.39	0.77	1.98	0.34	1.7	2.49	0.02	4.97	4.97	a.Wing_Pad_a.cRPKM
CD00522	0.985526	CD00522	0.23	2.41	0.06	1.18	0.01	0	0.33	0	0.09	0.1	0.26	0.29	0.02	0.46	2.41	a.Embryo_day10_a.cRPKM
CD00527	1	CD00527	0.26	0.04	0	0.01	0	0.21	0.01	1.52	0	0.16	0.01	0.01	0.02	0.03	1.52	a.Gills_a.cRPKM
CD00528	0.922377	CD00528	0.01	0.2	1.71	0.05	4.42	0	0.14	0.08	2.62	0	0.01	0.01	0.02	0.03	4.42	a.Embryo_E4_a.cRPKM
CD00534	0.973454	CD00534	0.01	0	0	0.28	0	1.38	0.01	0	1.28	0	0.01	0.01	0.02	5.2	5.2	a.Wing_Pad_a.cRPKM
CD00540	1	CD00540	0.3	0.09	0	0.13	0.02	0	0.56	0	0.44	0.12	0.85	0.01	0.02	3.88	3.88	a.Wing_Pad_a.cRPKM
CD00542	0.878533	CD00542	0.44	3.19	0.07	5.31	0.04	0.3	0.37	15.95	0.47	1.69	0.49	0.49	0.77	2.77	15.95	a.Gills_a.cRPKM
CD00546	0.981736	CD00546	0.3	0.33	1.85	0.23	1.21	105.41	0.22	0.56	0.53	0.22	0.32	0.26	0.57	1.35	105.41	a.Female_Gonad_a.cRPKM
CD00547	1	CD00547	0.01	0	0.16	0.01	27.98	0	0.01	0	0	0	0.42	0.01	0.02	0.03	27.98	a.Embryo_E4_a.cRPKM
CD00549	1	CD00549	0.4	0.34	0.07	0.17	0	0	0.11	0	0.22	0	0.4	0.33	0.02	1.59	1.59	a.Wing_Pad_a.cRPKM
CD00550	0.836167	CD00550	0.75	0.09	0.99	0.96	5.79	0.47	5.05	0.73	1.59	6.91	0.8	1.32	0.57	0.03	6.91	a.Male_Gonad_a.cRPKM
CD00555	0.953997	CD00555	4.66	0	0.13	1.91	0.56	0.38	0.45	451.02	0	1.07	0.78	0.01	0.02	4.06	451.02	a.Gills_a.cRPKM
CD00557	1	CD00557	0.01	0	0.09	0	18.36	0	0.01	0	0	0.06	0.14	0.01	0.02	0.03	18.36	a.Embryo_E4_a.cRPKM
CD00559	1	CD00559	0.01	0	0.07	0.01	64.83	0	0.01	0	0	0	0.36	0.16	0.02	0.03	64.83	a.Embryo_E4_a.cRPKM
CD00561	1	CD00561	0.01	0	0.1	0	29.43	0	0.11	0	0	0	0.14	0.01	0.02	0.03	29.43	a.Embryo_E4_a.cRPKM
CD00562	1	CD00562	0.01	0.26	2.49	0.01	0.95	0.11	0.16	0.14	0.28	0.5	0.32	0.74	0.02	0.74	2.49	a.Embryo_day6_a.cRPKM
CD00569	0.96079	CD00569	0.65	0.19	0	0.9	0.04	0	0.61	0.11	1.19	0.29	1	1.53	0.02	3.24	3.24	a.Wing_Pad_a.cRPKM
CD00570	0.820732	CD00570	0.44	0	0	3.22	0	0.48	0.01	25.73	2.47	5.1	0.01	0.62	5.96	8.01	25.73	a.Gills_a.cRPKM
CD00573	0.910237	CD00573	0.38	0.36	0.41	0.09	0.3	2.18	1.38	0.19	2.94	0	0.01	1.17	0.02	0.03	2.94	a.Gut_Fem_LastNymph_a.cRPKM
CD00574	0.899775	CD00574	0.01	0	0	0.13	0	1.09	13.24	0	13	1.13	0.01	61.02	0.02	0.03	61.02	a.MalpigTubes_Fem_Subimago_a.cRPKM
CD00588	0.922835	CD00588	2.15	0.1	0.1	0.01	0.08	0.02	1.11	0	0	0.08	0.89	2.38	0.5	0.03	2.38	a.MalpigTubes_Fem_Subimago_a.cRPKM
CD00589	0.946121	CD00589	3.07	0.07	0.33	0.01	0.17	0.06	0.73	0.1	0.14	0.15	0.67	4.96	0.02	0.03	4.96	a.MalpigTubes_Fem_Subimago_a.cRPKM
CD00590	0.880664	CD00590	0.01	0.67	1.83	0	0	1.4	0.83	0	0	0	1.14	4.67	0.02	3.74	4.67	a.MalpigTubes_Fem_Subimago_a.cRPKM
CD00592	0.89966	CD00592	0.41	0.06	0.05	0.53	0.1	0.17	1.54	42.92	0.22	5.56	5.23	0.41	3.01	0.03	42.92	a.Gills_a.cRPKM
CD00594	0.897112	CD00594	0.18	0.03	0.03	14.84	0	0.03	0.12	15.7	0.09	2.68	0.18	0.16	0.39	0.03	15.7	a.Gills_a.cRPKM
CD00596	0.913643	CD00596	0.51	0.03	0.2	0.01	0.95	0.09	124.04	2.38	0.79	1.97	0.25	295.3	1.02	0.82	295.3	a.MalpigTubes_Fem_Subimago_a.cRPKM
CD00600	0.98412	CD00600	0.16	0.07	1.09	0.07	0.32	8.88	0.4	0.07	0.09	0.22	0.18	0.96	0.88	1.44	8.88	a.Female_Gonad_a.cRPKM
CD00605	0.996388	CD00605	0.01	0	0.68	0.24	0.03	48.56	0.01	0	0	0	0.01	0.01	1.2	0.03	48.56	a.Female_Gonad_a.cRPKM
CD00607	0.987685	CD00607	0.01	0	1.8	0.11	0.16	39.31	0.01	0	0	0	0.01	0.01	0.02	0.03	39.31	a.Female_Gonad_a.cRPKM
CD00608	1	CD00608	0.01	0	0	0	0	3.13	0.01	0	0	0	0.01	0.01	0.02	0.03	3.13	a.Female_Gonad_a.cRPKM
CD00610	0.838944	CD00610	0.56	0.54	9.74	0.19	6.15	82.13	0.28	0.3	5.25	5.81	0.23	3.22	1.09	1.59	82.13	a.Female_Gonad_a.cRPKM
CD00611	0.977543	CD00611	0.01	0	3.11	0.38	0.58	154.33	0.01	0.3	0.14	0.06	0.01	0.01	1.4	0.03	154.33	a.Female_Gonad_a.cRPKM
CD00612	0.876519	CD00612	0.89	0.44	2.34	0.12	0	2.72	0.25	2.13	0.39	0.24	0.21	0.77	0.54	0.03	2.72	a.Female_Gonad_a.cRPKM
CD00616	1	CD00616	0.01	0	0	0.02	0.03	0.28	0.01	0	0	0.17	0.38	0.01	1.24	0.03	1.24	a.Muscle_a.cRPKM
CD00620	1	CD00620	0.01	0	0	0	0	16.32	0.01	0	0	0	0.01	0.01	0.02	0.03	16.32	a.Female_Gonad_a.cRPKM
CD00622	1	CD00622	0.14	0	0.3	0.01	0.21	16.87	0.01	0.05	0.09	0	0.01	0.01	0.02	0.03	16.87	a.Female_Gonad_a.cRPKM
CD00626	0.871866	CD00626	0.94	8.4	0.4	1.38	0.35	0.18	0.94	5.69	0.33	0.59	1.29	0.85	0.74	3.42	8.4	a.Embryo_day10_a.cRPKM
CD00628	1	CD00628	0.01	0	0.8	0.05	0	11.67	0.01	0	0	0	0.01	0.01	0.02	0.03	11.67	a.Female_Gonad_a.cRPKM
CD00634	0.997395	CD00634	0.01	0	1.15	0.17	0.29	62.04	0.14	0.23	0.09	0	0.01	0.01	0.02	0.03	62.04	a.Female_Gonad_a.cRPKM
CD00636	1	CD00636	0.01	0	0.48	0.03	0.09	13.76	0.01	0	0	0	0.01	0.01	0.02	0.03	13.76	a.Female_Gonad_a.cRPKM
CD00637	1	CD00637	0.01	0.03	0.81	0.07	0.19	26.13	0.01	0.07	0.16	0	0.01	0.14	0.02	0.03	26.13	a.Female_Gonad_a.cRPKM
CD00638	1	CD00638	0.01	0	0.81	0.3	0.46	66.85	0.01	0.47	0	0	0.01	0.01	0.02	0.03	66.85	a.Female_Gonad_a.cRPKM
CD00640	1	CD00640	0.01	0	0.62	0	0.13	17.57	0.01	0	0	0	0.01	0.01	0.02	0.03	17.57	a.Female_Gonad_a.cRPKM
CD00649	0.983512	CD00649	0.44	0.16	2.29	0.33	0.86	47.73	0.01	0.25	0.39	0.33	0.01	0.01	0.02	0.03	47.73	a.Female_Gonad_a.cRPKM
CD00651	0.966883	CD00651	0.01	0.17	4.72	0.29	1.24	60.59	0.01	0.21	0.11	0.07	0.01	0.01	0.02	0.03	60.59	a.Female_Gonad_a.cRPKM
CD00653	0.926945	CD00653	0.01	0.58	4.75	0.35	0.16	3.05	0.16	0.8	0	0.36	0.01	0.01	0.5	1.44	4.75	a.Embryo_day6_a.cRPKM
CD00661	0.808317	CD00661	0.01	1.01	0.87	1.16	10.15	0	0.01	27.24	0	3.09	14.37	0.01	2.8	2.55	27.24	a.Gills_a.cRPKM
CD00665	0.911255	CD00665	0.72	1	0.17	0.49	0.11	1.01	1.41	0.25	0	1.26	1.18	1.53	2.77	0.03	2.77	a.Muscle_a.cRPKM
CD00675	0.962608	CD00675	0.01	0.08	0	0.22	2.36	0	0.01	0	0.11	0	0.01	5.85	0.02	0.03	5.85	a.MalpigTubes_Fem_Subimago_a.cRPKM
CD00676	0.935745	CD00676	0.01	0.34	0	0	5.4	0	0.01	0	0	22.66	0.01	2.51	0.02	0.03	22.66	a.Male_Gonad_a.cRPKM
CD00689	1	CD00689	0.01	0.05	0.18	0	0.2	8.64	0.11	0.53	0.25	0.05	0.12	0.23	0.43	0.03	8.64	a.Female_Gonad_a.cRPKM
CD00691	1	CD00691	0.01	0	0	0	0	0	0.01	0	0	0	0.01	0.01	0.02	2.41	2.41	a.Wing_Pad_a.cRPKM
CD00699	0.921267	CD00699	0.01	0.07	0.03	0.36	0.01	2.04	0.7	0.16	20	0.15	0.01	10.52	0.29	0.82	20	a.Gut_Fem_LastNymph_a.cRPKM
CD00703	1	CD00703	0.23	0	0	0	0.09	0.02	0.29	0.08	1.21	0	0.01	0.26	0.02	0.03	1.21	a.Gut_Fem_LastNymph_a.cRPKM
CD00707	0.919717	CD00707	0.01	0.64	0	5.05	0	0	0.01	0	36.48	0.55	0.01	1.75	4.83	0.03	36.48	a.Gut_Fem_LastNymph_a.cRPKM
CD00708	0.980425	CD00708	0.01	1.06	0	0	0	0	0.01	1.29	3.42	0	0.01	0.01	0.02	0.03	3.42	a.Gut_Fem_LastNymph_a.cRPKM
CD00709	0.849913	CD00709	3.99	1	0.27	0.79	0.69	0	5.56	0.69	0.22	0.6	12.88	0.65	0.02	6.6	12.88	a.Male_Head_a.cRPKM
CD00710	0.86995	CD00710	2.59	1.35	0.41	0.87	0.07	1.35	2.5	0.11	0	1.03	9.13	0.99	0.36	3.46	9.13	a.Male_Head_a.cRPKM
CD00731	1	CD00731	0.14	0.06	0.05	0.02	0	5.51	0.01	0.05	0.09	0.1	0.01	0.01	0.24	0.46	5.51	a.Female_Gonad_a.cRPKM
CD00732	0.86737	CD00732	0.01	0.51	17.94	0.01	17.4	27.97	0.01	0.19	0	0.32	0.23	0.01	0.02	0.03	27.97	a.Female_Gonad_a.cRPKM
CD00740	0.839305	CD00740	3.18	16.07	0.94	3.58	0.31	0.83	2.61	0.61	0.33	1.16	3.9	0.45	0.32	2.46	16.07	a.Embryo_day10_a.cRPKM
CD00744	0.841182	CD00744	0.28	0.07	0.07	0.1	8.71	4.34	105.26	0.51	735.43	0.17	0.01	208.25	0.02	0.03	735.43	a.Gut_Fem_LastNymph_a.cRPKM
CD00746	0.877771	CD00746	0.01	0	0.09	0.03	0.02	0.09	2.15	0.3	3.6	0	1.16	3.98	0.02	0.98	3.98	a.MalpigTubes_Fem_Subimago_a.cRPKM
CD00749	0.963252	CD00749	0.26	0.05	0.1	0.29	0.01	0.02	0.2	4.49	1.07	0.28	0.32	1.26	0.36	1.52	4.49	a.Gills_a.cRPKM
CD00753	0.883333	CD00753	0.01	30.03	48.82	12.12	0.55	0	0.11	0.05	0.11	0	0.21	0.01	0.02	0.03	48.82	a.Embryo_day6_a.cRPKM
CD00755	0.919951	CD00755	0.01	0	0	0.03	0.06	0.1	3	0.31	3.03	0	1.86	15.14	0.02	0.03	15.14	a.MalpigTubes_Fem_Subimago_a.cRPKM
CD00756	0.870467	CD00756	0.01	0.68	0.11	3.88	2.11	0.21	20.75	0.17	1324.09	1.71	0.01	622.23	0.02	0.03	1324.09	a.Gut_Fem_LastNymph_a.cRPKM
CD00757	0.98393	CD00757	0.01	0.28	0.12	1.25	0.01	0	0.12	0.19	2.91	0.06	0.23	0.62	0.02	0.03	2.91	a.Gut_Fem_LastNymph_a.cRPKM
CD00761	0.851503	CD00761	22.31	0.16	0	0.04	0.14	0.02	6.08	0.17	0.11	136.08	8.7	0.26	11.15	0.31	136.08	a.Male_Gonad_a.cRPKM
CD00763	0.885268	CD00763	1.49	5.17	0.07	31.71	10.23	0.07	1.05	1.69	0	0.74	1.24	0.01	0.02	0.03	31.71	a.Embryo_E14_a.cRPKM
CD00764	0.93172	CD00764	1.84	0.5	0.09	1.09	0.02	0.22	1.05	0.27	0.95	0.62	1.09	0.29	0.22	2.55	2.55	a.Wing_Pad_a.cRPKM
CD00767	0.993949	CD00767	1.08	0.2	0.05	0	0	0	0.68	0	0.25	0	2.66	0.01	0.02	0.03	2.66	a.Male_Head_a.cRPKM
CD00769	1	CD00769	0.01	0	5.35	0	0	0	0.01	0	0	0	0.01	0.01	0.02	0.03	5.35	a.Embryo_day6_a.cRPKM
CD00774	0.986683	CD00774	0.01	0.08	1.39	0	6.7	0.11	0.01	0	0	0	0.01	0.01	0.74	0.03	6.7	a.Embryo_E4_a.cRPKM
CD00775	0.844454	CD00775	0.44	2.34	0.03	0.87	0.11	0.41	1.23	1.39	1.85	0.47	1.4	1.26	0.29	0.98	2.34	a.Embryo_day10_a.cRPKM
CD00780	1	CD00780	0.01	0	0	0	0	0	0.01	0	0	0	0.01	0.01	0.02	3.97	3.97	a.Wing_Pad_a.cRPKM
CD00781	0.852294	CD00781	10.73	0.16	0.03	0.74	0.02	0.08	4.58	0.69	5	0.28	4.16	0.16	0.84	0.65	10.73	a.Brain_Fem_Subimago_a.cRPKM
CD00782	0.880463	CD00782	0.73	0.2	0.21	0.05	0.62	0.06	0.64	1.8	0.58	0.56	0.68	1.64	0.88	1.52	1.8	a.Gills_a.cRPKM
CD00783	0.877342	CD00783	5.82	0.61	0.11	1.8	0.01	0.18	0.84	0.98	0.71	4.55	1.5	0.56	0.74	1.35	5.82	a.Brain_Fem_Subimago_a.cRPKM
CD00789	0.959486	CD00789	0.26	0.44	0.09	0.19	0.09	0.03	0.28	1.69	14.73	0.25	0.6	2.44	0.02	0.03	14.73	a.Gut_Fem_LastNymph_a.cRPKM
CD00793	1	CD00793	0.01	0	0	0	0.05	0	0.01	0.53	0	0.91	0.46	0.68	0.02	1.66	1.66	a.Wing_Pad_a.cRPKM
CD00802	0.979799	CD00802	198.56	0.06	0.03	0.66	0.04	0.03	0.22	0.31	0.09	3.04	0.32	0.56	1.32	0.65	198.56	a.Brain_Fem_Subimago_a.cRPKM
CD00808	0.868325	CD00808	17.19	0.03	0.1	23.83	0	0.05	0.42	0.14	0.53	1.59	0.53	0.16	8.33	0.74	23.83	a.Embryo_E14_a.cRPKM
CD00809	0.911128	CD00809	1.48	0	0.09	0.01	0.03	0.19	0.14	5.11	3.37	0.96	0.01	1.32	0.77	0.56	5.11	a.Gills_a.cRPKM
CD00810	0.816019	CD00810	2.39	0.74	2.84	0.89	20.36	3.09	1.61	1.22	2.41	1.15	1.12	4.65	2.27	0.03	20.36	a.Embryo_E4_a.cRPKM
CD00814	0.845357	CD00814	0.26	0.38	0.84	0.13	3.03	2.45	35.31	0.53	12.3	0.16	1.12	12.65	0.02	0.03	35.31	a.Female_Head_b.cRPKM
CD00815	0.997226	CD00815	0.01	0.28	0.43	1.11	0.23	18.06	0.01	0.1	0.07	0	0.01	0.16	0.02	0.03	18.06	a.Female_Gonad_a.cRPKM
CD00816	1	CD00816	0.01	1.72	0	0.4	0.01	0.05	0.2	0	0.28	0.11	0.38	0.01	0.02	0.56	1.72	a.Embryo_day10_a.cRPKM
CD00818	0.902034	CD00818	0.01	0	50.79	0	61.29	0	0.01	0.21	0.86	0	0.01	1.78	0.02	2.09	61.29	a.Embryo_E4_a.cRPKM
CD00820	1	CD00820	0.01	0.07	0.09	0	3.84	0.31	0.12	0	0.09	0	0.14	0.01	0.02	0.03	3.84	a.Embryo_E4_a.cRPKM
CD00822	0.981592	CD00822	0.84	0.06	0	0.09	0.02	1.91	0.25	0	0.14	1.3	1.15	0.01	80.2	0.03	80.2	a.Muscle_a.cRPKM
CD00824	0.937939	CD00824	163.52	0.14	0	0	0	0.16	0.01	0	0.33	0.76	0.01	0.29	61.08	0.03	163.52	a.Brain_Fem_Subimago_a.cRPKM
CD00825	0.985195	CD00825	0.26	0.03	0.03	0	0	0.11	0.01	2.81	1.22	0.35	0.01	0.23	0.22	0.38	2.81	a.Gills_a.cRPKM
CD00826	0.965127	CD00826	0.16	0	6.91	0.01	71.08	0.01	0.01	0	0	0.14	0.01	0.99	0.02	0.03	71.08	a.Embryo_E4_a.cRPKM
CD00827	0.806618	CD00827	0.01	0.51	0.84	0.19	3.63	1.79	8.95	0.11	10.81	0.29	0.8	6.83	0.02	0.03	10.81	a.Gut_Fem_LastNymph_a.cRPKM
CD00828	0.884143	CD00828	0.01	1.4	14.6	0.52	6.63	6.11	0.2	0	0.5	0.11	0.16	0.01	0.43	0.03	14.6	a.Embryo_day6_a.cRPKM
CD00830	0.912908	CD00830	0.82	0.05	0.13	0.02	0.11	0.14	0.8	4.51	1.8	2.08	0.11	0.91	1.47	0.46	4.51	a.Gills_a.cRPKM
CD00831	0.917058	CD00831	75.05	0.05	0	0.03	0.01	0.69	0.31	0.17	0.09	4.86	0.6	0.8	21.65	0.03	75.05	a.Brain_Fem_Subimago_a.cRPKM
CD00832	0.962858	CD00832	0.84	0.05	0.28	2.88	0.24	0.08	0.22	0	0	0.8	0.44	0.23	14.91	1.28	14.91	a.Muscle_a.cRPKM
CD00833	0.939173	CD00833	1.12	0.03	0.02	0	0.03	0.15	0.22	7.51	3.49	0.75	0.01	1.26	0.47	0.38	7.51	a.Gills_a.cRPKM
CD00835	0.968547	CD00835	0.28	0	0.04	3.93	0.03	0	0.18	0.11	0	0.77	0.3	0.19	1.75	0.03	3.93	a.Embryo_E14_a.cRPKM
CD00836	0.979763	CD00836	0.85	0.22	55.71	0.08	1.04	0	0.01	0.47	0.28	2.29	0.54	1.07	0.95	1.13	55.71	a.Embryo_day6_a.cRPKM
CD00839	0.895009	CD00839	0.18	2.13	0.05	6.48	0.3	0.58	7.43	0.07	347.48	0	0.34	28.65	0.36	0.03	347.48	a.Gut_Fem_LastNymph_a.cRPKM
CD00844	0.863018	CD00844	0.01	0.1	7.3	0.02	6.8	8.96	0.01	0	0	0.08	0.01	0.01	0.5	0.03	8.96	a.Female_Gonad_a.cRPKM
CD00847	0.962814	CD00847	0.61	0.04	0.06	0.01	0.35	0.11	0.18	3.57	1.85	0.77	0.01	0.56	0.74	0.56	3.57	a.Gills_a.cRPKM
CD00852	1	CD00852	0.18	0.06	0.11	0.01	65.13	0.31	0.09	0	0.09	0.04	0.18	0.01	0.02	0.03	65.13	a.Embryo_E4_a.cRPKM
CD00856	0.934725	CD00856	0.14	0.21	0.22	0.15	1.99	0.03	0.09	2.25	0.06	0.06	0.11	0.23	0.21	0.31	2.25	a.Gills_a.cRPKM
CD00858	0.922846	CD00858	0.01	0	0	13.53	0	0	3.97	0.75	1.19	0.94	1.76	1.64	0.02	0.03	13.53	a.Embryo_E14_a.cRPKM
CD00866	0.978662	CD00866	0.01	0.81	1.1	0.64	0.11	1.41	0.5	0.25	0.79	0.29	0.01	0.33	0.26	0.38	1.41	a.Female_Gonad_a.cRPKM
CD00867	0.993215	CD00867	0.3	0.49	0.09	0.25	0.02	0.03	0.4	1.16	0.09	0.21	0.44	0.26	0.66	5.38	5.38	a.Wing_Pad_a.cRPKM
CD00868	1	CD00868	0.01	0.31	0.57	0.08	0.08	4.15	0.01	0	0.11	0	0.01	0.01	0.02	0.03	4.15	a.Female_Gonad_a.cRPKM
CD00869	0.828454	CD00869	0.01	51.18	11.77	64.67	18.12	0.21	0.01	0	0.11	0	0.01	0.23	0.02	0.03	64.67	a.Embryo_E14_a.cRPKM
CD00870	0.853576	CD00870	1464.68	0.05	0.05	1.05	0.03	0.3	0.39	1.06	0.79	343.01	0.97	2.03	412.67	3.32	1464.68	a.Brain_Fem_Subimago_a.cRPKM
CD00871	1	CD00871	0.01	0.03	0.38	0.04	0.02	8.94	0.16	0.07	0.07	0.12	0.14	0.01	0.02	0.31	8.94	a.Female_Gonad_a.cRPKM
CD00872	0.909001	CD00872	1.25	0.11	0.11	0.05	0.34	0.46	0.25	8.53	4.21	1.29	0.01	0.49	1.86	0.03	8.53	a.Gills_a.cRPKM
CD00875	0.900322	CD00875	10.45	0.03	0.05	0.33	0.07	1.35	0.22	1.15	0.22	3.55	0.26	0.19	22.83	0.38	22.83	a.Muscle_a.cRPKM
CD00879	0.950923	CD00879	0.16	1.06	7.22	0.28	1.85	0.3	0.14	0.05	0.07	0.05	0.44	1.8	0.02	0.82	7.22	a.Embryo_day6_a.cRPKM
CD00881	0.914685	CD00881	0.01	1.9	12.78	1.97	51.36	1.65	0.01	0	0.09	0	0.01	0.19	0.02	0.03	51.36	a.Embryo_E4_a.cRPKM
CD00883	0.960222	CD00883	0.84	0.49	0.25	0.56	0.03	0.03	1.89	0.3	54.94	0.82	0.8	4.2	0.02	0.03	54.94	a.Gut_Fem_LastNymph_a.cRPKM
CD00885	0.927989	CD00885	0.01	0.06	0.19	0.02	9.33	8.09	0.09	0.05	0.07	0.05	0.11	0.01	0.02	0.31	9.33	a.Embryo_E4_a.cRPKM
CD00886	0.929493	CD00886	1.23	0.6	0.28	5.15	0.52	6.59	0.97	0.1	0.07	254.04	0.73	2.49	1.54	0.03	254.04	a.Male_Gonad_a.cRPKM
CD00887	0.986969	CD00887	0.32	0.04	0.03	0	0.01	0.08	0.09	0.25	0.06	167.09	0.18	0.29	2.38	0.03	167.09	a.Male_Gonad_a.cRPKM
CD00889	0.912879	CD00889	1.09	0.16	1.18	0.05	0.42	0.05	0.18	0.21	1.8	1.42	0.36	0.71	2.86	0.82	2.86	a.Muscle_a.cRPKM
CD00890	0.966943	CD00890	0.3	0.79	3.85	0.77	0.55	57.35	1.48	0.08	0.93	0.12	0.01	0.77	0.43	0.03	57.35	a.Female_Gonad_a.cRPKM
CD00891	1	CD00891	0.01	0.42	0.5	0.24	0	13.03	0.01	0	0	0	0.01	0.01	0.02	0.03	13.03	a.Female_Gonad_a.cRPKM
CD00894	0.842996	CD00894	0.01	1.17	6.89	1.8	13	12.94	0.01	0	0.16	0	0.01	0.23	0.63	0.03	13	a.Embryo_E4_a.cRPKM
CD00895	1	CD00895	0.44	0.31	0.25	0.07	0.11	0.06	0.23	2.08	0.91	0.35	0.21	0.33	0.43	0.56	2.08	a.Gills_a.cRPKM
CD00896	0.971313	CD00896	0.01	0.04	4.45	0.01	54.77	0.25	0.01	0.1	0.36	0	0.01	0.19	0.02	0.03	54.77	a.Embryo_E4_a.cRPKM
CD00897	0.972512	CD00897	0.59	0	18.56	0	0.78	0	0.68	0.37	0	0.75	2.84	0.01	0.02	0.03	18.56	a.Embryo_day6_a.cRPKM
CD00903	0.976358	CD00903	1.49	3.66	0.07	0.43	0	0.03	0.01	0.91	0.53	0.63	0.38	0.59	0.66	0.82	3.66	a.Embryo_day10_a.cRPKM
CD00907	0.836881	CD00907	7.94	0.12	0.26	0.04	0.45	5.18	0.01	0	0.84	14.17	457.84	1.2	123	5.1	457.84	a.Male_Head_a.cRPKM
CD00908	0.933882	CD00908	0.16	1.21	7.27	0.5	0.6	12.55	0.01	0.05	0.36	0	0.01	0.26	0.39	0.03	12.55	a.Female_Gonad_a.cRPKM
CD00909	0.944798	CD00909	3.81	0.21	0	13.62	0	0	0.01	0	0	0.23	0.01	0.01	1.71	0.03	13.62	a.Embryo_E14_a.cRPKM
CD00921	0.942126	CD00921	0.01	1.64	0	0	0	0	0.01	0.5	0.81	0	0.01	1.93	0.02	0.03	1.93	a.MalpigTubes_Fem_Subimago_a.cRPKM
CD00923	0.916446	CD00923	0.01	0.34	7.68	0.03	1.88	4.87	0.4	0	0	0.07	0.26	0.01	0.02	0.03	7.68	a.Embryo_day6_a.cRPKM
CD00924	0.974926	CD00924	0.01	0.06	0	0.07	0.01	0.07	0.01	0	0	224.52	0.4	0.01	5.84	0.65	224.52	a.Male_Gonad_a.cRPKM
CD00927	0.850147	CD00927	3.56	0.03	0.05	0.02	0.01	0.02	36.62	1.03	195.73	0.06	26.17	8.29	0.36	0.38	195.73	a.Gut_Fem_LastNymph_a.cRPKM
CD00929	1	CD00929	0.3	0.08	0.12	0	0	0	0.14	0.22	0.09	0.08	0.28	0.16	1.02	0.9	1.02	a.Muscle_a.cRPKM
CD00932	1	CD00932	0.16	0.25	0.62	0.01	0.01	0.02	0.22	0.11	0.14	0.7	0.32	0.14	5.48	0.98	5.48	a.Muscle_a.cRPKM
CD00934	0.837727	CD00934	3.11	1.71	3.15	24.21	0.25	0	0.01	0.68	0	0.27	8.78	0.01	5.65	0.03	24.21	a.Embryo_E14_a.cRPKM
CD00937	0.863711	CD00937	0.56	0.5	0.03	0.42	0.33	0.28	37.04	0.05	148.4	0.14	1.5	162.31	0.02	0.03	162.31	a.MalpigTubes_Fem_Subimago_a.cRPKM
CD00940	0.804837	CD00940	15.52	0	0.27	0.01	0.42	1.19	6.62	0.16	5.83	4.99	13.78	70.58	0.29	0.03	70.58	a.MalpigTubes_Fem_Subimago_a.cRPKM
CD00947	0.923278	CD00947	0.77	0.29	0	34.68	0.02	0.05	0.37	62.4	0	0	1.78	0.41	0.02	0.03	62.4	a.Gills_a.cRPKM
CD00959	0.821761	CD00959	0.28	10.75	23.87	5.97	1.26	0.06	1.35	0.86	0.41	9.58	0.63	0.33	1.49	0.82	23.87	a.Embryo_day6_a.cRPKM
CD00968	0.963314	CD00968	1.4	0.81	0.14	1.63	0.4	0.94	1.07	0.1	2.49	0.57	1.07	50.73	0.32	0.9	50.73	a.MalpigTubes_Fem_Subimago_a.cRPKM
CD00969	1	CD00969	0.01	0.48	0.48	0.11	0.09	0.05	0.16	0.63	0.14	0.3	0.56	0.26	0.57	3.84	3.84	a.Wing_Pad_a.cRPKM
CD00973	0.926466	CD00973	0.21	0.25	0.03	0.53	9.77	0	0.36	20.42	0.39	0	0.98	1.83	0.02	0.03	20.42	a.Gills_a.cRPKM
CD00975	0.976402	CD00975	0.01	0.22	0	1.3	2.69	0.03	0.31	59.2	0.16	0.16	0.36	0.74	0.29	0.03	59.2	a.Gills_a.cRPKM
CD00976	0.983051	CD00976	0.01	0	2.15	0.15	0	32.27	0.01	0	0	0	0.01	0.01	0.02	0.03	32.27	a.Female_Gonad_a.cRPKM
CD00977	0.953295	CD00977	0.01	1.1	0.68	0.77	2.17	0.27	0.01	0.74	0	0.51	1.02	0.01	4.33	0.03	4.33	a.Muscle_a.cRPKM
CD00978	0.991518	CD00978	0.3	0.12	1.62	0.26	0.71	79.46	0.01	0	0	0.19	0.01	0.01	0.74	0.03	79.46	a.Female_Gonad_a.cRPKM
CD00979	1	CD00979	0.01	0.14	0.14	0.07	0.27	8.3	0.29	0	0	0	0.01	0.01	0.02	0.03	8.3	a.Female_Gonad_a.cRPKM
CD00980	0.970233	CD00980	0.01	0.08	4.44	1.02	1.94	608.1	0.01	0.45	0	0.26	0.01	0.01	1.36	0.03	608.1	a.Female_Gonad_a.cRPKM
CD00982	0.973165	CD00982	0.01	0	3.18	0.57	2.04	212.7	0.01	0.41	0	0	0.01	0.01	0.02	0.03	212.7	a.Female_Gonad_a.cRPKM
CD00983	0.986762	CD00983	0.01	0	1.87	0.48	0.67	37.99	0.01	0	0	0	0.01	0.01	0.02	0.03	37.99	a.Female_Gonad_a.cRPKM
CD00984	0.983995	CD00984	0.01	0.04	2.49	0.25	0.38	80.2	0.01	0.11	0	0.1	0.14	0.19	0.57	0.03	80.2	a.Female_Gonad_a.cRPKM
CD00985	1	CD00985	0.01	0	0.22	0	0.15	1.33	0.01	0	0.53	0	0.01	0.01	0.02	0.03	1.33	a.Female_Gonad_a.cRPKM
CD00986	0.980989	CD00986	0.01	0.12	1.92	0.3	1.67	111.56	0.01	0.14	0	0	0.01	0.01	0.43	0.03	111.56	a.Female_Gonad_a.cRPKM
CD00987	1	CD00987	0.01	0.05	0.22	0.39	13.73	0.23	0.01	0.14	0	0	0.01	0.01	0.02	0.03	13.73	a.Embryo_E4_a.cRPKM
CD00988	1	CD00988	0.18	0	0.21	0.01	111.61	0.02	0.01	0.77	0	0.1	0.01	0.01	0.02	0.03	111.61	a.Embryo_E4_a.cRPKM
CD00990	1	CD00990	0.01	0	0.2	0	0.36	1.27	0.01	0.65	0.11	0.07	0.01	0.01	0.02	0.03	1.27	a.Female_Gonad_a.cRPKM
CD00992	0.928844	CD00992	0.01	0	0.16	0.01	5.12	4.53	0.01	0	0	0	0.01	0.38	0.02	0.03	5.12	a.Embryo_E4_a.cRPKM
CD00995	0.915343	CD00995	1.29	0.07	4.48	0.89	0.4	340.35	0.22	0.27	5.95	1.25	0.12	1.32	10.78	0.38	340.35	a.Female_Gonad_a.cRPKM
CD00998	1	CD00998	0.01	0	0.05	0	38.77	0.06	0.09	0.44	0.06	0.06	0.01	0.01	0.02	0.03	38.77	a.Embryo_E4_a.cRPKM
CD01006	0.805433	CD01006	0.73	0.24	1.31	0.13	0.69	27.35	14.95	5.24	6.64	0.83	0.38	69.42	1.47	1.66	69.42	a.MalpigTubes_Fem_Subimago_a.cRPKM
CD01007	0.926673	CD01007	0.16	0.07	0.23	0.02	0.43	0.94	4.23	0.35	22.61	0.12	0.18	4.62	0.24	0.31	22.61	a.Gut_Fem_LastNymph_a.cRPKM
CD01010	0.854183	CD01010	0.23	0.64	8.46	0.21	11.41	11.26	0.16	0.14	0.28	0.07	0.18	0.19	0.22	1.06	11.41	a.Embryo_E4_a.cRPKM
CD01015	0.973394	CD01015	0.01	0.04	0	0.24	0	0.01	0.16	0.12	7.57	0.14	0.14	1.9	0.02	1.06	7.57	a.Gut_Fem_LastNymph_a.cRPKM
CD01016	0.954581	CD01016	0.01	0	0	0.73	0.08	0.09	0.23	0.4	8.63	0.29	0.01	3.57	0.02	0.03	8.63	a.Gut_Fem_LastNymph_a.cRPKM
CD01019	0.857257	CD01019	0.38	0.09	0	0.1	0.07	0.43	48.99	0.14	91.02	0	0.01	88.18	0.02	0.98	91.02	a.Gut_Fem_LastNymph_a.cRPKM
CD01022	0.862609	CD01022	1.19	2.25	0.41	1.75	2.68	0.09	1.35	2.19	0.86	4.74	0.77	1.6	31.24	1.66	31.24	a.Muscle_a.cRPKM
CD01024	0.936161	CD01024	0.18	1.27	7.62	0.58	0.95	0.85	0.14	0.05	0.16	15.41	0.14	0.01	0.66	0.31	15.41	a.Male_Gonad_a.cRPKM
CD01026	0.846395	CD01026	0.16	1.62	16.95	2.32	18.65	5.41	0.01	0.05	0.25	0.08	0.01	0.16	0.02	0.03	18.65	a.Embryo_E4_a.cRPKM
CD01027	0.893496	CD01027	0.18	10.41	122.24	3.48	21.42	0.07	0.11	0.05	0	0.05	0.97	0.01	0.02	0.03	122.24	a.Embryo_day6_a.cRPKM
CD01028	0.929321	CD01028	0.21	0.09	0.13	0.23	0.04	0.3	2.39	0.14	15.04	0.13	0.71	5.05	0.02	0.03	15.04	a.Gut_Fem_LastNymph_a.cRPKM
CD01029	0.894235	CD01029	0.16	0.04	8.27	0.06	11.81	28	0.11	0.16	0.28	0.67	0.01	0.23	0.47	0.03	28	a.Female_Gonad_a.cRPKM
CD01030	0.938192	CD01030	0.23	0.8	2.73	0.27	3.49	0.28	0.11	0.07	0.06	0.04	0.69	0.01	0.26	0.03	3.49	a.Embryo_E4_a.cRPKM
CD01031	0.965165	CD01031	0.89	0.54	1.19	0.17	0.33	11.82	0.55	0.21	1.39	0.24	0.36	0.52	0.47	1.85	11.82	a.Female_Gonad_a.cRPKM
CD01032	0.917288	CD01032	0.01	1.1	7.25	0.79	7.15	0.4	0.01	0	0.11	0	1.07	0.01	0.02	0.56	7.25	a.Embryo_day6_a.cRPKM
CD01033	1	CD01033	0.01	0.09	0.11	0.03	0	0.61	0.12	0.1	1.75	0	0.01	0.26	0.02	0.38	1.75	a.Gut_Fem_LastNymph_a.cRPKM
CD01035	0.987699	CD01035	0.21	0.19	1.97	0.22	0.12	69.42	0.2	0.39	0	0.06	0.97	0.91	0.69	0.82	69.42	a.Female_Gonad_a.cRPKM
CD01036	0.899602	CD01036	0.01	0.54	6.31	0.44	4.02	11.91	0.01	0.1	0.07	0.05	0.01	0.01	0.39	0.03	11.91	a.Female_Gonad_a.cRPKM
CD01038	0.915048	CD01038	0.41	2.39	47.04	0.25	15.59	0.36	0.39	0.55	0.22	0.26	1.67	0.45	0.26	1.13	47.04	a.Embryo_day6_a.cRPKM
CD01039	1	CD01039	0.01	0.07	0.99	0.09	0.39	26.77	0.01	0.22	0.07	0.33	0.01	0.01	0.29	0.03	26.77	a.Female_Gonad_a.cRPKM
CD01040	0.93447	CD01040	0.01	0.68	3.39	0.1	2.19	10.52	0.01	0	0.25	0	0.01	0.01	0.02	0.03	10.52	a.Female_Gonad_a.cRPKM
CD01041	0.86052	CD01041	0.01	62.09	76.35	41.78	0.03	0.04	0.01	0.08	0	0.25	0.01	0.01	0.02	0.03	76.35	a.Embryo_day6_a.cRPKM
CD01042	0.940117	CD01042	0.34	0.69	12.2	0.03	24.86	0.28	0.11	0.05	0.22	0.04	0.23	0.23	0.02	0.31	24.86	a.Embryo_E4_a.cRPKM
CD01043	0.969961	CD01043	0.16	0.07	2.05	0.06	1.23	10.68	0.01	0.11	0.33	0.05	0.01	0.01	0.02	0.03	10.68	a.Female_Gonad_a.cRPKM
CD01044	0.851989	CD01044	0.01	110.17	98.21	124.92	0.14	0.85	0.01	0	0	0.21	0.01	0.01	0.47	0.03	124.92	a.Embryo_E14_a.cRPKM
CD01045	0.895998	CD01045	0.14	5.03	110.53	1.05	59.28	1.85	0.09	0.07	0.16	0.21	0.11	0.23	0.24	0.03	110.53	a.Embryo_day6_a.cRPKM
CD01046	0.842328	CD01046	0.01	2.28	20.8	1.75	19.49	36.77	0.01	0.14	0	0.13	0.01	0.01	0.29	0.03	36.77	a.Female_Gonad_a.cRPKM
CD01087	0.814302	CD01087	9.48	0.3	0.03	6.48	0.25	0.44	13.01	0.05	144.61	0.52	9.68	21.2	0.6	0.31	144.61	a.Gut_Fem_LastNymph_a.cRPKM
CD01094	0.879788	CD01094	12.75	0.19	0	0.54	0.07	0.09	5.84	0.17	0.25	0.2	15.77	0.26	0.32	0.03	15.77	a.Male_Head_a.cRPKM
CD01095	0.903681	CD01095	2.04	0	0.08	8.37	0	0.12	0.01	101.77	0	8.18	0.01	0.01	1.47	1.59	101.77	a.Gills_a.cRPKM
CD01098	0.840559	CD01098	3.53	1.04	106.59	0.16	33.62	2.41	1.38	1.27	0	0.28	2.51	2.59	2.2	2.14	106.59	a.Embryo_day6_a.cRPKM
CD01099	1	CD01099	0.01	0.24	0	0.13	0	1.51	0.42	0	0	0.44	0.01	0.01	0.02	0.03	1.51	a.Female_Gonad_a.cRPKM
CD01100	0.904414	CD01100	1.54	0.21	0.05	5.33	0.03	0.19	0.16	39.41	0.6	4.74	0.12	0.23	2.47	0.82	39.41	a.Gills_a.cRPKM
CD01103	0.989967	CD01103	1.08	0.03	0.03	1.06	0	0.07	0.14	13.79	0.11	1.23	0.12	0.49	0.47	0.03	13.79	a.Gills_a.cRPKM
CD01104	1	CD01104	0.01	0	0	0.17	0.21	2.09	0.48	0	0	0	0.01	0.01	0.02	0.03	2.09	a.Female_Gonad_a.cRPKM
CD01108	0.848161	CD01108	2.22	0	0.06	31.92	0.03	0.55	0.18	94.1	0.16	15.1	0.01	0.74	7.35	0.82	94.1	a.Gills_a.cRPKM
CD01109	0.982298	CD01109	0.48	0	0.05	1.28	0.07	0.03	0.18	10.77	0	1.35	0.01	0.29	0.57	0.03	10.77	a.Gills_a.cRPKM
CD01111	0.86362	CD01111	1.49	0.04	0.08	13.24	0.08	0.42	0.51	59.1	0	11.54	0.01	1.23	4.94	0.98	59.1	a.Gills_a.cRPKM
CD01113	0.91764	CD01113	2.29	0.1	0.06	1.24	0.02	0.05	0.98	0.11	32.69	0.12	0.95	14.73	0.29	0.56	32.69	a.Gut_Fem_LastNymph_a.cRPKM
CD01114	1	CD01114	0.01	0	0	0.32	0	0	0.01	1.33	0	0.51	0.01	0.01	0.02	0.03	1.33	a.Gills_a.cRPKM
CD01115	1	CD01115	0.3	0.05	0	0.26	0	0	0.01	8.91	0.11	0.5	0.01	0.01	0.02	0.03	8.91	a.Gills_a.cRPKM
CD01117	1	CD01117	0.01	0.06	0.8	1.56	0.26	0	0.01	0.39	0	0.14	0.01	0.01	0.02	0.03	1.56	a.Embryo_E14_a.cRPKM
CD01119	1	CD01119	0.01	0.09	0.57	0.01	0.49	28.85	0.01	0.16	0	0	0.01	0.23	0.02	0.03	28.85	a.Female_Gonad_a.cRPKM
CD01122	0.925243	CD01122	0.01	0.03	19.74	0.1	18.15	0.04	0.12	0.08	0.19	0.24	0.12	0.01	0.02	0.03	19.74	a.Embryo_day6_a.cRPKM
CD01123	0.806475	CD01123	1.92	2.41	0.08	1.19	0.05	0.09	1.27	5.15	0.3	4.33	2.04	0.71	0.26	0.9	5.15	a.Gills_a.cRPKM
CD01127	0.951877	CD01127	0.23	0	2.17	0.02	3.45	0.03	0.01	0.05	0.5	0	0.14	0.33	0.02	0.03	3.45	a.Embryo_E4_a.cRPKM
CD01132	0.986259	CD01132	0.01	0.07	0.07	0.01	0.01	0.03	0.01	0	0	139.69	0.23	0.01	1.79	1.35	139.69	a.Male_Gonad_a.cRPKM
CD01138	1	CD01138	0.14	1.77	0.05	0.17	0.02	0.01	0.36	0.12	0.09	0.1	0.44	0.14	0.21	0.65	1.77	a.Embryo_day10_a.cRPKM
CD01149	0.904218	CD01149	2.37	1.35	0.33	1.28	0.47	0.19	0.96	2.74	2.94	166.37	0.68	2.99	1.66	3.56	166.37	a.Male_Gonad_a.cRPKM
CD01160	0.812817	CD01160	9.79	2.41	0.18	2.29	0.17	0.65	8.39	1.37	1.85	1.15	12.37	59.64	0.36	1.28	59.64	a.MalpigTubes_Fem_Subimago_a.cRPKM
CD01166	0.983816	CD01166	0.01	1.5	0.45	0.16	0	0	0.37	0.3	0	0	0.01	0.01	0.02	6.87	6.87	a.Wing_Pad_a.cRPKM
CD01191	0.968288	CD01191	0.48	0.5	0.05	0.09	0.03	0.02	0.28	0.14	0	120.79	0.18	0.01	2.83	2.55	120.79	a.Male_Gonad_a.cRPKM
CD01193	0.908526	CD01193	0.75	0.38	0.19	0	0	0.09	0.36	2.72	0.86	0.77	0.46	1.98	0.02	1.66	2.72	a.Gills_a.cRPKM
CD01198	0.820994	CD01198	0.51	0.2	0	2.16	0.13	0	0.01	2.09	0.88	0.22	0.01	1.66	0.02	1.73	2.16	a.Embryo_E14_a.cRPKM
CD01204	0.961181	CD01204	1.25	0.32	0.03	0.05	0.07	9.24	0.2	0.45	3.35	0.11	0.25	1399.56	0.54	0.65	1399.56	a.MalpigTubes_Fem_Subimago_a.cRPKM
CD01208	0.938827	CD01208	0.28	0.14	0.1	7.63	0.14	0	0.18	0.16	1.91	0.17	0.01	29.05	0.02	0.03	29.05	a.MalpigTubes_Fem_Subimago_a.cRPKM
CD01216	0.984535	CD01216	0.01	0.08	0.56	0.08	0.09	29.15	0.01	0.23	0	0	0.01	0.01	0.02	1.97	29.15	a.Female_Gonad_a.cRPKM
CD01217	0.969508	CD01217	0.36	1.03	0.04	1.01	0.02	0.31	0.28	7.4	1.61	0.32	0.46	1.32	0.26	0.38	7.4	a.Gills_a.cRPKM
CD01218	1	CD01218	0.01	0	0.48	0.05	0.2	15.98	0.01	0.12	0.06	0	0.01	0.01	0.36	0.03	15.98	a.Female_Gonad_a.cRPKM
CD01220	0.976996	CD01220	0.49	0.49	1.57	0.25	0.21	128.29	0.66	0.55	0.22	0.22	0.01	0.96	0.84	2.72	128.29	a.Female_Gonad_a.cRPKM
CD01221	0.850779	CD01221	387.27	0.19	0	4.51	0	0.03	129.97	1.02	0.22	0	175.31	0.59	0.57	0.03	387.27	a.Brain_Fem_Subimago_a.cRPKM
CD01222	1	CD01222	0.01	0	0.39	0	0	16.84	0.01	0	0	0	0.01	0.01	0.02	0.03	16.84	a.Female_Gonad_a.cRPKM
CD01223	0.995617	CD01223	0.01	0	1.29	0.22	0.1	87.31	0.01	0.1	0	0	0.01	0.62	0.95	0.03	87.31	a.Female_Gonad_a.cRPKM
CD01225	0.958125	CD01225	0.01	0.09	15.7	0.05	157.33	0.15	0.01	0	0	0	0.01	0.01	0.02	0.03	157.33	a.Embryo_E4_a.cRPKM
CD01227	0.996379	CD01227	0.01	0	1.16	0.07	0.22	23.4	0.01	0.16	0.11	0	0.01	0.01	0.5	0.03	23.4	a.Female_Gonad_a.cRPKM
CD01228	0.969335	CD01228	0.16	0.33	0.28	0.16	0.14	8.99	0.01	2.4	0.25	0.12	0.14	0.41	0.26	0.46	8.99	a.Female_Gonad_a.cRPKM
CD01231	1	CD01231	0.01	0	0	0	0	1.13	0.01	0	0	0	0.01	0.01	0.02	0.03	1.13	a.Female_Gonad_a.cRPKM
CD01235	1	CD01235	0.01	0.03	0.4	0.04	0.1	16.61	0.01	0	0	0.08	0.21	0.19	0.26	0.38	16.61	a.Female_Gonad_a.cRPKM
CD01237	0.818814	CD01237	0.18	0.07	0.04	3	20.62	0.74	185.91	0.16	453.06	0.23	8.56	18.33	0.02	0.46	453.06	a.Gut_Fem_LastNymph_a.cRPKM
CD01238	0.918274	CD01238	1.89	0.79	0.04	0.88	0.07	0.11	1.7	0.11	0.16	0.68	3	0.45	0.02	0.82	3	a.Male_Head_a.cRPKM
CD01245	1	CD01245	0.21	0.47	0.05	0.04	0.05	0.71	0.63	0.8	0.44	0.45	0.42	0.62	1.36	0.98	1.36	a.Muscle_a.cRPKM
CD01246	1	CD01246	0.01	0.06	0.66	0.09	0.3	33.43	0.01	0.16	0	0.08	0.01	0.01	0.02	0.65	33.43	a.Female_Gonad_a.cRPKM
CD01249	0.996938	CD01249	0.01	0	0	1.12	0.02	0.04	0.55	0.14	17.24	0	0.44	0.88	0.02	0.03	17.24	a.Gut_Fem_LastNymph_a.cRPKM
CD01257	0.951059	CD01257	0.01	0.25	0.27	0.34	0.18	0	1.31	0.68	0	0	1.6	0.01	0.02	3.2	3.2	a.Wing_Pad_a.cRPKM
CD01258	0.806959	CD01258	2.33	36.4	64.09	21.46	15.24	0.64	0.59	612.01	1.58	0.22	0.67	2.74	0.02	1.28	612.01	a.Gills_a.cRPKM
CD01259	0.938679	CD01259	0.72	1.65	0.03	18.79	0.01	0.07	0.01	82.76	1.09	0.27	0.01	0.01	0.66	0.82	82.76	a.Gills_a.cRPKM
CD01266	0.925749	CD01266	0.62	6.12	0.13	1.29	0.27	0.21	1.23	0.05	0	1.99	0.49	0.99	1.82	0.65	6.12	a.Embryo_day10_a.cRPKM
CD01283	1	CD01283	0.3	0	0	0	0.01	0.03	0.18	1.33	0.93	0.26	0.01	0.29	0.29	0.38	1.33	a.Gills_a.cRPKM
CD01285	0.889019	CD01285	0.93	0.06	0	0.09	0.56	0.09	0.12	2.16	3.9	0.1	0.11	2.17	0.21	1.52	3.9	a.Gut_Fem_LastNymph_a.cRPKM
CD01287	1	CD01287	0.21	0.09	0	0	0.03	0.09	0.14	0.08	0.22	0.29	0.28	0.01	0.47	1.35	1.35	a.Wing_Pad_a.cRPKM
CD01288	1	CD01288	0.01	0	0.33	0.05	0.19	8.74	0.18	0.23	0.3	0.21	0.01	0.01	0.02	0.03	8.74	a.Female_Gonad_a.cRPKM
CD01289	0.821507	CD01289	0.01	21.98	98.6	7.76	27.82	8.92	0.09	0.19	0.09	0.05	0.11	0.01	0.22	0.31	98.6	a.Embryo_day6_a.cRPKM
CD01290	1	CD01290	0.01	0	0.13	0.01	1.37	0	0.16	0.17	0	0.05	0.12	0.01	0.26	0.03	1.37	a.Embryo_E4_a.cRPKM
CD01291	0.974476	CD01291	0.01	0.05	0.7	0.22	68.73	4.07	0.11	0.21	0	0.05	0.01	0.01	0.29	0.03	68.73	a.Embryo_E4_a.cRPKM
CD01292	0.908124	CD01292	0.18	0.04	2.15	0.09	19.76	23.08	0.01	0.21	0.07	0.04	0.01	0.19	0.02	0.31	23.08	a.Female_Gonad_a.cRPKM
CD01293	0.994174	CD01293	0.28	0.04	0.3	0.06	0.19	5.64	0.89	1.14	0.41	0.87	0.14	0.16	0.69	0.74	5.64	a.Female_Gonad_a.cRPKM
CD01294	0.903869	CD01294	0.18	0.6	1.42	0.1	0.4	0.03	0.41	0.3	1.04	0.17	0.83	1.07	1.43	1.92	1.92	a.Wing_Pad_a.cRPKM
CD01297	1	CD01297	0.01	2.55	0	0	0	0	0.01	0	0	0	0.01	0.01	0.02	0.03	2.55	a.Embryo_day10_a.cRPKM
CD01300	1	CD01300	0.01	0.78	2.2	0.15	0	0	0.01	0	0	0	0.01	0.01	0.02	0.03	2.2	a.Embryo_day6_a.cRPKM
CD01313	1	CD01313	0.01	0	1	0	10.74	0.39	0.01	0	0	0	0.01	0.01	0.02	0.03	10.74	a.Embryo_E4_a.cRPKM
CD01316	1	CD01316	0.16	0.38	0.89	0.34	0.02	0.02	0.01	1.72	0.11	0.13	0.01	0.16	0.02	0.03	1.72	a.Gills_a.cRPKM
CD01317	1	CD01317	0.01	0.04	0.97	0.14	0.71	19.1	0.01	0.07	0	0.06	0.16	0.01	0.02	0.03	19.1	a.Female_Gonad_a.cRPKM
CD01318	0.880109	CD01318	0.01	1.77	12.64	0.27	5.07	5.81	0.01	0	0.09	0	0.01	0.23	0.02	0.03	12.64	a.Embryo_day6_a.cRPKM
CD01320	0.943791	CD01320	0.01	0	12.71	0	9.43	699.33	0.01	0	0	0	0.01	0.01	0.02	0.03	699.33	a.Female_Gonad_a.cRPKM
CD01321	0.807939	CD01321	15.55	1.37	0.57	0.27	0.16	0.05	1.78	0.64	5.29	0.66	2.56	6	0.84	4.77	15.55	a.Brain_Fem_Subimago_a.cRPKM
CD01323	1	CD01323	0.01	0	0.61	0.1	0.12	9.06	0.01	0.12	0	0	0.01	0.01	0.02	0.03	9.06	a.Female_Gonad_a.cRPKM
CD01325	1	CD01325	0.01	0.07	0	0	10.33	0	0.01	0.11	0.3	0.1	0.01	0.01	0.02	0.03	10.33	a.Embryo_E4_a.cRPKM
CD01326	1	CD01326	0.01	0	0.05	0	3.46	0.03	0.01	0	0	0	0.01	0.01	0.02	0.03	3.46	a.Embryo_E4_a.cRPKM
CD01327	0.970218	CD01327	0.48	0.17	0.4	0.18	4.35	44.58	0.56	0	0.44	0.2	0.46	0.01	0.02	0.03	44.58	a.Female_Gonad_a.cRPKM
CD01328	0.978301	CD01328	0.01	0.1	2.96	0.59	0.79	313.81	0.01	0.68	0	0	0.01	0.01	1.71	0.03	313.81	a.Female_Gonad_a.cRPKM
CD01330	0.98253	CD01330	0.01	0	2.5	0.33	0.19	56.52	0.01	0.28	0.09	0	0.01	0.01	0.02	0.03	56.52	a.Female_Gonad_a.cRPKM
CD01331	1	CD01331	0.01	0	0.26	0.01	0.49	12.88	0.01	0.08	0	0	0.01	0.01	0.29	0.03	12.88	a.Female_Gonad_a.cRPKM
CD01332	0.896061	CD01332	0.01	3.91	30.19	1.25	15.97	1.28	0.01	0.22	0	0	0.01	0.01	0.02	0.03	30.19	a.Embryo_day6_a.cRPKM
CD01333	0.985809	CD01333	0.01	0.68	1.87	0	0.67	29.75	0.01	0.84	0	0	0.01	0.01	0.02	0.03	29.75	a.Female_Gonad_a.cRPKM
CD01334	1	CD01334	0.34	0	0	0.01	3.54	0.26	0.01	0.1	0	0	0.01	0.01	0.02	0.03	3.54	a.Embryo_E4_a.cRPKM
CD01336	0.991718	CD01336	0.01	0	1.57	0.12	0.15	66.01	0.01	0.28	0	0	0.01	0.01	0.6	0.03	66.01	a.Female_Gonad_a.cRPKM
CD01338	0.866942	CD01338	2.01	4.12	0	1.6	0	0	2.5	0	0	0.75	1.44	0.01	0.02	0.03	4.12	a.Embryo_day10_a.cRPKM
CD01340	1	CD01340	0.01	0	0	0	0	0	0.01	0	0	0	0.01	0.01	0.02	3.24	3.24	a.Wing_Pad_a.cRPKM
CD01341	1	CD01341	0.01	1.1	0	0.48	0.03	0	0.27	0.94	0.3	0	0.01	0.85	0.02	0.03	1.1	a.Embryo_day10_a.cRPKM
CD01357	0.987678	CD01357	0.44	0.05	0.12	0.39	0.01	0.02	0.01	30.62	0.09	0.32	0.01	0.01	0.02	1.73	30.62	a.Gills_a.cRPKM
CD01364	0.883926	CD01364	1.04	0.08	0.1	1.47	0.27	0.14	11.42	0	81.7	0.08	0.49	44	0.02	0.03	81.7	a.Gut_Fem_LastNymph_a.cRPKM
CD01369	0.971655	CD01369	0.01	0.33	0.34	21.84	0.01	0.01	0.01	1.32	0.16	0.15	0.01	0.16	0.02	2.36	21.84	a.Embryo_E14_a.cRPKM
CD01382	1	CD01382	0.01	0.08	0	0.06	0.05	0.65	0.8	0	3.85	0.2	0.53	0.01	0.24	0.03	3.85	a.Gut_Fem_LastNymph_a.cRPKM
CD01383	1	CD01383	0.01	0	0	0	0	1.21	0.01	0	0	0	0.01	0.01	0.02	0.03	1.21	a.Female_Gonad_a.cRPKM
CD01386	1	CD01386	0.01	0	0.08	0.01	0.01	7.6	0.01	0	0	0	0.01	0.01	0.02	0.03	7.6	a.Female_Gonad_a.cRPKM
CD01388	1	CD01388	0.01	0	0.03	0	1.17	0.33	0.01	0	0	0	0.01	0.01	0.02	0.03	1.17	a.Embryo_E4_a.cRPKM
CD01389	1	CD01389	0.01	0.5	0	0	0.17	25.15	0.01	0	0	0	0.01	0.01	0.02	0.03	25.15	a.Female_Gonad_a.cRPKM
CD01390	1	CD01390	0.01	0	0.58	0	0	3.85	0.01	0	0	0	0.01	0.01	0.02	0.03	3.85	a.Female_Gonad_a.cRPKM
CD01392	1	CD01392	0.26	0.04	0.21	0.06	0.18	10.79	0.54	0	0.25	0	0.23	0.29	0.02	0.03	10.79	a.Female_Gonad_a.cRPKM
CD01393	0.983199	CD01393	0.01	0	0	0.12	0	30.17	0.01	0	0	0	1.15	1.83	0.02	0.03	30.17	a.Female_Gonad_a.cRPKM
CD01394	0.997857	CD01394	0.18	0.07	1.12	0.1	0.43	58.45	0.01	0.07	0.09	0.1	0.51	0.65	0.36	0.03	58.45	a.Female_Gonad_a.cRPKM
CD01395	1	CD01395	1.18	0	0	0.06	0.05	0.26	0.74	0.51	0	0.37	0.75	0.01	0.02	0.03	1.18	a.Brain_Fem_Subimago_a.cRPKM
CD01397	1	CD01397	0.01	0.42	0.09	0.5	0.01	2.25	0.23	0.79	0.22	0.37	0.28	0.01	0.02	0.03	2.25	a.Female_Gonad_a.cRPKM
CD01398	0.890166	CD01398	3.3	0	0	0.4	0	0	2.91	0	0	0	1.89	0.01	0.02	0.03	3.3	a.Brain_Fem_Subimago_a.cRPKM
CD01399	1	CD01399	0.01	0	0.05	0	0.01	0.08	0.16	0.1	0.14	0.15	0.01	0.49	2.38	0.74	2.38	a.Muscle_a.cRPKM
CD01400	0.856378	CD01400	92.21	0	0	0.24	0	0	110.8	0	0	0	71.21	0.01	0.02	0.03	110.8	a.Female_Head_b.cRPKM
CD01401	0.933746	CD01401	0.32	0.2	0.33	0.07	0.58	1.15	0.86	0.88	2.41	0.13	0.01	1.26	4.57	1.06	4.57	a.Muscle_a.cRPKM
CD01403	0.820485	CD01403	9.19	3.76	0	2.18	0	0	13.31	0.95	1.49	0	22.92	0.01	0.02	0.03	22.92	a.Male_Head_a.cRPKM
CD01409	0.910576	CD01409	0.01	1.31	6.99	0.27	4.91	26.41	0.01	0.14	0	0.05	0.01	0.01	0.02	0.03	26.41	a.Female_Gonad_a.cRPKM
CD01410	0.885133	CD01410	0.23	0.19	3.53	0.02	2.33	1.47	0.11	0.05	0.28	0.11	0.44	0.26	0.26	1.92	3.53	a.Embryo_day6_a.cRPKM
CD01411	0.979167	CD01411	0.01	0.14	1.69	0.03	1.24	15.36	0.01	0.05	0	0.05	0.01	0.01	0.02	0.03	15.36	a.Female_Gonad_a.cRPKM
CD01412	0.891633	CD01412	0.3	0.07	3.24	0.06	6.24	8.45	0.01	0.05	0.07	0.07	0.01	0.01	0.29	0.03	8.45	a.Female_Gonad_a.cRPKM
CD01413	1	CD01413	0.01	0.35	0.4	0.06	0.29	0.08	0.36	0.27	0.44	1.04	0.46	0.01	0.02	0.03	1.04	a.Male_Gonad_a.cRPKM
CD01415	0.99568	CD01415	0.01	0.05	1.17	0.09	0.12	16.37	0.01	0	0	0	0.01	0.01	0.43	0.03	16.37	a.Female_Gonad_a.cRPKM
CD01416	0.899243	CD01416	0.01	2.92	12.65	0.31	9.51	0.95	0.01	0	0.16	0	0.01	0.01	0.02	0.03	12.65	a.Embryo_day6_a.cRPKM
CD01417	0.985644	CD01417	0.01	0	2.43	0.31	0.18	116.47	0.01	0.12	0	0	0.01	0.01	0.02	0.03	116.47	a.Female_Gonad_a.cRPKM
CD01418	0.993168	CD01418	0.01	0	1.51	0.12	0.41	103.54	0.01	0.16	0.25	0	0.01	0.01	0.88	0.03	103.54	a.Female_Gonad_a.cRPKM
CD01419	1	CD01419	0.18	0.16	0.74	0.19	0.06	23.45	0.12	0.36	0.19	0	0.14	0.19	0.02	0.46	23.45	a.Female_Gonad_a.cRPKM
CD01420	1	CD01420	0.01	0.19	0.78	0.26	0.39	81.37	0.18	0.19	0	0	0.01	0.01	0.02	0.03	81.37	a.Female_Gonad_a.cRPKM
CD01421	0.895205	CD01421	0.18	0.17	0.02	9.72	0.12	0.2	0.75	3.8	0.93	2.79	0.44	0.01	2.09	0.31	9.72	a.Embryo_E14_a.cRPKM
CD01422	1	CD01422	0.01	0	0.54	0.08	0.06	14.51	0.16	0	0	0	0.01	0.49	0.54	0.03	14.51	a.Female_Gonad_a.cRPKM
CD01423	1	CD01423	0.01	0.06	0.96	0.02	0.2	16.24	0.01	0	0.25	0	0.01	0.01	0.02	0.03	16.24	a.Female_Gonad_a.cRPKM
CD01424	1	CD01424	0.01	0.03	0.87	0.2	0.78	64.4	0.01	0.17	0.16	0.05	0.01	0.01	0.29	0.03	64.4	a.Female_Gonad_a.cRPKM
CD01427	0.978009	CD01427	0.16	0.09	2.63	0.22	1.55	136.39	0.12	0.31	0.11	0.05	0.11	0.26	0.66	0.31	136.39	a.Female_Gonad_a.cRPKM
CD01428	0.990174	CD01428	0.01	0.07	1.97	0.18	0.47	201.94	0.01	0.12	0	0.11	0.01	0.01	0.02	0.03	201.94	a.Female_Gonad_a.cRPKM
CD01429	1	CD01429	0.01	0	0	0	0	4.24	0.01	0	0	0	0.01	0.01	0.02	0.03	4.24	a.Female_Gonad_a.cRPKM
CD01430	0.988691	CD01430	0.23	0.23	1.92	0.25	0.19	84.52	0.01	0.17	0	0	0.21	0.01	0.02	0.03	84.52	a.Female_Gonad_a.cRPKM
CD01431	0.98758	CD01431	0.01	0.1	1.26	0.28	1.78	148.78	0.01	0.19	0.09	0.05	0.01	0.01	0.74	0.03	148.78	a.Female_Gonad_a.cRPKM
CD01432	0.997132	CD01432	0.14	0.09	1.18	0.18	0.37	84.76	0.12	0.44	0.19	0.11	0.18	0.29	0.36	0.03	84.76	a.Female_Gonad_a.cRPKM
CD01433	0.920623	CD01433	0.01	6.59	7.38	2.89	3.69	543.03	0.01	0.5	0.25	0	0.01	0.59	1.28	0.03	543.03	a.Female_Gonad_a.cRPKM
CD01435	0.997671	CD01435	0.01	0.14	1.13	0.18	0.3	56.6	0.18	0.21	0	0.1	0.01	0.01	0.02	0.03	56.6	a.Female_Gonad_a.cRPKM
CD01436	0.965525	CD01436	0.01	0.41	3.62	0.68	3.73	332.86	0.16	0.44	0	0.27	0.01	0.45	0.88	0.65	332.86	a.Female_Gonad_a.cRPKM
CD01438	0.974315	CD01438	0.01	0.16	6.69	1.35	0.11	728.32	0.01	0.73	0	0.13	0.01	0.01	0.5	0.03	728.32	a.Female_Gonad_a.cRPKM
CD01439	0.988677	CD01439	0.01	1.29	0.27	0.06	0.31	0.21	0.18	0.81	0	0.27	0.69	0.01	0.02	5.64	5.64	a.Wing_Pad_a.cRPKM
CD01444	0.837127	CD01444	5.68	0.07	0	0.21	0	0.26	0.18	1.37	1.35	1.59	0.71	3.18	4.23	0.82	5.68	a.Brain_Fem_Subimago_a.cRPKM
CD01451	0.923299	CD01451	0.01	0	0.25	0.08	0.16	1.23	0.01	0.63	1.39	1.15	0.01	0.01	0.02	1.97	1.97	a.Wing_Pad_a.cRPKM
CD01466	0.834463	CD01466	0.48	0	0.52	2.21	0.19	1.62	2.62	1.35	50.12	2.75	1.44	7.67	2.86	4.14	50.12	a.Gut_Fem_LastNymph_a.cRPKM
CD01467	1	CD01467	0.44	0.16	0	1.44	0.01	0	0.65	0.12	0.71	0.49	0.25	0.01	0.02	0.03	1.44	a.Embryo_E14_a.cRPKM
CD01468	0.85583	CD01468	8.14	0.49	0.09	2.08	0.01	0.06	1.74	0.14	8.34	0.44	1.47	1.23	0.02	0.82	8.34	a.Gut_Fem_LastNymph_a.cRPKM
CD01500	0.803486	CD01500	6.74	2.27	0.11	2.69	0.07	0	3.21	0.35	0	0.43	3.61	1.85	0.02	0.03	6.74	a.Brain_Fem_Subimago_a.cRPKM
CD01509	0.926356	CD01509	0.89	0.23	0.16	0.42	0.02	1.73	0.63	0.43	0.11	8.1	0.46	3.79	0.29	1.13	8.1	a.Male_Gonad_a.cRPKM
CD01514	0.976588	CD01514	0.23	0.34	0.1	0.04	0.55	13.14	0.57	0.93	0.64	0.18	0.18	2.19	0.5	0.38	13.14	a.Female_Gonad_a.cRPKM
CD01515	0.960712	CD01515	0.01	0	0	1.14	0	3.78	0.37	0.16	0	0	0.01	0.74	0.02	1.73	3.78	a.Female_Gonad_a.cRPKM
CD01517	0.851224	CD01517	0.01	0.81	0.8	9.33	0.73	1.27	5.99	0.17	22.2	0.18	0.11	45	0.02	0.03	45	a.MalpigTubes_Fem_Subimago_a.cRPKM
CD01528	0.817734	CD01528	3.18	0.42	0.12	0.69	0.09	0.07	0.64	4.24	0.28	0.51	1.6	1.75	1.96	6.15	6.15	a.Wing_Pad_a.cRPKM
CD01530	0.97431	CD01530	0.3	0.08	0.81	0.02	0.26	0.1	0.22	0.08	1.7	113.43	0.51	2.04	1.4	0.03	113.43	a.Male_Gonad_a.cRPKM
CD01531	0.890583	CD01531	0.01	2.55	0	0.83	0	0	2.58	0	0	0	3.76	0.01	0.02	0.03	3.76	a.Male_Head_a.cRPKM
CD01534	0.909587	CD01534	0.26	4.37	0.05	1.02	0.05	0.02	0.56	2.89	0.28	0.41	0.42	0.16	0.88	1.92	4.37	a.Embryo_day10_a.cRPKM
CD01536	0.80447	CD01536	0.51	652.5	1650.64	275.81	2154.18	0.11	0.14	0.3	0.36	0.45	0.11	0.29	0.39	0.65	2154.18	a.Embryo_E4_a.cRPKM
CD01537	0.831812	CD01537	2.32	0	0.16	0.04	0.94	1.29	3.44	0.55	6.97	0.39	0.54	7.06	0.95	0.03	7.06	a.MalpigTubes_Fem_Subimago_a.cRPKM
CD01545	0.850476	CD01545	1.2	1.2	0.79	5.58	6.22	6.47	676.67	0.22	15	1.56	0.18	2828.8	0.24	0.31	2828.8	a.MalpigTubes_Fem_Subimago_a.cRPKM
CD01556	0.936789	CD01556	0.21	0.17	1.71	0.15	0.62	0.21	1.07	0.5	2.58	0.33	0.32	6.61	0.29	0.03	6.61	a.MalpigTubes_Fem_Subimago_a.cRPKM
CD01560	0.886723	CD01560	0.38	0.16	13.88	0.03	39.28	145.48	0.82	1.95	0.79	0.41	0.26	1.44	0.02	0.9	145.48	a.Female_Gonad_a.cRPKM
CD01563	0.90094	CD01563	0.36	0.23	0.82	2.3	0.48	0.53	12.29	0.51	201.94	0.16	0.75	32.91	0.36	0.03	201.94	a.Gut_Fem_LastNymph_a.cRPKM
CD01570	0.953956	CD01570	0.72	0.16	0	0	0	0	0.01	0	0	0.34	0.73	2.17	0.02	1.59	2.17	a.MalpigTubes_Fem_Subimago_a.cRPKM
CD01575	0.851849	CD01575	0.49	0.76	0.3	1.8	0.96	0.32	0.36	5.97	1.19	2.27	0.28	4.17	1.54	0.03	5.97	a.Gills_a.cRPKM
CD01584	0.916214	CD01584	0.82	0.23	0.16	0.13	0.01	3.14	0.14	1.44	0.28	29.32	0.01	0.01	473.65	6.19	473.65	a.Muscle_a.cRPKM
CD01591	0.928058	CD01591	0.46	3.83	0.48	0.86	22.31	0.09	0.67	2.48	0.44	1.7	0.98	0.49	0.36	1.13	22.31	a.Embryo_E4_a.cRPKM
CD01602	0.865015	CD01602	4.18	0	0	1.14	0.16	0	5.94	0.23	0	0.11	6.72	0.01	0.02	0.03	6.72	a.Male_Head_a.cRPKM
CD01609	0.857081	CD01609	100.7	0.09	0.05	0.12	0.01	0.04	63.82	0.58	0.22	0.36	82.52	0.01	0.02	0.03	100.7	a.Brain_Fem_Subimago_a.cRPKM
CD01625	0.931187	CD01625	0.38	0.57	0.15	0.84	0.09	4.28	0.42	5.08	0.14	0.46	0.78	0.52	0.63	0.9	5.08	a.Gills_a.cRPKM
CD01630	0.958972	CD01630	0.16	0.06	0.03	0.07	0.03	0.04	0.36	0.35	14.16	2.13	0.21	1.93	0.02	0.03	14.16	a.Gut_Fem_LastNymph_a.cRPKM
CD01632	1	CD01632	0.01	0	0	0.16	0	0	0.01	0	76.33	0	0.01	0.01	0.02	0.03	76.33	a.Gut_Fem_LastNymph_a.cRPKM
CD01638	0.822958	CD01638	0.77	0.11	0.11	51.65	0.46	0.82	54.45	0.73	313.81	0.39	0.3	198.21	0.54	0.65	313.81	a.Gut_Fem_LastNymph_a.cRPKM
CD01647	0.930466	CD01647	0.01	0	0	0	0	0	0.01	0	0	27.71	0.01	0.01	39.44	0.03	39.44	a.Muscle_a.cRPKM
CD01650	0.857291	CD01650	2.03	0	0.62	0.22	0.19	0.25	0.71	0	4.95	0	1.63	2.54	0.02	7.46	7.46	a.Wing_Pad_a.cRPKM
CD01655	0.828974	CD01655	0.01	1.92	0	0.32	1.71	0.74	0.87	1.61	0	0.62	1.22	3.16	0.02	3.88	3.88	a.Wing_Pad_a.cRPKM
CD01656	1	CD01656	0.01	0.11	0.12	0.01	0.01	0.11	0.01	0.14	0.14	0.66	0.32	0.01	2.38	0.03	2.38	a.Muscle_a.cRPKM
CD01660	0.918186	CD01660	0.16	1.23	7.56	0.39	6.99	0.51	0.11	0.05	0.11	0.05	0.3	0.16	0.29	0.38	7.56	a.Embryo_day6_a.cRPKM
CD01663	1	CD01663	0.01	0	0	0	0	2.8	0.01	0	0	0	0.01	0.01	0.02	0.03	2.8	a.Female_Gonad_a.cRPKM
CD01667	0.935562	CD01667	0.53	0.1	0	1.87	0.69	0.2	2.88	3.5	83.03	0.14	0.3	2.15	0.02	0.03	83.03	a.Gut_Fem_LastNymph_a.cRPKM
CD01669	0.905026	CD01669	0.64	0.64	0	1.73	1.77	0.05	2.93	4.51	92.94	0	0.21	2.97	0.02	2.24	92.94	a.Gut_Fem_LastNymph_a.cRPKM
CD01670	0.963343	CD01670	0.14	0.15	0.04	2.18	0.02	0.07	0.16	172.13	0.88	2.55	0.38	1.26	0.81	1.66	172.13	a.Gills_a.cRPKM
CD01676	0.917123	CD01676	2.12	0.12	0.04	3.07	0.02	0.23	0.27	0.23	612.01	0.16	0.56	101.66	0.02	1.52	612.01	a.Gut_Fem_LastNymph_a.cRPKM
CD01677	0.986022	CD01677	0.23	0.49	0.16	0.28	0	0.02	0.25	1.71	1.04	0	0.4	0.45	0.02	1.06	1.71	a.Gills_a.cRPKM
CD01679	0.86876	CD01679	0.01	2.61	0.08	4.48	0.12	2.58	0.31	0.11	7.25	33.66	0.16	0.65	1.28	1.44	33.66	a.Male_Gonad_a.cRPKM
CD01680	0.998862	CD01680	0.23	0.93	0.21	0.3	0.02	0	0.01	0.31	0.14	51.29	0.4	0.45	0.02	1.06	51.29	a.Male_Gonad_a.cRPKM
CD01690	0.939333	CD01690	0.01	60.77	0.22	182.66	0.19	0.05	0.01	0.7	0	0	0.01	0.01	0.02	0.03	182.66	a.Embryo_E14_a.cRPKM
CD01693	0.864483	CD01693	0.62	0.57	0	4.3	0	0.26	0.01	0	6.77	12.81	0.01	3.07	0.02	0.03	12.81	a.Male_Gonad_a.cRPKM
CD01696	0.967679	CD01696	0.01	5.33	0.63	2.02	0.37	0	0.41	0.53	0.19	0.11	0.01	0.01	0.02	0.82	5.33	a.Embryo_day10_a.cRPKM
CD01697	0.983219	CD01697	0.01	0.08	0.14	0.01	0.02	1.44	0.16	0.07	0.09	0	0.14	0.01	0.54	5.32	5.32	a.Wing_Pad_a.cRPKM
CD01701	0.873463	CD01701	0.34	0.77	0.1	2.9	0.15	0.12	0.41	1.02	2.36	2.28	0.49	0.52	1.05	0.03	2.9	a.Embryo_E14_a.cRPKM
CD01702	0.934933	CD01702	0.18	0.69	8.53	0.11	6.13	0	0.16	0.05	0.39	0	0.01	0.01	0.02	0.03	8.53	a.Embryo_day6_a.cRPKM
CD01706	0.950323	CD01706	0.01	0.03	0.06	0.15	0.48	0.19	0.34	3.65	0.06	1.13	0.11	0.19	1.16	11.29	11.29	a.Wing_Pad_a.cRPKM
CD01707	0.88315	CD01707	1.18	6.18	0.12	0.39	0.04	0.1	0.57	2.05	0.6	0.47	1.02	0.19	3.16	2.04	6.18	a.Embryo_day10_a.cRPKM
CD01709	0.964277	CD01709	0.32	0.42	2.53	0.27	3.28	95.25	0.31	0.33	0.41	0.17	0.38	0.8	0.02	0.65	95.25	a.Female_Gonad_a.cRPKM
CD01710	0.953027	CD01710	0.01	1.54	0	0.16	10.08	2.61	0.01	1.02	0	0	0.01	0.01	0.02	0.03	10.08	a.Embryo_E4_a.cRPKM
CD01719	0.9624	CD01719	1	0.11	0.25	0.08	0	0	1.81	3.06	0.28	0.61	33.18	0.01	0.02	0.03	33.18	a.Male_Head_a.cRPKM
CD01722	0.873931	CD01722	1.11	2.02	0.96	0.32	0.04	0.16	1.25	0.59	0.41	0.47	2.15	0.88	2.06	4.65	4.65	a.Wing_Pad_a.cRPKM
CD01730	0.958082	CD01730	0.18	0.89	7.85	0.22	2.72	1.13	0.12	0.1	0.79	0.63	0.23	0.8	0.02	0.31	7.85	a.Embryo_day6_a.cRPKM
CD01733	0.962773	CD01733	0.21	0.03	0.03	0.17	0.05	0	0.67	0	3.03	0.05	0.12	1.71	0.02	0.03	3.03	a.Gut_Fem_LastNymph_a.cRPKM
CD01736	0.866651	CD01736	0.49	1.43	0.02	0.37	1.59	0.01	0.51	1.26	0.06	0.44	0.23	0.01	1.24	0.31	1.59	a.Embryo_E4_a.cRPKM
CD01741	0.940313	CD01741	0.32	0.32	3.09	0.13	0.05	0.02	0.7	4.28	0.25	0.78	0.18	0.49	0.29	0.74	4.28	a.Gills_a.cRPKM
CD01754	0.823459	CD01754	3.25	1.81	0	6.89	0	0.46	0.51	49.23	0.19	3.39	0.25	1.04	10.73	4.99	49.23	a.Gills_a.cRPKM
CD01764	0.973964	CD01764	1.04	1.73	0.02	0.34	0.11	0.1	0.42	0.61	0.19	105.51	0.57	0.19	2.69	0.31	105.51	a.Male_Gonad_a.cRPKM
CD01766	0.819879	CD01766	0.95	1.77	5.22	0.48	0.58	0.32	0.83	2.48	0.66	0.64	1.1	1.73	1.2	5.42	5.42	a.Wing_Pad_a.cRPKM
CD01767	1	CD01767	0.01	0.32	0.14	0.23	0.01	0	0.01	2.21	0.22	0.07	0.28	0.01	0.02	0.65	2.21	a.Gills_a.cRPKM
CD01772	0.840961	CD01772	4.74	0.82	0.48	0	0.09	0	5.85	5.29	0	0.55	45.31	1.55	4.07	2.87	45.31	a.Male_Head_a.cRPKM
CD01773	0.928926	CD01773	0.26	2.45	0.79	24.7	0.04	0	0.5	2	0.22	0.73	0.26	0.41	0.36	3.95	24.7	a.Embryo_E14_a.cRPKM
CD01781	0.924767	CD01781	0.61	0.56	0.1	1.43	0.05	0.11	0.31	13.05	0.74	1.75	0.4	3.14	1.09	1.44	13.05	a.Gills_a.cRPKM
CD01784	0.933566	CD01784	0.16	4.76	3.18	0.5	0.08	0.41	0.11	0	1.21	0.74	0.01	0.01	0.02	0.03	4.76	a.Embryo_day10_a.cRPKM
CD01789	0.870392	CD01789	0.01	3.48	11.26	0.52	13.74	2.11	0.01	0.16	0.71	0.4	0.51	0.45	0.02	0.03	13.74	a.Embryo_E4_a.cRPKM
CD01793	0.914903	CD01793	1.58	0.14	0.1	3.79	0.08	0.1	1.16	128.29	0.14	1.75	3.22	0.91	0.02	5.49	128.29	a.Gills_a.cRPKM
CD01794	0.953983	CD01794	2.67	0.2	0	0	0.02	0	2.17	1.09	2.37	0	101.56	0.99	0.02	1.06	101.56	a.Male_Head_a.cRPKM
CD01796	0.837427	CD01796	1.27	2.14	10.21	1.08	9.43	280.34	6.96	0	0	0	6.82	3.47	3.2	0.03	280.34	a.Female_Gonad_a.cRPKM
CD01797	0.862343	CD01797	0.44	0.79	0.23	18.27	0.9	5.44	7.08	0.08	359.42	0.39	0.63	53.21	0.22	0.03	359.42	a.Gut_Fem_LastNymph_a.cRPKM
CD01802	0.862512	CD01802	1.33	0.36	0.38	0.1	0.31	0.08	1.28	0.25	0.66	0.25	2.47	1.32	0.39	2.24	2.47	a.Male_Head_a.cRPKM
CD01805	1	CD01805	0.01	0	0	0.01	0.02	0.39	0.25	0	0.25	0	0.01	1.17	0.02	0.03	1.17	a.MalpigTubes_Fem_Subimago_a.cRPKM
CD01807	0.992795	CD01807	0.62	0.28	0.2	0.7	0.15	0.02	0.54	1.04	0.39	0.66	0.28	0.68	0.77	1.52	1.52	a.Wing_Pad_a.cRPKM
CD01809	0.95374	CD01809	0.01	0	6.99	1.31	2.53	1186.24	0.01	0.87	0	0.25	0.01	1.1	2.77	0.03	1186.24	a.Female_Gonad_a.cRPKM
CD01814	1	CD01814	0.01	0	0	0	0	0	0.01	0	0	30.53	0.01	0.01	0.54	0.03	30.53	a.Male_Gonad_a.cRPKM
CD01816	1	CD01816	0.01	0	0	0.02	0	1.21	0.01	0	0	0	0.01	0.01	0.02	0.03	1.21	a.Female_Gonad_a.cRPKM
CD01819	1	CD01819	0.46	0.34	0.05	0.17	0.01	0.02	0.28	0.25	0.19	0.57	0.32	0.19	0.02	4.72	4.72	a.Wing_Pad_a.cRPKM
CD01821	0.965486	CD01821	0.28	2.3	1.75	0.34	1.17	31.61	0.57	0.51	0.36	0.56	0.91	0.19	0.36	0.65	31.61	a.Female_Gonad_a.cRPKM
CD01823	0.938185	CD01823	0.41	0.46	0	0.14	0.15	0.07	0.64	1.52	0.68	0.43	0.01	1.4	0.02	0.03	1.52	a.Gills_a.cRPKM
CD01826	0.913093	CD01826	0.01	10	11.61	1.33	0.09	1.2	0.25	0.07	0.33	0.93	0.01	0.56	0.39	0.03	11.61	a.Embryo_day6_a.cRPKM
CD01829	1	CD01829	0.18	0.61	2.83	0.05	0.14	0.01	0.28	0	0.19	0.14	0.14	0.26	0.74	0.46	2.83	a.Embryo_day6_a.cRPKM
CD01835	1	CD01835	0.01	0.16	0.12	0.02	0.01	0	0.33	0.08	0.39	0	0.16	1.37	0.02	0.9	1.37	a.MalpigTubes_Fem_Subimago_a.cRPKM
CD01839	0.986245	CD01839	0.34	0.76	0.14	0.94	0.02	0.09	0.45	10.61	0.28	1.35	0.21	0.38	0.77	1.13	10.61	a.Gills_a.cRPKM
CD01846	0.875371	CD01846	0.01	0	0	0.53	0.14	0	0.9	2.16	2.76	0.47	0.01	3.01	0.02	0.03	3.01	a.MalpigTubes_Fem_Subimago_a.cRPKM
CD01851	0.806356	CD01851	5.04	0	0.05	0.26	0.09	0.28	39.97	23.83	2.82	4.27	0.51	2.04	0.66	3.65	39.97	a.Female_Head_b.cRPKM
CD01853	0.840279	CD01853	26.1	0.22	0.41	0.19	3.71	0.1	28.33	0	0	0.63	10.7	0.52	0.77	0.03	28.33	a.Female_Head_b.cRPKM
CD01856	0.974584	CD01856	0.91	0.71	0.08	0.13	0	0	1.26	2.32	0.11	0.29	25.7	0.01	0.43	0.9	25.7	a.Male_Head_a.cRPKM
CD01861	0.819386	CD01861	110.42	0.69	0	1.04	0.01	0.73	0.34	23.44	0.66	21.7	0.16	3.09	12.57	3.05	110.42	a.Brain_Fem_Subimago_a.cRPKM
CD01864	0.82197	CD01864	7.07	0.35	0.03	0.09	0.02	0.12	1.8	0.56	1.09	0.36	4.09	0.74	11.06	4.59	11.06	a.Muscle_a.cRPKM
CD01868	0.860117	CD01868	0.14	0.03	31.72	0	30.13	0.02	0.46	0	0.19	0.05	0.46	17.83	0.02	0.03	31.72	a.Embryo_day6_a.cRPKM
CD01869	0.907227	CD01869	0.98	2.5	0.11	3.31	0.04	0.3	0.5	0.79	2.71	13.4	1.02	0.99	0.99	0.56	13.4	a.Male_Gonad_a.cRPKM
CD01871	0.924792	CD01871	0.01	0	0	0.03	1.62	0.63	0.84	0	0.11	5.77	2.15	0.01	21.52	0.03	21.52	a.Muscle_a.cRPKM
CD01875	0.939294	CD01875	0.01	0.27	0.29	0.54	0.08	0.55	1.41	0	3.44	19.05	0.63	2.11	0.02	0.03	19.05	a.Male_Gonad_a.cRPKM
CD01882	0.897532	CD01882	1.39	0.2	0	17.46	0.03	0.03	4.29	0.11	247.41	0.33	1.06	5.78	1.13	2.14	247.41	a.Gut_Fem_LastNymph_a.cRPKM
CD01914	0.914408	CD01914	0.3	1.48	2.26	0.14	1.35	0	0.88	1.24	0.07	0.22	0.78	0.38	0.54	0.46	2.26	a.Embryo_day6_a.cRPKM
CD01917	0.83665	CD01917	0.3	0.63	4.31	0.04	4.48	6.58	0.31	0.35	0.56	0.13	0.34	0.56	0.43	2.83	6.58	a.Female_Gonad_a.cRPKM
CD01942	0.812748	CD01942	0.26	2.63	0.16	0.67	0.13	0.61	0.45	3.24	1.21	0.33	0.87	3.53	0.6	2.09	3.53	a.MalpigTubes_Fem_Subimago_a.cRPKM
CD01951	0.887069	CD01951	0.71	0.4	0	4.51	0.1	1.64	1	0.3	0.33	17.08	1.4	1.07	1.13	5.15	17.08	a.Male_Gonad_a.cRPKM
CD01952	0.989781	CD01952	0.01	0	1.54	0	25.8	0.02	0.01	0	0	0	0.01	0.01	0.02	0.03	25.8	a.Embryo_E4_a.cRPKM
CD01953	0.945955	CD01953	0.01	0.11	0.11	0.01	0.02	0.58	0.01	0.62	1.19	0.34	0.01	0.01	0.02	1.13	1.19	a.Gut_Fem_LastNymph_a.cRPKM
CD01954	0.972672	CD01954	0.01	0.06	0.54	0.04	0.23	7.07	0.16	0.1	1.89	0	0.51	0.59	0.02	1.06	7.07	a.Female_Gonad_a.cRPKM
CD01955	0.959296	CD01955	0.01	0.14	0.73	0.03	0.25	13.31	0.2	0.12	2.37	0.08	0.36	0.19	0.02	1.66	13.31	a.Female_Gonad_a.cRPKM
CD01956	0.801935	CD01956	1.23	0.5	0.3	2.14	0.14	0.5	0.92	0.41	1.72	5.03	1.48	1.9	0.63	5.03	5.03	a.Male_Gonad_a.cRPKM
CD01957	0.954417	CD01957	0.01	0.09	2.34	0.08	0.26	23.15	0.12	0.1	1.91	0	0.44	0.01	0.26	1.44	23.15	a.Female_Gonad_a.cRPKM
CD01958	0.900324	CD01958	0.01	0.12	0.3	0.07	0.03	0.23	0.33	1.41	2.26	0.83	0.57	0.23	0.74	2.04	2.26	a.Gut_Fem_LastNymph_a.cRPKM
CD01959	1	CD01959	0.01	0	0.3	0.06	0.15	17.6	0.01	0.11	0.81	0	0.01	0.33	0.02	0.03	17.6	a.Female_Gonad_a.cRPKM
CD01960	1	CD01960	0.01	0.03	0.03	0	0.56	0.02	0.01	0	1.17	0	0.12	0.14	0.02	0.38	1.17	a.Gut_Fem_LastNymph_a.cRPKM
CD01962	1	CD01962	0.01	0	0.97	0.11	0.13	40.26	0.01	0.22	0.11	0	0.01	0.26	0.5	0.03	40.26	a.Female_Gonad_a.cRPKM
CD01963	0.933238	CD01963	0.16	0.27	0.33	0.02	0.14	3.93	0.28	0.12	0.25	0.04	0.75	0.19	0.47	3.28	3.93	a.Female_Gonad_a.cRPKM
CD01964	0.884498	CD01964	0.3	6.07	139.83	0.91	50.74	2.47	0.25	0.05	0.53	0.05	0.3	0.01	0.02	2.19	139.83	a.Embryo_day6_a.cRPKM
CD01965	0.941191	CD01965	0.26	0.32	0	0.46	0.07	0.18	0.37	0.21	0.3	3.16	0.87	0.01	0.02	2.41	3.16	a.Male_Gonad_a.cRPKM
CD01967	0.968811	CD01967	0.01	0.07	0.31	0.01	3.09	0.53	0.12	0.5	1.58	0	0.14	0.01	0.02	0.56	3.09	a.Embryo_E4_a.cRPKM
CD01968	0.93651	CD01968	0.01	0.16	41.52	0.01	21.66	0.02	0.01	0	0	0	0.01	0.01	0.02	0.03	41.52	a.Embryo_day6_a.cRPKM
CD01970	0.987053	CD01970	0.01	0	1.78	0	30.75	0.02	0.01	0	0	0	0.01	0.01	0.02	0.03	30.75	a.Embryo_E4_a.cRPKM
CD01971	1	CD01971	0.01	0.03	0	0	0	0.05	0.01	0	0.33	0	0.01	2.19	0.02	0.03	2.19	a.MalpigTubes_Fem_Subimago_a.cRPKM
CD01974	1	CD01974	0.16	0.51	0.16	0.02	0.78	0.4	0.14	0.08	0.09	0.37	0.25	0.01	0.22	2.6	2.6	a.Wing_Pad_a.cRPKM
CD01982	1	CD01982	0.01	0	0	0	2.43	0	0.01	0	0	0	0.01	0.01	0.02	0.03	2.43	a.Embryo_E4_a.cRPKM
CD01983	0.931727	CD01983	1.19	0	0.94	0.55	0.3	0	0.01	0.93	1.46	1.21	1.26	1.98	0.02	6.47	6.47	a.Wing_Pad_a.cRPKM
CD01987	1	CD01987	0.01	0.25	0	0	0	0	0.01	0	0.6	0.26	0.92	0.01	0.02	3.97	3.97	a.Wing_Pad_a.cRPKM
CD01995	0.960278	CD01995	1.34	14.04	0	0.23	0.06	0.21	0.01	0	0.95	0.57	0.01	0.01	0.02	2.92	14.04	a.Embryo_day10_a.cRPKM
CD01997	0.911653	CD01997	0.01	0.57	1.26	0.23	0.36	0	0.01	0.58	0	0.5	2.42	0.01	0.02	2.19	2.42	a.Male_Head_a.cRPKM
CD02003	0.930516	CD02003	0.01	0.84	8.78	0.13	3.22	2.21	0.01	0.21	0	0	0.18	0.01	0.02	0.03	8.78	a.Embryo_day6_a.cRPKM
CD02006	1	CD02006	0.01	0.04	0.84	0.02	0.1	11.92	0.01	0.11	0.09	0	0.01	0.29	0.02	0.03	11.92	a.Female_Gonad_a.cRPKM
CD02007	0.966856	CD02007	0.01	0	0	0	1.63	1.46	7.48	0	0	0	0.01	0.01	0.02	0.03	7.48	a.Female_Head_b.cRPKM
CD02010	0.886712	CD02010	0.01	0.66	21.76	0.34	31.6	7.43	0.01	0	0.11	0	0.01	0.01	0.02	0.03	31.6	a.Embryo_E4_a.cRPKM
CD02011	0.988992	CD02011	0.01	0.07	1.95	0.08	0.78	106.36	0.01	0.31	0	0	0.01	0.01	0.02	0.03	106.36	a.Female_Gonad_a.cRPKM
CD02012	0.926623	CD02012	0.01	0.12	9.43	0.02	10.51	0.24	0.01	0	0	0	0.01	0.01	0.02	0.03	10.51	a.Embryo_E4_a.cRPKM
CD02014	0.980368	CD02014	1.85	0	0.15	0	0.01	0	0.01	0.07	0.71	0.06	0.14	1.17	0.02	0.46	1.85	a.Brain_Fem_Subimago_a.cRPKM
CD02015	1	CD02015	0.01	0	4.1	0	0.51	0.06	0.01	0	0	0	0.01	0.01	0.02	0.03	4.1	a.Embryo_day6_a.cRPKM
CD02018	1	CD02018	0.01	0	0	0	0.03	0	0.01	0	0	0	0.38	0.01	0.02	1.35	1.35	a.Wing_Pad_a.cRPKM
CD02022	0.973248	CD02022	0.01	0.6	0.09	0.03	0.68	0.38	0.01	0	1.21	0.3	0.28	0.01	0.02	1.73	1.73	a.Wing_Pad_a.cRPKM
CD02033	0.943491	CD02033	0.65	0	0.31	0.33	8.43	0	0.49	1.38	2.09	0	0.65	1.66	0.02	0.03	8.43	a.Embryo_E4_a.cRPKM
CD02035	0.929248	CD02035	0.01	0.6	3.24	0.07	0.22	0	0.37	0.3	1.82	0	0.01	0.01	1.62	0.03	3.24	a.Embryo_day6_a.cRPKM
CD02039	0.914204	CD02039	0.01	0	3.7	0	14.61	5.38	0.01	0.08	0.11	0.07	0.01	0.01	0.02	0.03	14.61	a.Embryo_E4_a.cRPKM
CD02041	0.818173	CD02041	0.48	0.03	9.9	0.06	6.28	19.6	0.27	0	0.22	0.66	0.3	47.04	4.26	1.73	47.04	a.MalpigTubes_Fem_Subimago_a.cRPKM
CD02044	1	CD02044	0.21	0	0	0	0.02	0	0.29	1.09	0.44	0.12	0.18	0.41	0.02	0.03	1.09	a.Gills_a.cRPKM
CD02051	0.984785	CD02051	0.01	0	2.24	0.16	0.89	58.99	0.01	0.16	0.66	0	0.01	0.01	0.84	0.03	58.99	a.Female_Gonad_a.cRPKM
CD02055	0.927274	CD02055	0.91	0.89	0	2.37	0.02	0.02	0.49	1.28	0.81	0.16	1.38	0.71	0.02	1.28	2.37	a.Embryo_E14_a.cRPKM
CD02058	0.921723	CD02058	0.18	2.38	13.37	0.38	5.88	0.01	0.14	0	0	0	0.12	0.14	0.22	0.03	13.37	a.Embryo_day6_a.cRPKM
CD02061	1	CD02061	0.01	0	0.13	0	0	3.91	0.01	0	0	0	0.01	0.01	0.02	0.03	3.91	a.Female_Gonad_a.cRPKM
CD02068	0.944845	CD02068	0.01	10.88	27.91	0.36	0	0.02	0.01	0	0.11	0.19	0.01	0.23	0.02	0.03	27.91	a.Embryo_day6_a.cRPKM
CD02069	0.877276	CD02069	0.8	0.4	1.54	0.02	0.71	0.18	2.03	6.64	0.76	28.94	3.27	1.55	0.95	2.04	28.94	a.Male_Gonad_a.cRPKM
CD02071	0.987582	CD02071	0.01	0	1.95	0.25	0.59	62.61	0.01	0.1	0.14	0	0.01	0.01	0.02	0.03	62.61	a.Female_Gonad_a.cRPKM
CD02076	1	CD02076	0.01	0.47	1.77	0.01	0.05	0.41	0.01	0.14	0.22	0.36	0.46	0.41	0.02	0.98	1.77	a.Embryo_day6_a.cRPKM
CD02078	0.994515	CD02078	0.01	0.04	1.31	0.28	0.18	44.13	0.01	0.21	0	0.06	0.01	0.01	0.6	0.03	44.13	a.Female_Gonad_a.cRPKM
CD02085	0.95353	CD02085	1.3	18.48	0.58	4.48	0.15	0.06	0.89	0.05	0.16	0.49	0.94	0.01	0.29	0.03	18.48	a.Embryo_day10_a.cRPKM
CD02087	0.948487	CD02087	0.01	9.24	27.67	0.16	0.01	0	0.01	0	0	0	0.01	0.01	0.02	0.03	27.67	a.Embryo_day6_a.cRPKM
CD02089	0.950977	CD02089	0.94	0.08	0	0.01	0	0.28	0.28	6.36	2.54	0.58	0.01	0.38	0.47	1.28	6.36	a.Gills_a.cRPKM
CD02092	0.933425	CD02092	0.01	1.04	2.13	0	0	0.1	0.01	0.31	0	0	0.01	0.01	0.02	1.85	2.13	a.Embryo_day6_a.cRPKM
CD02094	0.949407	CD02094	0.4	0.23	10.89	1.13	7.39	950.95	0.14	0.83	0.39	0.25	0.6	0.52	0.95	0.98	950.95	a.Female_Gonad_a.cRPKM
CD02106	0.984175	CD02106	0.01	0.23	0.07	0.01	0.04	0.03	0.01	0.12	0.56	0.43	0.68	0.01	1.28	3.32	3.32	a.Wing_Pad_a.cRPKM
CD02111	0.85414	CD02111	76.2	0.16	0	0	0.92	0.07	0.01	0	37.37	0	0.01	68.81	0.02	1.44	76.2	a.Brain_Fem_Subimago_a.cRPKM
CD02115	0.932842	CD02115	0.01	0	0	0.2	0.17	0	0.01	1.17	3.75	0	0.01	0.01	0.02	5.44	5.44	a.Wing_Pad_a.cRPKM
CD02123	0.918132	CD02123	2.09	0	0.06	0.07	0.11	0.3	0.18	0.81	9.02	0.5	0.73	0.01	2.27	2.19	9.02	a.Gut_Fem_LastNymph_a.cRPKM
CD02125	0.845588	CD02125	2.51	1.37	0.35	0.32	0	0	2.75	0	3.48	0.19	5.7	0.01	0.02	0.03	5.7	a.Male_Head_a.cRPKM
CD02127	0.976404	CD02127	0.78	2.66	0.39	0.06	0.07	0.05	0.37	0.56	0.6	0	0.28	0.01	0.02	1.35	2.66	a.Embryo_day10_a.cRPKM
CD02129	0.830349	CD02129	13.15	2.16	0.06	2.37	0.08	0	20.48	0.74	0	0.41	28.8	0.01	1.2	0.03	28.8	a.Male_Head_a.cRPKM
CD02132	1	CD02132	0.18	0.41	0.03	1.38	0.59	0.03	0.31	0.63	0.09	0.15	0.4	0.19	0.02	0.74	1.38	a.Embryo_E14_a.cRPKM
CD02135	0.988999	CD02135	0.21	0.2	0	0	0.01	0.02	0.31	0.4	0.09	110.53	0.16	0.23	1.96	0.03	110.53	a.Male_Gonad_a.cRPKM
CD02142	1	CD02142	0.01	0	4.5	0	0	0	0.01	0	0	0	0.01	0.01	0.02	0.03	4.5	a.Embryo_day6_a.cRPKM
CD02144	0.959561	CD02144	0.55	0	0	0	0	0	0.01	0.33	0	0	0.54	1.37	1.82	0.03	1.82	a.Muscle_a.cRPKM
CD02149	0.8644	CD02149	0.51	0.2	3.55	0.26	3.46	1.49	0.94	0.78	0.47	1.81	0.51	0.74	0.02	0.03	3.55	a.Embryo_day6_a.cRPKM
CD02154	0.803677	CD02154	3.42	0.07	0.33	0.63	0.77	0.14	1.2	0.93	4.03	1.69	1.26	6.61	3.52	0.03	6.61	a.MalpigTubes_Fem_Subimago_a.cRPKM
CD02159	0.872411	CD02159	2.94	0.22	3.17	1.2	3.54	206.02	1.33	1.27	2.82	1.22	1.02	7.6	2.86	1.35	206.02	a.Female_Gonad_a.cRPKM
CD02162	0.940317	CD02162	1.27	1.88	0.03	0.12	0.26	0.06	0.9	0.12	0.58	0.71	3.07	0.41	0.32	0.46	3.07	a.Male_Head_a.cRPKM
CD02167	0.977544	CD02167	0.53	0.3	0.74	0.48	0.18	15.84	0.39	0.36	0.58	0.16	0.21	2.24	0.26	0.56	15.84	a.Female_Gonad_a.cRPKM
CD02172	1	CD02172	0.01	0.27	0.66	0.01	13.33	0.01	0.09	0.07	0.28	0.04	0.14	0.85	0.02	0.31	13.33	a.Embryo_E4_a.cRPKM
CD02173	0.87668	CD02173	1.62	0.91	1.65	0.62	1.03	0.51	144.61	0.71	0.56	5.25	2.71	20.6	0.77	3.6	144.61	a.Female_Head_b.cRPKM
CD02184	0.97396	CD02184	1.11	7.6	0.4	1.79	0.05	0.02	0.5	0.1	0.14	0.27	0.71	0.38	0.54	0.46	7.6	a.Embryo_day10_a.cRPKM
CD02189	0.950414	CD02189	2.18	0.16	0	0.12	0.27	0.51	0.91	0.07	0.07	3.35	0.63	0.74	0.02	0.03	3.35	a.Male_Gonad_a.cRPKM
CD02195	0.885182	CD02195	4.65	0.62	0.68	0.09	0.23	0.07	2.99	0.17	0.91	0.54	1.57	1.1	0.39	1.92	4.65	a.Brain_Fem_Subimago_a.cRPKM
CD02205	0.955727	CD02205	0.01	1.46	1.93	0.15	0.04	0	0.01	0	0	0	0.4	0.01	0.02	0.03	1.93	a.Embryo_day6_a.cRPKM
CD02207	0.885036	CD02207	0.38	15.61	72.47	29.47	1.31	0	0.14	0	0	0	0.01	0.01	0.02	0.03	72.47	a.Embryo_day6_a.cRPKM
CD02208	1	CD02208	0.14	0.05	0.05	0.18	0.07	0.02	0.2	0.37	0.07	0.05	0.46	0.19	0.02	1.66	1.66	a.Wing_Pad_a.cRPKM
CD02216	0.955922	CD02216	0.61	0.6	0.35	2.23	0.03	0.03	0.59	0.39	31.53	0.1	0.36	1.55	0.02	2.09	31.53	a.Gut_Fem_LastNymph_a.cRPKM
CD02220	0.996595	CD02220	0.01	0.1	0	0.01	0.15	1.21	0.33	0.1	74.15	0.42	0.42	0.01	0.02	0.65	74.15	a.Gut_Fem_LastNymph_a.cRPKM
CD02222	0.816562	CD02222	2262.22	0.19	0	35.22	0.1	0.13	3022.9	0.33	0.84	0.07	2502.67	0.77	0.84	0.03	3022.9	a.Female_Head_b.cRPKM
CD02229	0.903236	CD02229	1.01	0.56	0.1	0.96	0.15	0.05	1.03	1.63	0.33	0.35	1.97	0.19	1.02	2.65	2.65	a.Wing_Pad_a.cRPKM
CD02231	0.958358	CD02231	1.73	0.08	0	25.09	0.11	0	0.62	0.48	1059.19	0.12	0.01	0.65	0.02	0.03	1059.19	a.Gut_Fem_LastNymph_a.cRPKM
CD02241	1	CD02241	0.21	0.32	0.06	0.16	0.05	0.58	0.45	0.75	0.11	1.3	0.16	0.23	0.29	0.9	1.3	a.Male_Gonad_a.cRPKM
CD02242	0.822454	CD02242	1.82	0.83	3.62	0.69	6.64	190.61	1.61	1.11	3.09	9.05	1.92	2.41	4.96	3.65	190.61	a.Female_Gonad_a.cRPKM
CD02243	0.804827	CD02243	2.17	8.24	23.74	1.18	0.31	0.07	6.66	0.1	2.79	0.66	1.22	6.46	0.54	0.03	23.74	a.Embryo_day6_a.cRPKM
CD02264	0.963052	CD02264	0.18	0.95	0.03	1.05	0.02	1.59	0.01	1.19	0.39	0.14	0.01	0.01	0.02	0.46	1.59	a.Female_Gonad_a.cRPKM
CD02265	0.812276	CD02265	5.15	1.1	7.53	0.33	6.53	1.94	5.64	3.49	0.44	9.34	1.76	228.59	2.27	1.44	228.59	a.MalpigTubes_Fem_Subimago_a.cRPKM
CD02269	0.836364	CD02269	4.99	1.29	0.04	0.24	0.08	1.12	2.62	0.17	0.28	1.17	3.65	0.01	1.89	0.03	4.99	a.Brain_Fem_Subimago_a.cRPKM
CD02272	0.926163	CD02272	0.01	0.09	0.06	0.82	0	0.02	0.25	0.17	3.82	0.05	0.12	3.62	0.29	0.56	3.82	a.Gut_Fem_LastNymph_a.cRPKM
CD02273	0.994943	CD02273	0.38	0.03	0	1.27	0.01	0.03	0.51	0	37.93	0.1	0.26	0.16	0.02	0.03	37.93	a.Gut_Fem_LastNymph_a.cRPKM
CD02275	0.865921	CD02275	0.28	0.36	0.4	0.77	0.06	0.21	0.76	1.77	0.53	0.63	2	0.01	5	4.67	5	a.Muscle_a.cRPKM
CD02276	0.826714	CD02276	2.09	0.04	0.94	0.01	0.49	1.35	4.03	2.05	1.28	12.74	0.74	5.39	1.92	0.65	12.74	a.Male_Gonad_a.cRPKM
CD02279	0.951444	CD02279	0.01	0	0	0	0	0	1.16	0	3.07	0	0.53	1.75	0.02	0.03	3.07	a.Gut_Fem_LastNymph_a.cRPKM
CD02287	0.948083	CD02287	0.4	0.14	0.2	6.13	0.03	0	0.59	0.21	39.79	0	0.23	1.96	0.02	0.03	39.79	a.Gut_Fem_LastNymph_a.cRPKM
CD02294	0.905749	CD02294	0.48	9.91	0.4	2.25	0.09	0.16	1.04	3.66	0.09	0.73	1.22	0.01	0.02	1.59	9.91	a.Embryo_day10_a.cRPKM
CD02301	0.944544	CD02301	0.67	0.16	0.1	1.94	0.02	0.14	0.31	5.71	0.99	0.65	0.4	1.81	0.02	0.65	5.71	a.Gills_a.cRPKM
CD02311	0.984224	CD02311	0.01	0.85	0	0.12	0.06	0.1	0.01	0	0.95	0.24	0.01	1.35	0.02	4.32	4.32	a.Wing_Pad_a.cRPKM
CD02312	1	CD02312	0.01	0.03	0.06	0	0.02	0.02	0.16	0.05	0.07	33.64	0.12	0.01	0.02	0.03	33.64	a.Male_Gonad_a.cRPKM
CD02319	0.964658	CD02319	0.71	0	3.15	0	12.15	0.75	0.25	0.28	0.09	0	0.16	0.01	0.02	0.03	12.15	a.Embryo_E4_a.cRPKM
CD02325	0.962373	CD02325	1.3	0.24	1.03	0.92	1.05	6.56	1.51	0.64	1207.35	0.26	0.74	2.31	0.69	0.03	1207.35	a.Gut_Fem_LastNymph_a.cRPKM
CD02327	0.914913	CD02327	0.72	0.51	1.03	0.11	0.23	0.06	2	2.39	0.86	1.01	0.68	1.26	0.63	0.82	2.39	a.Gills_a.cRPKM
CD02333	0.952954	CD02333	0.21	1.2	0.1	0.63	0.05	0.14	0.72	1.23	0.3	1.06	0.71	2.01	6.51	0.46	6.51	a.Muscle_a.cRPKM
CD02342	0.921915	CD02342	0.16	1.26	154.33	0.98	179.79	0.23	0.23	0.27	0.07	0.18	0.14	0.01	0.02	0.38	179.79	a.Embryo_E4_a.cRPKM
CD02360	0.87325	CD02360	1.23	0	0	0	0.03	0.31	0.28	11.84	0	6.44	0.01	0.01	7.41	0.03	11.84	a.Gills_a.cRPKM
CD02362	0.952723	CD02362	0.32	0.38	0.25	0.9	0.02	2.15	1.24	0.47	50.9	0.48	0.01	3.11	0.47	1.35	50.9	a.Gut_Fem_LastNymph_a.cRPKM
CD02370	0.864187	CD02370	0.98	2.25	0.89	0.24	0.2	0.81	0.48	2.3	2.65	0.78	0.94	2.24	2.03	10.39	10.39	a.Wing_Pad_a.cRPKM
CD02373	0.912633	CD02373	0.91	0.39	0.27	7.73	0.15	0.11	0.8	1.16	2.89	0.37	0.25	0.83	1.71	1.78	7.73	a.Embryo_E14_a.cRPKM
CD02374	1	CD02374	0.92	1.56	0.06	0.44	0.04	0.01	0.53	0.05	0.16	0.2	0.68	0.23	0.24	0.56	1.56	a.Embryo_day10_a.cRPKM
CD02377	0.972466	CD02377	0.01	0	2.56	0	0.1	0.07	0.01	0.47	0	0.19	0.01	0.01	1.4	0.03	2.56	a.Embryo_day6_a.cRPKM
CD02379	0.979284	CD02379	0.01	0	2.65	0.31	0.35	37.29	0.96	0.39	0.64	0	0.01	0.01	0.02	0.03	37.29	a.Female_Gonad_a.cRPKM
CD02380	1	CD02380	0.01	0.78	0	0.03	0.13	7.19	0.37	0.55	0	0	0.78	0.01	0.02	0.03	7.19	a.Female_Gonad_a.cRPKM
CD02381	0.961347	CD02381	0.16	0.06	4.87	0.59	3.74	322.33	0.01	0.41	0.22	0	0.01	0.59	0.39	0.03	322.33	a.Female_Gonad_a.cRPKM
CD02384	0.905158	CD02384	0.01	0	0	29.57	0	5.04	0.01	0	0	57.9	0.01	0.01	0.02	0.03	57.9	a.Male_Gonad_a.cRPKM
CD02385	0.980329	CD02385	0.01	0	2.96	0.53	1.36	231.86	0.11	0.36	0.19	0.1	0.01	0.01	0.74	0.03	231.86	a.Female_Gonad_a.cRPKM
CD02387	1	CD02387	0.01	0.03	0.15	0.01	0.01	5.39	0.11	0.23	0.07	0.05	0.01	0.01	0.02	0.03	5.39	a.Female_Gonad_a.cRPKM
CD02389	0.927274	CD02389	0.84	0.63	2.12	0.15	0.28	19.43	0.63	0.89	0.95	0.12	2.03	0.91	0.02	3.84	19.43	a.Female_Gonad_a.cRPKM
CD02390	1	CD02390	0.01	0	0.47	0.06	0.03	12.04	0.01	0.21	0	0.05	0.01	0.01	0.02	0.03	12.04	a.Female_Gonad_a.cRPKM
CD02392	0.900832	CD02392	0.01	0.97	7.38	0.21	8.58	53.8	0.01	0.25	0	0.19	0.01	0.01	2.69	0.03	53.8	a.Female_Gonad_a.cRPKM
CD02394	0.968073	CD02394	0.01	0	0	0	1.61	3.15	0.01	0	0	0	0.01	0.01	0.02	0.03	3.15	a.Female_Gonad_a.cRPKM
CD02395	1	CD02395	0.32	0.39	0.66	0.06	0.18	2.59	0.41	0.23	0.84	0.12	0.51	0.62	0.02	0.82	2.59	a.Female_Gonad_a.cRPKM
CD02396	0.958843	CD02396	0.26	2.22	0.06	14.62	0.07	0.01	0.77	0.33	1.19	0.14	0.36	0.16	0.02	1.59	14.62	a.Embryo_E14_a.cRPKM
CD02399	1	CD02399	0.01	0	0.35	0	0.15	4.57	0.01	0	0	0	0.23	0.01	0.02	0.03	4.57	a.Female_Gonad_a.cRPKM
CD02400	1	CD02400	0.21	2.91	0.26	0.65	0.04	0	0.48	0.31	0.28	0.11	0.4	0.33	0.26	0.98	2.91	a.Embryo_day10_a.cRPKM
CD02402	0.801006	CD02402	23.64	3.79	0.4	6.79	1.19	0	18.29	0.5	0	1.74	73.92	1.14	0.02	2.6	73.92	a.Male_Head_a.cRPKM
CD02405	1	CD02405	0.23	0.11	0.35	0.04	0.16	9.48	0.12	0.33	0.09	0.35	0.26	0.14	0.02	0.03	9.48	a.Female_Gonad_a.cRPKM
CD02406	0.928567	CD02406	0.96	0.89	2.78	0.1	0.2	50.95	0.36	0.51	1.43	0.21	1.47	1.96	0.02	3.36	50.95	a.Female_Gonad_a.cRPKM
CD02409	0.924516	CD02409	0.36	0.07	0.11	0.01	1.21	0.03	3.91	0.35	0.14	0.08	3.15	0.01	0.02	0.74	3.91	a.Female_Head_b.cRPKM
CD02412	1	CD02412	0.01	0.59	0.19	0.35	0.05	0	0.01	0	1.89	0	0.01	0.01	0.02	0.03	1.89	a.Gut_Fem_LastNymph_a.cRPKM
CD02420	1	CD02420	0.01	0.07	0.54	0.01	0.15	11.63	0.01	0.3	0	0	0.01	0.01	0.02	0.03	11.63	a.Female_Gonad_a.cRPKM
CD02421	0.99357	CD02421	0.01	0	0	0	0	1.12	0.62	0	3.88	0	0.01	0.01	0.02	0.03	3.88	a.Gut_Fem_LastNymph_a.cRPKM
CD02424	0.891114	CD02424	0.01	2.76	3.26	0.05	0.2	0.16	0.01	0	0.16	1.93	0.01	0.01	0.02	0.03	3.26	a.Embryo_day6_a.cRPKM
CD02425	0.889405	CD02425	0.16	0.04	4.91	0.01	8.04	2.07	0.01	0.07	0.07	0.05	0.12	0.01	0.02	1.97	8.04	a.Embryo_E4_a.cRPKM
CD02426	1	CD02426	0.01	0	0.13	0.01	40.99	0.33	0.01	0.1	0	0.05	0.01	0.01	0.02	0.46	40.99	a.Embryo_E4_a.cRPKM
CD02428	0.903129	CD02428	0.01	0.88	2.35	0.21	6.38	0.24	0.45	0.68	0	0.57	0.01	0.01	0.02	4.39	6.38	a.Embryo_E4_a.cRPKM
CD02429	0.983206	CD02429	0.3	0.34	0.4	0.36	1.88	0.02	0.16	0.5	23.53	0.06	0.16	0.71	0.24	1.06	23.53	a.Gut_Fem_LastNymph_a.cRPKM
CD02432	0.825264	CD02432	0.77	0.16	1.91	0.1	0.82	1.07	4.71	2.26	4.66	0.4	0.36	1.57	0.32	0.56	4.71	a.Female_Head_b.cRPKM
CD02433	0.854028	CD02433	1.19	0.67	19.24	0.27	22.25	0.23	0.67	6.21	0.71	0.71	1.37	0.01	0.77	1.85	22.25	a.Embryo_E4_a.cRPKM
CD02434	1	CD02434	0.16	0	0.07	0.61	0	2.29	0.12	0.19	0.22	0.06	0.01	0.16	0.02	0.03	2.29	a.Female_Gonad_a.cRPKM
CD02439	0.913408	CD02439	0.18	0.04	0	0.81	0.02	0.36	0.22	4.7	1.37	0	0.01	0.88	0.77	5.23	5.23	a.Wing_Pad_a.cRPKM
CD02441	0.854457	CD02441	2.14	2.39	0.06	1.51	0.26	0.14	0.81	0.33	1.19	2.12	0.83	1.35	5.63	0.31	5.63	a.Muscle_a.cRPKM
CD02442	0.972262	CD02442	0.46	0.03	0.05	0.46	0.02	2.25	0.29	10.85	0.07	1.05	0.01	0.23	0.84	0.38	10.85	a.Gills_a.cRPKM
CD02446	0.873425	CD02446	0.3	838.59	9.9	21.01	3.07	32.35	0.36	0.3	0.09	0.12	0.32	0.26	0.88	3.13	838.59	a.Embryo_day10_a.cRPKM
CD02447	1	CD02447	0.21	0.06	0.02	0.32	0.02	0.66	0.12	3.52	0.19	0.47	0.01	0.26	0.43	0.03	3.52	a.Gills_a.cRPKM
CD02458	1	CD02458	0.01	0	0.03	0.14	0.01	0	0.01	0	32.79	0	0.01	0.01	0.02	0.46	32.79	a.Gut_Fem_LastNymph_a.cRPKM
CD02459	0.804054	CD02459	0.98	1.23	3.66	1.66	1	0.31	2.58	39.05	1.65	0.92	3.47	2.73	5.53	6.8	39.05	a.Gills_a.cRPKM
CD02460	0.910315	CD02460	1.78	0.1	0	0.13	0.01	0.35	0.14	0.53	5	0.8	0.12	19.33	3.55	0.9	19.33	a.MalpigTubes_Fem_Subimago_a.cRPKM
CD02462	0.998486	CD02462	0.01	0	0	0.09	1.07	31.08	0.01	0	0	0.46	0.01	0.01	0.02	0.03	31.08	a.Female_Gonad_a.cRPKM
CD02463	1	CD02463	0.01	0	0.37	0	0.27	67.42	0.01	0.25	0	0	0.01	0.65	0.02	0.03	67.42	a.Female_Gonad_a.cRPKM
CD02465	1	CD02465	0.01	0	0	0	0.09	7.29	0.01	0	0	0	0.01	0.01	0.02	0.03	7.29	a.Female_Gonad_a.cRPKM
CD02467	0.991537	CD02467	1.19	0.9	0.94	0.12	0.12	0.07	0.57	0.33	0.28	0.18	0.71	0.59	0.02	4.86	4.86	a.Wing_Pad_a.cRPKM
CD02468	0.913241	CD02468	0.01	1.41	0	0	0	0	0.01	0	0	1.21	5.5	0.01	0.02	7.28	7.28	a.Wing_Pad_a.cRPKM
CD02471	0.956073	CD02471	0.01	0.6	4.7	0.1	15.03	0	0.01	0	0	0	0.01	0.01	0.02	0.03	15.03	a.Embryo_E4_a.cRPKM
CD02472	1	CD02472	0.01	0	0.58	0	0	6.14	0.01	0	0	0	0.01	0.01	0.02	0.03	6.14	a.Female_Gonad_a.cRPKM
CD02473	0.909671	CD02473	0.01	0.41	3.24	0.07	7.19	14.6	0.01	0	0	0	0.01	0.33	0.02	0.03	14.6	a.Female_Gonad_a.cRPKM
CD02474	1	CD02474	0.01	0.34	0.86	0	0.48	43.11	0.01	0	0	0.2	0.01	0.01	0.02	0.03	43.11	a.Female_Gonad_a.cRPKM
CD02475	1	CD02475	0.01	0	0	0.02	0.04	3.04	0.01	0	0	0	0.01	0.01	0.02	0.03	3.04	a.Female_Gonad_a.cRPKM
CD02476	1	CD02476	0.01	0	0.21	0.11	0.36	8.19	0.01	0	0	0	0.01	0.01	0.02	0.03	8.19	a.Female_Gonad_a.cRPKM
CD02477	1	CD02477	0.01	0.16	0.19	0.02	0.18	5.58	0.01	0	0	0.14	0.01	0.01	0.02	0.03	5.58	a.Female_Gonad_a.cRPKM
CD02478	0.9675	CD02478	0.48	0.71	3.44	0.09	0.31	18.62	0.11	0.1	0.11	0.05	0.14	0.01	0.02	0.03	18.62	a.Female_Gonad_a.cRPKM
CD02479	0.97682	CD02479	0.01	0	1	0.36	4.31	127.51	0.01	0	0	0	0.01	0.01	0.02	0.03	127.51	a.Female_Gonad_a.cRPKM
CD02480	0.901667	CD02480	0.51	2.73	31.85	0.25	43.03	1.41	0.16	0.25	0.07	0.19	0.14	0.01	0.21	0.31	43.03	a.Embryo_E4_a.cRPKM
CD02481	0.838083	CD02481	0.01	34.18	36.76	4.19	302.36	31.62	0.01	0	0	0	0.01	0.01	0.02	0.03	302.36	a.Embryo_E4_a.cRPKM
CD02482	0.991244	CD02482	0.01	0	0.51	0.01	29.51	1.47	0.01	0.05	0.09	0	0.01	0.01	0.02	0.03	29.51	a.Embryo_E4_a.cRPKM
CD02483	1	CD02483	0.01	0	0	0	0.24	4.1	0.01	0	0	0	0.01	0.01	0.02	0.03	4.1	a.Female_Gonad_a.cRPKM
CD02484	1	CD02484	0.01	0	0.08	0.02	0.18	10.32	0.01	0	0.19	0	0.01	0.01	0.02	0.03	10.32	a.Female_Gonad_a.cRPKM
CD02485	0.96896	CD02485	0.01	0.04	1.92	0.05	1.55	14.92	0.01	0.07	0	0	0.01	0.19	0.02	0.03	14.92	a.Female_Gonad_a.cRPKM
CD02486	1	CD02486	0.01	0	0	0	0	5.94	0.01	0	0	0	0.01	0.01	0.02	0.03	5.94	a.Female_Gonad_a.cRPKM
CD02487	0.970085	CD02487	0.01	0.39	0.48	0.02	0.47	21.71	0.01	0.05	0.16	3.31	0.01	0.01	0.26	0.03	21.71	a.Female_Gonad_a.cRPKM
CD02488	1	CD02488	0.01	0	0.97	0.14	0.21	26.53	0.12	0.28	0.09	0	0.01	0.8	0.02	0.03	26.53	a.Female_Gonad_a.cRPKM
CD02489	1	CD02489	0.01	0	0.27	0	0.19	41.49	0.01	0.55	0	0	0.01	0.01	0.02	0.03	41.49	a.Female_Gonad_a.cRPKM
CD02491	1	CD02491	0.01	0	0.19	0.01	0	9.76	0.01	0	0	0	0.01	0.01	0.02	0.03	9.76	a.Female_Gonad_a.cRPKM
CD02492	0.930158	CD02492	0.01	1.62	4.49	0.06	16.89	1.79	0.01	0	0	0	0.01	0.01	0.02	0.03	16.89	a.Embryo_E4_a.cRPKM
CD02493	0.996999	CD02493	0.01	0.03	1.16	0.1	0.48	44.87	0.01	0.12	0.06	0.05	0.01	0.16	0.02	0.03	44.87	a.Female_Gonad_a.cRPKM
CD02494	0.996737	CD02494	0.28	0	0.19	0.07	0.01	9.46	0.11	0.07	0.09	0.05	0.12	1.1	0.02	0.03	9.46	a.Female_Gonad_a.cRPKM
CD02495	0.989514	CD02495	0.01	0	0.25	0.01	1.49	18.64	0.16	0.64	0.14	0.15	0.44	0.01	0.02	0.74	18.64	a.Female_Gonad_a.cRPKM
CD02496	1	CD02496	0.01	0	0.12	0	0	12.01	0.01	0	0	0	0.01	0.01	0.02	0.03	12.01	a.Female_Gonad_a.cRPKM
CD02497	1	CD02497	0.01	0	0.62	0	0.48	3.79	0.01	0	0	0	0.01	0.01	0.02	0.03	3.79	a.Female_Gonad_a.cRPKM
CD02498	1	CD02498	0.01	0	0	0.14	0	8.25	0.01	0	0	0	0.01	0.01	0.02	0.03	8.25	a.Female_Gonad_a.cRPKM
CD02499	1	CD02499	0.01	0	0	0	0	3.44	0.01	0	0	0	0.01	0.01	0.02	0.03	3.44	a.Female_Gonad_a.cRPKM
CD02500	1	CD02500	0.01	0	0	0	0	1.63	0.01	0	0	0	0.01	0.01	0.02	0.03	1.63	a.Female_Gonad_a.cRPKM
CD02501	0.866444	CD02501	0.65	0.98	4.87	0.15	6.82	7.52	0.16	0.17	0.07	0.14	0.14	0.01	0.02	0.03	7.52	a.Female_Gonad_a.cRPKM
CD02502	1	CD02502	0.01	0	0	0	0.72	8.86	0.01	0	0	0	0.01	0.01	0.02	0.03	8.86	a.Female_Gonad_a.cRPKM
CD02503	1	CD02503	0.01	0	0	0	0.07	11.49	0.01	0	0	0	0.01	0.01	0.02	0.03	11.49	a.Female_Gonad_a.cRPKM
CD02504	1	CD02504	0.01	0.22	0.29	0.05	0.1	8.62	0.01	0	0	0.08	0.01	0.01	0.02	0.03	8.62	a.Female_Gonad_a.cRPKM
CD02505	1	CD02505	0.01	0	0.21	0.02	0.08	7.42	0.01	0	0.07	0	0.01	0.19	0.02	0.03	7.42	a.Female_Gonad_a.cRPKM
CD02507	0.93131	CD02507	1.28	0.45	6.28	0.08	57.07	3.57	0.29	0.14	0.14	0.39	0.51	1.29	0.02	0.46	57.07	a.Embryo_E4_a.cRPKM
CD02508	0.932595	CD02508	0.01	0.03	3.34	0.04	1.75	7.5	0.01	0	0.07	0.05	0.01	0.01	0.02	0.03	7.5	a.Female_Gonad_a.cRPKM
CD02509	1	CD02509	0.01	0.45	0.14	0	0	15.38	0.01	0	0	0	0.01	0.59	0.02	0.03	15.38	a.Female_Gonad_a.cRPKM
CD02511	0.878063	CD02511	0.74	0	1.22	0	3.51	4.64	0.36	0.28	0	0	0.01	2.66	0.02	0.03	4.64	a.Female_Gonad_a.cRPKM
CD02512	0.99663	CD02512	0.01	0	0	0	0.07	7.15	0.01	0.21	0	0	0.01	0.01	1.09	0.03	7.15	a.Female_Gonad_a.cRPKM
CD02513	0.981718	CD02513	0.01	0	0.37	0.05	2.71	66.34	0.01	0	0	0	0.01	0.01	0.02	0.03	66.34	a.Female_Gonad_a.cRPKM
CD02520	1	CD02520	0.01	0	0	0	0	0	0.01	0	24.48	0	0.01	0.52	0.02	0.03	24.48	a.Gut_Fem_LastNymph_a.cRPKM
CD02521	0.808008	CD02521	2.27	0.55	0.76	0.44	0.3	1.07	2.07	0.27	0.47	1.45	2.82	0.88	1.2	1.52	2.82	a.Male_Head_a.cRPKM
CD02522	0.999377	CD02522	0.14	0.07	0.75	0.1	1.03	38.52	0.31	0.16	0.09	0	0.12	0.01	0.24	0.03	38.52	a.Female_Gonad_a.cRPKM
CD02525	0.988165	CD02525	0.01	0.21	0.12	0.5	0.07	0.14	0.14	54.52	0.53	0.3	0.01	0.38	0.02	1.85	54.52	a.Gills_a.cRPKM
CD02528	1	CD02528	0.01	0.03	0.13	0.02	0.26	15.32	0.34	0.14	0	0	0.01	0.01	0.02	0.03	15.32	a.Female_Gonad_a.cRPKM
CD02530	0.98848	CD02530	0.01	0.21	0	1.2	0.14	0.1	0.01	0	1705.67	0	0.01	2.54	0.02	0.03	1705.67	a.Gut_Fem_LastNymph_a.cRPKM
CD02532	0.953318	CD02532	0.92	0.32	0.21	0.07	1.31	22.94	5.11	0.21	0.11	0.15	0.94	0.23	0.02	0.03	22.94	a.Female_Gonad_a.cRPKM
CD02533	0.975221	CD02533	0.01	0	0	2	0.27	0	0.01	0	224.52	0	0.01	2.86	0.02	0.03	224.52	a.Gut_Fem_LastNymph_a.cRPKM
CD02534	0.870205	CD02534	0.32	1.31	1.84	1.99	27.89	0	0.67	24.21	0.99	0.19	1.4	1.69	0.02	0.03	27.89	a.Embryo_E4_a.cRPKM
CD02541	0.841319	CD02541	0.96	12.84	105.26	1.4	14.98	17.75	1.06	0.07	0.06	0.15	1.11	0.16	2.64	0.03	105.26	a.Embryo_day6_a.cRPKM
CD02546	0.935867	CD02546	0.51	0.17	2.76	2.21	14.37	213.9	0.23	0.45	0.22	0.29	0.01	0.29	0.6	0.31	213.9	a.Female_Gonad_a.cRPKM
CD02547	1	CD02547	0.01	0	0	0	0	0	0.01	0	0	1.66	0.01	0.01	0.02	0.03	1.66	a.Male_Gonad_a.cRPKM
CD02548	0.824527	CD02548	3.63	0.83	0.09	0.14	0.03	1.52	0.44	0.67	6.09	19.01	0.18	0.59	6.2	3.97	19.01	a.Male_Gonad_a.cRPKM
CD02558	0.976361	CD02558	0.23	1.03	0.96	0.06	1.99	225.8	0.11	0.31	0.28	0.24	0.01	2.58	0.02	0.03	225.8	a.Female_Gonad_a.cRPKM
CD02562	0.9317	CD02562	0.01	0	0.25	1.29	1.04	0.13	1.74	0.22	29.05	0	0.18	8.53	0.02	0.03	29.05	a.Gut_Fem_LastNymph_a.cRPKM
CD02563	0.887668	CD02563	0.23	0.08	0.33	14.37	3.61	0.51	20.19	0	618.18	0.15	1.05	10.83	0.02	0.03	618.18	a.Gut_Fem_LastNymph_a.cRPKM
CD02565	0.924766	CD02565	0.23	1.01	0.43	1.24	32.27	0.63	0.72	0.12	0.76	0.25	1.37	60.59	0.02	0.03	60.59	a.MalpigTubes_Fem_Subimago_a.cRPKM
CD02567	0.801968	CD02567	0.65	1.33	2.35	7.66	0.13	0.9	20.5	0.45	23.16	0.9	0.59	64.44	1.47	2.72	64.44	a.MalpigTubes_Fem_Subimago_a.cRPKM
CD02569	0.848913	CD02569	3.02	0.04	0.73	0.09	39.59	0.05	936.03	0.43	0.39	0.19	77.09	74.37	0.54	0.03	936.03	a.Female_Head_b.cRPKM
CD02573	0.802883	CD02573	2	58.53	244.04	13.2	114.38	0.03	0.23	0.21	1.09	0.19	1.61	4.23	0.6	0.03	244.04	a.Embryo_day6_a.cRPKM
CD02575	0.85468	CD02575	0.32	1.37	0.67	11.37	6.64	0.03	0.99	0.21	24.54	0.3	2.46	1.66	0.02	0.46	24.54	a.Gut_Fem_LastNymph_a.cRPKM
CD02576	0.885991	CD02576	9.47	0.55	2.12	0.46	2.19	74.7	0.39	0.25	3.26	0.15	0.32	4.17	0.29	0.56	74.7	a.Female_Gonad_a.cRPKM
CD02577	0.878325	CD02577	12.71	0.76	0.02	0.06	0.01	0.18	10.36	0.1	0.16	0.05	4.94	0.16	1.09	0.46	12.71	a.Brain_Fem_Subimago_a.cRPKM
CD02582	0.92471	CD02582	0.18	0.41	0.7	25.58	0.44	0.25	0.22	0.35	30.25	0	0.32	1.1	0.57	0.03	30.25	a.Gut_Fem_LastNymph_a.cRPKM
CD02586	0.875829	CD02586	0.26	0.04	0.03	0.17	0.25	6.34	9.98	0.08	414.46	0.08	0.65	546.2	0.02	0.03	546.2	a.MalpigTubes_Fem_Subimago_a.cRPKM
CD02589	1	CD02589	0.01	0.06	0.73	0.02	11.5	0	0.01	0	0	0	0.01	0.01	0.02	0.03	11.5	a.Embryo_E4_a.cRPKM
CD02592	1	CD02592	0.58	0.49	0.21	0.17	0.04	0.1	0.23	0.16	0.79	0.18	0.26	0.38	0.02	1.06	1.06	a.Wing_Pad_a.cRPKM
CD02598	0.927625	CD02598	1.34	0	0	0.07	0.06	0.32	0.01	0	2.86	0	0.54	4.17	0.02	0.03	4.17	a.MalpigTubes_Fem_Subimago_a.cRPKM
CD02600	0.828969	CD02600	3.75	2.67	8.04	36.04	7.52	3.34	1.88	2.33	1831.04	0.94	1.18	5.47	2.27	3.84	1831.04	a.Gut_Fem_LastNymph_a.cRPKM
CD02608	0.808764	CD02608	2.79	3.44	0.18	0.66	0.05	0.04	5.6	1.2	0	0.63	17.15	2.49	7.29	0.98	17.15	a.Male_Head_a.cRPKM
CD02626	0.948497	CD02626	0.82	0.63	0.56	0.05	1.53	0.09	0.71	1.28	0.66	0.33	1.52	0.83	0.02	5.1	5.1	a.Wing_Pad_a.cRPKM
CD02649	0.843704	CD02649	0.77	4.02	0.44	2.21	0.13	0.06	0.59	0	2.45	1.46	0.01	3.4	10.02	0.03	10.02	a.Muscle_a.cRPKM
CD02650	1	CD02650	0.55	0.16	0.11	0.04	0.01	0.1	0.33	0.96	0.14	0.14	0.42	0.45	0.02	1.52	1.52	a.Wing_Pad_a.cRPKM
CD02663	1	CD02663	1.52	0	0	0	0	0	0.01	0	0	0	0.01	0.01	0.02	0.03	1.52	a.Brain_Fem_Subimago_a.cRPKM
CD02664	0.899116	CD02664	0.01	0	2.91	0	0	1.7	0.01	1.25	1.91	0	0.01	0.01	0.02	0.03	2.91	a.Embryo_day6_a.cRPKM
CD02665	0.989964	CD02665	0.16	0.29	0.38	0.32	1.14	2.73	0.2	0.8	0.07	0.14	0.25	0.14	0.26	0.31	2.73	a.Female_Gonad_a.cRPKM
CD02666	0.991756	CD02666	0.01	0	0	0.09	1.07	0	0.27	1.88	0	0.26	0.01	0.01	0.02	0.03	1.88	a.Gills_a.cRPKM
CD02667	1	CD02667	0.38	0.2	0.17	0.1	0.46	0.8	0.36	1.6	0.16	0.51	0.32	0.14	0.5	0.31	1.6	a.Gills_a.cRPKM
CD02670	1	CD02670	0.01	0	17.7	0	0.82	0	0.01	0	0	0	0.01	0.01	0.02	0.03	17.7	a.Embryo_day6_a.cRPKM
CD02671	0.9368	CD02671	0.41	0.09	0.22	0.27	1.58	0.2	0.28	17.75	0.14	2.5	0.4	0.01	2.69	0.56	17.75	a.Gills_a.cRPKM
CD02676	0.956368	CD02676	0.16	0.09	22.72	0	5.88	0.09	0.11	0	0.11	0	0.01	0.01	0.02	0.65	22.72	a.Embryo_day6_a.cRPKM
CD02679	0.903598	CD02679	0.4	4.29	4.45	0.76	0.26	10.52	0.28	0.1	0	0.23	0.25	0.01	0.02	0.03	10.52	a.Female_Gonad_a.cRPKM
CD02683	0.830387	CD02683	1.44	31.7	5.13	13.74	0.43	11.55	0.66	0.25	1.28	0.45	0.01	0.62	1.36	0.03	31.7	a.Embryo_day10_a.cRPKM
CD02686	0.833595	CD02686	3.36	4.89	0.12	1.43	0.13	0.28	7.83	1.15	0.41	1.35	15.08	0.74	1.24	0.82	15.08	a.Male_Head_a.cRPKM
CD02702	0.884661	CD02702	0.46	2.78	0.11	4.26	0.85	0.72	16.77	1.17	499.39	0.11	1.18	40.55	0.43	0.56	499.39	a.Gut_Fem_LastNymph_a.cRPKM
CD02706	0.90932	CD02706	0.51	1.35	0.28	16.02	0.09	0.03	0.97	0.1	0.74	0.07	0.38	2.03	0.26	9.6	16.02	a.Embryo_E14_a.cRPKM
CD02711	0.938793	CD02711	0.32	2.79	1.51	56.42	0.16	0.23	0.66	0.63	0.11	0.21	0.95	1.53	0.81	3.84	56.42	a.Embryo_E14_a.cRPKM
CD02717	0.964688	CD02717	0.59	0.76	1.1	0.2	0.17	0.06	0.44	0.91	3.86	0.27	0.63	1.69	0.02	0.46	3.86	a.Gut_Fem_LastNymph_a.cRPKM
CD02718	0.938241	CD02718	0.68	0.12	0.81	0.02	0.68	3.88	0.31	0.1	0.53	0.71	0.28	2.97	0.5	0.65	3.88	a.Female_Gonad_a.cRPKM
CD02724	0.929371	CD02724	0.26	0.44	0.19	5.75	0.21	0.01	0.25	0.1	6.72	0.14	0.46	0.49	0.63	0.46	6.72	a.Gut_Fem_LastNymph_a.cRPKM
CD02725	0.937216	CD02725	0.84	0	0	0	0.23	0	1.49	0	0.36	0.18	1.63	0.01	0.02	0.03	1.63	a.Male_Head_a.cRPKM
CD02731	0.941838	CD02731	0.01	0	0	0	0	0	0.01	0	0	0	0.01	54.1	0.02	20.44	54.1	a.MalpigTubes_Fem_Subimago_a.cRPKM
CD02734	0.843859	CD02734	1.3	2.18	0	0.17	0	0.42	0.98	0	3.84	0.72	3.22	3.56	0.02	10.78	10.78	a.Wing_Pad_a.cRPKM
CD02737	0.845084	CD02737	2.14	0.14	0.14	0.02	1.25	0	0.29	0.22	2.2	0	0.63	1.87	3.29	0.03	3.29	a.Muscle_a.cRPKM
CD02746	1	CD02746	0.01	0	0.87	0.13	0	0.34	0.86	0.88	0	0	0.01	0.01	0.02	7.07	7.07	a.Wing_Pad_a.cRPKM
CD02752	0.936049	CD02752	0.01	0.54	0.1	0.01	0.14	0	0.71	0.45	2.07	0.14	1.52	0.01	0.02	3.97	3.97	a.Wing_Pad_a.cRPKM
CD02755	0.961013	CD02755	0.01	0	4.86	0.4	4.76	491.72	0.01	0.43	0	0	0.01	0.01	0.88	0.03	491.72	a.Female_Gonad_a.cRPKM
CD02756	0.949064	CD02756	0.21	0	10.29	1.29	4.55	1565.87	0.01	0.7	0	0.16	0.01	0.01	2.16	0.03	1565.87	a.Female_Gonad_a.cRPKM
CD02757	0.89201	CD02757	0.01	0	55.41	0	50.43	5.56	0.01	0	0	0	0.01	0.01	0.02	0.03	55.41	a.Embryo_day6_a.cRPKM
CD02758	0.904451	CD02758	0.01	0.05	23.87	0.01	18.12	2.84	0.01	0	0	0	0.16	0.23	0.02	0.03	23.87	a.Embryo_day6_a.cRPKM
CD02761	0.900212	CD02761	2.84	0.06	0.03	1.34	0.15	7.78	0.16	0.1	0.14	179.66	0.18	0.26	15.95	1.78	179.66	a.Male_Gonad_a.cRPKM
CD02762	0.955398	CD02762	1.16	0.2	0.02	0.26	0.02	1.83	0.14	1.05	0.14	55.55	0.4	0.33	3.2	1.44	55.55	a.Male_Gonad_a.cRPKM
CD02766	0.970223	CD02766	0.01	0.1	0.16	0.08	0.1	4.9	0.4	0.39	0	0.45	0.42	0.01	0.02	1.85	4.9	a.Female_Gonad_a.cRPKM
CD02772	1	CD02772	0.01	0	0	0.09	0	2.77	0.01	0	0	0	0.01	0.01	0.02	0.03	2.77	a.Female_Gonad_a.cRPKM
CD02775	0.851205	CD02775	32.61	2.34	0.35	50.75	0.25	0.03	0.33	3.85	1.17	0.4	0.91	0.01	0.69	5.79	50.75	a.Embryo_E14_a.cRPKM
CD02787	1	CD02787	0.32	1.74	0.05	0.21	0	0.04	0.28	0.35	0.36	0	0.32	0.83	0.26	0.46	1.74	a.Embryo_day10_a.cRPKM
CD02790	1	CD02790	0.4	0.28	0.05	0.12	0.02	0.04	0.41	0	0	0.21	27.65	0.01	0.47	0.03	27.65	a.Male_Head_a.cRPKM
CD02791	1	CD02791	0.01	0	0	0	0	0	0.01	0	0	0	0.01	1.8	0.02	0.03	1.8	a.MalpigTubes_Fem_Subimago_a.cRPKM
CD02792	0.865943	CD02792	0.67	0.47	52.58	0.08	54.84	15.95	0.01	0.23	0	0	0.01	0.01	1.28	0.03	54.84	a.Embryo_E4_a.cRPKM
CD02796	1	CD02796	0.38	0.2	0	0.08	0.03	0	0.2	9.56	0.11	0	0.25	0.23	0.02	0.03	9.56	a.Gills_a.cRPKM
CD02797	0.925661	CD02797	0.44	73.24	0	273.3	0.01	0.03	0.01	0	3.03	0	0.01	1.02	0.02	0.03	273.3	a.Embryo_E14_a.cRPKM
CD02798	0.965076	CD02798	0.46	0	0.05	0.77	0.12	0	1.04	0.07	4.8	0.06	0.14	1.96	0.02	0.03	4.8	a.Gut_Fem_LastNymph_a.cRPKM
CD02799	1	CD02799	0.01	0	0	0.17	0.02	0	0.14	0	2.68	0	0.01	0.01	0.02	0.03	2.68	a.Gut_Fem_LastNymph_a.cRPKM
CD02800	0.819996	CD02800	5.11	0	0.03	0.02	0	1.1	0.18	13.71	0.09	11.27	0.01	1.2	5.33	1.13	13.71	a.Gills_a.cRPKM
CD02801	0.967809	CD02801	0.16	0.05	0.05	1.45	0	0.09	0.14	0.05	2.43	0.05	0.23	0.16	0.02	0.38	2.43	a.Gut_Fem_LastNymph_a.cRPKM
CD02806	0.821811	CD02806	1.05	0.42	0	0.22	0.02	0.1	2.96	0.39	6.36	0	3.99	6.59	0.02	0.03	6.59	a.MalpigTubes_Fem_Subimago_a.cRPKM
CD02808	0.828742	CD02808	0.46	5.13	0	25.75	0.07	0.07	46.24	0.05	322.33	0.07	0.12	62.87	0.43	0.03	322.33	a.Gut_Fem_LastNymph_a.cRPKM
CD02810	1	CD02810	0.34	0.05	0	0.72	0	0.01	0.01	4.41	0.14	0.57	0.01	0.19	0.66	0.03	4.41	a.Gills_a.cRPKM
CD02811	0.871935	CD02811	23.42	0.2	0.03	1.11	0	0.03	12.11	0.1	0.06	0.28	14.18	0.26	0.02	0.31	23.42	a.Brain_Fem_Subimago_a.cRPKM
CD02812	0.860657	CD02812	0.28	4.67	0.4	8.33	0.06	0	0.68	22.64	0.33	0.88	0.38	1.35	5.42	0.03	22.64	a.Gills_a.cRPKM
CD02813	0.93729	CD02813	0.23	1.05	0	4.32	0.01	0.01	0.01	6.39	0.11	0.6	0.11	0.01	0.43	0.03	6.39	a.Gills_a.cRPKM
CD02815	0.8928	CD02815	0.49	4.23	0.06	1.56	0.01	0.21	0.31	16.17	2.29	0.29	0.54	0.19	0.36	3.2	16.17	a.Gills_a.cRPKM
CD02816	0.985534	CD02816	0.36	0.12	0.03	1.1	0.08	0.16	1.66	0.14	0.09	0	0.8	0.01	0.02	0.03	1.66	a.Female_Head_b.cRPKM
CD02818	0.902575	CD02818	1.08	0	0.08	34.39	0.16	0.56	0.73	0.4	94.83	0.08	0.54	8.59	0.54	0.65	94.83	a.Gut_Fem_LastNymph_a.cRPKM
CD02819	0.98839	CD02819	0.38	0.78	0.06	1.17	0.1	0	0.37	2.83	0.16	0	0.01	0.01	0.02	0.03	2.83	a.Gills_a.cRPKM
CD02821	0.848131	CD02821	0.23	0	0.03	46.56	0.53	0.06	23.27	0.59	25.12	0.41	3.36	0.88	0.29	0.03	46.56	a.Embryo_E14_a.cRPKM
CD02822	1	CD02822	0.01	0.64	0	3.7	0.02	0	0.01	0.62	0.81	0	0.01	0.01	0.02	0.03	3.7	a.Embryo_E14_a.cRPKM
CD02824	1	CD02824	0.01	0.26	0	2.16	0	0.01	0.11	0.21	0.22	0.05	0.01	0.01	0.02	0.03	2.16	a.Embryo_E14_a.cRPKM
CD02826	0.856603	CD02826	0.23	0.97	0.03	154.8	1.38	0.06	266.12	0	8.32	0.05	6.48	2.88	0.02	0.65	266.12	a.Female_Head_b.cRPKM
CD02827	0.934707	CD02827	0.21	2.36	2.75	0.11	0.03	0	0.2	0	0.09	0	0.25	0.01	0.02	0.03	2.75	a.Embryo_day6_a.cRPKM
CD02832	0.901431	CD02832	0.01	48.1	0.06	24.75	5.78	0	0.01	0	0	0	0.01	0.83	0.02	0.03	48.1	a.Embryo_day10_a.cRPKM
CD02834	0.896238	CD02834	0.01	4.87	13.02	7.87	2.38	190.28	0.01	0.22	0.58	0.07	0.01	0.01	0.02	0.03	190.28	a.Female_Gonad_a.cRPKM
CD02837	1	CD02837	0.01	0	0	0.06	0.23	0.06	0.01	0	1.76	0	0.01	0.01	0.02	0.03	1.76	a.Gut_Fem_LastNymph_a.cRPKM
CD02838	0.925476	CD02838	0.01	1.81	6.87	3.39	0.76	47.55	0.01	0	0	0.1	0.01	0.01	0.02	0.03	47.55	a.Female_Gonad_a.cRPKM
CD02839	0.90618	CD02839	0.01	3.39	11.59	1.64	30.43	0	0.39	0	0.25	0.08	0.01	0.01	0.02	0.03	30.43	a.Embryo_E4_a.cRPKM
CD02840	0.940061	CD02840	0.01	18.7	245.99	2.35	1.66	0	0.01	0	0.25	0	0.01	0.01	0.02	0.03	245.99	a.Embryo_day6_a.cRPKM
CD02841	0.884059	CD02841	10.84	0	0	0.06	0	0	0.01	0	34.19	0	0.01	18.92	0.02	0.03	34.19	a.Gut_Fem_LastNymph_a.cRPKM
CD02842	0.813271	CD02842	0.3	183.74	598.81	255.83	117.4	0.07	0.01	0.83	0.19	0.11	0.01	0.01	0.02	0.03	598.81	a.Embryo_day6_a.cRPKM
CD02844	0.928744	CD02844	0.01	0.05	2.3	0.35	2.07	124.66	0.01	0.27	18.35	0.1	0.01	0.38	0.66	0.03	124.66	a.Female_Gonad_a.cRPKM
CD02845	1	CD02845	0.01	0	0	0.12	0.31	6.96	0.01	0	0.53	0	0.01	0.45	0.02	0.03	6.96	a.Female_Gonad_a.cRPKM
CD02847	0.863823	CD02847	0.01	2.36	74.68	0.56	139.69	302.36	0.01	0.35	0	0.12	0.21	0.01	0.57	0.03	302.36	a.Female_Gonad_a.cRPKM
CD02848	0.825987	CD02848	0.01	155.4	818.44	145.87	171.5	0.16	0.01	0.14	0.07	0.1	0.01	0.23	0.29	0.56	818.44	a.Embryo_day6_a.cRPKM
CD02849	0.906867	CD02849	0.71	6.22	3.69	96.51	1.87	5.89	0.01	0	0	0.34	0.01	0.01	0.02	0.03	96.51	a.Embryo_E14_a.cRPKM
CD02851	0.942037	CD02851	0.01	0.16	7.47	0	33.33	1.88	0.33	0	0	0	0.01	0.01	0.02	0.03	33.33	a.Embryo_E4_a.cRPKM
CD02853	0.93649	CD02853	0.01	0.15	81.81	0	207.39	0.18	0.01	0	0	0.07	0.01	0.01	0.02	0.03	207.39	a.Embryo_E4_a.cRPKM
CD02865	0.958414	CD02865	0.28	0.23	0.06	0.69	0.21	0.05	0.28	1.72	0.81	1.23	0.3	0.62	1.09	0.82	1.72	a.Gills_a.cRPKM
CD02870	0.815308	CD02870	0.18	0.66	5.23	1.6	2.16	3.03	0.16	0.05	47.56	25.01	0.11	7.77	0.84	0.9	47.56	a.Gut_Fem_LastNymph_a.cRPKM
CD02871	1	CD02871	0.8	0.27	0.14	0.04	0	0	0.01	0.21	0.64	0.7	0.01	0.01	0.02	2.19	2.19	a.Wing_Pad_a.cRPKM
CD02878	0.882287	CD02878	4.38	2.87	0	0.29	0	0	3.34	0.39	0.62	0	0.95	0.01	0.02	0.03	4.38	a.Brain_Fem_Subimago_a.cRPKM
CD02880	0.993692	CD02880	0.01	0	0.09	0	0.02	0.05	0.49	0.16	1.05	0	0.01	3.69	0.84	1.06	3.69	a.MalpigTubes_Fem_Subimago_a.cRPKM
CD02881	0.856201	CD02881	0.01	0.64	0.76	0	0.06	0.99	0.01	0.31	3.01	0	0.53	2.13	1.71	3.6	3.6	a.Wing_Pad_a.cRPKM
CD02882	0.906399	CD02882	0.41	1.04	1.58	0.08	0.55	2.71	0.96	1.59	0.79	0.43	1.05	0.99	0.81	5.2	5.2	a.Wing_Pad_a.cRPKM
CD02884	0.858791	CD02884	0.44	4.01	992.56	9.9	1186.24	2.36	1.11	0.35	0.64	0.33	2.68	0.62	0.24	1.59	1186.24	a.Embryo_E4_a.cRPKM
CD02903	1	CD02903	0.14	0.44	0.04	0.02	0.09	0.01	0.28	0.4	0.39	0.16	0.54	0.23	0.29	3.32	3.32	a.Wing_Pad_a.cRPKM
CD02904	0.946352	CD02904	5.79	0.09	0.26	0.08	0.01	0.12	1.19	0.17	0.16	0.46	0.77	0.01	2.86	0.38	5.79	a.Brain_Fem_Subimago_a.cRPKM
CD02907	0.820963	CD02907	2.84	8.98	1.24	5.58	0.6	0.13	1.79	0.7	1.07	0.77	2.47	0.83	0.47	1.78	8.98	a.Embryo_day10_a.cRPKM
CD02919	0.923597	CD02919	1.38	0.05	0.04	0.11	0.03	0.08	0.76	1.35	0.47	0.48	0.93	0.56	1.02	0.38	1.38	a.Brain_Fem_Subimago_a.cRPKM
CD02924	1	CD02924	0.3	0.39	0.44	0.11	0.34	0.1	0.56	0.4	0.09	0.46	0.44	1.1	0.77	0.82	1.1	a.MalpigTubes_Fem_Subimago_a.cRPKM
CD02927	0.987816	CD02927	0.21	0	0	0.55	0	0.02	0.01	12.4	0.14	0.96	0.01	0.19	1.49	0.03	12.4	a.Gills_a.cRPKM
CD02928	0.954569	CD02928	0.01	0	0	1.06	0	4.78	0.01	0.22	0.16	67.74	0.01	0.59	2.38	0.82	67.74	a.Male_Gonad_a.cRPKM
CD02929	0.928213	CD02929	0.01	0.4	0	10	0	5.12	0.01	0	0	67.85	0.01	0.01	0.02	0.03	67.85	a.Male_Gonad_a.cRPKM
CD02930	0.909479	CD02930	0.01	0.23	0	9.97	0	3.61	0.01	0.23	0	21.01	0.01	0.01	0.02	0.03	21.01	a.Male_Gonad_a.cRPKM
CD02931	0.800138	CD02931	8.77	1.02	0.84	26.67	0.01	2.67	43.32	0	0.36	51.19	0.25	0.99	0.02	0.03	51.19	a.Male_Gonad_a.cRPKM
CD02933	1	CD02933	0.01	0	0	0.06	0.01	0	0.01	1.09	0	0	0.01	0.01	0.02	0.03	1.09	a.Gills_a.cRPKM
CD02936	0.80841	CD02936	2.43	0	2.26	0.26	0.58	0.83	0.6	1.4	1.54	0.97	7.8	2.81	0.02	5.01	7.8	a.Male_Head_a.cRPKM
CD02937	0.889475	CD02937	0.01	1.48	1.2	0.19	0.2	0	0.01	0.51	0	12.26	0.46	0.01	2.96	6.97	12.26	a.Male_Gonad_a.cRPKM
CD02942	0.955102	CD02942	0.38	0.72	3.48	0.03	8.47	0.19	0.22	0.25	0.25	0.07	0.57	0.01	0.02	0.74	8.47	a.Embryo_E4_a.cRPKM
CD02943	0.810921	CD02943	98.21	0	0.14	4.87	0.03	0.21	0.01	16.46	0.36	89.83	0.01	0.01	332.86	2.24	332.86	a.Muscle_a.cRPKM
CD02947	0.880689	CD02947	8.3	0.12	0.26	0.46	0	0.29	0.42	6.81	0.84	95.89	0.32	0.01	288.93	1.21	288.93	a.Muscle_a.cRPKM
CD02949	0.940774	CD02949	3470.24	0	0.05	0.05	0.02	0.04	84.76	1.48	0.74	0	1.91	2.22	0.02	0.56	3470.24	a.Brain_Fem_Subimago_a.cRPKM
CD02956	1	CD02956	0.16	0.06	0.04	0.05	0.01	0.07	0.09	0.08	0.25	1	0.11	0.01	0.02	1.13	1.13	a.Wing_Pad_a.cRPKM
CD02957	0.891171	CD02957	4.49	0	0	0.41	0	0.18	0.37	7.6	0	121.82	0.01	0.71	361.28	0.03	361.28	a.Muscle_a.cRPKM
CD02959	0.853514	CD02959	0.01	0.04	5.3	0.01	5.56	5.91	0.01	0	0	0	0.01	0.01	0.02	0.03	5.91	a.Female_Gonad_a.cRPKM
CD02960	0.927007	CD02960	0.01	0.19	4.31	0.13	4	0.66	0.01	0.07	0	0.06	0.01	0.23	0.02	0.03	4.31	a.Embryo_day6_a.cRPKM
CD02963	0.98336	CD02963	0.14	0	3.42	0.38	0.87	294.2	0.01	0.35	0.06	0.16	0.01	0.33	0.88	0.03	294.2	a.Female_Gonad_a.cRPKM
CD02964	0.943511	CD02964	0.01	0.14	0.03	0.03	0.02	0.06	0.16	0.64	0.25	0.59	0.25	0.45	1.36	1.52	1.52	a.Wing_Pad_a.cRPKM
CD02965	0.95132	CD02965	0.01	0	5.95	0.88	3.39	1059.19	0.01	0.69	0	0.28	0.01	0.01	4.07	0.03	1059.19	a.Female_Gonad_a.cRPKM
CD02966	0.867736	CD02966	0.01	0.54	68.95	53.66	60.32	28908.1	0.01	8.36	0.41	0.85	0.01	1.55	16.19	0.03	28908.1	a.Female_Gonad_a.cRPKM
CD02967	0.958128	CD02967	0.14	0	2.41	0.24	6.01	140.75	0.01	0.23	0.07	0.06	0.01	0.23	1.02	0.03	140.75	a.Female_Gonad_a.cRPKM
CD02968	1	CD02968	0.01	0	0	0.02	0.01	0.05	0.01	293.21	0	0.08	0.01	0.01	0.02	0.03	293.21	a.Gills_a.cRPKM
CD02969	0.989006	CD02969	0.16	0	0	0	0	0.02	0.01	11.63	0.16	1.42	0.01	0.01	0.29	0.56	11.63	a.Gills_a.cRPKM
CD02970	0.948422	CD02970	0.71	0	0.04	0.08	0.02	0.14	0.11	26.97	0.09	3.45	0.01	0.01	2.64	0.38	26.97	a.Gills_a.cRPKM
CD02971	0.90968	CD02971	0.01	4.71	11.22	2.53	7.2	347.48	0.01	0.3	0.5	0.07	0.01	0.38	0.74	0.03	347.48	a.Female_Gonad_a.cRPKM
CD02972	0.965329	CD02972	0.01	0	6.38	1.01	3.2	861.06	0.01	0.63	0.11	0.13	0.11	0.33	1.02	0.03	861.06	a.Female_Gonad_a.cRPKM
CD02973	1	CD02973	0.01	0	0	0.38	0.35	31.16	0.01	0	0	0	0.01	0.01	0.02	0.03	31.16	a.Female_Gonad_a.cRPKM
CD02974	0.831199	CD02974	0.44	0.79	5.14	4.54	0.11	0.11	0.01	1.27	0	2.48	0.01	0.01	2.54	0.03	5.14	a.Embryo_day6_a.cRPKM
CD02975	1	CD02975	0.38	0.16	0	0	0	0	0.01	1.31	0.09	0.1	0.01	0.01	0.02	0.03	1.31	a.Gills_a.cRPKM
CD02977	1	CD02977	0.01	0	0	0	0.01	0.02	0.01	48.52	0.14	0.48	0.12	0.01	0.84	0.03	48.52	a.Gills_a.cRPKM
CD02978	0.980711	CD02978	0.01	0	4.42	0.16	0.35	405.73	0.01	1.02	0	0	0.01	0.01	0.02	0.03	405.73	a.Female_Gonad_a.cRPKM
CD02979	0.979545	CD02979	0.32	0.07	2.17	0.1	0.89	249.67	0.01	0.96	0.06	0.23	0.01	0.01	2	0.03	249.67	a.Female_Gonad_a.cRPKM
CD02980	1	CD02980	0.01	0	0	0	0	0	0.01	7.95	0	0	0.01	0.01	0.02	0.03	7.95	a.Gills_a.cRPKM
CD02982	0.913979	CD02982	21.63	0.06	0.14	0.48	0.04	3.11	1.53	0.07	0.22	1.48	4.76	361.28	0.24	0.03	361.28	a.MalpigTubes_Fem_Subimago_a.cRPKM
CD02983	0.979217	CD02983	0.01	0.04	4.91	0.79	0.29	361.28	0.01	0.4	0	0.11	0.01	0.26	0.99	0.03	361.28	a.Female_Gonad_a.cRPKM
CD02995	1	CD02995	0.01	0.17	0	0.18	1.68	0.25	0.01	0	0	0	0.01	0.01	0.02	0.03	1.68	a.Embryo_E4_a.cRPKM
CD03000	0.989219	CD03000	1.32	0	0	0.07	0.02	0.01	0.31	0.21	7.25	0.13	0.18	0.45	0.02	0.03	7.25	a.Gut_Fem_LastNymph_a.cRPKM
CD03002	0.834947	CD03002	0.01	1.92	0.33	0.05	1.2	0.38	1.28	0.62	0	0	0.01	0.01	2.47	2.36	2.47	a.Muscle_a.cRPKM
CD03004	1	CD03004	0.49	0	0	0.04	0	0	0.33	0	1.39	0.19	0.25	0.16	0.02	0.46	1.39	a.Gut_Fem_LastNymph_a.cRPKM
CD03005	0.938173	CD03005	1.05	0.41	0.39	0.04	0.05	0.05	0.41	2.16	0.41	0.25	0.81	0.26	0.02	2.77	2.77	a.Wing_Pad_a.cRPKM
CD03012	0.983267	CD03012	1.23	0.26	0	0.15	0.48	0.25	0.01	0	2.59	0.48	0.6	0.01	0.02	0.03	2.59	a.Gut_Fem_LastNymph_a.cRPKM
CD03017	0.89054	CD03017	0.01	2.7	5.68	0.28	16.49	0.3	0.01	1.46	0	0.56	0.01	0.01	0.02	2.41	16.49	a.Embryo_E4_a.cRPKM
CD03019	0.932529	CD03019	0.01	0.98	213.9	0.26	110.63	0.48	0.09	0.21	0.79	0.06	0.01	0.19	0.02	0.46	213.9	a.Embryo_day6_a.cRPKM
CD03021	1	CD03021	0.01	0	0	0	243.33	0	0.01	0	0	0	0.01	0.01	0.02	0.03	243.33	a.Embryo_E4_a.cRPKM
CD03022	0.92925	CD03022	0.01	0.3	1.17	0.1	17.71	33.21	0.16	0.71	0.3	0.13	0.01	0.16	0.02	1.21	33.21	a.Female_Gonad_a.cRPKM
CD03023	1	CD03023	0.01	0.15	0.2	0.01	4.25	0.84	0.01	0.25	0.11	0.11	0.01	0.26	0.29	0.98	4.25	a.Embryo_E4_a.cRPKM
CD03024	1	CD03024	0.01	0.2	0.97	0.09	34.27	0.14	0.14	0.33	0.11	0.12	0.01	0.29	0.02	0.74	34.27	a.Embryo_E4_a.cRPKM
CD03027	1	CD03027	0.01	0	0	0	0.48	15.42	0.01	0	0	0	0.01	0.01	0.02	0.03	15.42	a.Female_Gonad_a.cRPKM
CD03028	0.927651	CD03028	0.14	0.21	0.07	0.01	0.01	0.06	0.2	3.24	0.06	0.27	0.49	0.41	0.29	3.49	3.49	a.Wing_Pad_a.cRPKM
CD03034	1	CD03034	0.38	0.19	1.99	0.01	0.04	0.07	0.27	0	0.09	0.1	0.34	0.01	0.36	0.03	1.99	a.Embryo_day6_a.cRPKM
CD03035	0.981165	CD03035	0.01	0.2	3.71	0.04	211.51	0.58	0.01	0.14	0.14	0.08	0.01	0.01	0.02	0.03	211.51	a.Embryo_E4_a.cRPKM
CD03036	0.952213	CD03036	0.14	0.36	12.84	1.02	62.85	0.14	0.01	0.07	0.09	0.12	0.01	0.14	0.24	0.03	62.85	a.Embryo_E4_a.cRPKM
CD03037	0.819149	CD03037	0.26	10.58	31.23	3.6	2.22	28.6	0.12	0.1	0.14	0.15	0.44	0.19	0.57	1.35	31.23	a.Embryo_day6_a.cRPKM
CD03039	0.970406	CD03039	0.28	0.32	3	0.19	1.45	45.67	0.23	0	0	0.05	0.28	0.52	0.29	0.03	45.67	a.Female_Gonad_a.cRPKM
CD03040	0.972914	CD03040	2.2	0	0.13	0.19	0.27	0	0.01	0.05	0	0	0.12	1.32	0.02	0.03	2.2	a.Brain_Fem_Subimago_a.cRPKM
CD03045	1	CD03045	0.01	3.83	0	0	0	0	0.01	0	0	0	0.01	0.01	0.02	0.03	3.83	a.Embryo_day10_a.cRPKM
CD03049	0.993762	CD03049	0.01	0	0.23	0	89.68	1.44	0.01	0	0	0	0.01	0.01	0.02	0.03	89.68	a.Embryo_E4_a.cRPKM
CD03051	0.98044	CD03051	0.01	0	0.63	0.29	2.19	21.82	0.01	0	0	0	0.01	0.01	0.02	0.03	21.82	a.Female_Gonad_a.cRPKM
CD03052	0.964376	CD03052	0.01	0	0.15	0.03	3.24	12.66	0.01	0.1	0	0	0.01	0.01	0.02	0.03	12.66	a.Female_Gonad_a.cRPKM
CD03053	0.966316	CD03053	0.01	0.07	3.3	0.01	15.28	0.25	0.01	0	0	0	0.01	0.01	0.02	0.03	15.28	a.Embryo_E4_a.cRPKM
CD03054	0.942694	CD03054	0.01	0	0.67	0.06	7.07	13.81	0.01	0	0	0	0.01	0.01	0.02	0.03	13.81	a.Female_Gonad_a.cRPKM
CD03055	0.959905	CD03055	0.01	0	4.45	0.29	3.28	171.24	0.01	0.5	0	0.08	0.01	0.01	0.02	0.03	171.24	a.Female_Gonad_a.cRPKM
CD03056	1	CD03056	0.01	0.11	0.56	0.23	68.3	0.54	0.01	0	0	0.15	0.01	0.01	0.02	0.03	68.3	a.Embryo_E4_a.cRPKM
CD03057	0.983416	CD03057	0.01	0	0.27	0.02	50.57	2.33	0.01	0	0	0	0.01	0.38	0.02	0.03	50.57	a.Embryo_E4_a.cRPKM
CD03058	1	CD03058	0.01	0	0.37	0	39.9	0	0.01	0	0	0	0.01	0.01	0.02	0.03	39.9	a.Embryo_E4_a.cRPKM
CD03059	0.928162	CD03059	0.01	0	2.24	0.19	24.83	73.92	0.01	0.33	0.28	0	0.01	0.01	0.02	0.03	73.92	a.Female_Gonad_a.cRPKM
CD03061	0.930886	CD03061	0.01	0	2.3	0.06	5.3	16.17	0.01	0	0	0.11	0.01	0.01	0.74	0.03	16.17	a.Female_Gonad_a.cRPKM
CD03062	1	CD03062	0.01	0	0	0	30.75	0	0.01	0	0	0	0.01	0.01	0.02	0.03	30.75	a.Embryo_E4_a.cRPKM
CD03063	1	CD03063	0.01	0.14	0.47	0.07	0.87	48.49	0.01	0.21	0	0	0.01	0.01	0.02	0.03	48.49	a.Female_Gonad_a.cRPKM
CD03064	0.948488	CD03064	0.01	0.08	9.71	0	29.8	0.43	0.01	0.14	0	0	0.01	0.01	0.02	0.03	29.8	a.Embryo_E4_a.cRPKM
CD03065	0.926426	CD03065	0.01	0	2.24	0.26	26.42	71.26	0.01	0.3	0	0	0.01	0.01	0.02	0.03	71.26	a.Female_Gonad_a.cRPKM
CD03069	1	CD03069	0.01	0	0	0	0.95	0.07	0.01	0	0	0	0.01	0.01	1.36	0.03	1.36	a.Muscle_a.cRPKM
CD03076	0.961637	CD03076	0.01	0.94	0	0.07	0.04	1.17	0.16	0.1	1.37	0.08	0.21	0.01	0.02	0.03	1.37	a.Gut_Fem_LastNymph_a.cRPKM
CD03077	0.96228	CD03077	0.01	0.77	1.26	0.1	0	0	0.01	0	0	1.12	0.01	0.01	0.02	0.03	1.26	a.Embryo_day6_a.cRPKM
CD03078	0.996038	CD03078	0.87	0.14	0	0.05	0	0	0.01	3.72	0.62	0.16	0.01	1.07	0.02	0.03	3.72	a.Gills_a.cRPKM
CD03080	0.998583	CD03080	0.16	2.93	1.02	0.4	0.38	0.1	0.53	0.27	0.74	0.61	0.23	0.33	0.21	0.74	2.93	a.Embryo_day10_a.cRPKM
CD03083	0.902754	CD03083	0.01	2.36	18	3.02	5.42	0.21	0.01	0	0	0.05	0.01	0.01	0.02	0.03	18	a.Embryo_day6_a.cRPKM
CD03084	0.972088	CD03084	0.01	0	0.3	0.02	2.38	10.91	0.01	0	0.11	0	0.01	0.14	0.22	0.03	10.91	a.Female_Gonad_a.cRPKM
CD03085	0.939655	CD03085	0.01	0.86	6.42	0.1	10.7	0.05	0.01	0	0.14	0.08	0.01	0.77	0.02	0.03	10.7	a.Embryo_E4_a.cRPKM
CD03086	0.994073	CD03086	0.01	0.05	0.51	0.07	1.58	378.67	0.01	0.4	0.19	0.22	0.01	0.33	0.02	0.03	378.67	a.Female_Gonad_a.cRPKM
CD03087	0.971928	CD03087	0.01	0	1.1	0.15	2.89	23.79	0.01	0.05	0.06	0.06	0.01	0.01	0.24	0.03	23.79	a.Female_Gonad_a.cRPKM
CD03089	0.99867	CD03089	0.01	0.03	1.06	0.09	0.69	29.05	0.01	0.08	0.11	0.04	0.01	0.14	0.02	0.03	29.05	a.Female_Gonad_a.cRPKM
CD03090	0.898128	CD03090	0.16	2	19.3	0.49	3.55	7.1	0.01	0.07	0.3	0	0.18	0.41	0.02	0.03	19.3	a.Embryo_day6_a.cRPKM
CD03092	0.984512	CD03092	0.01	0	1.85	0.1	0.66	21.23	0.01	0	0	0	0.01	0.01	0.02	0.03	21.23	a.Female_Gonad_a.cRPKM
CD03093	1	CD03093	0.01	0	0	0	0.28	58.7	0.01	0	0	0	0.01	0.01	0.02	0.03	58.7	a.Female_Gonad_a.cRPKM
CD03095	0.854432	CD03095	4.27	0.56	0	0.28	0.02	0.01	3.74	0.14	0.16	0.34	4.17	0.19	0.22	0.03	4.27	a.Brain_Fem_Subimago_a.cRPKM
CD03097	0.882093	CD03097	0.01	13.1	1.12	2.26	0.06	0.21	0.01	0	5.63	0.24	0.01	3.62	0.02	0.03	13.1	a.Embryo_day10_a.cRPKM
CD03101	0.894279	CD03101	1.03	1.18	0	0.11	0	0	0.01	1.97	0	9.32	5.25	1.71	0.02	0.03	9.32	a.Male_Gonad_a.cRPKM
CD03105	0.992084	CD03105	0.34	0.2	0.13	0.88	0.03	0	1.54	0	128.13	0	0.01	1.07	0.02	0.82	128.13	a.Gut_Fem_LastNymph_a.cRPKM
CD03107	1	CD03107	0.21	0.05	0.52	0.87	0.05	0.63	0.14	0.08	21.49	0	0.21	0.68	0.02	0.56	21.49	a.Gut_Fem_LastNymph_a.cRPKM
CD03108	0.858303	CD03108	0.4	0.63	0.52	1	9.26	0.82	8.56	0.5	77.09	0.94	0.4	29.49	1.28	0.31	77.09	a.Gut_Fem_LastNymph_a.cRPKM
CD03109	0.950539	CD03109	0.01	0	0	0.16	0.34	0	0.01	0	1.54	0	1.32	0.01	0.02	0.03	1.54	a.Gut_Fem_LastNymph_a.cRPKM
CD03110	0.883608	CD03110	0.85	0.22	0.48	0.06	0.56	3.11	0.59	0.19	8.89	0.12	0.18	8.97	0.02	0.74	8.97	a.MalpigTubes_Fem_Subimago_a.cRPKM
CD03114	0.9738	CD03114	0.01	0	0	0	68.53	4.22	0.01	0.47	0	0	0.01	0.01	0.02	0.03	68.53	a.Embryo_E4_a.cRPKM
CD03115	0.941609	CD03115	0.01	0	0	0	8.96	17.97	0.01	0	0	0	0.01	0.01	0.02	0.03	17.97	a.Female_Gonad_a.cRPKM
CD03121	0.866486	CD03121	0.67	3.99	78.63	0.39	45.14	2.39	0.31	0.7	0.19	0	1.92	0.01	0.02	2.36	78.63	a.Embryo_day6_a.cRPKM
CD03122	0.984438	CD03122	0.01	0	0.63	0	1.69	13.38	0.01	0.16	0	0	0.01	0.01	0.02	0.03	13.38	a.Female_Gonad_a.cRPKM
CD03123	0.961292	CD03123	0.01	0.3	32	0.05	5.72	0	0.01	0	0	0	0.01	0.01	0.02	0.03	32	a.Embryo_day6_a.cRPKM
CD03124	1	CD03124	0.01	0.14	0.33	0.02	0.21	5.11	0.11	0.1	0	0.13	0.01	0.01	0.02	0.03	5.11	a.Female_Gonad_a.cRPKM
CD03127	0.850291	CD03127	0.01	10.18	94.39	12.04	56.92	0.09	0.01	0	0	0	0.12	0.41	0.02	0.03	94.39	a.Embryo_day6_a.cRPKM
CD03129	0.927222	CD03129	0.01	0.12	0.56	0.05	5.25	5.77	0.01	0.05	0.19	0.05	0.01	0.23	0.02	0.03	5.77	a.Female_Gonad_a.cRPKM
CD03130	1	CD03130	0.01	0.12	0.41	0.01	0.53	2.66	0.01	0.05	0.16	0.17	0.16	0.01	0.02	0.03	2.66	a.Female_Gonad_a.cRPKM
CD03135	0.855398	CD03135	0.01	1.56	0.76	2.99	2.11	0.19	0.97	4.99	1.58	0.71	0.01	1.32	0.02	0.03	4.99	a.Gills_a.cRPKM
CD03140	0.933133	CD03140	0.98	0.09	0	0.19	0.05	0.42	1.36	8.74	2.43	0.44	0.01	1.2	0.02	1.66	8.74	a.Gills_a.cRPKM
CD03143	0.867058	CD03143	3.97	2.6	0	0.85	0.07	0.16	1.38	0	0	0.55	3.02	0.01	0.02	0.03	3.97	a.Brain_Fem_Subimago_a.cRPKM
CD03144	0.840629	CD03144	4.24	2.67	0	1.31	0.09	0	2.58	0	0	0.68	2.21	0.01	0.02	0.03	4.24	a.Brain_Fem_Subimago_a.cRPKM
CD03146	0.962582	CD03146	1.66	0	0	0.1	0.02	0.61	0.01	17.44	2.42	0.88	0.01	0.77	0.02	0.03	17.44	a.Gills_a.cRPKM
CD03147	1	CD03147	0.62	0.28	0.87	0.17	0.2	23.86	0.14	0.12	0.11	0.07	0.18	0.01	0.29	0.03	23.86	a.Female_Gonad_a.cRPKM
CD03153	0.962382	CD03153	0.01	0.34	4.63	0.87	1.65	229.92	0.01	0	0	0	0.01	1.87	0.02	0.03	229.92	a.Female_Gonad_a.cRPKM
CD03154	1	CD03154	0.01	0	0	0	0	5.46	0.01	0	0	0	0.01	0.01	0.02	0.03	5.46	a.Female_Gonad_a.cRPKM
CD03156	0.811541	CD03156	0.01	104.56	207.84	55.38	46.02	1.55	0.59	0.74	1.11	1.04	0.36	0.38	0.02	0.03	207.84	a.Embryo_day6_a.cRPKM
CD03157	0.988121	CD03157	0.01	0	0.33	0	50.07	1.83	0.12	0.14	0	0.08	0.01	0.01	0.02	0.03	50.07	a.Embryo_E4_a.cRPKM
CD03158	1	CD03158	0.01	0	1.1	0.01	0.12	0	0.01	0.19	0.3	0.36	0.01	0.01	0.02	0.03	1.1	a.Embryo_day6_a.cRPKM
CD03160	0.982205	CD03160	0.01	0	0.17	0	32.66	2.24	0.14	0.14	0.53	0.07	0.01	0.01	0.02	0.03	32.66	a.Embryo_E4_a.cRPKM
CD03161	0.903829	CD03161	0.34	1.3	0.97	0.7	82.45	6.32	0.5	0.86	0.56	30.27	0.46	0.29	0.54	0.82	82.45	a.Embryo_E4_a.cRPKM
CD03162	0.945212	CD03162	0.01	0.04	0.68	0.01	4.72	3.02	0.09	0.08	0.09	0.1	0.11	0.01	0.22	0.03	4.72	a.Embryo_E4_a.cRPKM
CD03163	0.918406	CD03163	0.01	0.24	12.81	0.06	2.6	27.25	0.16	0.36	0.07	0.19	0.01	0.33	0.32	0.65	27.25	a.Female_Gonad_a.cRPKM
CD03164	0.993515	CD03164	0.38	0.03	1.4	0.16	0.5	54.1	0.67	1	0.86	0.71	0.57	0.74	0.92	0.46	54.1	a.Female_Gonad_a.cRPKM
CD03165	0.912604	CD03165	0.14	0.11	0.17	0.02	16.94	3.1	0.34	1.91	1.23	69.28	0.01	0.01	0.88	0.56	69.28	a.Male_Gonad_a.cRPKM
CD03166	0.832054	CD03166	0.01	57.69	48.44	117.29	11.79	0.74	0.42	0.69	0.58	0.65	0.16	0.23	0.02	0.56	117.29	a.Embryo_E14_a.cRPKM
CD03168	0.928246	CD03168	0.01	0.57	14.47	0.07	35.3	1.92	0.31	0.07	0.28	0	0.01	0.01	0.02	0.03	35.3	a.Embryo_E4_a.cRPKM
CD03169	1	CD03169	0.21	0.07	0.06	0	8.38	0.41	0.27	0.39	0	0.23	0.21	0.01	0.43	0.03	8.38	a.Embryo_E4_a.cRPKM
CD03170	0.959262	CD03170	0.18	0.33	18.21	0.5	4.65	0.95	0.22	0.41	0.16	0.16	0.12	0.01	0.26	0.38	18.21	a.Embryo_day6_a.cRPKM
CD03171	0.864099	CD03171	0.18	0.14	4.07	2.26	2.32	2.1	0.42	0.36	100.09	0.41	0.16	76.33	0.39	0.03	100.09	a.Gut_Fem_LastNymph_a.cRPKM
CD03172	1	CD03172	0.34	0.04	0.56	0.08	0.46	19.54	0.66	0.7	0.33	0.75	0.56	0.83	0.02	0.03	19.54	a.Female_Gonad_a.cRPKM
CD03173	0.951023	CD03173	0.26	0.08	6.99	0.2	21.2	0.23	0.36	0.77	0.36	0.4	0.16	0.68	0.32	0.38	21.2	a.Embryo_E4_a.cRPKM
CD03174	0.985033	CD03174	0.4	0	0.76	0.1	1.92	28.58	0.91	0.71	0.44	0.59	0.54	0.8	0.47	0.03	28.58	a.Female_Gonad_a.cRPKM
CD03175	0.972394	CD03175	0.01	0	0	0	3.26	26.92	0.01	0	0	0	0.01	0.01	0.02	0.03	26.92	a.Female_Gonad_a.cRPKM
CD03176	0.918304	CD03176	0.14	0	5.34	0	4.74	1.25	0.25	0.55	0.19	0.29	0.23	0.23	0.24	0.31	5.34	a.Embryo_day6_a.cRPKM
CD03177	0.939651	CD03177	0.18	0.16	8.89	0.03	16.2	0.69	0.22	0.71	0.28	0.25	0.14	0.19	0.54	0.46	16.2	a.Embryo_E4_a.cRPKM
CD03178	1	CD03178	0.01	0.04	0	0	30.01	0.03	0.01	0.07	0.09	0.21	0.01	0.01	0.02	0.46	30.01	a.Embryo_E4_a.cRPKM
CD03179	1	CD03179	0.01	0.29	0.75	0.07	1.13	0.55	0.28	0.3	0	0.3	0.56	0.01	0.6	0.46	1.13	a.Embryo_E4_a.cRPKM
CD03180	0.993288	CD03180	0.01	0.16	0.38	0.01	51.29	1.41	0.01	0.37	0.19	0.27	0.44	0.65	0.02	0.03	51.29	a.Embryo_E4_a.cRPKM
CD03181	0.941359	CD03181	0.01	0.03	0.43	0.02	14.6	7.72	0.11	0.19	0	0.12	0.01	0.16	0.02	0.38	14.6	a.Embryo_E4_a.cRPKM
CD03182	1	CD03182	0.16	0.04	0.05	0.02	1.06	0.27	0.12	0.21	0.16	0.08	0.12	0.01	0.36	0.03	1.06	a.Embryo_E4_a.cRPKM
CD03183	0.925856	CD03183	0.28	1.32	69.78	0.23	109.13	0.9	0.18	0.21	0.16	0.1	0.01	0.01	0.02	0.03	109.13	a.Embryo_E4_a.cRPKM
CD03184	0.929379	CD03184	0.01	0.12	1.57	0.06	20.13	43.01	0.36	0	0	0.15	0.46	0.01	0.57	0.03	43.01	a.Female_Gonad_a.cRPKM
CD03186	1	CD03186	0.55	0	0	0.41	0	0	0.01	11.61	0	0.69	0.01	0.38	0.47	0.03	11.61	a.Gills_a.cRPKM
CD03187	0.924605	CD03187	0.21	0.14	5.63	0.03	5.44	0.17	0.12	0.07	0.11	0.06	0.12	0.33	0.47	0.03	5.63	a.Embryo_day6_a.cRPKM
CD03188	0.987564	CD03188	0.01	0	0.76	0.05	1.52	13.33	0.01	0.05	0.11	0.06	0.01	0.01	0.32	0.03	13.33	a.Female_Gonad_a.cRPKM
CD03189	1	CD03189	0.3	0.05	0	0.02	0.01	0	0.01	1.5	0.11	0.28	0.01	0.01	0.02	0.03	1.5	a.Gills_a.cRPKM
CD03190	0.924334	CD03190	0.01	0.06	1.36	0.02	2.47	6.23	0.09	1.8	0.25	0.31	0.01	0.16	0.29	0.38	6.23	a.Female_Gonad_a.cRPKM
CD03191	0.900412	CD03191	0.32	0.16	6.12	0.01	6.11	16.4	0.11	0	0.16	0	0.01	0.01	0.29	0.03	16.4	a.Female_Gonad_a.cRPKM
CD03193	0.830643	CD03193	6.16	4.08	0.06	0.89	0.11	0	3.54	0	0.25	0.06	7.68	0.19	0.02	0.03	7.68	a.Male_Head_a.cRPKM
CD03194	1	CD03194	0.61	0	0.04	0.11	0.01	0.46	0.01	6.05	0.09	0.65	0.01	0.01	0.39	0.03	6.05	a.Gills_a.cRPKM
CD03196	0.987163	CD03196	0.01	0.15	2.96	0.69	0.86	667.03	0.01	0.84	0	0.07	0.01	0.01	0.47	0.03	667.03	a.Female_Gonad_a.cRPKM
CD03198	0.899525	CD03198	0.01	0	0.25	0.06	0	3.21	0.01	0	1.78	0	0.01	2.13	0.02	1.21	3.21	a.Female_Gonad_a.cRPKM
CD03199	0.903879	CD03199	0.18	0.88	0.3	4.51	0.8	0.1	2.95	0.22	86.43	0.34	0.01	19.77	0.02	0.03	86.43	a.Gut_Fem_LastNymph_a.cRPKM
CD03201	0.988048	CD03201	0.01	3.79	0	0	0	0.18	0.01	0	0	0	0.01	1.23	0.02	0.03	3.79	a.Embryo_day10_a.cRPKM
CD03203	1	CD03203	0.46	0.21	0.43	0.03	0.14	1.03	0.11	0.07	0.19	0.14	0.01	0.52	0.26	0.03	1.03	a.Female_Gonad_a.cRPKM
CD03204	0.807611	CD03204	27.67	0.07	0.33	0.33	0.93	0.1	179.52	2.42	7.28	3.66	8.05	30.23	0.02	0.03	179.52	a.Female_Head_b.cRPKM
CD03209	0.888899	CD03209	0.01	0.67	2.26	0.01	4.07	3.36	0.01	0.28	0.44	0	0.01	0.01	0.02	0.03	4.07	a.Embryo_E4_a.cRPKM
CD03210	0.981249	CD03210	0.01	0	4.24	0.54	0.44	374.7	0.01	0.43	0	0.06	0.01	0.01	0.77	0.03	374.7	a.Female_Gonad_a.cRPKM
CD03211	1	CD03211	0.01	0.14	0.14	0.07	0.37	108.82	0.01	0.22	0.64	0	0.01	0.01	0.02	0.03	108.82	a.Female_Gonad_a.cRPKM
CD03212	0.91128	CD03212	0.01	0	2	0.78	2.36	3.84	0.01	0	0	0	0.01	0.01	0.02	0.03	3.84	a.Female_Gonad_a.cRPKM
CD03213	0.91506	CD03213	0.49	0.7	31.95	0.25	63.17	0.31	0.74	0.05	0.71	0.19	1.33	2.29	0.29	0.82	63.17	a.Embryo_E4_a.cRPKM
CD03214	1	CD03214	0.14	0.08	0.37	0.22	0.83	0.07	0.01	11.66	0.07	0.26	0.01	0.01	0.02	0.03	11.66	a.Gills_a.cRPKM
CD03215	0.982258	CD03215	0.16	0.03	3.57	0.28	0.67	249.01	0.01	0.23	0	0.43	0.01	0.01	0.26	0.03	249.01	a.Female_Gonad_a.cRPKM
CD03220	0.981047	CD03220	0.01	0.04	0	0.19	0.01	0	1.34	0	0.81	0	0.26	3.28	0.02	0.03	3.28	a.MalpigTubes_Fem_Subimago_a.cRPKM
CD03223	0.865031	CD03223	0.16	0.05	0.03	0.21	0.78	0.52	29.81	0.05	12.62	0.07	1.42	35.86	0.02	0.38	35.86	a.MalpigTubes_Fem_Subimago_a.cRPKM
CD03226	0.963653	CD03226	0.01	0.24	0.16	3.19	0.01	0.13	0.01	0	0.5	1.73	0.42	0.01	0.43	0.03	3.19	a.Embryo_E14_a.cRPKM
CD03229	0.938422	CD03229	0.23	1.69	0.41	0.19	0.06	5.44	0.36	0.16	0.33	0.28	0.34	0.16	0.39	15.98	15.98	a.Wing_Pad_a.cRPKM
CD03235	1	CD03235	0.01	0	0	0	0.1	2.24	0.01	0.17	0	0	0.01	0.01	0.02	0.03	2.24	a.Female_Gonad_a.cRPKM
CD03238	0.926741	CD03238	0.38	0.54	1	0	1.74	4.8	0.28	0	0.3	0	0.01	2.56	0.02	0.03	4.8	a.Female_Gonad_a.cRPKM
CD03242	0.974372	CD03242	0.01	0.08	2.11	0.25	2.24	105.84	0.11	0.17	0.09	0.07	0.12	0.26	0.74	0.46	105.84	a.Female_Gonad_a.cRPKM
CD03244	1	CD03244	0.01	0.34	0.61	0	0.11	6.78	0.01	0	0	0	0.01	0.01	0.02	0.03	6.78	a.Female_Gonad_a.cRPKM
CD03245	0.993142	CD03245	0.01	0	1.48	0.12	0.39	81.24	0.18	0.19	0.44	0.06	0.01	0.14	0.02	0.38	81.24	a.Female_Gonad_a.cRPKM
CD03251	0.805279	CD03251	9.51	0.03	0.65	0.19	1.07	0.04	2	3.74	4.49	0.63	1.12	0.16	1.66	4.48	9.51	a.Brain_Fem_Subimago_a.cRPKM
CD03256	0.902142	CD03256	0.21	0.04	112.86	0.01	105	3.89	0.16	0.86	0.06	0.04	0.11	0.14	0.24	0.46	112.86	a.Embryo_day6_a.cRPKM
CD03257	0.937911	CD03257	0.21	0.08	0.66	0.01	1.4	6.46	0.01	0.08	0.28	0.18	0.01	3.22	0.02	0.03	6.46	a.Female_Gonad_a.cRPKM
CD03266	0.800348	CD03266	6.86	3.44	1.53	3.44	0.42	1.02	4.54	0.58	1.17	1.2	14.19	0.77	0.29	1.21	14.19	a.Male_Head_a.cRPKM
CD03274	1	CD03274	0.01	0.17	0.41	0.06	0.13	15.13	0.11	0.31	0.41	0.1	0.11	0.16	0.39	0.46	15.13	a.Female_Gonad_a.cRPKM
CD03275	0.96027	CD03275	0.48	0	0	0.71	0	0.02	0.01	7.24	2.78	0.47	0.01	0.93	0.02	0.56	7.24	a.Gills_a.cRPKM
CD03278	0.954783	CD03278	0.26	0.72	9.53	0.05	3.55	0.64	0.49	0.47	0.71	0.23	0.53	0.52	0.43	1.06	9.53	a.Embryo_day6_a.cRPKM
CD03279	1	CD03279	0.18	0.24	0.05	0.06	0.01	0.05	0.33	0.39	0	0.06	0.42	0.01	0.02	1.44	1.44	a.Wing_Pad_a.cRPKM
CD03283	0.871366	CD03283	1.13	0.54	0.39	0.06	1.41	0	0.71	2.25	0.41	2.23	1.2	2.56	11.87	2.55	11.87	a.Muscle_a.cRPKM
CD03284	0.987132	CD03284	0.01	0	2.65	0.45	0.66	338.91	0.01	0	0	0	0.01	0.01	0.02	0.03	338.91	a.Female_Gonad_a.cRPKM
CD03288	1	CD03288	0.01	0	0.19	0.01	0.09	3.63	0.25	0	0.09	0.06	0.01	0.45	0.02	0.03	3.63	a.Female_Gonad_a.cRPKM
CD03290	0.841802	CD03290	3.87	1.91	0.06	1.33	0.05	0.03	5.8	0.28	0.97	1.35	9.14	1.23	0.6	0.03	9.14	a.Male_Head_a.cRPKM
CD03306	1	CD03306	0.01	0	0.16	0.02	0.1	2.52	0.01	0.23	0	0	0.01	0.01	0.02	0.03	2.52	a.Female_Gonad_a.cRPKM
CD03307	0.977473	CD03307	0.21	0.19	1.16	0.02	0.29	0.11	0.33	0.14	0	0.19	0.77	0.01	0.29	1.66	1.66	a.Wing_Pad_a.cRPKM
CD03312	0.943204	CD03312	0.01	0	0.47	0.03	4.69	8.11	0.01	0	0.91	0.69	0.01	0.74	0.02	0.03	8.11	a.Female_Gonad_a.cRPKM
CD03315	0.946982	CD03315	0.01	0.03	0.63	0.08	4.18	2.68	0.31	0	0.36	0.05	0.18	0.01	0.02	0.03	4.18	a.Embryo_E4_a.cRPKM
CD03331	0.867396	CD03331	0.26	0.34	0.41	0.1	5.47	3.39	0.28	0.89	0.16	1.81	0.63	0.59	0.22	3.05	5.47	a.Embryo_E4_a.cRPKM
CD03336	0.9146	CD03336	0.65	0.07	0.33	0.08	0.23	7.11	1.28	0.07	0.36	0.23	3.94	0.77	1.75	0.74	7.11	a.Female_Gonad_a.cRPKM
CD03345	0.861192	CD03345	0.41	0.57	2.94	0.16	12.09	29.72	0.12	0.35	0.91	0.33	0.18	3.3	0.39	3.88	29.72	a.Female_Gonad_a.cRPKM
CD03365	0.837245	CD03365	0.21	9.12	26.63	30.87	76.22	0.02	0.25	0.07	0.16	0.21	0.21	0.33	1.28	0.03	76.22	a.Embryo_E4_a.cRPKM
CD03371	0.891944	CD03371	0.01	7.85	7.97	2.24	1.05	0.03	0.28	0.25	0.07	0.27	0.26	0.33	0.54	0.56	7.97	a.Embryo_day6_a.cRPKM
CD03372	0.81626	CD03372	2.7	0	0	0.08	0.48	1.65	1.66	2.82	2.94	2.43	1.02	3.28	13.47	0.03	13.47	a.Muscle_a.cRPKM
CD03376	1	CD03376	0.01	0.05	0.05	0	0	0.06	0.01	0	1.65	0.89	0.18	0.23	0.47	0.03	1.65	a.Gut_Fem_LastNymph_a.cRPKM
CD03377	0.85074	CD03377	0.16	0.35	0.06	4.47	0.18	0.26	22.59	0.21	77.95	0.18	0.65	46.41	0.29	0.38	77.95	a.Gut_Fem_LastNymph_a.cRPKM
CD03379	0.953963	CD03379	0.3	0.16	0.23	0.02	0.17	1.84	0.37	0.51	0.11	0.26	0.44	0.49	0.24	2.77	2.77	a.Wing_Pad_a.cRPKM
CD03383	0.825266	CD03383	6.28	0.75	0.89	0.51	0.38	0.22	9.44	0.14	1.15	15.34	2.56	0.23	2.83	0.38	15.34	a.Male_Gonad_a.cRPKM
CD03385	0.962088	CD03385	0.01	0	3	0.67	4.98	241.4	0.01	0.14	0	0.12	0.26	0.38	0.02	0.03	241.4	a.Female_Gonad_a.cRPKM
CD03386	0.908682	CD03386	0.01	4.21	117.99	0.35	290.46	1.69	0.01	0.12	0	0.36	0.16	0.01	0.02	0.03	290.46	a.Embryo_E4_a.cRPKM
CD03388	0.968845	CD03388	0.01	0.1	0.06	0	0.05	2.98	0.18	0	0.09	14.82	0.16	0.56	0.39	0.03	14.82	a.Male_Gonad_a.cRPKM
CD03389	0.980458	CD03389	0.01	0.16	0.04	0.01	0.07	3.09	0.01	0.07	0.09	84.84	0.01	0.01	0.02	0.03	84.84	a.Male_Gonad_a.cRPKM
CD03390	0.852843	CD03390	0.23	1.13	1.13	2.91	19.08	24.72	0.12	0.41	0.64	6.76	0.32	134.71	0.02	0.31	134.71	a.MalpigTubes_Fem_Subimago_a.cRPKM
CD03392	0.839042	CD03392	0.16	1.97	25.11	2.33	37.66	17.21	0.14	0.08	0.07	0	0.21	0.01	0.02	0.03	37.66	a.Embryo_E4_a.cRPKM
CD03393	0.928933	CD03393	0.01	0.14	0.04	0	0.02	3.19	0.01	0	0	3.51	0.16	0.01	0.02	0.03	3.51	a.Male_Gonad_a.cRPKM
CD03394	0.910962	CD03394	0.01	1.5	4.99	0.02	28.83	6.54	0.01	0	0	0.24	0.01	0.01	0.02	0.03	28.83	a.Embryo_E4_a.cRPKM
CD03395	0.946202	CD03395	0.21	0.29	7.31	0.2	0.37	17.19	0.01	0.08	0.07	0.05	0.12	0.16	0.26	0.03	17.19	a.Female_Gonad_a.cRPKM
CD03397	1	CD03397	0.3	0	0	0.01	54.44	0	0.01	0.25	0.19	0.12	0.26	0.01	0.02	0.03	54.44	a.Embryo_E4_a.cRPKM
CD03398	0.867796	CD03398	0.01	18.42	212.3	2.99	181.24	0.02	0.01	0.11	0.11	0.1	0.01	0.01	0.02	0.03	212.3	a.Embryo_day6_a.cRPKM
CD03399	0.931777	CD03399	0.01	2.59	121.26	1.72	15.82	0	0.01	0	0	0	0.01	0.16	0.02	0.03	121.26	a.Embryo_day6_a.cRPKM
CD03400	0.892519	CD03400	0.01	4.87	23.09	0.28	123.13	7.41	0.14	0.11	0	0.1	0.23	0.01	0.29	0.03	123.13	a.Embryo_E4_a.cRPKM
CD03404	1	CD03404	0.01	0	0.13	0.02	212.7	0.5	0.01	0.08	0	0.07	0.18	0.01	0.02	0.03	212.7	a.Embryo_E4_a.cRPKM
CD03405	1	CD03405	0.01	0.17	0.66	0.01	0.05	38.1	0.01	0.27	0	0.12	0.01	0.01	0.02	0.03	38.1	a.Female_Gonad_a.cRPKM
CD03406	1	CD03406	0.01	0.27	0.09	0.04	175.31	0.76	0.01	0.14	0	0	0.26	0.01	0.02	0.03	175.31	a.Embryo_E4_a.cRPKM
CD03407	1	CD03407	0.01	0.14	0.1	0.02	0.07	0.55	0.01	0.07	0.09	123.27	0.16	0.19	0.63	0.03	123.27	a.Male_Gonad_a.cRPKM
CD03408	1	CD03408	0.01	0.07	0.27	0.01	0.94	5.21	0.01	0	0	0.05	0.12	0.01	0.02	0.03	5.21	a.Female_Gonad_a.cRPKM
CD03409	0.982197	CD03409	0.01	0	2.84	0.28	0.16	90.92	0.22	0.14	0.22	0	0.28	0.01	0.02	0.03	90.92	a.Female_Gonad_a.cRPKM
CD03410	0.906326	CD03410	0.01	4.02	34.55	1.46	78.43	0	0.01	0	0	0.07	0.01	0.29	0.02	0.03	78.43	a.Embryo_E4_a.cRPKM
CD03411	1	CD03411	0.01	0.07	0.2	0.04	0.05	4.92	0.12	0	0	0	0.16	0.01	0.02	0.03	4.92	a.Female_Gonad_a.cRPKM
CD03413	0.95866	CD03413	0.01	0.33	3.5	0.24	4.24	317.7	0.01	0.31	0	0.85	0.01	1.49	0.26	0.38	317.7	a.Female_Gonad_a.cRPKM
CD03414	0.834371	CD03414	0.01	5.23	26.99	22.6	10.21	0.46	0.23	0.08	0	0.08	0.25	0.41	0.26	0.56	26.99	a.Embryo_day6_a.cRPKM
CD03416	0.963975	CD03416	0.01	0.08	10.55	0.06	153.07	0.01	0.01	0.05	0	0	0.18	0.14	0.24	0.38	153.07	a.Embryo_E4_a.cRPKM
CD03417	1	CD03417	0.01	0.12	0.7	0.02	0.15	7.32	0.01	0	0	0	0.01	0.01	0.02	0.03	7.32	a.Female_Gonad_a.cRPKM
CD03419	1	CD03419	0.01	0.12	0.48	0.04	0.14	17.88	0.01	0.14	0	0	0.16	0.01	0.43	0.03	17.88	a.Female_Gonad_a.cRPKM
CD03420	1	CD03420	0.01	0.19	0.57	0.1	0.12	22.63	0.2	0.07	0.16	0	0.25	0.01	0.02	0.03	22.63	a.Female_Gonad_a.cRPKM
CD03421	0.996659	CD03421	0.01	0	0	0.07	204.75	1.26	0.01	0	0	0.68	0.01	0.01	0.02	0.03	204.75	a.Embryo_E4_a.cRPKM
CD03422	0.99474	CD03422	0.01	0.06	1.32	0.29	0.58	57.99	0.01	0.14	0	0	0.01	0.88	0.02	0.03	57.99	a.Female_Gonad_a.cRPKM
CD03423	0.940822	CD03423	0.01	0.11	6.34	1.05	17.34	479.43	0.01	0.87	0	0.25	0.01	0.01	0.99	0.03	479.43	a.Female_Gonad_a.cRPKM
CD03424	1	CD03424	0.01	0.03	0.58	0.07	0.02	13.29	0.2	0	0	0	0.01	0.01	0.02	0.03	13.29	a.Female_Gonad_a.cRPKM
CD03425	1	CD03425	0.01	0.09	0.79	0.06	0.25	30.96	0.01	0.14	0	0	0.01	0.01	0.02	0.03	30.96	a.Female_Gonad_a.cRPKM
CD03426	0.837516	CD03426	0.01	4.69	69.42	2.86	56.87	10.17	0.11	0.05	0.07	0.07	0.01	0.01	0.02	0.03	69.42	a.Embryo_day6_a.cRPKM
CD03427	1	CD03427	0.01	0.22	0.63	0.1	0.17	15.52	0.01	0	0	0	0.18	0.23	0.02	0.98	15.52	a.Female_Gonad_a.cRPKM
CD03428	0.971902	CD03428	0.16	0.07	0.08	0.01	0.01	2.81	0.09	0.05	0.06	16.92	0.16	0.01	0.26	0.31	16.92	a.Male_Gonad_a.cRPKM
CD03429	0.829062	CD03429	0.01	1.46	0.99	5.53	0.19	0.38	1.14	2.68	0.62	1.26	8.82	0.01	0.02	4.06	8.82	a.Male_Head_a.cRPKM
CD03430	0.843436	CD03430	0.89	0.86	2.9	0.13	2.47	1.16	0.56	0.83	1.25	0.35	1.67	1.46	0.36	0.74	2.9	a.Embryo_day6_a.cRPKM
CD03438	0.894248	CD03438	0.01	2.29	1.16	0.42	0.95	0	0.01	0	0	0	4.36	0.01	0.02	5.94	5.94	a.Wing_Pad_a.cRPKM
CD03442	1	CD03442	0.81	0	0.48	0	0.14	0.2	0.01	0.59	2.21	0	0.01	0.01	0.02	0.03	2.21	a.Gut_Fem_LastNymph_a.cRPKM
CD03453	0.954414	CD03453	0.01	2.1	0	0.11	0.4	14.26	0.49	0	0	0	0.01	0.01	0.02	2.3	14.26	a.Female_Gonad_a.cRPKM
CD03455	0.946594	CD03455	0.01	0	7.17	2.48	3.52	1019.87	0.01	0.36	0.19	0.11	0.01	0.01	1.96	0.03	1019.87	a.Female_Gonad_a.cRPKM
CD03456	0.985695	CD03456	0.01	0.04	0.03	1.3	0.02	0.59	0.01	0	0	1.05	0.14	0.01	0.02	0.03	1.3	a.Embryo_E14_a.cRPKM
CD03457	0.98384	CD03457	0.01	0	3.15	0.5	0.93	235.5	0.01	0.27	0	0.2	0.01	0.01	0.02	0.03	235.5	a.Female_Gonad_a.cRPKM
CD03458	1	CD03458	0.01	0.03	0.35	0.03	0.07	23.76	0.01	0.08	0.09	0.05	0.01	0.16	0.02	0.03	23.76	a.Female_Gonad_a.cRPKM
CD03459	0.978868	CD03459	0.01	0	3.41	0.56	0.24	86.96	0.01	0	0	0	0.01	0.01	0.02	0.03	86.96	a.Female_Gonad_a.cRPKM
CD03462	0.912597	CD03462	0.01	0.38	3.32	0.05	3.09	7.76	0.01	0.07	0.16	0.13	0.16	0.19	0.39	0.03	7.76	a.Female_Gonad_a.cRPKM
CD03463	1	CD03463	0.01	0	0.11	0.05	0	9.08	0.01	0	0	0	0.01	0.01	0.02	0.03	9.08	a.Female_Gonad_a.cRPKM
CD03464	0.98158	CD03464	0.01	0	3.36	0.62	0.05	157.79	0.01	0.19	0	0.1	0.01	0.01	0.6	0.03	157.79	a.Female_Gonad_a.cRPKM
CD03469	0.953709	CD03469	0.01	0	5.17	0.28	1.06	163.52	0.01	0.31	0	0	0.01	2.19	1.79	0.03	163.52	a.Female_Gonad_a.cRPKM
CD03470	0.924874	CD03470	0.01	0.24	0.03	20.86	0.02	1.53	0.11	0.05	0.33	12.7	0.32	0.01	0.29	0.03	20.86	a.Embryo_E14_a.cRPKM
CD03478	0.912166	CD03478	0.64	0.74	3.47	0.06	17.85	0.03	0.57	0.1	3.91	0.24	0.74	1.98	0.39	0.31	17.85	a.Embryo_E4_a.cRPKM
CD03479	0.868022	CD03479	0.94	1.33	2.56	0.46	0.19	2.29	4.84	0.17	0.53	1.01	0.67	1.9	0.02	0.56	4.84	a.Female_Head_b.cRPKM
CD03481	0.960364	CD03481	0.01	9.4	77.37	0.59	0.01	0	0.14	0	0	0.05	0.01	0.01	0.02	0.03	77.37	a.Embryo_day6_a.cRPKM
CD03482	0.947939	CD03482	0.01	0.41	4.53	0.03	2.78	0.05	0.01	0.1	0.16	0.08	0.01	0.01	0.02	0.38	4.53	a.Embryo_day6_a.cRPKM
CD03483	0.823354	CD03483	0.89	5.61	0.99	5.58	2.94	2.26	2.5	0.05	1.6	19.41	1.22	1.02	74.79	0.65	74.79	a.Muscle_a.cRPKM
CD03486	0.977459	CD03486	0.01	0.1	0.1	0.01	0.02	0.05	0.01	1.22	0.25	0.31	0.3	0.74	0.88	1.06	1.22	a.Gills_a.cRPKM
CD03488	0.976944	CD03488	0.01	0.1	0.04	0	0.02	0.03	0.11	0.23	0.06	97.99	0.21	0.14	2.6	1.52	97.99	a.Male_Gonad_a.cRPKM
CD03489	0.949551	CD03489	0.01	0.07	12.28	0.05	5.18	0.03	0.01	0	0	0	0.01	0.01	0.02	0.03	12.28	a.Embryo_day6_a.cRPKM
CD03496	0.880081	CD03496	0.16	0.6	13.71	0.17	22.31	9.23	0.11	0	0.07	0.1	0.12	0.01	0.29	0.03	22.31	a.Embryo_E4_a.cRPKM
CD03497	0.93368	CD03497	0.01	0.61	3.21	0.24	5.33	26.94	0.11	0.1	0	0.05	0.01	0.01	0.26	0.03	26.94	a.Female_Gonad_a.cRPKM
CD03500	1	CD03500	0.01	0	0	0	2.88	0	0.01	0	0	0	0.01	0.01	0.02	0.03	2.88	a.Embryo_E4_a.cRPKM
CD03501	0.938436	CD03501	0.01	0.1	2.24	0.02	2.16	7.17	0.09	0.05	0.06	0	0.12	0.01	0.47	0.03	7.17	a.Female_Gonad_a.cRPKM
CD03505	0.970132	CD03505	0.01	0	2.87	0.01	15.11	0.05	0.01	0	0	0.08	0.01	0.01	0.02	0.03	15.11	a.Embryo_E4_a.cRPKM
CD03506	1	CD03506	0.16	0.03	0.03	0.17	0.65	0.02	0.01	2.79	0	0.33	0.01	0.01	0.39	0.03	2.79	a.Gills_a.cRPKM
CD03508	0.982744	CD03508	0.59	0.03	0	0.02	0.07	0.26	0.01	5.57	0.06	0.71	0.01	0.16	1.47	0.46	5.57	a.Gills_a.cRPKM
CD03509	1	CD03509	0.01	0	0	0.06	50.89	0.35	0.01	0	0	0	0.01	0.01	0.02	0.03	50.89	a.Embryo_E4_a.cRPKM
CD03510	1	CD03510	0.01	0	0.2	0	25.28	0.09	0.01	0	0	0	0.01	0.01	0.02	0.03	25.28	a.Embryo_E4_a.cRPKM
CD03511	1	CD03511	0.01	0	0.89	0.32	0	14.4	0.01	0	0	0	0.01	0.01	0.02	0.03	14.4	a.Female_Gonad_a.cRPKM
CD03512	1	CD03512	0.01	0.16	0.25	0.01	0.04	9.79	0.01	0.12	0	0	0.01	0.01	0.02	0.03	9.79	a.Female_Gonad_a.cRPKM
CD03513	0.943412	CD03513	0.01	0.09	0.62	0.06	4.03	6.65	0.01	0.05	0.07	0.07	0.01	0.01	0.02	0.03	6.65	a.Female_Gonad_a.cRPKM
CD03515	1	CD03515	0.01	0	0	0	0	4.78	0.01	0	0	0	0.01	0.01	0.02	0.03	4.78	a.Female_Gonad_a.cRPKM
CD03516	0.993307	CD03516	0.01	0.03	0.11	0.02	1.2	8.13	0.01	0.07	0.06	0	0.01	0.01	0.02	0.03	8.13	a.Female_Gonad_a.cRPKM
CD03517	1	CD03517	0.01	0	0	0.08	0.59	0	0.01	1.77	0	0.13	0.01	0.01	0.02	0.03	1.77	a.Gills_a.cRPKM
CD03518	0.957187	CD03518	0.01	0	5.91	0.01	24.34	0.06	0.01	0	0	0.06	0.01	0.01	0.02	0.03	24.34	a.Embryo_E4_a.cRPKM
CD03519	0.979211	CD03519	0.01	0.09	1.73	0	7.6	0.16	0.01	0	0	0	0.01	0.01	0.02	0.03	7.6	a.Embryo_E4_a.cRPKM
CD03520	0.958617	CD03520	0.01	0	0.26	0.73	5.16	21.12	0.01	0	0	0	0.01	0.01	0.02	0.03	21.12	a.Female_Gonad_a.cRPKM
CD03521	1	CD03521	0.01	0.06	0.03	0	17.43	0.32	0.01	0.05	0.11	0.05	0.01	0.01	0.5	0.03	17.43	a.Embryo_E4_a.cRPKM
CD03523	0.874505	CD03523	0.01	1.56	5.78	0.64	0.14	9.5	0.53	2.14	0	0.52	0.01	0.01	0.74	2.04	9.5	a.Female_Gonad_a.cRPKM
CD03524	0.821393	CD03524	0.85	8.47	0	0.31	0	0.22	2.36	9.93	0	0.76	4.51	2.29	0.02	0.03	9.93	a.Gills_a.cRPKM
CD03525	0.816729	CD03525	0.01	1.96	2.39	0.05	2.95	3.82	0.34	0.25	0.41	0.19	1.16	0.01	0.02	1.52	3.82	a.Female_Gonad_a.cRPKM
CD03526	0.841682	CD03526	0.65	0.04	0.03	24.06	0.24	25.79	31.05	0.07	755.7	0.06	0.01	3022.9	0.02	0.03	3022.9	a.MalpigTubes_Fem_Subimago_a.cRPKM
CD03527	0.923337	CD03527	0.01	2.33	4.05	1.73	0.3	0	0.01	0	0	0.46	0.01	0.01	0.02	0.03	4.05	a.Embryo_day6_a.cRPKM
CD03531	0.865095	CD03531	0.44	0.56	0.1	0.13	0.25	0.21	2.08	1.73	0.33	0.57	1.71	0.38	1.09	2.96	2.96	a.Wing_Pad_a.cRPKM
CD03534	0.825195	CD03534	0.44	0.31	0.16	0.15	0.81	0.14	1.55	1.14	4.92	0.68	1.1	3.99	1.32	3.65	4.92	a.Gut_Fem_LastNymph_a.cRPKM
CD03537	0.844387	CD03537	5.65	1.92	0.47	2.37	0.3	0.03	1.96	0.1	0.62	1.11	7.31	0.62	0.32	0.31	7.31	a.Male_Head_a.cRPKM
CD03546	0.971926	CD03546	0.26	0.08	3.13	0.42	2.09	171.79	0.12	0.33	0.28	0.1	0.23	0.38	0.5	0.03	171.79	a.Female_Gonad_a.cRPKM
CD03553	1	CD03553	0.21	0.38	0	0.01	0.01	0.1	0.23	0.19	0.06	22	0.51	0.19	0.24	0.38	22	a.Male_Gonad_a.cRPKM
CD03555	0.926796	CD03555	0.18	0.15	3.5	3.73	0.06	0	0.01	0	0.44	0.06	0.01	0.01	0.02	0.03	3.73	a.Embryo_E14_a.cRPKM
CD03568	0.887097	CD03568	3.83	0.3	0.43	41.87	0.51	0.03	0.86	0.62	8.56	0.05	1.32	5.55	0.02	0.03	41.87	a.Embryo_E14_a.cRPKM
CD03578	0.963822	CD03578	0.89	6.46	1.73	1.39	0.05	0.12	0.23	0.05	0.22	0.27	0.26	0.68	0.32	0.03	6.46	a.Embryo_day10_a.cRPKM
CD03579	0.82469	CD03579	23.98	0.55	0.63	0.26	0.27	0.1	2.51	2.89	12.13	0.59	1.75	4.72	0.69	1.92	23.98	a.Brain_Fem_Subimago_a.cRPKM
CD03597	0.826893	CD03597	1.51	0.72	3.93	0.97	1.9	0.1	0.74	3.8	10.81	0.17	0.82	4.95	0.02	0.03	10.81	a.Gut_Fem_LastNymph_a.cRPKM
CD03599	0.92859	CD03599	0.01	5.73	0	17.29	0.04	0.16	0.01	0	0	0	0.01	0.01	0.02	2.46	17.29	a.Embryo_E14_a.cRPKM
CD03601	0.834294	CD03601	0.44	13.85	7.09	3.89	10.43	0.11	0.86	0.05	0.14	0.82	0.6	0.01	0.77	0.31	13.85	a.Embryo_day10_a.cRPKM
CD03602	0.855649	CD03602	1.69	14.41	10.36	2.59	0.84	1.5	1.66	0	0	0.15	1.26	0.01	1.05	0.03	14.41	a.Embryo_day10_a.cRPKM
CD03604	0.831481	CD03604	1.93	1.14	0.81	1.17	1.48	1.45	13.6	1.65	5.83	0.52	2.02	63	2.8	2.14	63	a.MalpigTubes_Fem_Subimago_a.cRPKM
CD03611	0.935129	CD03611	0.01	0	9.83	0	15.03	0	0.01	0	0	0	0.01	0.01	0.02	0.03	15.03	a.Embryo_E4_a.cRPKM
CD03623	0.839441	CD03623	0.01	1.02	0.28	4.22	0.13	0.16	4.19	0.8	11.32	0.12	0.18	6.86	0.47	1.28	11.32	a.Gut_Fem_LastNymph_a.cRPKM
CD03628	0.859075	CD03628	1.44	0.09	0	59.41	1.33	7.25	30.01	0	380.62	0.07	0.28	6409.19	0.02	0.03	6409.19	a.MalpigTubes_Fem_Subimago_a.cRPKM
CD03630	0.847208	CD03630	2.91	0.39	0	1.3	0	0.28	0.23	53.58	4.22	4.43	0.01	0.96	17.16	2.24	53.58	a.Gills_a.cRPKM
CD03634	1	CD03634	0.16	0.1	0.48	0.11	3.57	0.44	0.11	0.05	0.28	0.07	0.01	0.01	0.02	0.03	3.57	a.Embryo_E4_a.cRPKM
CD03639	0.96315	CD03639	0.01	0.69	4.58	0.17	3.29	287.86	0.01	0.48	0	0	0.01	0.01	0.02	0.03	287.86	a.Female_Gonad_a.cRPKM
CD03643	0.947779	CD03643	0.01	0.46	5.32	0.03	11.73	0.1	0.01	0	0	0	0.01	0.01	0.02	0.03	11.73	a.Embryo_E4_a.cRPKM
CD03645	0.855826	CD03645	0.01	0.67	8.77	1.46	5.16	0	0.01	0	7.77	0	0.01	0.01	0.02	0.03	8.77	a.Embryo_day6_a.cRPKM
CD03646	1	CD03646	0.01	0	0	0.05	0	6.31	0.01	0	0.76	0	0.01	0.01	0.02	0.03	6.31	a.Female_Gonad_a.cRPKM
CD03649	1	CD03649	0.01	0.07	0.06	0.03	0	1.33	0.01	0	0.88	0	0.01	0.01	0.02	0.03	1.33	a.Female_Gonad_a.cRPKM
CD03652	1	CD03652	0.01	0.03	0	0.39	0.02	0.77	0.01	1.79	0.19	0.11	0.12	0.29	0.02	0.03	1.79	a.Gills_a.cRPKM
CD03653	0.984283	CD03653	0.01	1.33	0	0.63	0	0	0.12	0.31	0.5	0.2	0.23	0.01	0.39	1.06	1.33	a.Embryo_day10_a.cRPKM
CD03655	0.988884	CD03655	0.01	0.98	0.04	0.22	0.04	0	0.22	0.59	0.6	3.74	0.42	0.01	0.02	1.21	3.74	a.Male_Gonad_a.cRPKM
CD03657	0.810395	CD03657	0.75	0	0.05	0.02	0.02	21.81	4.88	8.97	0	148.06	14.09	0.26	359.42	0.03	359.42	a.Muscle_a.cRPKM
CD03664	0.84003	CD03664	1.09	0.14	0.02	29.94	0.01	1.64	0.46	11.34	0	71.32	0.3	0.01	169.6	0.65	169.6	a.Muscle_a.cRPKM
CD03667	1	CD03667	0.01	0.47	0.05	0.62	0.36	0	0.27	0.12	16	0.05	0.18	0.16	0.02	0.03	16	a.Gut_Fem_LastNymph_a.cRPKM
CD03671	0.839084	CD03671	0.01	4.17	6.09	7.25	0.24	12.1	0.2	0.05	0.25	0.05	0.14	0.01	0.32	0.38	12.1	a.Female_Gonad_a.cRPKM
CD03677	0.854312	CD03677	0.26	0.31	0	0.39	0.01	0.03	0.36	0.67	2.36	0.31	0.01	2.88	1.54	2.04	2.88	a.MalpigTubes_Fem_Subimago_a.cRPKM
CD03678	0.981472	CD03678	0.95	0	0.03	0.76	0	0.04	0.75	9.97	0.07	0.96	1.74	0.19	0.74	0.03	9.97	a.Gills_a.cRPKM
CD03680	1	CD03680	0.8	0.03	0	0.19	0	0.01	0.64	0.88	0.25	0.13	1.32	0.8	0.36	0.31	1.32	a.Male_Head_a.cRPKM
CD03685	1	CD03685	0.01	0.15	0	0	0.03	0	0.31	0	0	0.18	0.01	0.01	0.02	2.3	2.3	a.Wing_Pad_a.cRPKM
CD03686	0.952572	CD03686	0.34	0.1	0.03	0	0.11	23.87	0.39	0.16	0.11	6.8	1.04	0.01	0.26	0.03	23.87	a.Female_Gonad_a.cRPKM
CD03687	0.965082	CD03687	0.01	0	0	0.82	0	0.12	0.01	5.68	0	0.69	0.98	0.01	2.2	0.03	5.68	a.Gills_a.cRPKM
CD03691	1	CD03691	0.01	0.25	0.26	0.21	0.03	0.06	0.27	0	0.6	0	0.01	1.2	0.02	0.03	1.2	a.MalpigTubes_Fem_Subimago_a.cRPKM
CD03693	0.864918	CD03693	0.18	1.3	0	17.43	0.05	3.7	34.59	0	546.2	0.13	16.75	1.32	0.02	0.03	546.2	a.Gut_Fem_LastNymph_a.cRPKM
CD03696	0.885383	CD03696	27.54	0.08	0.03	0.59	0.03	0.01	12.95	0.43	0	0.44	8.37	1.29	0.69	0.74	27.54	a.Brain_Fem_Subimago_a.cRPKM
CD03702	1	CD03702	0.74	0.31	0.05	0.66	0.05	0.03	0.42	1.42	0.16	0.75	0.54	0.16	0.5	0.03	1.42	a.Gills_a.cRPKM
CD03705	0.855321	CD03705	2.09	1.8	0.23	0.68	0.28	0.13	1.42	0.96	1.78	42.92	3.14	2.51	6.04	2.6	42.92	a.Male_Gonad_a.cRPKM
CD03707	0.905464	CD03707	0.88	0.74	0.38	0.07	0.14	0	1.33	0.3	1.13	0.16	0.71	1.44	2.2	3.56	3.56	a.Wing_Pad_a.cRPKM
CD03708	0.938175	CD03708	0.21	1.43	0.05	0.76	0.02	0	0.82	0	10.93	0	0.18	4.78	0.02	0.56	10.93	a.Gut_Fem_LastNymph_a.cRPKM
CD03712	1	CD03712	0.01	0.3	0.75	0.07	0.66	22.73	0.33	0.07	0.19	0.76	0.3	0.19	0.02	0.03	22.73	a.Female_Gonad_a.cRPKM
CD03715	0.864264	CD03715	0.01	1.41	0.06	1.41	0.26	0.92	0.41	38.55	0.09	15.68	0.93	0.19	6.91	2.92	38.55	a.Gills_a.cRPKM
CD03716	1	CD03716	0.01	0.7	1.99	0.04	0.24	0	0.01	0.07	0.09	0	0.44	0.01	0.02	0.03	1.99	a.Embryo_day6_a.cRPKM
CD03718	0.991362	CD03718	0.01	0.89	1.28	9.01	0.3	0.27	0.53	0.08	0.56	0.9	0.01	0.01	0.02	0.03	9.01	a.Embryo_E14_a.cRPKM
CD03719	0.838146	CD03719	1.89	0.25	0.05	7.38	0.02	7.51	0.01	48.38	0.25	5.99	0.01	0.01	5.27	1.06	48.38	a.Gills_a.cRPKM
CD03721	0.999663	CD03721	0.58	0	0.05	0.93	0	0.02	0.11	9.7	0.14	1.01	0.3	0.01	0.54	0.46	9.7	a.Gills_a.cRPKM
CD03724	0.910219	CD03724	1.28	3.09	0.73	5.64	0.18	0.02	0.11	14.3	0.16	0.33	0.01	0.01	0.26	0.03	14.3	a.Gills_a.cRPKM
CD03726	0.919182	CD03726	0.95	0	0	3.59	0.01	0.11	0.27	13.11	0	2.08	0.01	0.01	2	0.56	13.11	a.Gills_a.cRPKM
CD03728	0.87389	CD03728	0.01	0.09	0	7.72	0.05	0.57	11.16	0.08	10.48	0.16	0.26	63.51	0.02	0.56	63.51	a.MalpigTubes_Fem_Subimago_a.cRPKM
CD03732	1	CD03732	0.21	0	0.04	0.08	0.03	0.07	0.01	7.99	0.39	0.85	0.25	0.01	0.43	0.03	7.99	a.Gills_a.cRPKM
CD03733	0.921754	CD03733	0.01	0.16	0.27	5.78	0.56	0.03	6.4	0.16	196.27	0	0.23	5.81	0.02	0.03	196.27	a.Gut_Fem_LastNymph_a.cRPKM
CD03734	0.969292	CD03734	0.53	0.05	0	1.05	0	0.02	0.58	1.13	0	0	0.01	0.01	0.43	0.03	1.13	a.Gills_a.cRPKM
CD03735	0.886387	CD03735	0.21	1.8	0	19.1	0.03	0.36	0.22	73.76	0	5.96	0.54	0.01	2.8	0.98	73.76	a.Gills_a.cRPKM
CD03736	1	CD03736	0.36	0.3	0	5.91	0	0.02	0.36	0.53	0.09	0	0.32	0.01	0.02	0.03	5.91	a.Embryo_E14_a.cRPKM
CD03739	1	CD03739	0.01	0.12	0	0.04	0.01	0	0.01	0	0	0.32	0.23	0.29	4	0.74	4	a.Muscle_a.cRPKM
CD03742	0.956742	CD03742	0.7	0.48	0.28	0.21	1.55	2.18	0.01	0.5	0.09	0.39	0.6	0.01	0.32	0.74	2.18	a.Female_Gonad_a.cRPKM
CD03743	0.962367	CD03743	2.99	0	0	25.15	0	0	1.62	0	0	0	0.4	0.01	0.02	0.03	25.15	a.Embryo_E14_a.cRPKM
CD03744	0.914714	CD03744	1.56	0	0	6.18	0	0.27	0.14	36.66	0	2.87	0.16	0.01	1.96	0.03	36.66	a.Gills_a.cRPKM
CD03745	0.868561	CD03745	1.15	0.05	0.07	33.15	0.23	4.18	4.29	0.39	1164.44	1.66	2.5	9.88	2.69	2.3	1164.44	a.Gut_Fem_LastNymph_a.cRPKM
CD03746	0.884618	CD03746	0.78	3.8	0	394.53	0.05	0.12	0.12	412.67	1.28	0.66	0.14	2.44	1.79	0.03	412.67	a.Gills_a.cRPKM
CD03750	0.97642	CD03750	0.28	0.22	0	1.06	0	1.52	0.01	4.74	0	0.33	0.01	0.33	0.66	0.03	4.74	a.Gills_a.cRPKM
CD03752	0.943876	CD03752	0.26	0.42	1.81	0.15	2.3	91.35	0.18	0.31	2.89	0.63	0.38	0.52	0.5	2.24	91.35	a.Female_Gonad_a.cRPKM
CD03757	1	CD03757	0.01	0.17	0	0.02	0.15	22.19	0.01	0	0	0	0.01	0.01	0.02	0.03	22.19	a.Female_Gonad_a.cRPKM
CD03758	1	CD03758	1.21	0.39	0	0.18	0	0	0.45	0	0	0.27	0.01	0.01	0.02	0.03	1.21	a.Brain_Fem_Subimago_a.cRPKM
CD03764	0.876865	CD03764	0.91	0.07	0.15	0.25	3.8	0.16	1.93	0.75	2.12	1.77	1.21	1.64	12.17	0.46	12.17	a.Muscle_a.cRPKM
CD03765	0.862393	CD03765	3.01	0.48	0.16	1.06	0.33	0.39	2.32	1.44	0	4.15	11.16	0.01	39.28	1.44	39.28	a.Muscle_a.cRPKM
CD03767	1	CD03767	0.73	0.11	0.12	0	0.03	0	0.42	0	0	0.36	0.32	2.13	0.02	0.03	2.13	a.MalpigTubes_Fem_Subimago_a.cRPKM
CD03769	0.972654	CD03769	0.01	0	0	0.01	0.02	0.05	0.01	0.1	0	358.13	0.01	0.01	8.09	0.03	358.13	a.Male_Gonad_a.cRPKM
CD03770	0.9587	CD03770	1.16	0.19	0.1	0.42	0.15	0.25	0.14	0.11	1.94	0.23	0.46	4.53	0.92	0.03	4.53	a.MalpigTubes_Fem_Subimago_a.cRPKM
CD03771	0.939362	CD03771	0.21	0.16	0.03	55.62	0.01	0.03	0.11	0	14.31	0.16	0.12	1.66	0.26	0.03	55.62	a.Embryo_E14_a.cRPKM
CD03777	0.929384	CD03777	0.58	0	0	0.72	0	0.06	0.01	0	58.54	0.08	0.21	41.93	0.02	0.03	58.54	a.Gut_Fem_LastNymph_a.cRPKM
CD03778	0.930526	CD03778	0.01	2.18	0.84	2.37	0	0.01	0.01	0.08	0.14	0	0.01	0.01	0.02	0.03	2.37	a.Embryo_E14_a.cRPKM
CD03779	0.941904	CD03779	5.01	0.12	0	0.03	0	0	0.01	0	17.13	0.1	0.34	363.25	0.02	0.03	363.25	a.MalpigTubes_Fem_Subimago_a.cRPKM
CD03782	0.866542	CD03782	2.72	0	0	32.21	0.13	0	8.01	2.07	0.47	1.54	3.44	0.71	0.02	1.73	32.21	a.Embryo_E14_a.cRPKM
CD03784	0.958035	CD03784	1.6	0	0	0.26	0.02	0	0.01	0	7.41	0	0.01	93.02	0.02	0.03	93.02	a.MalpigTubes_Fem_Subimago_a.cRPKM
CD03786	0.87923	CD03786	5.29	0.21	0.04	0.61	0	0.35	0.72	1.69	115.82	8.92	0.59	335.56	0.43	0.03	335.56	a.MalpigTubes_Fem_Subimago_a.cRPKM
CD03788	0.859598	CD03788	2.01	0	0.44	21.12	0.13	0.18	0.45	26.35	0	3.26	0.78	2.03	1.09	1.28	26.35	a.Gills_a.cRPKM
CD03790	1	CD03790	0.21	0.09	0.31	0.01	7.4	0.06	0.14	0.07	0.19	0.37	0.36	0.16	0.24	0.31	7.4	a.Embryo_E4_a.cRPKM
CD03791	0.96106	CD03791	0.58	0.11	0.4	0.11	0.01	0	0.01	0	5.1	0	0.01	24.99	0.02	0.03	24.99	a.MalpigTubes_Fem_Subimago_a.cRPKM
CD03792	0.956224	CD03792	0.68	0.05	0	0.2	0.03	0	0.01	0	6.41	0	0.01	26.17	0.02	0.03	26.17	a.MalpigTubes_Fem_Subimago_a.cRPKM
CD03793	0.949338	CD03793	0.67	0.2	0.1	0.51	0	0.05	0.01	0	10.05	0	0.01	33.24	0.02	0.03	33.24	a.MalpigTubes_Fem_Subimago_a.cRPKM
CD03795	0.92665	CD03795	1.49	0.47	0.26	1.19	0.11	0.01	0.01	0	27	0	0.28	57.8	0.02	0.03	57.8	a.MalpigTubes_Fem_Subimago_a.cRPKM
CD03796	1	CD03796	0.01	0	0	0	0.02	0	0.01	0	0.28	1.51	0.01	0.45	0.02	0.03	1.51	a.Male_Gonad_a.cRPKM
CD03797	1	CD03797	0.01	0.31	0	0.3	0.01	0.03	0.27	0.37	0	0.06	0.4	0.41	0.02	1.21	1.21	a.Wing_Pad_a.cRPKM
CD03800	0.837235	CD03800	0.18	177.4	84.06	85.63	7.97	0.02	0.01	0.07	0	0.06	0.38	0.01	0.02	0.56	177.4	a.Embryo_day10_a.cRPKM
CD03801	0.947966	CD03801	1.47	0.07	0	0.19	0	0	0.01	0	9.44	0	0.01	48.83	0.02	0.03	48.83	a.MalpigTubes_Fem_Subimago_a.cRPKM
CD03803	0.990588	CD03803	0.01	0	0	0	0	0	0.01	1.06	1.61	0	0.01	0.01	0.02	0.03	1.61	a.Gut_Fem_LastNymph_a.cRPKM
CD03809	0.923599	CD03809	0.23	0.51	0.04	0.38	0.08	0.32	2.46	0.28	3.68	0.23	0.74	9.19	0.43	0.31	9.19	a.MalpigTubes_Fem_Subimago_a.cRPKM
CD03830	0.89617	CD03830	0.16	1.33	0.03	0.95	0.02	0.02	1.23	0.43	1.44	0.16	0.26	0.52	0.43	0.38	1.44	a.Gut_Fem_LastNymph_a.cRPKM
CD03834	0.909751	CD03834	0.68	4.18	0.23	1.31	0.03	0.05	0.29	0.08	0.07	4.26	0.59	0.01	0.02	0.38	4.26	a.Male_Gonad_a.cRPKM
CD03836	0.814867	CD03836	0.67	0.26	0.19	4.43	0	0.13	2.43	4.3	0.81	0.37	7.03	2.36	0.63	0.65	7.03	a.Male_Head_a.cRPKM
CD03839	0.999366	CD03839	0.26	1.03	0.08	36.17	0.01	0	0.01	0	0.36	0.15	0.26	0.01	0.32	0.03	36.17	a.Embryo_E14_a.cRPKM
CD03840	0.977754	CD03840	0.01	0	0.92	0.14	2.43	0	0.89	0.91	0	46.61	1.25	0.01	0.02	0.03	46.61	a.Male_Gonad_a.cRPKM
CD03841	0.884341	CD03841	0.01	0.55	10.6	0.18	28.7	14.68	0.34	0.27	0	0	0.01	0.01	0.02	0.03	28.7	a.Embryo_E4_a.cRPKM
CD03845	1	CD03845	0.01	0	0	0	0.09	1.66	0.01	0	0	0	0.01	0.01	0.02	0.03	1.66	a.Female_Gonad_a.cRPKM
CD03847	1	CD03847	0.01	0.03	0.58	0.08	0.42	55.34	0.01	0.28	0	0.43	0.01	0.01	0.02	0.03	55.34	a.Female_Gonad_a.cRPKM
CD03848	1	CD03848	0.01	0	0.76	0.04	0.02	35.06	0.12	0.07	0.33	0.06	0.01	0.19	0.02	0.03	35.06	a.Female_Gonad_a.cRPKM
CD03849	1	CD03849	0.01	0	0	0	0	63.63	0.01	0	0	0	0.01	0.01	0.02	0.03	63.63	a.Female_Gonad_a.cRPKM
CD03851	0.988184	CD03851	0.01	0	0.79	0.02	8.14	1.38	0.01	0	0	0	0.01	0.01	0.02	0.03	8.14	a.Embryo_E4_a.cRPKM
CD03852	0.85369	CD03852	0.01	0.07	0.19	0.39	5.03	0.21	0.18	6.38	0.44	2.28	0.01	0.29	2.96	0.74	6.38	a.Gills_a.cRPKM
CD03853	1	CD03853	0.01	0	0	0	1.18	0	0.01	0	0	0	0.01	0.01	0.02	0.03	1.18	a.Embryo_E4_a.cRPKM
CD03854	1	CD03854	0.01	0	0	0	0	1.63	0.01	0	0	0	0.01	0.01	0.02	0.03	1.63	a.Female_Gonad_a.cRPKM
CD03855	1	CD03855	0.01	0	0.07	0	92.21	0.13	0.01	0	0	0	0.01	0.01	0.02	0.03	92.21	a.Embryo_E4_a.cRPKM
CD03856	1	CD03856	0.01	0	0	0	0	3.42	0.01	0	0	0	0.01	0.01	0.02	0.03	3.42	a.Female_Gonad_a.cRPKM
CD03858	1	CD03858	0.01	0	0.52	0.14	0	13.4	0.01	0	0	0	0.01	0.01	0.02	0.03	13.4	a.Female_Gonad_a.cRPKM
CD03859	1	CD03859	0.01	0	0	0.15	2.71	0.12	0.01	0	0	0	0.01	0.01	0.02	0.03	2.71	a.Embryo_E4_a.cRPKM
CD03860	1	CD03860	0.01	0	0	0	10.17	0.07	0.01	0	0	0	0.01	0.01	0.02	0.03	10.17	a.Embryo_E4_a.cRPKM
CD03861	1	CD03861	0.01	0	0	0	0	2.3	0.01	0	0	0	0.01	0.01	0.02	0.03	2.3	a.Female_Gonad_a.cRPKM
CD03862	0.988293	CD03862	0.01	1.58	0.13	0.11	20.2	0.38	0.01	0.07	0	0	0.01	0.14	0.02	0.03	20.2	a.Embryo_E4_a.cRPKM
CD03863	0.9888	CD03863	0.01	0	0	0	1.25	4.63	0.01	0	0	0	0.01	0.01	0.02	0.03	4.63	a.Female_Gonad_a.cRPKM
CD03865	1	CD03865	0.01	0	0.23	0.02	0.04	7.42	0.01	0	0	0	0.01	0.01	0.02	0.03	7.42	a.Female_Gonad_a.cRPKM
CD03866	0.833094	CD03866	18.19	2.21	0.09	1.06	0.12	0.05	17.47	0.41	0.22	0.78	13.23	0.41	0.84	0.03	18.19	a.Brain_Fem_Subimago_a.cRPKM
CD03867	1	CD03867	0.14	0.33	0.21	1.94	0.01	0.09	0.11	0	0.5	0.37	0.01	0.19	0.02	0.03	1.94	a.Embryo_E14_a.cRPKM
CD03868	1	CD03868	0.01	0	0	0	0	0	0.01	103.43	0	0	0.01	0.01	0.02	0.03	103.43	a.Gills_a.cRPKM
CD03870	1	CD03870	0.01	0	0	0.02	0.02	8.06	0.01	0	0	0	0.01	0.01	0.02	0.03	8.06	a.Female_Gonad_a.cRPKM
CD03871	0.993434	CD03871	0.01	0	1.26	0.13	1.11	50.91	0.01	0.12	0.09	0.07	0.01	0.33	0.26	0.03	50.91	a.Female_Gonad_a.cRPKM
CD03873	1	CD03873	0.01	0	0	0	0	0	0.01	491.72	0	0.51	0.01	0.01	0.02	0.03	491.72	a.Gills_a.cRPKM
CD03875	0.922498	CD03875	0.14	1.52	0.48	0.05	8.73	13.92	0.12	0.14	1.07	0.15	0.01	0.01	0.47	0.31	13.92	a.Female_Gonad_a.cRPKM
CD03885	0.914361	CD03885	0.01	1.41	9.07	0.34	4.55	0.78	1.5	0	0	1.21	0.01	0.01	0.02	0.03	9.07	a.Embryo_day6_a.cRPKM
CD03904	0.825367	CD03904	1.71	0.08	0.4	0.01	0.14	1.86	0.16	15.5	7.12	1.11	1.4	1.6	3.29	2.72	15.5	a.Gills_a.cRPKM
CD03905	1	CD03905	0.01	0	0	0	0.07	0	0.01	1.19	0.71	0	0.01	0.01	0.02	0.03	1.19	a.Gills_a.cRPKM
CD03906	1	CD03906	0.01	0	0	0	0.01	0.12	0.01	1.02	0.33	0.11	0.01	0.01	0.02	0.46	1.02	a.Gills_a.cRPKM
CD03907	0.94	CD03907	0.49	0	0.19	0.01	0.05	0.09	0.36	0.28	1.17	0.21	0.89	1.62	2.27	0.98	2.27	a.Muscle_a.cRPKM
CD03909	1	CD03909	0.01	0	0	0.08	0	0	0.01	0	0.71	59.14	0.01	0.01	0.02	0.03	59.14	a.Male_Gonad_a.cRPKM
CD03910	0.956615	CD03910	0.01	0.86	0	2.43	0	0.52	0.63	0	1.65	0	0.01	0.01	0.02	0.03	2.43	a.Embryo_E14_a.cRPKM
CD03912	0.945655	CD03912	0.01	0.81	0	3.4	0.12	0.77	0.46	0	7.06	0	0.01	1.17	0.02	0.03	7.06	a.Gut_Fem_LastNymph_a.cRPKM
CD03913	0.857594	CD03913	7.5	0.05	0.05	0.56	0.69	0.06	0.86	1.04	1.85	3.7	1	2.04	12.6	0.65	12.6	a.Muscle_a.cRPKM
CD03914	0.897644	CD03914	0.23	0.42	17.99	0.02	18.97	2.79	0.01	0.05	0.07	0.05	0.01	0.01	0.32	0.03	18.97	a.Embryo_E4_a.cRPKM
CD03916	0.906255	CD03916	0.01	0.61	1.85	0.02	2.49	4.48	0.49	0	0.97	0.3	0.85	0.59	0.02	1.35	4.48	a.Female_Gonad_a.cRPKM
CD03917	1	CD03917	0.01	0.23	0	0.07	0.19	1.46	0.01	0	0.28	0	0.01	0.01	0.02	0.03	1.46	a.Female_Gonad_a.cRPKM
CD03918	0.910941	CD03918	0.01	0.05	2.5	0.2	73.76	58.15	0.01	0.14	0.11	0.52	0.01	0.52	0.77	0.03	73.76	a.Embryo_E4_a.cRPKM
CD03925	1	CD03925	0.51	0.2	0	0.26	0.05	1.37	0.59	0.55	0	0.81	0.8	0.01	0.02	0.03	1.37	a.Female_Gonad_a.cRPKM
CD03930	0.915877	CD03930	1.67	0.1	0	0.12	0.03	0.01	0.11	0.27	117.53	0.13	0.25	124.92	0.02	0.03	124.92	a.MalpigTubes_Fem_Subimago_a.cRPKM
CD03936	0.827731	CD03936	4.53	0.05	1.95	0	3.35	3.1	21.47	0	0	54.07	0.18	0.91	3.86	0.56	54.07	a.Male_Gonad_a.cRPKM
CD03937	0.804106	CD03937	229.2	0.04	0.03	0.1	0.01	0.09	0.11	2.55	1.56	56.89	0.16	24.13	187.64	0.65	229.2	a.Brain_Fem_Subimago_a.cRPKM
CD03938	0.896522	CD03938	9.14	0.03	0.14	0.19	0.29	0.34	0.16	0.39	0.47	65.25	0.11	3.09	267.6	0.9	267.6	a.Muscle_a.cRPKM
CD03940	0.874389	CD03940	0.53	0	0	0.1	0.01	2.79	0.62	0.22	0	558.22	1.8	0.01	572.93	11.38	572.93	a.Muscle_a.cRPKM
CD03942	0.809283	CD03942	34.21	0	0.13	4.05	0.76	4.68	0.46	1.91	4.05	337.19	0.36	12.1	888.79	0.03	888.79	a.Muscle_a.cRPKM
CD03945	1	CD03945	0.01	0.14	0.37	0.02	0.08	0.03	0.41	0.16	0.16	0.1	0.56	1.17	0.02	0.74	1.17	a.MalpigTubes_Fem_Subimago_a.cRPKM
CD03947	0.955141	CD03947	0.51	0.1	0.05	0.01	0.05	0.02	0.23	2.97	0.25	114.8	1.01	0.41	1.28	4.14	114.8	a.Male_Gonad_a.cRPKM
CD03950	0.833011	CD03950	8.41	0	0.09	12.03	3.07	3.59	1.44	0.53	0.66	383.12	0.63	0.96	780.53	3.09	780.53	a.Muscle_a.cRPKM
CD03953	1	CD03953	0.01	0.55	0	0	0.03	0.06	0.01	0.39	0.33	0	0.62	0.01	1.13	0.03	1.13	a.Muscle_a.cRPKM
CD03954	0.821742	CD03954	34.26	0	0	3.31	0.24	0.84	2.09	0.53	2.02	141.15	2.26	3.81	418.11	2.04	418.11	a.Muscle_a.cRPKM
CD03958	0.895391	CD03958	3.87	0	0	2.55	0	0	0.2	0.23	0.56	0.18	0.56	0.33	2.47	0.03	3.87	a.Brain_Fem_Subimago_a.cRPKM
CD03959	0.942407	CD03959	0.53	0.21	1.58	0.15	0.3	35.73	0.54	1.98	0.28	0.16	0.57	0.19	0.95	4.65	35.73	a.Female_Gonad_a.cRPKM
CD03964	0.840185	CD03964	0.46	1.06	0	90.25	0	1.21	0.62	1.38	0.19	20.53	1.05	0.01	53.49	5.66	90.25	a.Embryo_E14_a.cRPKM
CD03966	0.910158	CD03966	4.3	0	0.03	0	0.01	0.33	14.85	0.19	12597.9	0.06	0.32	340.35	2.83	0.98	12597.9	a.Gut_Fem_LastNymph_a.cRPKM
CD03967	1	CD03967	0.26	0.35	0.59	0.03	0.47	0.03	0.54	0.37	0.22	0.22	0.28	1.44	0.84	0.56	1.44	a.MalpigTubes_Fem_Subimago_a.cRPKM
CD03968	0.899502	CD03968	0.21	0.19	1.61	3.76	1.5	3.64	2.41	0.17	0	154.22	1.32	0.33	6.87	0.56	154.22	a.Male_Gonad_a.cRPKM
CD03969	0.953348	CD03969	0.21	1.24	0.03	0.18	0.05	0.03	0.16	1.29	0.33	1.38	0.16	0.49	0.26	3.69	3.69	a.Wing_Pad_a.cRPKM
CD03970	0.89578	CD03970	0.18	1.57	0.13	0.55	0.05	0.01	0.01	3.37	0.81	0.24	0.25	0.56	0.54	3.42	3.42	a.Wing_Pad_a.cRPKM
CD03971	0.93837	CD03971	0.01	0.27	0	1.94	0	0	0.01	0	2.89	0	0.01	10.35	1.16	0.03	10.35	a.MalpigTubes_Fem_Subimago_a.cRPKM
CD03973	0.824262	CD03973	0.96	32.48	3.93	10.34	0.05	0.07	0.23	10.25	0	0.53	0.01	0.41	0.88	6.82	32.48	a.Embryo_day10_a.cRPKM
CD03975	0.925215	CD03975	1.89	0	0.09	0	0.01	0	6.2	0	9171.13	0	0.26	111.44	5.45	0.03	9171.13	a.Gut_Fem_LastNymph_a.cRPKM
CD03976	0.948257	CD03976	1.11	0	0	0.55	0	0.14	1.66	0.12	4383.69	0.21	0.38	152.86	0.66	0.03	4383.69	a.Gut_Fem_LastNymph_a.cRPKM
CD03978	0.886693	CD03978	3.82	0	0.12	0.72	0.05	0.89	1.35	2.89	0.3	2.24	1.42	0.85	26.61	2.65	26.61	a.Muscle_a.cRPKM
CD03982	0.968235	CD03982	0.01	0.81	0.13	0.13	0.07	0.06	0.01	0.58	0.33	48.33	0.23	0.45	0.02	4.96	48.33	a.Male_Gonad_a.cRPKM
CD03983	0.968045	CD03983	0.01	0	0.07	0.03	0	0.03	0.01	0	0.19	2.72	0.01	0.01	11.12	0.03	11.12	a.Muscle_a.cRPKM
CD03985	0.833417	CD03985	1.08	1.15	0.57	0.29	0.35	0.81	1.24	1.43	8.7	1.53	0.94	5.58	1.54	3.74	8.7	a.Gut_Fem_LastNymph_a.cRPKM
CD03986	0.985507	CD03986	0.16	2.11	0.03	52.62	0.04	0	0.14	0.59	0.16	0.05	0.18	0.01	0.29	0.03	52.62	a.Embryo_E14_a.cRPKM
CD03991	0.813876	CD03991	1.92	1.78	0	6.02	0.07	5.79	1.72	4.57	1.8	227.31	1.38	0.01	178.95	1.21	227.31	a.Male_Gonad_a.cRPKM
CD03996	0.841301	CD03996	0.01	1.1	15.96	0.39	15.19	19.28	0.48	1.68	0.44	0.5	0.63	0.93	0.81	0.03	19.28	a.Female_Gonad_a.cRPKM
CD04000	1	CD04000	0.01	0	0	0	0.05	0	0.01	0	0.62	92.37	0.01	0.29	0.02	0.03	92.37	a.Male_Gonad_a.cRPKM
CD04002	0.884738	CD04002	1.41	0.54	0.93	0.42	0.62	0.47	1.48	0.81	2.64	0.14	2	0.45	0.02	4.96	4.96	a.Wing_Pad_a.cRPKM
CD04005	0.970892	CD04005	0.16	0.17	0.11	0.05	1.96	0.06	0.14	1.29	0.68	0.16	0.46	0.23	0.29	0.98	1.96	a.Embryo_E4_a.cRPKM
CD04006	0.963314	CD04006	0.16	3.25	0.06	0.21	0.02	0.03	0.54	0.99	0.33	0.25	0.51	1.29	1.36	0.82	3.25	a.Embryo_day10_a.cRPKM
CD04007	0.846058	CD04007	0.18	0.48	8.61	0.18	3.26	10.65	0.53	1.49	0.6	0.47	0.46	0.68	0.39	2.72	10.65	a.Female_Gonad_a.cRPKM
CD04013	0.929082	CD04013	0.01	0	8.01	0.03	62.74	5.67	0.01	0	0	0.25	0.01	0.01	0.02	0.03	62.74	a.Embryo_E4_a.cRPKM
CD04014	0.991549	CD04014	0.01	0	1.28	0.08	0.17	9.46	0.01	0	0	0	0.01	0.01	0.02	0.03	9.46	a.Female_Gonad_a.cRPKM
CD04015	0.929006	CD04015	0.01	0.25	13.85	0.04	11.31	0.36	0.01	0	0	0	0.01	0.01	0.02	0.03	13.85	a.Embryo_day6_a.cRPKM
CD04016	1	CD04016	0.01	0	0.25	0	0.43	3.68	0.01	0	0	0	0.01	0.01	0.02	0.03	3.68	a.Female_Gonad_a.cRPKM
CD04017	0.913457	CD04017	0.01	0.11	5.84	0.14	6.97	26.96	0.01	0.05	0.06	0.05	0.01	0.19	0.24	0.03	26.96	a.Female_Gonad_a.cRPKM
CD04018	0.929308	CD04018	0.01	0.22	3.66	0.12	3.78	17.44	0.01	0	0	0.06	0.01	0.01	0.02	0.03	17.44	a.Female_Gonad_a.cRPKM
CD04020	0.837844	CD04020	1.11	0.28	0.71	0.11	1.12	15.9	1.71	3.79	2.61	1.28	1.09	3.97	1.24	2.36	15.9	a.Female_Gonad_a.cRPKM
CD04021	0.99618	CD04021	0.14	1.02	0.1	0.05	0.01	0.01	0.4	1.49	0.11	0.11	0.38	0.26	0.02	0.46	1.49	a.Gills_a.cRPKM
CD04026	0.865469	CD04026	0.73	0.84	20.35	0.19	11.73	3.31	0.88	0.93	0.64	0.53	0.65	1.29	0.22	3.88	20.35	a.Embryo_day6_a.cRPKM
CD04030	0.815463	CD04030	0.62	1.16	0.28	18.61	0.28	2.67	1.61	243.33	0.93	26.74	0.75	0.52	22.61	9.45	243.33	a.Gills_a.cRPKM
CD04037	0.916112	CD04037	0.01	608.1	0	750.81	0.11	0.05	0.76	1.99	0.28	0.43	0.01	0.49	0.99	1.13	750.81	a.Embryo_E14_a.cRPKM
CD04039	0.801195	CD04039	1	2.82	1.34	0.8	0.74	0.28	0.01	4.39	1.43	0	0.01	1.96	0.02	4.32	4.39	a.Gills_a.cRPKM
CD04043	0.860802	CD04043	0.23	1.08	5.52	0.37	2.99	2.15	0.09	0	0.3	0.65	3.17	0.33	0.02	0.38	5.52	a.Embryo_day6_a.cRPKM
CD04045	0.982891	CD04045	0.01	0.04	0.03	0.07	0.03	0.03	0.23	6.57	0.09	0.35	0.14	0.96	0.36	1.52	6.57	a.Gills_a.cRPKM
CD04046	1	CD04046	0.01	0	0	0	0	0	0.01	0	0.11	0	2.21	0.01	0.02	0.03	2.21	a.Male_Head_a.cRPKM
CD04047	0.941449	CD04047	1.57	0.2	0.08	0.3	0.04	0.11	0.33	40.92	0.11	4.67	0.51	0.96	2.3	0.03	40.92	a.Gills_a.cRPKM
CD04054	1	CD04054	0.01	0.93	0	0.1	0	0	0.01	0.53	0	0.21	0.77	0.71	0.02	3.42	3.42	a.Wing_Pad_a.cRPKM
CD04055	0.871728	CD04055	1.56	0.29	0.5	4.36	0.34	0.22	1.54	17.85	0.5	2.37	1	2.39	2.06	0.9	17.85	a.Gills_a.cRPKM
CD04062	0.893972	CD04062	1.32	0.42	0	0.12	1.48	0.1	0.62	0.45	0.74	0.41	0.69	0.45	2.54	1.85	2.54	a.Muscle_a.cRPKM
CD04065	0.991908	CD04065	0.01	1.74	0.1	0.56	0.02	0	0.9	0.31	0	0.49	0.97	0.01	0.02	1.06	1.74	a.Embryo_day10_a.cRPKM
CD04068	0.924047	CD04068	0.01	0.38	0.67	0	0	0	0.01	0.28	0	5.18	5.29	0.01	0.02	0.03	5.29	a.Male_Head_a.cRPKM
CD04075	0.916272	CD04075	0.01	0.03	0	0.01	0	0.02	1.43	0	1.68	0	0.16	1.23	0.02	0.03	1.68	a.Gut_Fem_LastNymph_a.cRPKM
CD04077	0.948831	CD04077	0.34	4.39	0.03	34.9	0.03	0.01	0.25	0.05	2.42	0.04	0.63	0.41	0.24	0.03	34.9	a.Embryo_E14_a.cRPKM
CD04081	0.859529	CD04081	0.18	0.69	18.1	0.08	19.73	25	0.11	0.14	0.22	0.17	0.21	0.33	0.39	0.56	25	a.Female_Gonad_a.cRPKM
CD04082	1	CD04082	0.01	0	0.22	24.51	0	0.08	0.2	0	0.25	0.68	0.38	0.01	0.39	0.03	24.51	a.Embryo_E14_a.cRPKM
CD04083	1	CD04083	0.01	0	0.96	0.02	0.09	32.2	0.2	0.12	0	0.11	0.01	0.33	0.02	0.03	32.2	a.Female_Gonad_a.cRPKM
CD04084	0.997031	CD04084	0.75	0.06	0	0.76	0	0.03	0.16	5.77	1.07	0.49	0.14	0.26	0.02	0.46	5.77	a.Gills_a.cRPKM
CD04086	0.987055	CD04086	0.01	0.12	2.15	0.15	0.62	94.5	0.28	0.19	0.3	0	0.01	0.01	0.02	0.03	94.5	a.Female_Gonad_a.cRPKM
CD04088	0.965352	CD04088	0.01	0.73	4.34	0.09	26.02	0.05	0.12	0.08	0.28	0.06	0.44	0.16	0.02	0.03	26.02	a.Embryo_E4_a.cRPKM
CD04090	1	CD04090	0.34	0.33	0.55	0.19	0.01	1.95	0.01	0	0.11	0.11	0.01	0.01	0.02	0.03	1.95	a.Female_Gonad_a.cRPKM
CD04091	0.948632	CD04091	0.21	0.08	0.08	4.48	0.24	0	0.45	0.44	1.65	0.16	0.74	1.46	1.13	0.03	4.48	a.Embryo_E14_a.cRPKM
CD04092	0.929683	CD04092	0.14	0.62	1.8	0.09	1.19	1.88	0.09	0.05	0.44	4.59	0.28	0.65	0.02	0.03	4.59	a.Male_Gonad_a.cRPKM
CD04093	0.832539	CD04093	1.94	0.95	0.89	3.11	19.53	0.41	35.57	0	226.55	0.48	1.01	31.66	0.02	0.03	226.55	a.Gut_Fem_LastNymph_a.cRPKM
CD04095	1	CD04095	0.01	0	0.04	8.16	0	0.09	0.01	0	0.25	0	0.01	0.19	0.39	0.03	8.16	a.Embryo_E14_a.cRPKM
CD04096	0.869389	CD04096	1.51	0.72	0	0.18	0	0.04	0.4	0	2.27	1.44	0.42	0.62	0.95	1.85	2.27	a.Gut_Fem_LastNymph_a.cRPKM
CD04100	0.963887	CD04100	0.01	8.34	0.27	1.34	0.03	0.33	0.54	0.07	0.14	2.02	0.94	0.38	0.02	0.9	8.34	a.Embryo_day10_a.cRPKM
CD04105	0.959034	CD04105	0.55	0.03	0	0.01	0.01	0.04	0.14	0.16	2.59	0.07	0.12	1.66	0.26	0.03	2.59	a.Gut_Fem_LastNymph_a.cRPKM
CD04110	0.999647	CD04110	0.58	0.68	0.14	75.09	0.49	0	0.48	0.16	0.86	0	1.02	0.41	0.02	0.03	75.09	a.Embryo_E14_a.cRPKM
CD04111	0.985885	CD04111	0.14	3.09	0.05	0.1	0.06	0.01	0.23	1.23	0.25	0.17	0.42	0.19	0.24	0.74	3.09	a.Embryo_day10_a.cRPKM
CD04115	1	CD04115	0.46	0.25	1	0.06	0.1	20.03	0.4	0.11	0.36	0.12	0.38	0.71	0.43	0.03	20.03	a.Female_Gonad_a.cRPKM
CD04116	0.951902	CD04116	0.01	0	1.53	0	1.41	0	0.58	0	0	0	0.49	0.01	0.02	3.42	3.42	a.Wing_Pad_a.cRPKM
CD04124	0.935544	CD04124	2.79	1.17	0	0.67	0	0	1.27	0	0	0	1.59	0.01	0.02	0.03	2.79	a.Brain_Fem_Subimago_a.cRPKM
CD04128	0.897332	CD04128	2.37	0	0.08	1.51	0.18	0.91	0.76	420.35	0.33	36.16	2.05	0.38	9.89	1.21	420.35	a.Gills_a.cRPKM
CD04131	0.857451	CD04131	9.96	0.82	0.09	1.68	0.04	0.41	4.88	1.63	0.64	0.57	4.95	1.07	0.69	0.74	9.96	a.Brain_Fem_Subimago_a.cRPKM
CD04137	0.932592	CD04137	0.75	0.08	0	0.05	0.08	0.04	0.55	0.71	1.25	0.16	0.67	1.29	0.02	0.46	1.29	a.MalpigTubes_Fem_Subimago_a.cRPKM
CD04138	0.974708	CD04138	2.19	0	0	0.06	0.05	10.85	0.37	0	0	0	0.01	0.01	0.02	0.03	10.85	a.Female_Gonad_a.cRPKM
CD04139	1	CD04139	0.01	0	0	0.02	0	7.36	0.01	0	0.33	0	0.01	0.01	0.02	0.03	7.36	a.Female_Gonad_a.cRPKM
CD04143	0.901959	CD04143	0.93	2.1	5.1	0.66	3.86	137.05	0.6	1.31	0.76	1.95	0.97	0.88	0.63	5.01	137.05	a.Female_Gonad_a.cRPKM
CD04158	0.914227	CD04158	0.21	0.42	0.44	0.05	0.7	19.1	0.28	0.5	0.36	9.06	0.95	0.29	0.95	2.96	19.1	a.Female_Gonad_a.cRPKM
CD04166	0.985863	CD04166	0.77	1.14	0.44	0.15	0.13	0	0.59	0.55	0	0.39	0.78	2.04	0.02	0.03	2.04	a.MalpigTubes_Fem_Subimago_a.cRPKM
CD04170	0.916996	CD04170	0.01	10.75	137.72	2.98	2385.6	0.1	0.01	0.22	0	0.17	0.01	0.01	0.02	0.03	2385.6	a.Embryo_E4_a.cRPKM
CD04171	0.912747	CD04171	0.01	2.34	3470.24	1.25	5011.54	0	0.01	1.55	0	0	0.01	0.01	0.02	0.03	5011.54	a.Embryo_E4_a.cRPKM
CD04172	0.974386	CD04172	0.01	0.41	0.47	0.07	3.95	0.19	0.01	0	1.58	0.7	0.01	0.01	0.02	0.03	3.95	a.Embryo_E4_a.cRPKM
CD04174	0.931891	CD04174	0.01	0.34	0	0	0.11	2.37	0.01	0	0	2.65	0.01	0.01	0.02	0.03	2.65	a.Male_Gonad_a.cRPKM
CD04176	1	CD04176	0.01	0	0	0	1.23	0	0.01	0	0	0	0.01	0.01	0.02	0.03	1.23	a.Embryo_E4_a.cRPKM
CD04177	0.95725	CD04177	0.01	0.03	3.2	0.13	67.24	3.24	0.01	0.05	0.09	0.04	0.01	0.29	0.02	0.03	67.24	a.Embryo_E4_a.cRPKM
CD04178	0.854605	CD04178	0.16	0.26	60.02	0.22	77.89	62.64	0.01	0.16	0.14	0	0.12	0.23	0.02	0.03	77.89	a.Embryo_E4_a.cRPKM
CD04179	1	CD04179	0.23	0.03	0	0.02	14.96	0.16	0.01	0	0	0	0.01	0.01	0.02	0.03	14.96	a.Embryo_E4_a.cRPKM
CD04180	0.938039	CD04180	0.01	0.07	2.55	0.14	3.55	15.41	0.01	0.05	0	0.5	0.01	0.01	0.02	0.03	15.41	a.Female_Gonad_a.cRPKM
CD04181	1	CD04181	0.01	0	0	0	5.16	0	0.01	0	0	0	0.01	0.01	0.02	0.03	5.16	a.Embryo_E4_a.cRPKM
CD04182	0.958285	CD04182	0.01	0.03	0.66	0.04	29.09	6.22	0.01	0.05	0.06	0.05	0.01	0.16	0.02	0.03	29.09	a.Embryo_E4_a.cRPKM
CD04183	0.926288	CD04183	0.01	1.05	8.38	5.63	58.72	0.51	0.01	0.05	0.22	0	0.01	0.01	0.02	0.03	58.72	a.Embryo_E4_a.cRPKM
CD04184	1	CD04184	0.01	0.09	1	0.35	40.31	0.28	0.01	0.05	0.14	0	0.01	0.19	0.02	0.03	40.31	a.Embryo_E4_a.cRPKM
CD04185	0.904641	CD04185	2.09	0.14	2.76	0.09	18.84	1.03	0.34	0.21	2.21	0	0.26	2.9	0.02	0.03	18.84	a.Embryo_E4_a.cRPKM
CD04186	0.968945	CD04186	0.01	0.04	3.34	0.13	19.83	0.26	0.01	0	0.62	0	0.01	0.01	0.02	0.03	19.83	a.Embryo_E4_a.cRPKM
CD04187	0.890062	CD04187	0.18	0.12	2.48	0.09	9.35	6.39	0.09	0.16	1.54	0.17	0.01	0.77	0.02	0.46	9.35	a.Embryo_E4_a.cRPKM
CD04189	0.943471	CD04189	0.01	0.73	21.62	0.07	65.53	0.99	0.01	0	0	0	0.01	0.01	0.02	0.03	65.53	a.Embryo_E4_a.cRPKM
CD04190	0.95976	CD04190	0.18	0.55	1.44	0.12	3.82	0.4	0.14	0	0.28	0.35	0.01	1.4	0.02	0.03	3.82	a.Embryo_E4_a.cRPKM
CD04191	1	CD04191	0.16	0.03	0.05	0.01	0.03	12.63	0.01	0.1	0.14	0	0.12	0.01	0.02	0.03	12.63	a.Female_Gonad_a.cRPKM
CD04197	1	CD04197	0.01	0	0	0	0	2.72	0.01	0	0	0	0.01	0.01	0.02	0.03	2.72	a.Female_Gonad_a.cRPKM
CD04199	0.943856	CD04199	0.48	1.52	8.66	0.75	0.61	0	0.22	0.27	0.79	0.07	0.12	3.18	0.02	0.03	8.66	a.Embryo_day6_a.cRPKM
CD04201	0.802475	CD04201	0.01	39.74	78.83	80.13	24.7	0	0.01	0.23	0	0	0.01	0.01	0.02	0.03	80.13	a.Embryo_E14_a.cRPKM
CD04202	0.881201	CD04202	0.01	8.47	47.08	1.88	24.07	0	0.01	0	0	0	0.01	0.01	0.02	0.03	47.08	a.Embryo_day6_a.cRPKM
CD04203	1	CD04203	0.01	0.45	0.75	0	0.19	0.16	0.01	0.27	1.25	0	0.01	0.65	0.02	0.03	1.25	a.Gut_Fem_LastNymph_a.cRPKM
CD04205	1	CD04205	0.01	0.05	0.07	0.29	0.13	0.23	0.01	0	1.63	0.07	0.16	0.26	0.02	0.38	1.63	a.Gut_Fem_LastNymph_a.cRPKM
CD04206	0.903934	CD04206	0.01	1.3	0	4.99	0.01	0.21	1.13	0	56.34	0.53	0.01	20.96	0.02	0.03	56.34	a.Gut_Fem_LastNymph_a.cRPKM
CD04208	0.95982	CD04208	0.14	0.26	5.62	1.29	1.97	780.53	0.25	0.62	0.22	0.39	0.14	0.85	2.27	0.03	780.53	a.Female_Gonad_a.cRPKM
CD04211	0.969388	CD04211	0.16	0.42	12597.9	0.05	37.9	0.01	0.54	0	0.16	0.05	0.01	0.14	0.02	1.13	12597.9	a.Embryo_day6_a.cRPKM
CD04213	1	CD04213	0.01	0	0.04	0	0	0	0.01	0.08	0	0	0.01	0.01	0.02	7.58	7.58	a.Wing_Pad_a.cRPKM
CD04215	1	CD04215	0.01	0	0.04	0	0	0	0.01	0.07	0.09	0	0.01	0.01	0.02	4.72	4.72	a.Wing_Pad_a.cRPKM
CD04217	0.905494	CD04217	0.36	1.08	0.17	0.22	14.15	0.07	0.48	0.17	2.16	1.66	0.8	0.65	1.86	3.6	14.15	a.Embryo_E4_a.cRPKM
CD04219	1	CD04219	0.18	0	0	0.01	0	0	0.01	0.14	0.09	0.06	0.14	0.01	0.02	1.35	1.35	a.Wing_Pad_a.cRPKM
CD04220	1	CD04220	0.01	0	0	0	0	0	0.01	0	0.09	0	0.01	0.01	0.02	2.6	2.6	a.Wing_Pad_a.cRPKM
CD04224	0.998418	CD04224	0.01	2.62	0.15	0.51	0.13	0.03	0.34	0.05	0.06	0.18	0.25	0.14	1.02	0.03	2.62	a.Embryo_day10_a.cRPKM
CD04227	0.868123	CD04227	0.23	4.42	0.15	0.12	0.01	0.09	0.64	0.14	6.37	0.14	0.89	0.01	0.74	5.41	6.37	a.Gut_Fem_LastNymph_a.cRPKM
CD04232	0.92529	CD04232	0.01	0.14	0	0.69	0	0.02	0.25	0	5.8	0.47	0.01	6.11	0.02	0.03	6.11	a.MalpigTubes_Fem_Subimago_a.cRPKM
CD04233	0.851423	CD04233	0.01	8.91	0	0	0	9.02	0.01	0	0	0	0.01	0.01	0.02	9.69	9.69	a.Wing_Pad_a.cRPKM
CD04235	0.807993	CD04235	0.51	27.43	0.03	6.61	0.38	0.32	6.33	0	3.69	0.92	0.59	28.38	0.36	0.03	28.38	a.MalpigTubes_Fem_Subimago_a.cRPKM
CD04237	1	CD04237	0.01	0	0.1	0.03	0.01	0.03	0.01	0.16	0.41	0.26	0.01	0.29	0.02	12.66	12.66	a.Wing_Pad_a.cRPKM
CD04239	0.882156	CD04239	0.59	3.12	4.33	0.72	7.19	1.52	0.36	0	0	0.07	0.53	0.01	0.02	0.03	7.19	a.Embryo_E4_a.cRPKM
CD04245	0.952438	CD04245	0.01	0.16	15.34	0	0.04	0	0.01	0	0.11	0.07	0.01	0.23	0.02	5.41	15.34	a.Embryo_day6_a.cRPKM
CD04247	0.895412	CD04247	1.92	3.6	0.03	1.8	0.01	0.02	0.59	0.48	0.22	0.55	0.92	1.29	0.02	1.28	3.6	a.Embryo_day10_a.cRPKM
CD04248	0.951891	CD04248	1.27	0	0	0.02	0.03	0.61	0.01	12.65	0	1.75	0.01	0.01	2.2	0.03	12.65	a.Gills_a.cRPKM
CD04249	0.935979	CD04249	0.18	0.14	6.33	0.03	11.43	0	0.2	0.23	0.3	0.05	0.11	1.2	0.02	0.31	11.43	a.Embryo_E4_a.cRPKM
CD04250	0.994271	CD04250	0.01	0	0	0.02	0	0	0.01	1.11	0	0.07	0.01	0.23	0.02	4.06	4.06	a.Wing_Pad_a.cRPKM
CD04253	0.913888	CD04253	2.8	0	0	0.04	0.07	0.34	0.01	47.77	0.09	6.82	0.16	0.49	3.97	0.9	47.77	a.Gills_a.cRPKM
CD04254	0.98202	CD04254	1.24	0	0	0.02	0	0	0.14	2.51	0	0.71	0.01	0.49	0.69	0.56	2.51	a.Gills_a.cRPKM
CD04260	1	CD04260	0.01	0.05	0	0	0	0	0.01	0	0	0	0.01	0.01	0.02	6.35	6.35	a.Wing_Pad_a.cRPKM
CD04264	0.833853	CD04264	0.74	0.24	1.65	0.24	2.71	0.2	2.4	3.64	20.06	0.41	0.6	16.64	0.02	0.46	20.06	a.Gut_Fem_LastNymph_a.cRPKM
CD04265	0.870789	CD04265	0.36	0	0	0.05	0	3.59	0.01	459.97	0	64.03	0.01	0.01	29.03	4.45	459.97	a.Gills_a.cRPKM
CD04266	1	CD04266	0.01	0.15	0.14	0.02	0	0	0.01	0	0	1.65	0.01	0.01	0.02	0.03	1.65	a.Male_Gonad_a.cRPKM
CD04268	1	CD04268	0.01	0.26	0	0	0	0	0.01	0.14	0.41	0.2	0.01	0.01	0.02	1.59	1.59	a.Wing_Pad_a.cRPKM
CD04272	0.875527	CD04272	1.92	0.31	1.77	0.12	4.04	40.87	0.84	0.73	5.16	1.75	1.21	2.7	0.47	0.03	40.87	a.Female_Gonad_a.cRPKM
CD04276	0.888856	CD04276	0.78	1.51	5.09	0.43	33.31	3	0.01	0.56	0.5	0	0.51	0.74	1.66	4.14	33.31	a.Embryo_E4_a.cRPKM
CD04279	0.908687	CD04279	1.49	0.2	0	1.51	0	0	0.01	1.98	0	0.84	0.51	0.01	0.02	0.03	1.98	a.Gills_a.cRPKM
CD04280	0.893729	CD04280	4.01	0.27	0.13	0.01	0.11	0.03	0.39	0.21	24.42	1.28	0.01	13.88	1.16	0.03	24.42	a.Gut_Fem_LastNymph_a.cRPKM
CD04284	0.935219	CD04284	0.48	0.17	1.13	0.31	0.05	0	1.28	0.69	0	0	0.73	1.55	0.02	0.03	1.55	a.MalpigTubes_Fem_Subimago_a.cRPKM
CD04287	0.958653	CD04287	0.48	0.16	0.12	0.1	0.48	0.34	0.6	3.65	0.41	0.76	0.42	0.65	11.12	0.74	11.12	a.Muscle_a.cRPKM
CD04289	0.848163	CD04289	0.75	3.43	16.46	0.14	7.61	0.67	0.36	2.21	1.46	0.37	0.77	0.01	2.99	0.03	16.46	a.Embryo_day6_a.cRPKM
CD04295	0.908254	CD04295	0.3	0.05	0.16	0.01	1.21	0.07	0.2	1.43	1.65	0.32	0.25	1.55	3.48	0.03	3.48	a.Muscle_a.cRPKM
CD04297	0.994962	CD04297	0.32	0.04	0.03	0.01	0.4	0.05	0.36	1.04	0	0.34	0.21	0.01	1.82	0.46	1.82	a.Muscle_a.cRPKM
CD04301	0.874764	CD04301	1.57	0.09	0	17.1	0.01	0.19	0.11	41.58	0.41	5.57	0.12	0.91	2.89	0.03	41.58	a.Gills_a.cRPKM
CD04303	0.99562	CD04303	0.01	0.2	0.2	17.4	0.23	0.05	0.01	1.11	0.68	0.13	0.01	0.01	0.88	1.06	17.4	a.Embryo_E14_a.cRPKM
CD04316	0.804021	CD04316	0.01	16.89	0.08	14.09	0.09	0.04	0.29	14.09	0.09	0.52	0.16	0.01	3.52	1.92	16.89	a.Embryo_day10_a.cRPKM
CD04317	1	CD04317	0.01	0	0.18	0	37.6	0	0.01	0	0	0	0.01	0.01	0.02	0.03	37.6	a.Embryo_E4_a.cRPKM
CD04319	0.801012	CD04319	2.43	3.75	1.75	3.36	0.84	0.05	2.12	12.46	0.95	0.75	2.6	2.31	0.84	0.03	12.46	a.Gills_a.cRPKM
CD04322	1	CD04322	0.68	0.31	0	0.55	0	0	0.33	0	0	0.19	0.4	0.01	1.36	0.03	1.36	a.Muscle_a.cRPKM
CD04324	0.99402	CD04324	0.01	0	0	0.02	63	1.38	0.01	0	0	0.95	0.01	0.52	0.02	0.03	63	a.Embryo_E4_a.cRPKM
CD04328	0.901278	CD04328	0.41	18.65	2.62	4.77	0.07	0.09	1.23	0.17	0.99	1	0.26	2.78	0.5	0.9	18.65	a.Embryo_day10_a.cRPKM
CD04330	0.913571	CD04330	0.28	0.07	0.05	0.46	0.19	0.11	0.53	1.33	1.41	0.25	0.23	0.41	1.75	0.03	1.75	a.Muscle_a.cRPKM
CD04336	0.93026	CD04336	0.01	0	1.97	0.1	9.99	26.75	0.01	0.12	0	0.07	0.01	0.01	0.26	0.03	26.75	a.Female_Gonad_a.cRPKM
CD04345	0.937854	CD04345	0.01	1.95	10.96	0.33	245.31	0.35	0.71	1.69	0.25	0.44	0.6	0.01	0.5	2.36	245.31	a.Embryo_E4_a.cRPKM
CD04347	0.970075	CD04347	0.18	0.29	0.12	4.85	0.06	0.12	0.14	209.79	0.53	1.65	0.14	0.96	0.47	0.03	209.79	a.Gills_a.cRPKM
CD04351	0.947411	CD04351	0.01	0	19.55	0.03	77.37	0	0.01	0	0	0.14	0.01	0.01	0.02	0.03	77.37	a.Embryo_E4_a.cRPKM
CD04352	0.891292	CD04352	0.81	6.31	0.05	1.69	1.36	0.03	0.72	0	0.76	0.61	0.63	4.11	1.43	0.03	6.31	a.Embryo_day10_a.cRPKM
CD04361	0.982217	CD04361	0.01	0	1.34	0	0.78	0	0.01	0	1.07	0	0.01	0.01	0.02	0.03	1.34	a.Embryo_day6_a.cRPKM
CD04363	0.966106	CD04363	0.01	0.76	4.19	0	1.88	0.37	0.01	0	0	0	0.01	0.01	0.02	0.03	4.19	a.Embryo_day6_a.cRPKM
CD04366	0.910608	CD04366	0.01	0	0	0	2.57	0.37	0.91	0.95	1.49	0	0.01	2.01	0.02	0.03	2.57	a.Embryo_E4_a.cRPKM
CD04367	1	CD04367	0.01	0	1.31	0	0	0	0.01	0	0	0	0.01	0.01	0.02	0.03	1.31	a.Embryo_day6_a.cRPKM
CD04368	0.909714	CD04368	1.45	0.15	0.15	0.01	0.09	0.1	0.31	0	2.72	0.18	0.25	1.55	0.66	1.44	2.72	a.Gut_Fem_LastNymph_a.cRPKM
CD04371	0.896333	CD04371	0.01	1.5	0.45	1.55	0.84	0.18	1.57	0.99	0	0.69	1.8	0.01	8.61	2.77	8.61	a.Muscle_a.cRPKM
CD04385	0.976663	CD04385	0.59	0	0.08	3.89	0	0	0.33	0.25	0	0	0.42	1.51	0.02	0.03	3.89	a.Embryo_E14_a.cRPKM
CD04387	0.960265	CD04387	1.72	0.07	0.19	6.21	0	0	1.37	0.53	0.3	0.39	0.01	0.29	1.09	0.03	6.21	a.Embryo_E14_a.cRPKM
CD04388	1	CD04388	0.36	0.23	0	3.55	0.01	0	0.6	0.27	0	0.08	0.01	0.26	0.57	0.74	3.55	a.Embryo_E14_a.cRPKM
CD04389	0.823738	CD04389	11.25	0	2.7	0.87	2.98	0.03	3.07	0.41	1.75	0.77	0.56	14.88	0.02	0.03	14.88	a.MalpigTubes_Fem_Subimago_a.cRPKM
CD04414	0.891609	CD04414	0.82	0.48	0.34	0.49	0.15	0.09	1.9	1.19	1.52	1.18	3	15.02	0.81	3.74	15.02	a.MalpigTubes_Fem_Subimago_a.cRPKM
CD04437	0.936617	CD04437	0.01	0	65.98	0	0	0	0.01	0	0	0	0.01	0.01	0.02	161.46	161.46	a.Wing_Pad_a.cRPKM
CD04442	0.890995	CD04442	0.74	0.03	0.13	0.26	0.25	1.57	9.6	0.39	89.52	0.16	0.95	38.71	0.29	0.56	89.52	a.Gut_Fem_LastNymph_a.cRPKM
CD04443	0.939068	CD04443	0.84	0.16	0.1	0.07	0.1	0.12	0.6	1.19	0.76	9.79	1.69	1.07	2.34	1.21	9.79	a.Male_Gonad_a.cRPKM
CD04445	1	CD04445	0.01	0.06	0.29	0.07	1.49	0	0.11	0.1	0.07	0	0.14	0.01	0.02	0.03	1.49	a.Embryo_E4_a.cRPKM
CD04450	1	CD04450	0.16	0.05	0.17	0	0.02	5.2	0.01	0.05	0.07	0	0.12	0.16	0.02	0.03	5.2	a.Female_Gonad_a.cRPKM
CD04453	0.929003	CD04453	0.23	0.67	0.22	0.03	0.17	4.82	0.2	0.07	0.09	4.27	0.38	0.19	0.22	0.9	4.82	a.Female_Gonad_a.cRPKM
CD04454	0.898142	CD04454	0.51	0.3	0.84	0.04	1.35	0.02	1.24	0.63	0.44	0.16	1.04	0.62	0.02	1.52	1.52	a.Wing_Pad_a.cRPKM
CD04457	1	CD04457	0.01	0.28	0	0.4	0.47	0.21	0.01	1.9	0	0.93	0.01	0.01	0.66	0.03	1.9	a.Gills_a.cRPKM
CD04465	1	CD04465	0.21	0.05	0.16	0.05	0.24	5.05	0.11	0.19	0.07	0.05	0.16	0.01	0.26	0.03	5.05	a.Female_Gonad_a.cRPKM
CD04466	1	CD04466	0.01	0.41	0.21	0.32	0	0	0.6	0	0.5	0.23	0.51	0.01	0.02	2.83	2.83	a.Wing_Pad_a.cRPKM
CD04469	0.888727	CD04469	0.75	0.38	1.84	0.3	4.17	0.05	1.29	1.42	0	0	1.52	0.01	1.54	0.03	4.17	a.Embryo_E4_a.cRPKM
CD04470	1	CD04470	0.56	0	0	0.01	0.07	0.05	0.01	0.77	0.81	0	0.01	1.14	0.02	0.03	1.14	a.MalpigTubes_Fem_Subimago_a.cRPKM
CD04475	1	CD04475	0.88	0.15	0.14	0.1	0.03	0.07	0.22	0.27	0.22	0.44	0.14	0.49	1.47	0.74	1.47	a.Muscle_a.cRPKM
CD04476	0.800731	CD04476	0.32	0.07	41.9	0.02	58.85	0.08	576.47	0.07	0.3	0.04	18.97	303.21	0.02	0.03	576.47	a.Female_Head_b.cRPKM
CD04480	0.975587	CD04480	0.23	0.19	0.57	0.06	0.23	0.06	0.33	1.64	0.36	0.15	0.63	1.17	0.57	0.46	1.64	a.Gills_a.cRPKM
CD04482	0.923019	CD04482	0.73	1.29	0.28	0.07	0.28	0.04	0.55	0.61	2.05	0	0.74	0.01	0.02	1.59	2.05	a.Gut_Fem_LastNymph_a.cRPKM
CD04492	1	CD04492	0.59	0	0.43	0.02	0.07	0	0.01	0.37	1.27	0	0.59	0.88	0.02	0.03	1.27	a.Gut_Fem_LastNymph_a.cRPKM
CD04495	1	CD04495	1	0.26	0	0.05	0.01	0.01	0.39	0.22	1.98	0.08	0.6	0.01	0.02	0.74	1.98	a.Gut_Fem_LastNymph_a.cRPKM
CD04497	1	CD04497	0.01	0.88	1.44	0.72	0.05	0	0.36	0	0	0	0.01	0.01	0.02	0.03	1.44	a.Embryo_day6_a.cRPKM
CD04498	0.964583	CD04498	0.14	1.36	0.02	1.95	0.01	0	0.01	0.1	0.09	0.08	0.11	0.14	0.02	0.03	1.95	a.Embryo_E14_a.cRPKM
CD04500	0.887141	CD04500	1.56	4.84	0.62	1.56	0.17	0.19	0.12	0.07	94.31	0.06	0.21	119.09	0.02	0.65	119.09	a.MalpigTubes_Fem_Subimago_a.cRPKM
CD04505	1	CD04505	0.18	0.09	0.03	0.99	0	0.11	0.12	3.91	0.25	0.65	0.23	0.62	0.36	0.03	3.91	a.Gills_a.cRPKM
CD04506	0.976628	CD04506	0.01	0.08	0.39	0.02	1.96	9.16	0.12	0.17	0.19	0.22	0.14	0.19	0.21	0.74	9.16	a.Female_Gonad_a.cRPKM
CD04507	1	CD04507	0.01	0.04	0.05	0.02	0.03	0.07	0.45	0.07	24.7	0.15	0.26	0.38	0.02	0.03	24.7	a.Gut_Fem_LastNymph_a.cRPKM
CD04508	0.996048	CD04508	0.59	0.07	0.12	0.13	0	1.01	0.36	7.76	0	1.1	0.49	0.01	0.02	0.03	7.76	a.Gills_a.cRPKM
CD04509	1	CD04509	0.34	0	0	0.15	0	0.11	0.16	5.24	0	0.78	0.21	0.01	0.95	0.46	5.24	a.Gills_a.cRPKM
CD04514	0.843086	CD04514	0.49	0.98	6.2	0.31	0.93	1.96	0.82	1.57	2.52	1.19	2	0.41	2.24	0.03	6.2	a.Embryo_day6_a.cRPKM
CD04515	0.913598	CD04515	0.01	0.16	0.08	0.44	0.07	0.15	0.42	7.69	1.28	0.8	0.25	0.01	1.36	5.68	7.69	a.Gills_a.cRPKM
CD04516	0.975791	CD04516	0.16	0.03	0.03	0.02	0.03	0.16	0.01	0.05	106.85	0.05	0.16	4.35	0.39	0.38	106.85	a.Gut_Fem_LastNymph_a.cRPKM
CD04517	1	CD04517	0.16	0.08	0.05	0.01	2.43	0.03	0.14	0.11	0.16	0.12	0.18	0.16	0.02	0.38	2.43	a.Embryo_E4_a.cRPKM
CD04521	0.90066	CD04521	1.63	0	0	0.59	0	0.59	0.01	5.42	0	11.86	0.01	2.76	0.02	0.03	11.86	a.Male_Gonad_a.cRPKM
CD04526	1	CD04526	0.01	0	3.09	0	0	0	0.01	0	0	0	0.01	0.01	0.02	0.03	3.09	a.Embryo_day6_a.cRPKM
CD04528	0.950539	CD04528	0.3	0.08	0.07	0.08	0.04	0.11	0.63	1.32	1.54	0.19	0.51	0.01	0.69	0.03	1.54	a.Gut_Fem_LastNymph_a.cRPKM
CD04529	0.97528	CD04529	0.28	0	0.07	0.19	0.03	0.07	0.12	10.23	0	1.16	0.16	0.33	1.82	0.56	10.23	a.Gills_a.cRPKM
CD04532	1	CD04532	0.3	0	0.04	0.61	4.88	0.01	0.01	0.53	0.07	0.27	0.01	0.01	0.43	0.03	4.88	a.Embryo_E4_a.cRPKM
CD04534	0.975564	CD04534	0.01	0.15	4.2	0	91.62	0.07	0.09	0.07	0.09	0.04	0.01	0.19	0.02	0.03	91.62	a.Embryo_E4_a.cRPKM
CD04535	0.999787	CD04535	0.01	0.09	0.56	0	36.54	1.01	0.36	0	0	0	0.01	0.01	0.02	0.03	36.54	a.Embryo_E4_a.cRPKM
CD04536	0.915506	CD04536	0.18	39.97	185.06	7.74	0.03	0.07	0.01	0.07	0.09	0.1	0.21	0.01	0.02	0.03	185.06	a.Embryo_day6_a.cRPKM
CD04537	1	CD04537	0.01	0	0.23	0	78.2	0.02	0.01	0.07	0	0	0.01	0.01	0.02	0.03	78.2	a.Embryo_E4_a.cRPKM
CD04538	0.929991	CD04538	0.01	1.91	13.91	0.36	36.73	0.04	0.01	0	0.11	0	0.01	0.52	0.02	0.03	36.73	a.Embryo_E4_a.cRPKM
CD04539	0.913972	CD04539	0.01	0.3	2.53	0.12	11.44	20.27	0.01	0.12	0	0	0.01	0.01	0.02	0.03	20.27	a.Female_Gonad_a.cRPKM
CD04540	1	CD04540	0.01	0.26	0.56	0.01	16.06	0.03	0.01	0	0	0.05	0.01	0.01	0.22	0.03	16.06	a.Embryo_E4_a.cRPKM
CD04541	0.896791	CD04541	0.01	0.16	7.52	0.05	5.99	17.08	0.01	0.05	0.06	0.55	0.01	0.01	0.24	0.03	17.08	a.Female_Gonad_a.cRPKM
CD04542	0.802826	CD04542	8.16	0	0.47	17.94	0.59	1.5	0.01	105.75	0	45.91	0.01	0.01	15.32	0.03	105.75	a.Gills_a.cRPKM
CD04543	1	CD04543	0.01	0.07	0.41	0	0.09	1.47	0.01	0	0	0	0.01	0.01	0.02	0.03	1.47	a.Female_Gonad_a.cRPKM
CD04544	0.842148	CD04544	0.01	8.77	32.41	8.54	16.81	0.04	0.14	0.19	0	0	0.01	0.01	0.43	0.56	32.41	a.Embryo_day6_a.cRPKM
CD04545	0.998397	CD04545	0.01	0	1.03	0.01	0.13	4.13	0.01	0.16	0	0	0.01	0.01	0.02	0.03	4.13	a.Female_Gonad_a.cRPKM
CD04546	0.990376	CD04546	0.01	0.59	2.85	0.01	0.27	1.14	0.01	0.1	0	0.08	0.01	0.01	0.02	0.03	2.85	a.Embryo_day6_a.cRPKM
CD04549	1	CD04549	0.18	0.29	0.2	0.02	0.24	0.09	0.37	0	0.07	0.54	0.81	0.96	5.61	0.03	5.61	a.Muscle_a.cRPKM
CD04551	1	CD04551	0.01	0.51	0.17	0	0	0	0.01	0	0	0	0.01	0.01	0.02	1.52	1.52	a.Wing_Pad_a.cRPKM
CD04557	0.811433	CD04557	11.03	2.11	0.28	4.92	0.3	0.07	20.01	0.23	0.97	1.78	33.29	1.17	1.13	0.03	33.29	a.Male_Head_a.cRPKM
CD04561	1	CD04561	0.01	0.34	0.76	0.01	0.48	0.46	0.11	0	0.07	2.38	0.16	0.16	0.26	0.03	2.38	a.Male_Gonad_a.cRPKM
CD04565	0.872489	CD04565	0.26	1.79	0.44	1.51	0.41	0.1	1.19	0	0.19	2.05	0.82	0.16	3.12	0.38	3.12	a.Muscle_a.cRPKM
CD04569	0.929011	CD04569	0.01	3	7.88	0.98	0.95	0.16	0.01	0	0	0	0.01	2.24	0.02	0.03	7.88	a.Embryo_day6_a.cRPKM
CD04570	1	CD04570	0.16	0.12	0.06	0	0.02	0.25	0.14	0.08	0.11	89.49	0.3	0.38	0.43	0.03	89.49	a.Male_Gonad_a.cRPKM
CD04575	0.910253	CD04575	0.01	4.31	33.4	0.94	10.38	1.34	0.01	0	0	0.18	0.01	0.01	0.02	0.03	33.4	a.Embryo_day6_a.cRPKM
CD04576	1	CD04576	0.01	0.72	2	0.06	0.51	0.74	0.01	0	0.81	0	0.74	0.01	0.02	0.03	2	a.Embryo_day6_a.cRPKM
CD04580	0.97826	CD04580	0.62	4.1	0.03	0.89	0.01	0	0.33	1.49	0.09	0.56	0.57	0.41	0.39	0.03	4.1	a.Embryo_day10_a.cRPKM
CD04582	0.845989	CD04582	0.92	2.57	3.11	0.54	11.14	0.58	1.19	0.27	1.25	0.28	1	2.15	0.29	4.88	11.14	a.Embryo_E4_a.cRPKM
CD04593	0.838252	CD04593	4.83	0.06	0	16.29	0.01	0.33	0.01	112.57	0	23.13	0.3	1.02	11.09	0.03	112.57	a.Gills_a.cRPKM
CD04613	1	CD04613	0.3	0.96	0.05	0.17	0.09	0.03	0.27	0	2.27	0.06	0.26	0.19	0.02	0.74	2.27	a.Gut_Fem_LastNymph_a.cRPKM
CD04614	0.909993	CD04614	1.13	0.56	1.59	0.55	0.01	0.06	0.89	0.47	0.11	0.18	1.65	0.01	0.02	0.38	1.65	a.Male_Head_a.cRPKM
CD04619	0.820795	CD04619	0.21	15.37	69.22	23.89	52.75	0.01	0.11	0.08	0.19	0.07	0.01	0.49	0.02	0.03	69.22	a.Embryo_day6_a.cRPKM
CD04620	0.889111	CD04620	0.01	0.89	2.58	2.3	0.6	3.75	0.5	16.57	1.09	0.23	0.3	0.01	0.88	2.36	16.57	a.Gills_a.cRPKM
CD04624	1	CD04624	0.01	0	0	0.47	7	0	0.2	0	0	0	0.01	0.01	0.02	0.03	7	a.Embryo_E4_a.cRPKM
CD04626	0.851883	CD04626	0.44	0.2	0.08	4.57	0.07	4.64	2.41	0	56.42	0	0.12	62.64	0.02	0.03	62.64	a.MalpigTubes_Fem_Subimago_a.cRPKM
CD04635	0.831448	CD04635	0.61	4.97	0.79	2.7	0.09	0.59	0.55	9.34	0.86	35.9	0.28	11.1	147.4	1.13	147.4	a.Muscle_a.cRPKM
CD04636	0.877594	CD04636	0.01	47.62	51.64	11.17	0.15	0.03	0.18	0.07	0	0	0.28	0.01	0.02	0.03	51.64	a.Embryo_day6_a.cRPKM
CD04646	0.973626	CD04646	0.61	0.62	0.08	15.69	2.57	0.04	0.22	0	0	0.42	0.26	0.01	0.02	0.03	15.69	a.Embryo_E14_a.cRPKM
CD04648	1	CD04648	0.36	0.2	0.17	0.03	0.18	0.02	0.54	0.69	0.19	0.35	0.84	0.49	0.69	2.14	2.14	a.Wing_Pad_a.cRPKM
CD04656	0.931959	CD04656	0.56	1.74	0.52	1.57	0.18	0.34	0.41	0.47	0.39	1.16	1.1	0.62	15.12	3.17	15.12	a.Muscle_a.cRPKM
CD04658	0.848832	CD04658	0.65	0.51	22.66	2.6	40.08	0.14	14.39	0.14	921.39	0	0.34	19.7	0.02	0.03	921.39	a.Gut_Fem_LastNymph_a.cRPKM
CD04662	0.806226	CD04662	120.1	2.78	0.21	8.41	0.14	0	2.12	0.11	2.96	54.22	3.23	6.74	0.63	0.82	120.1	a.Brain_Fem_Subimago_a.cRPKM
CD04669	0.950405	CD04669	0.75	0.25	0.27	0.04	0.07	0.17	1.02	0.81	0.6	0.15	1.86	2.7	0.02	0.03	2.7	a.MalpigTubes_Fem_Subimago_a.cRPKM
CD04671	0.809173	CD04671	3.08	0.07	14.83	0.27	30.54	0.03	23.12	0.31	4.57	0.36	0.38	0.96	0.02	0.03	30.54	a.Embryo_E4_a.cRPKM
CD04675	0.918703	CD04675	0.32	0.34	1.48	0.34	15.05	116.06	0.14	0.28	2.49	1.11	0.28	1.93	0.29	1.28	116.06	a.Female_Gonad_a.cRPKM
CD04682	0.95825	CD04682	0.34	2.06	0.13	0.27	0.06	0.03	0.33	1.31	0.3	0.26	0.78	0.71	0.32	1.13	2.06	a.Embryo_day10_a.cRPKM
CD04687	1	CD04687	0.01	0	0.28	0	3.35	0.25	0.01	0	0	0	0.01	0.01	0.02	0.03	3.35	a.Embryo_E4_a.cRPKM
CD04692	0.839317	CD04692	24.22	3.04	0	0.83	0.02	0	12.65	0.1	0	0	14.16	0.01	1.43	0.74	24.22	a.Brain_Fem_Subimago_a.cRPKM
CD04693	0.812017	CD04693	3.98	1.24	1.57	114.38	6.3	2.12	1.72	0.67	14.79	8.7	0.49	4.68	0.99	0.9	114.38	a.Embryo_E14_a.cRPKM
CD04704	0.857276	CD04704	5.4	0.96	0	1.08	0.03	0	3.74	0.3	0.3	0.48	5.19	0.01	1.09	0.03	5.4	a.Brain_Fem_Subimago_a.cRPKM
CD04705	0.886044	CD04705	1.16	1.65	1.48	0.59	0.15	0.35	1.02	0.89	7.13	0.45	1.25	1.07	0.66	4.75	7.13	a.Gut_Fem_LastNymph_a.cRPKM
CD04707	0.865138	CD04707	0.01	1.14	1.58	19.61	0.56	0.59	1.24	2.48	1565.87	4.53	3.05	31.62	8.41	0.03	1565.87	a.Gut_Fem_LastNymph_a.cRPKM
CD04710	0.825714	CD04710	3.88	2.33	0.17	2.73	0.07	0.12	7.12	0.36	0.64	0.85	9.79	0.01	0.39	0.46	9.79	a.Male_Head_a.cRPKM
CD04713	0.854665	CD04713	0.01	0.07	5.62	0.02	5.25	4.97	0.01	0	0.06	0.06	0.01	0.01	0.02	0.38	5.62	a.Embryo_day6_a.cRPKM
CD04715	0.981254	CD04715	0.01	0.17	0.18	0	0	1.07	0.01	0	0	1.32	0.01	0.01	0.02	0.03	1.32	a.Male_Gonad_a.cRPKM
CD04717	1	CD04717	0.01	0	0	0.02	0	0	0.01	0	0	0	0.01	0.01	0.02	2.14	2.14	a.Wing_Pad_a.cRPKM
CD04720	0.891486	CD04720	0.34	0.31	0.19	1.78	0.5	0.36	9.27	0.12	188.19	0.33	0.8	34.63	0.02	2.83	188.19	a.Gut_Fem_LastNymph_a.cRPKM
CD04724	0.953469	CD04724	0.44	0	0.05	0.21	0.05	3.67	0.01	8.58	0	0.88	0.01	0.16	0.77	0.03	8.58	a.Gills_a.cRPKM
CD04725	0.978282	CD04725	0.01	0	0.1	0	0.02	6.02	0.01	0	0	0.13	0.01	0.01	1.66	0.03	6.02	a.Female_Gonad_a.cRPKM
CD04726	1	CD04726	0.01	0	0	0	0.13	8.51	0.01	0	0	0.66	0.01	0.01	0.02	0.03	8.51	a.Female_Gonad_a.cRPKM
CD04727	0.928981	CD04727	0.01	0	3.68	0.16	16.87	87.5	0.01	0.14	0.09	0.18	0.01	0.19	0.57	0.03	87.5	a.Female_Gonad_a.cRPKM
CD04729	0.963786	CD04729	0.01	0	2.85	0.49	0	9.25	0.01	0	0	0	0.01	0.01	0.02	0.03	9.25	a.Female_Gonad_a.cRPKM
CD04730	1	CD04730	0.01	0	0	0	0	22.05	0.01	0	0	0	0.01	0.01	0.02	0.03	22.05	a.Female_Gonad_a.cRPKM
CD04731	0.827606	CD04731	4.54	0.12	0.03	0.02	0.02	0.06	3.13	1.4	0.09	0.33	2.32	0.14	0.39	2.92	4.54	a.Brain_Fem_Subimago_a.cRPKM
CD04732	0.876405	CD04732	0.16	7.14	121.82	2.32	22.55	0	0.36	0.05	6.01	0	0.18	0.14	0.36	0.9	121.82	a.Embryo_day6_a.cRPKM
CD04733	0.817564	CD04733	0.26	0.12	0.05	0.04	0.42	0.26	1.68	2.12	0.3	2.45	6.8	0.23	6.48	12.3	12.3	a.Wing_Pad_a.cRPKM
CD04735	0.950846	CD04735	0.01	0.3	2.85	0.21	0.46	0	0.09	0	5.15	0.06	0.01	0.01	0.02	0.9	5.15	a.Gut_Fem_LastNymph_a.cRPKM
CD04742	1	CD04742	0.01	0.04	0	4.88	0.15	0	0.01	0.16	0.16	0.06	0.14	0.01	0.02	0.03	4.88	a.Embryo_E14_a.cRPKM
CD04756	0.886536	CD04756	0.55	0.05	1.39	4.78	12.79	0.02	0.33	0	6.46	0.06	0.26	0.16	0.02	0.03	12.79	a.Embryo_E4_a.cRPKM
CD04757	0.992111	CD04757	0.38	1.25	0	8.81	0	0.02	0.01	0.41	0	0.43	0.01	0.01	0.02	0.03	8.81	a.Embryo_E14_a.cRPKM
CD04760	1	CD04760	0.01	0	0	0	0	0	0.01	0	1.96	0	0.01	0.01	0.02	0.03	1.96	a.Gut_Fem_LastNymph_a.cRPKM
CD04762	1	CD04762	0.01	0	0	0.04	0	0	0.01	0	0	0	0.34	0.01	0.02	1.21	1.21	a.Wing_Pad_a.cRPKM
CD04765	1	CD04765	0.28	0.47	0.15	7.2	0.04	0.2	0.01	0.17	0.28	0	0.01	0.49	0.02	0.03	7.2	a.Embryo_E14_a.cRPKM
CD04767	1	CD04767	0.36	0.07	0	0.47	0.07	0	0.01	1.53	0	0.15	0.01	0.01	0.02	0.03	1.53	a.Gills_a.cRPKM
CD04769	0.996994	CD04769	0.68	0.08	0.94	0.03	1.01	0.86	0.59	0.25	0.19	0.33	0.57	1.29	0.36	0.03	1.29	a.MalpigTubes_Fem_Subimago_a.cRPKM
CD04770	0.940805	CD04770	1.74	1.08	0.16	0.39	0.51	2.27	0.79	0.05	0.84	0.11	0.75	0.01	0.02	0.03	2.27	a.Female_Gonad_a.cRPKM
CD04774	1	CD04774	0.01	0.61	0.44	0.15	0.1	0	0.75	0	18.31	0	0.21	0.01	0.02	0.03	18.31	a.Gut_Fem_LastNymph_a.cRPKM
CD04776	0.912044	CD04776	0.38	0.16	0.31	0.03	0.03	0.15	0.74	4.61	2.26	2.33	0.01	0.01	1.09	0.46	4.61	a.Gills_a.cRPKM
CD04777	0.92531	CD04777	0.16	787.15	0.22	648.6	0.55	0.05	0.01	0.19	0.28	0.52	0.12	0.01	0.26	0.9	787.15	a.Embryo_day10_a.cRPKM
CD04779	0.862099	CD04779	0.01	7.49	31.93	2.06	1.61	41.43	0.16	0.08	0.06	0.05	0.01	0.26	0.22	0.03	41.43	a.Female_Gonad_a.cRPKM
CD04780	0.925018	CD04780	0.01	0.11	15.7	0.06	16.86	0.11	0.27	0	0.28	0	0.01	0.01	0.02	0.03	16.86	a.Embryo_E4_a.cRPKM
CD04783	0.992256	CD04783	0.01	0.06	1.23	0.01	1.01	8.63	0.01	0	0	0.05	0.01	0.01	0.32	0.03	8.63	a.Female_Gonad_a.cRPKM
CD04784	0.979436	CD04784	0.01	0.12	0.97	0.18	1.99	13.12	0.01	0.37	0	0	0.01	0.01	0.02	0.03	13.12	a.Female_Gonad_a.cRPKM
CD04785	0.983644	CD04785	0.01	0.06	3.18	0.38	0.2	230.68	0.01	0.27	0	0.04	0.01	0.01	0.74	0.03	230.68	a.Female_Gonad_a.cRPKM
CD04786	0.951952	CD04786	0.01	0	3.89	0	8.8	0.07	0.01	0	0	0	0.01	0.01	0.02	0.03	8.8	a.Embryo_E4_a.cRPKM
CD04787	0.821681	CD04787	0.01	3.24	25.42	1.13	26.76	29.18	0.01	0.55	0.09	0	0.01	0.23	0.02	0.03	29.18	a.Female_Gonad_a.cRPKM
CD04789	0.910526	CD04789	0.01	0	0	1.86	0	0	0.01	14.82	0	12.37	0.01	0.01	0.02	0.03	14.82	a.Gills_a.cRPKM
CD04794	0.945916	CD04794	0.34	0.06	3.91	0.3	6.48	140.94	0.01	0.1	0	0.36	0.01	0.01	1.28	0.03	140.94	a.Female_Gonad_a.cRPKM
CD04802	0.958839	CD04802	0.01	0.24	4.96	0.01	19.94	0.15	0.01	0.12	0	0	0.25	0.01	0.02	0.03	19.94	a.Embryo_E4_a.cRPKM
CD04804	0.814801	CD04804	0.01	64.07	1207.35	199.62	1831.04	0.82	0.22	0.27	0.22	0.46	0.01	0.29	4.64	0.56	1831.04	a.Embryo_E4_a.cRPKM
CD04805	0.989259	CD04805	0.01	0.03	1.84	0.35	0.75	78.8	0.01	0.16	0.07	0	0.01	0.23	0.29	0.03	78.8	a.Female_Gonad_a.cRPKM
CD04807	0.878933	CD04807	0.14	3.11	0.03	0.81	0.19	0.11	0.23	0.63	0.9	3.25	0.12	0.19	6.84	2.04	6.84	a.Muscle_a.cRPKM
CD04808	0.81169	CD04808	0.44	0.08	2.17	0.53	1	8.45	17.83	5011.54	4.66	22.35	1.54	22.72	127.97	7.49	5011.54	a.Gills_a.cRPKM
CD04813	0.934957	CD04813	0.01	0.07	3.16	0.42	4.13	191.02	0.14	1.32	0.19	4.36	0.11	0.26	1.13	0.31	191.02	a.Female_Gonad_a.cRPKM
CD04814	1	CD04814	0.01	0	0	0	0	1.74	0.01	0	0	0	0.01	0.01	0.02	0.03	1.74	a.Female_Gonad_a.cRPKM
CD04821	1	CD04821	0.3	6.86	0.05	0.2	0.01	0.09	0.27	0.71	0.14	0.11	0.18	0.23	0.22	0.74	6.86	a.Embryo_day10_a.cRPKM
CD04822	0.980446	CD04822	0.01	0.16	2.58	0.2	0.29	41.62	0.01	0.1	0	0.08	0.01	0.01	0.88	0.03	41.62	a.Female_Gonad_a.cRPKM
CD04823	0.810014	CD04823	0.3	237.84	6.54	89.97	1.75	0.18	4.45	5.76	0.33	5.6	0.87	0.52	2.54	1.97	237.84	a.Embryo_day10_a.cRPKM
CD04824	0.831903	CD04824	0.28	0.15	1.35	0.51	0.55	5.79	15.03	3022.9	1.92	18.51	1.42	11.66	84.92	6.87	3022.9	a.Gills_a.cRPKM
CD04825	1	CD04825	0.01	0.2	0.99	0.08	0.3	30.98	0.11	0.12	0.19	0.22	0.01	0.16	0.02	0.03	30.98	a.Female_Gonad_a.cRPKM
CD04826	0.894547	CD04826	0.01	3.9	17.37	0.24	12.84	0.15	0.01	0	0	0	0.01	0.01	0.02	0.03	17.37	a.Embryo_day6_a.cRPKM
CD04827	0.969545	CD04827	0.01	0.14	2.13	0.05	1.34	14.14	0.01	0.25	0.11	0.36	0.21	0.01	0.02	0.03	14.14	a.Female_Gonad_a.cRPKM
CD04829	0.85381	CD04829	0.46	0.07	0.04	0.16	0.23	12.92	82	0.68	455.64	0.1	0.84	978.79	0.02	0.38	978.79	a.MalpigTubes_Fem_Subimago_a.cRPKM
CD04830	0.895046	CD04830	0.4	0.83	0.08	0.18	0.21	0.06	2.19	0.84	11.64	1.85	0.42	16.85	0.88	0.56	16.85	a.MalpigTubes_Fem_Subimago_a.cRPKM
CD04831	1	CD04831	0.01	0.07	0.03	0	0.09	5.96	0.01	0	0	0	0.01	0.41	0.02	0.03	5.96	a.Female_Gonad_a.cRPKM
CD04833	1	CD04833	0.01	0	0.05	0.03	0	0.06	0.01	0	3.77	0.07	0.01	0.23	0.02	0.03	3.77	a.Gut_Fem_LastNymph_a.cRPKM
CD04836	0.974453	CD04836	0.01	0	2.81	0.57	3.05	644.71	0.01	0.75	0	0.17	0.01	0.01	0.02	0.03	644.71	a.Female_Gonad_a.cRPKM
CD04842	0.962689	CD04842	0.67	3.77	0.12	0.22	0.15	0.11	0.62	1.41	0	0.31	0.57	1.35	0.57	0.03	3.77	a.Embryo_day10_a.cRPKM
CD04846	0.800582	CD04846	0.61	1.14	1.83	0.1	0.56	2.57	1.89	1.9	1.35	0.97	1	1.53	0.99	4.14	4.14	a.Wing_Pad_a.cRPKM
CD04854	1	CD04854	0.01	0	0.67	0	0	12.61	0.01	0	0.64	0.28	0.01	0.01	0.02	0.03	12.61	a.Female_Gonad_a.cRPKM
CD04856	0.802943	CD04856	0.01	38.41	214.47	1.55	89.25	86.14	0.71	0.11	0.47	2.05	0.01	0.29	0.6	0.03	214.47	a.Embryo_day6_a.cRPKM
CD04858	0.975715	CD04858	0.48	0.22	0.12	0.65	0.05	0.02	0.2	0.64	26.16	0.22	0.21	0.33	1.62	1.73	26.16	a.Gut_Fem_LastNymph_a.cRPKM
CD04859	0.968921	CD04859	0.46	0.23	0.59	0.04	0.22	0.28	1.08	0.53	0.5	0.27	1.01	0.29	1.24	0.9	1.24	a.Muscle_a.cRPKM
CD04860	1	CD04860	0.01	0	0.4	0.02	0.2	4.79	0.36	0.27	0	0.36	0.46	0.01	0.02	0.03	4.79	a.Female_Gonad_a.cRPKM
CD04868	0.922136	CD04868	1.23	0.85	3.24	1.31	3.64	56.32	0.39	0.63	1.39	0.76	0.77	0.93	0.54	2.24	56.32	a.Female_Gonad_a.cRPKM
CD04870	1	CD04870	2.35	0.17	0	0.03	0.01	0.03	0.41	0	0	0.2	0.73	0.49	0.02	0.03	2.35	a.Brain_Fem_Subimago_a.cRPKM
CD04882	0.942012	CD04882	1.06	0.16	0.33	0.13	0.09	0.02	0.23	122.37	2.64	0.69	0.36	1.1	2.44	4.99	122.37	a.Gills_a.cRPKM
CD04886	0.996358	CD04886	0.49	0.15	0.14	0.04	47.02	0.14	0.4	0.12	0.66	0.17	0.42	0.33	1.2	0.65	47.02	a.Embryo_E4_a.cRPKM
CD04888	0.977524	CD04888	0.46	0.05	3.4	0.02	70.54	0.01	0.2	0.07	0.11	0.04	0.36	0.01	1.02	0.31	70.54	a.Embryo_E4_a.cRPKM
CD04892	0.948481	CD04892	0.58	0.14	3.11	0.18	3.66	175.68	0.55	0.69	0.16	0.39	0.82	1.4	2	0.03	175.68	a.Female_Gonad_a.cRPKM
CD04893	0.954123	CD04893	0.3	0.59	0.16	0.13	0.06	0.07	0.49	1.71	5.35	0.21	0.38	1.59	0.26	0.03	5.35	a.Gut_Fem_LastNymph_a.cRPKM
CD04894	0.880257	CD04894	1.18	1.2	0.81	0.54	1.12	0.16	0.67	1.03	13.69	0.34	0.77	4.99	1.43	5.04	13.69	a.Gut_Fem_LastNymph_a.cRPKM
CD04895	0.956593	CD04895	0.14	0.24	0.02	3.67	0.02	0.02	0.09	93.16	0.19	0.89	0.16	0.14	0.63	3.52	93.16	a.Gills_a.cRPKM
CD04896	0.959382	CD04896	0.7	0.71	1.42	0.62	1.63	61.29	0.33	0.56	0.56	0.26	1.04	0.74	0.43	3.65	61.29	a.Female_Gonad_a.cRPKM
CD04911	1	CD04911	0.73	0.09	0.08	0.02	0.03	0.04	0.14	72.3	0.62	0.11	0.46	0.93	0.02	0.38	72.3	a.Gills_a.cRPKM
CD04913	0.878046	CD04913	1.18	2.59	2	2.67	0.72	0.12	0.55	16.67	0.11	1.42	1.63	0.77	1.79	1.28	16.67	a.Gills_a.cRPKM
CD04919	0.806113	CD04919	1.43	2.1	0.26	0.77	0.23	0.06	0.18	1.69	1.54	4.67	1.73	1.44	2	7.88	7.88	a.Wing_Pad_a.cRPKM
CD04921	0.835732	CD04921	0.61	0.08	0.35	0.89	9.87	0.21	1.66	1.55	34.06	4.57	1.89	8.53	0.92	0.65	34.06	a.Gut_Fem_LastNymph_a.cRPKM
CD04928	0.887615	CD04928	0.44	0.31	0.55	0.03	0.32	2.39	1.86	0.55	0	0.55	1.85	0.01	4.23	0.9	4.23	a.Muscle_a.cRPKM
CD04930	0.839682	CD04930	39.78	0.09	0.03	0.11	0.96	0.12	64.69	0.07	0.19	2.3	36.29	0.23	1.79	0.03	64.69	a.Female_Head_b.cRPKM
CD04932	0.923251	CD04932	0.7	0.89	3.71	0.13	2.74	0.05	0.62	0.16	1.35	0.19	0.28	0.29	0.02	0.74	3.71	a.Embryo_day6_a.cRPKM
CD04935	0.898513	CD04935	1.19	3.39	5.4	0.07	0.88	0	0.76	0	1.21	0.12	0.01	0.38	0.74	11.94	11.94	a.Wing_Pad_a.cRPKM
CD04938	0.923003	CD04938	0.85	0.89	8.84	0	3.68	0	0.65	0	2.04	0.25	1.18	0.01	0.02	0.03	8.84	a.Embryo_day6_a.cRPKM
CD04946	1	CD04946	0.01	0	0	0	0	0	0.01	0.08	0.19	19.79	0.01	0.01	0.02	0.03	19.79	a.Male_Gonad_a.cRPKM
CD04947	0.848561	CD04947	1.66	0	0.45	0.16	0.05	0	0.01	2.87	2.68	0.39	1.06	1.69	0.02	0.03	2.87	a.Gills_a.cRPKM
CD04949	0.995701	CD04949	0.44	0	0	0.02	0	0	0.2	0	0.19	82.83	0.01	0.01	1.28	0.03	82.83	a.Male_Gonad_a.cRPKM
CD04952	1	CD04952	1.29	0.17	0.14	0.08	0.09	0.06	0.34	0.65	0.5	0.53	0.68	0.65	0.02	0.03	1.29	a.Brain_Fem_Subimago_a.cRPKM
CD04956	0.981339	CD04956	0.78	6.59	1.58	0.85	0.66	0.12	0.44	0.21	0.19	0.36	0.56	0.96	0.69	0.03	6.59	a.Embryo_day10_a.cRPKM
CD04958	0.886784	CD04958	0.01	0.03	3.65	0.01	2.91	4.98	0.01	0.05	0.22	0	0.12	0.26	0.26	0.03	4.98	a.Female_Gonad_a.cRPKM
CD04967	0.903728	CD04967	6.69	0.36	0.21	0.81	0.1	0.04	0.33	0.65	28.06	0.43	0.16	1.55	2	3.13	28.06	a.Gut_Fem_LastNymph_a.cRPKM
CD04968	0.974897	CD04968	0.3	1.23	0.03	0.21	0	0.04	0.41	0.08	1.49	0.05	0.01	6.4	0.26	0.38	6.4	a.MalpigTubes_Fem_Subimago_a.cRPKM
CD04970	0.843599	CD04970	2.58	0.06	0	0.04	0	0	2.45	0.1	0	0.13	1.21	0.01	0.5	2.72	2.72	a.Wing_Pad_a.cRPKM
CD04973	0.994797	CD04973	0.32	0.07	0	0.04	0.01	0.03	0.18	0.07	0.14	38.47	0.01	0.01	1.28	0.03	38.47	a.Male_Gonad_a.cRPKM
CD04977	1	CD04977	0.48	0.03	0	0.17	0	0	0.37	0	1.19	0.05	0.14	0.26	0.29	0.38	1.19	a.Gut_Fem_LastNymph_a.cRPKM
CD04989	0.922742	CD04989	0.65	0.5	0	32.91	0.04	0.06	0.11	1.63	20.5	0.23	0.01	0.77	0.26	0.03	32.91	a.Embryo_E14_a.cRPKM
CD04994	1	CD04994	0.01	0.28	0.1	0.31	0.09	0	0.01	2.3	0.25	0.32	0.01	0.01	0.02	0.03	2.3	a.Gills_a.cRPKM
CD05000	0.829941	CD05000	0.32	0.12	0.12	19.87	0.4	0.21	28.07	0	43.86	0.05	0.14	96.62	0.02	0.03	96.62	a.MalpigTubes_Fem_Subimago_a.cRPKM
CD05001	1	CD05001	0.81	0.17	0.04	0.34	0	0.06	0.18	0.62	0.41	0.61	0.3	0.65	0.02	1.06	1.06	a.Wing_Pad_a.cRPKM
CD05016	0.874577	CD05016	153.07	0.19	0.14	0.09	0.04	0.02	92.94	0.05	1.22	0.06	1533.29	0.99	0.69	9.01	1533.29	a.Male_Head_a.cRPKM
CD05033	0.954608	CD05033	0.74	0	0	3.78	0	0	0.01	9.52	0	0.89	0.01	0.01	0.57	0.03	9.52	a.Gills_a.cRPKM
CD05036	0.88695	CD05036	5.83	0.27	0.03	1.03	0.1	0.21	2.33	1.46	0.68	40.78	2.51	594.68	1.54	3.71	594.68	a.MalpigTubes_Fem_Subimago_a.cRPKM
CD05038	0.884265	CD05038	0.98	1.64	0.05	6	0	0.06	5.69	0.05	74.27	0.1	0.75	7.67	0.74	1.52	74.27	a.Gut_Fem_LastNymph_a.cRPKM
CD05042	0.984261	CD05042	0.36	0.03	0.05	0.38	0.01	0.05	0.2	5.55	0.33	0.53	0.21	1.42	0.39	0.98	5.55	a.Gills_a.cRPKM
CD05048	0.803173	CD05048	0.21	3.9	0	5.75	15.69	0.25	232.43	0	69.3	0.12	1.59	29.26	0.02	0.03	232.43	a.Female_Head_b.cRPKM
CD05062	0.906262	CD05062	0.21	0.26	0	0.37	0.42	0.59	2.82	0	64.11	0.06	0.25	56.45	0.02	0.03	64.11	a.Gut_Fem_LastNymph_a.cRPKM
CD05064	1	CD05064	0.01	0.03	0.03	0	0.02	0.01	0.01	0.07	0.16	4.01	0.12	0.26	0.02	0.03	4.01	a.Male_Gonad_a.cRPKM
CD05067	0.963446	CD05067	1.45	0.96	0	1.27	0	0	0.77	0	0	85.63	0.49	0.01	4.5	0.03	85.63	a.Male_Gonad_a.cRPKM
CD05068	0.839911	CD05068	2.04	1.96	0.34	0.36	0.81	8.53	1.06	0.81	2.21	0.55	0.69	19.6	2.54	2.41	19.6	a.MalpigTubes_Fem_Subimago_a.cRPKM
CD05080	0.890254	CD05080	0.01	1.89	32.08	0.39	888.79	41	0.31	0.51	6.48	0.24	0.16	0.23	0.02	0.38	888.79	a.Embryo_E4_a.cRPKM
CD05083	0.984165	CD05083	0.4	0.03	2.9	0.33	0.27	176.29	0.14	0.23	0.64	0.13	0.12	0.49	0.57	0.38	176.29	a.Female_Gonad_a.cRPKM
CD05084	0.871878	CD05084	1.94	0.26	0.07	0.35	0.01	0	1.85	0.43	0.19	0.24	1.63	0.8	0.02	0.82	1.94	a.Brain_Fem_Subimago_a.cRPKM
CD05086	0.831701	CD05086	1.13	3.34	0.99	2.78	1.38	1.01	23.04	0.99	36.21	3.01	1.28	193.41	0.69	2.14	193.41	a.MalpigTubes_Fem_Subimago_a.cRPKM
CD05089	0.941188	CD05089	0.16	0.03	4.64	0.4	12.16	1142.84	0.25	1.13	0	0.26	0.18	2.29	1.32	1.13	1142.84	a.Female_Gonad_a.cRPKM
CD05091	0.923028	CD05091	0.01	0.04	0	0.01	0.01	0.02	0.12	5.06	1.89	0.06	0.01	0.65	0.92	2.68	5.06	a.Gills_a.cRPKM
CD05092	0.891117	CD05092	0.58	0.09	0	5.22	0.01	0.07	0.14	16.81	0	3.34	0.01	1.46	1.58	1.35	16.81	a.Gills_a.cRPKM
CD05093	0.81582	CD05093	0.62	0.6	0.34	1.29	0.92	0.3	3.87	14.36	5.48	7.5	2.89	62.02	0.66	2.3	62.02	a.MalpigTubes_Fem_Subimago_a.cRPKM
CD05094	0.946824	CD05094	1.53	0	0.21	0.07	0.06	0.53	0.01	0.31	0	0	0.01	0.77	0.02	1.85	1.85	a.Wing_Pad_a.cRPKM
CD05095	0.8136	CD05095	0.95	2.21	3.43	0.55	1.42	7.06	1.12	1.37	0.88	0.52	1.34	0.59	0.02	5.15	7.06	a.Female_Gonad_a.cRPKM
CD05100	0.960138	CD05100	0.01	0.07	0.06	0.01	0.14	6.75	0.01	0.22	0.16	2.69	0.01	0.77	0.02	0.82	6.75	a.Female_Gonad_a.cRPKM
CD05107	0.868974	CD05107	0.55	0	0	0	0.26	0.75	13.5	0	0	263.07	2.07	35.2	13.47	0.56	263.07	a.Male_Gonad_a.cRPKM
CD05109	0.935809	CD05109	3.06	0	0	0.14	0	0	0.01	0	0	0	0.01	0.01	3.82	0.03	3.82	a.Muscle_a.cRPKM
CD05110	0.871698	CD05110	0.01	0.14	21.6	0.16	31.54	14.64	0.01	0	0	0.16	0.01	0.01	0.02	0.03	31.54	a.Embryo_E4_a.cRPKM
CD05111	0.864201	CD05111	7.2	0.2	0.26	6.18	0.04	0.07	0.2	170.95	6.62	1.9	0.01	15.63	0.74	0.56	170.95	a.Gills_a.cRPKM
CD05113	0.925749	CD05113	0.4	4.27	0.79	0.15	0.09	0.49	0.31	1.4	0.5	2.9	0.26	0.77	0.29	0.82	4.27	a.Embryo_day10_a.cRPKM
CD05115	0.879945	CD05115	46.35	0	0.07	0.85	0.15	1.72	0.01	2.5	6409.19	0.11	0.32	4383.69	0.02	0.56	6409.19	a.Gut_Fem_LastNymph_a.cRPKM
CD05119	0.889071	CD05119	1.08	1.64	4.77	0.16	2.92	36.84	0.33	0.25	1.04	0.92	0.69	0.62	1.36	5.2	36.84	a.Female_Gonad_a.cRPKM
CD05125	0.86426	CD05125	1.52	0.54	3.55	0.68	1.16	0.25	0.01	0.69	0	0.48	0.01	2.54	13.62	6.31	13.62	a.Muscle_a.cRPKM
CD05127	0.954573	CD05127	0.18	0.12	4.28	0.23	0.89	1755.11	0.14	0.98	0.11	12.75	0.14	0.56	1.51	0.31	1755.11	a.Female_Gonad_a.cRPKM
CD05128	0.933031	CD05128	1.41	0.09	3.13	0.22	13.84	850.12	0.23	0.58	1.41	0.43	0.12	1.69	2.44	0.03	850.12	a.Female_Gonad_a.cRPKM
CD05132	1	CD05132	0.16	0.28	0.18	0.09	0.09	0.48	0.11	0.17	0.36	0.1	0.23	1.14	0.02	0.03	1.14	a.MalpigTubes_Fem_Subimago_a.cRPKM
CD05140	0.997689	CD05140	0.01	0.26	0.93	0.02	0.06	0.07	0.76	0.1	0.14	0.9	1.04	0.01	0.02	3.69	3.69	a.Wing_Pad_a.cRPKM
CD05141	1	CD05141	0.28	1.5	0.16	0.17	0.05	0.04	0.28	0.07	0.07	0.29	0.16	0.14	0.02	0.38	1.5	a.Embryo_day10_a.cRPKM
CD05146	0.956821	CD05146	0.01	0.07	8.59	0.01	46.12	0.94	0.11	0	0.06	0.74	0.11	0.01	0.02	0.03	46.12	a.Embryo_E4_a.cRPKM
CD05152	0.872026	CD05152	0.7	2.95	0.04	94.13	0.2	0.05	0.37	14.7	16.23	0.21	0.44	2.73	0.57	0.74	94.13	a.Embryo_E14_a.cRPKM
CD05154	0.924394	CD05154	1.37	8.37	0.3	0.27	0.05	0.44	2.24	0.12	0.58	0.4	2.63	0.23	0.02	0.03	8.37	a.Embryo_day10_a.cRPKM
CD05156	0.827892	CD05156	0.58	1.35	2.05	0.13	0.52	5.47	0.46	0.71	0.56	0.63	0.51	0.45	7.05	5.22	7.05	a.Muscle_a.cRPKM
CD05159	0.936537	CD05159	0.28	1.37	27.63	0.41	81.81	0.14	0.2	0.16	0.11	0.45	0.01	0.33	0.02	0.03	81.81	a.Embryo_E4_a.cRPKM
CD05161	0.957122	CD05161	0.01	0	6.81	0.83	2.95	217.52	0.01	0.21	0.16	0.1	0.01	0.74	0.02	0.03	217.52	a.Female_Gonad_a.cRPKM
CD05172	0.879436	CD05172	0.51	0.4	15.87	1.69	25.66	0.95	0.33	0.78	0.16	0.13	0.67	0.01	0.6	6.03	25.66	a.Embryo_E4_a.cRPKM
CD05184	0.962535	CD05184	0.41	0.4	3.52	0.73	1.81	283.85	0.29	0.43	1.33	0.26	0.59	1.2	1.54	0.74	283.85	a.Female_Gonad_a.cRPKM
CD05205	0.93378	CD05205	0.21	1.72	0.05	0.77	0.03	0.06	0.25	1.93	0.33	0.23	0.21	0.01	0.57	4.03	4.03	a.Wing_Pad_a.cRPKM
CD05215	0.989412	CD05215	0.28	2.43	0.06	0.09	0.02	0.3	0.31	0.74	0.39	0.6	0.42	0.38	0.54	1.13	2.43	a.Embryo_day10_a.cRPKM
CD05218	1	CD05218	0.01	0.42	4.17	0	0.03	0	0.01	0	0.25	0	0.01	0.33	0.02	0.03	4.17	a.Embryo_day6_a.cRPKM
CD05237	0.976549	CD05237	0.23	0.38	0.35	0.13	0.07	0.02	0.2	0.28	0.25	103.73	0.46	0.26	1.79	2.3	103.73	a.Male_Gonad_a.cRPKM
CD05243	0.824412	CD05243	1.56	0.66	0.26	0.41	0.16	0	0.71	2.28	5.32	0.26	3	2.39	0.43	1.78	5.32	a.Gut_Fem_LastNymph_a.cRPKM
CD05251	0.930093	CD05251	1.08	1.04	0.27	0.65	1.41	0.19	1.79	0.1	1.33	2.82	0.82	1.14	15.57	0.38	15.57	a.Muscle_a.cRPKM
CD05259	0.920473	CD05259	3.08	0.28	9.55	0.98	30.65	0.06	0.89	0.67	0.6	0.23	0.83	1.17	0.66	0.82	30.65	a.Embryo_E4_a.cRPKM
CD05260	0.960379	CD05260	0.62	0.05	0.05	0.02	0.05	0	0.53	0.3	0.44	3.53	1.2	0.14	16.49	0.03	16.49	a.Muscle_a.cRPKM
CD05262	0.92685	CD05262	0.18	0.16	6.04	0.07	5.53	0.19	0.01	0.68	0	0.06	0.01	0.01	0.02	0.03	6.04	a.Embryo_day6_a.cRPKM
CD05264	0.810628	CD05264	3.52	0.89	0.19	0.65	0.17	0.02	4.24	0.25	2.47	0.17	3.33	0.71	0.29	1.21	4.24	a.Female_Head_b.cRPKM
CD05266	0.934365	CD05266	1.23	0.7	1.61	0.08	0.36	0.02	1.51	1.43	5.49	0.12	0.01	0.01	0.02	0.56	5.49	a.Gut_Fem_LastNymph_a.cRPKM
CD05269	0.983751	CD05269	0.48	0.31	0.74	0.08	1.09	0.04	0.49	0.21	1.04	152.63	0.38	0.71	1.89	1.35	152.63	a.Male_Gonad_a.cRPKM
CD05270	0.877219	CD05270	0.01	24.24	1.95	26.98	0.77	0.07	0.14	0.05	4.07	0.84	0.14	0.49	0.02	0.03	26.98	a.Embryo_E14_a.cRPKM
CD05280	0.845442	CD05280	0.72	0.84	0.86	0.09	0.05	0.43	1.76	1.23	0.79	0.48	0.44	1.85	0.02	1.59	1.85	a.MalpigTubes_Fem_Subimago_a.cRPKM
CD05281	0.913576	CD05281	10.5	2.56	1.42	0.51	0.48	0.13	0.53	0.84	1.21	0.88	1.01	3.16	0.26	0.56	10.5	a.Brain_Fem_Subimago_a.cRPKM
CD05282	0.936538	CD05282	0.96	0.22	0.1	0.23	1	0	0.73	0.17	250.41	0.14	0.3	84.3	0.02	1.13	250.41	a.Gut_Fem_LastNymph_a.cRPKM
CD05283	0.975928	CD05283	2.37	1.31	0	0.41	0	0	0.58	0	0	0.39	0.78	0.01	0.02	0.03	2.37	a.Brain_Fem_Subimago_a.cRPKM
CD05298	0.958867	CD05298	0.18	0.47	0	0.03	6.06	0.11	0.31	0.07	0.07	109.23	0.65	0.16	2.03	0.03	109.23	a.Male_Gonad_a.cRPKM
CD05299	0.987812	CD05299	0.01	1.05	0.45	23.45	0.04	0.05	0.12	0.1	0.56	0.77	1.57	0.38	0.22	0.56	23.45	a.Embryo_E14_a.cRPKM
CD05304	0.963789	CD05304	0.01	0	1.67	0.09	0.38	70.72	0.01	0	0	0	0.34	2.19	2.03	0.03	70.72	a.Female_Gonad_a.cRPKM
CD05308	0.945411	CD05308	0.23	0.41	0.61	0.59	0.07	0.1	0.7	6.06	0.25	1.46	0.36	0.38	0.63	2.46	6.06	a.Gills_a.cRPKM
CD05309	0.841251	CD05309	1.04	5.47	51.75	3.33	43.36	0.7	0.56	1.46	0.68	0.17	0.91	1.66	0.36	1.73	51.75	a.Embryo_day6_a.cRPKM
CD05315	1	CD05315	0.21	0.16	0.03	0.02	0.01	0.01	0.41	0.05	0.39	58.09	0.44	0.01	0.66	0.03	58.09	a.Male_Gonad_a.cRPKM
CD05324	0.977936	CD05324	0.46	0.42	0.3	0.1	0.5	0.05	0.48	0.51	0.19	156.85	1.29	0.19	1.62	2.04	156.85	a.Male_Gonad_a.cRPKM
CD05331	0.816211	CD05331	2.47	0.16	0.16	0.11	9.17	1	2.45	0.23	5.91	1.03	2.34	74.96	4.83	7.9	74.96	a.MalpigTubes_Fem_Subimago_a.cRPKM
CD05339	0.931844	CD05339	0.14	1.27	2.88	0.43	8.29	246.66	0.86	1.12	0.91	0.5	0.36	1.37	0.66	2.83	246.66	a.Female_Gonad_a.cRPKM
CD05340	0.907473	CD05340	1.87	1.35	0.66	0.92	0.45	0.29	0.81	0.81	8.33	0.56	1.1	1.37	1.32	2.55	8.33	a.Gut_Fem_LastNymph_a.cRPKM
CD05342	0.9036	CD05342	0.01	0.7	1.32	1.2	0.1	0.01	0.01	2.54	0	0.18	1.41	0.01	0.32	1.44	2.54	a.Gills_a.cRPKM
CD05344	0.836486	CD05344	1.03	3.34	1.71	0.81	0.67	0.12	0.67	1.08	2.32	0.65	1.02	8.53	1.2	5.28	8.53	a.MalpigTubes_Fem_Subimago_a.cRPKM
CD05347	0.898766	CD05347	0.28	1.7	0.18	0.51	0.11	1.1	1.41	0.64	0.64	0.36	2.46	0.19	0.29	4.14	4.14	a.Wing_Pad_a.cRPKM
CD05349	0.883201	CD05349	0.41	0.79	0.14	48.16	0.18	0.1	1.8	0.22	42.94	0.36	2.51	0.01	0.02	1.85	48.16	a.Embryo_E14_a.cRPKM
CD05359	0.903983	CD05359	0.78	0.54	5.29	0.15	7.79	112.42	0.79	1.92	0.81	0.6	0.85	0.52	1.13	4.06	112.42	a.Female_Gonad_a.cRPKM
CD05372	0.826088	CD05372	0.23	25.84	0.09	33	0.07	0.12	0.28	0.81	0.16	9.77	1.2	0.41	1.36	6.58	33	a.Embryo_E14_a.cRPKM
CD05393	0.863291	CD05393	0.26	0.47	3.92	0.45	74.79	0.09	1.03	2.43	7.52	0.18	1.35	4.17	0.02	5.15	74.79	a.Embryo_E4_a.cRPKM
CD05396	0.986758	CD05396	0.01	0	1.9	0.21	0.39	41.62	0.01	0	0	0.08	0.42	0.01	0.54	0.03	41.62	a.Female_Gonad_a.cRPKM
CD05397	0.977933	CD05397	0.01	0.51	1.59	0.25	0.56	17.52	0.01	0	0	0	0.01	0.01	1.43	0.03	17.52	a.Female_Gonad_a.cRPKM
CD05398	1	CD05398	0.01	0.16	0.99	0.05	0.32	14.47	0.01	0	0	0	0.01	0.01	0.02	0.03	14.47	a.Female_Gonad_a.cRPKM
CD05399	1	CD05399	0.21	0	0.25	0.06	0.08	11.58	0.14	0.08	0	0	0.01	0.01	0.02	0.03	11.58	a.Female_Gonad_a.cRPKM
CD05400	0.984395	CD05400	0.01	0.09	2.39	0.24	0.75	73.33	0.14	0.14	0	0	0.01	0.56	0.02	0.03	73.33	a.Female_Gonad_a.cRPKM
CD05401	0.981636	CD05401	0.01	0.11	2.8	0.39	0.27	74.66	0.14	0.08	0.28	0	0.01	0.01	0.02	0.03	74.66	a.Female_Gonad_a.cRPKM
CD05402	0.989591	CD05402	0.01	0.16	1.97	0.53	0.28	150.03	0.01	0.12	0	0.11	0.01	0.01	0.69	0.03	150.03	a.Female_Gonad_a.cRPKM
CD05403	1	CD05403	0.01	0.15	0.7	0.1	0.29	20.75	0.01	0	0	0	0.01	0.01	0.02	0.03	20.75	a.Female_Gonad_a.cRPKM
CD05404	0.952071	CD05404	0.01	0	5.05	1.34	4.29	399.9	0.01	0	0	0	0.01	1.44	0.02	0.03	399.9	a.Female_Gonad_a.cRPKM
CD05405	0.921257	CD05405	0.01	1.1	42.48	0.07	42.2	0.41	0.01	0	0	0	0.01	0.01	0.02	0.03	42.48	a.Embryo_day6_a.cRPKM
CD05406	1	CD05406	0.01	0.06	0.33	0.06	0.09	10.59	0.01	0	0	0	0.01	0.01	0.32	0.03	10.59	a.Female_Gonad_a.cRPKM
CD05407	1	CD05407	0.21	0.05	1	0.26	0.2	86.78	0.01	0.23	0	0	0.01	0.01	0.69	0.03	86.78	a.Female_Gonad_a.cRPKM
CD05408	1	CD05408	0.23	0	0.51	0.16	0.12	56.79	0.01	0.1	0	0	0.21	0.01	0.02	0.03	56.79	a.Female_Gonad_a.cRPKM
CD05409	1	CD05409	0.01	0.1	0.93	0.12	0.14	10.32	0.01	0	0	0	0.01	0.01	0.02	0.03	10.32	a.Female_Gonad_a.cRPKM
CD05410	1	CD05410	0.01	0.09	0.37	0.01	2.62	0.52	0.14	0	0.07	0.05	0.12	0.01	0.02	0.03	2.62	a.Embryo_E4_a.cRPKM
CD05411	0.930727	CD05411	0.01	0.03	0.43	0.04	4.49	5.3	0.01	0.05	0	0	0.18	0.01	0.02	0.03	5.3	a.Female_Gonad_a.cRPKM
CD05412	1	CD05412	0.01	0	0.22	0.03	0	5.46	0.01	0	0	0	0.01	0.01	0.02	0.03	5.46	a.Female_Gonad_a.cRPKM
CD05413	0.954102	CD05413	0.01	0.12	1.44	0.04	2.59	9.08	0.01	0.05	0	0	0.01	0.01	0.02	0.03	9.08	a.Female_Gonad_a.cRPKM
CD05414	1	CD05414	0.01	0	0.39	0.06	0.02	7.73	0.01	0	0	0.12	0.01	0.01	0.02	0.03	7.73	a.Female_Gonad_a.cRPKM
CD05415	0.992272	CD05415	0.01	0.14	1.23	0.02	0.2	7.85	0.01	0.21	0.33	0	0.01	0.01	0.02	0.03	7.85	a.Female_Gonad_a.cRPKM
CD05416	0.96082	CD05416	0.34	0.1	1.2	0.13	8.93	105.26	0.01	0.44	0	0.13	0.3	0.01	0.02	0.03	105.26	a.Female_Gonad_a.cRPKM
CD05417	0.988369	CD05417	0.01	0.12	1.93	0.3	0.87	77.37	0.14	0.25	0	0.07	0.25	0.49	0.02	0.9	77.37	a.Female_Gonad_a.cRPKM
CD05418	1	CD05418	0.01	0	0.39	0.02	0.01	7.76	0.01	0	0	0	0.18	0.38	0.02	0.03	7.76	a.Female_Gonad_a.cRPKM
CD05419	0.994388	CD05419	0.01	0.07	1.34	0.15	0.46	55.24	0.01	0.12	0	0	0.01	0.62	0.02	0.03	55.24	a.Female_Gonad_a.cRPKM
CD05420	1	CD05420	0.01	0.04	0.38	0.04	0.21	6.36	0.11	0	0	0.05	0.18	0.01	0.02	0.03	6.36	a.Female_Gonad_a.cRPKM
CD05421	0.935622	CD05421	0.01	0.1	1.99	0.02	4.32	1.71	0.01	0	0	0	0.01	0.01	0.02	0.03	4.32	a.Embryo_E4_a.cRPKM
CD05422	1	CD05422	0.01	0	0.68	0.13	0.23	14.6	0.01	0.08	0.22	0	0.16	0.01	0.02	0.03	14.6	a.Female_Gonad_a.cRPKM
CD05423	0.918369	CD05423	0.16	0.05	1.32	0.02	11.6	10.21	0.01	0	0	0	0.18	0.01	0.29	0.03	11.6	a.Embryo_E4_a.cRPKM
CD05424	1	CD05424	0.01	0	0.61	0.17	0.09	29.51	0.01	0	0.14	0	0.01	0.01	0.02	0.03	29.51	a.Female_Gonad_a.cRPKM
CD05425	0.995307	CD05425	0.01	0	1.26	0.15	0.23	44.16	0.01	0	0	0	0.14	0.38	0.02	0.03	44.16	a.Female_Gonad_a.cRPKM
CD05426	1	CD05426	0.01	0	0.47	0.16	0.43	26.39	0.01	0	0	0	0.01	0.01	0.02	0.03	26.39	a.Female_Gonad_a.cRPKM
CD05427	0.918564	CD05427	0.34	0.95	0.43	0.15	0.51	0.07	0.86	1.89	0.53	0.88	0.77	0.62	2.57	4.45	4.45	a.Wing_Pad_a.cRPKM
CD05436	0.821069	CD05436	6.02	4.02	1.15	2.39	0.32	0.23	15.32	1.91	1.8	1.97	76.37	1.46	2.38	0.98	76.37	a.Male_Head_a.cRPKM
CD05438	0.948004	CD05438	1.39	1.29	0.1	8.18	0.02	0.09	0.5	71.33	0	0	1.22	0.45	0.02	0.03	71.33	a.Gills_a.cRPKM
CD05448	0.976696	CD05448	0.01	0.4	0.14	0.48	0.03	1.27	0.16	0.07	0.41	16.77	0.14	1.85	0.57	0.46	16.77	a.Male_Gonad_a.cRPKM
CD05453	0.826629	CD05453	0.89	0	0.45	0.39	0.71	0.14	5.39	28.88	1.11	0.97	3.28	5.58	3.16	5.66	28.88	a.Gills_a.cRPKM
CD05456	1	CD05456	0.23	0.04	0.14	0.01	0.23	11.32	0.12	0.1	0.3	0.05	0.01	0.01	0.02	0.38	11.32	a.Female_Gonad_a.cRPKM
CD05460	1	CD05460	0.01	0.79	16.44	0	0	0	0.01	0	0	0	0.01	0.01	0.02	0.03	16.44	a.Embryo_day6_a.cRPKM
CD05461	0.970121	CD05461	0.18	0	0.04	0.01	0	0	0.01	4.87	0.16	0.11	0.01	1.37	0.02	1.35	4.87	a.Gills_a.cRPKM
CD05463	0.806405	CD05463	0.7	8.59	0.1	6.13	0.19	0.45	1.04	2.14	8.45	1.35	0.65	25.41	2.57	0.46	25.41	a.MalpigTubes_Fem_Subimago_a.cRPKM
CD05468	0.99639	CD05468	0.01	0	0	0.19	0.22	0.83	0.01	7498.7	0	0.28	0.01	0.45	0.02	1.52	7498.7	a.Gills_a.cRPKM
CD05475	0.965659	CD05475	0.67	0.52	0.41	0.13	0.12	0.02	0.28	0.07	0.71	168.42	0.71	1.44	3.2	2.14	168.42	a.Male_Gonad_a.cRPKM
CD05482	1	CD05482	0.01	0	0	0	1.12	0	0.01	0	0	0	0.01	0.62	0.02	0.03	1.12	a.Embryo_E4_a.cRPKM
CD05485	0.864685	CD05485	0.21	1.92	13.51	0.53	17.69	0.09	0.61	0.27	2.72	0.22	0.62	2.22	0.69	0.38	17.69	a.Embryo_E4_a.cRPKM
CD05488	1	CD05488	0.36	0.46	0	0.31	0.02	0	0.75	0	0.97	0.14	5683.25	0.01	0.02	0.03	5683.25	a.Male_Head_a.cRPKM
CD05498	1	CD05498	0.01	0	0	0	0	0	0.01	0	0	0	1.54	0.01	0.02	0.03	1.54	a.Male_Head_a.cRPKM
CD05501	0.982174	CD05501	0.01	0.47	1.91	0.02	16.32	0	0.01	0	0	0	0.01	0.33	0.02	0.03	16.32	a.Embryo_E4_a.cRPKM
CD05504	0.956996	CD05504	0.01	0.14	0	0.7	0	0	0.01	5.15	2.5	0	0.01	0.01	0.02	0.03	5.15	a.Gills_a.cRPKM
CD05506	0.848008	CD05506	1.39	0.16	0.1	0.04	0.05	0.11	3.27	2.24	1.04	1.13	0.46	2.84	0.74	0.65	3.27	a.Female_Head_b.cRPKM
CD05509	0.981016	CD05509	0.01	0.12	1.73	0.47	1.82	104.32	0.01	0.19	0.11	0.07	0.01	0.14	0.24	0.31	104.32	a.Female_Gonad_a.cRPKM
CD05512	0.973114	CD05512	0.01	0	0	0	1.64	0.04	0.11	0.08	0.11	146.53	0.12	1.32	2.64	0.03	146.53	a.Male_Gonad_a.cRPKM
CD05513	0.833504	CD05513	0.32	0.14	25.99	1.65	0.14	0.55	0.22	16.26	1.15	3.21	0.56	2.99	1.16	3.36	25.99	a.Embryo_day6_a.cRPKM
CD05515	1	CD05515	0.01	0	0	0	0.06	0	0.01	0	0	0	0.01	1.35	0.02	0.03	1.35	a.MalpigTubes_Fem_Subimago_a.cRPKM
CD05517	0.928249	CD05517	0.55	0.22	0	0.1	0	0.05	0.63	0	0	0.14	1.14	0.01	0.02	1.13	1.14	a.Male_Head_a.cRPKM
CD05519	0.876238	CD05519	1.01	0.12	0.08	0.17	0.04	0.04	3.85	0.14	0	0.71	6.16	0.77	7.2	0.03	7.2	a.Muscle_a.cRPKM
CD05525	0.931203	CD05525	0.01	0.33	0.04	8.45	0.06	0.26	0.01	1.06	1.52	0.37	0.34	2.99	1.4	0.03	8.45	a.Embryo_E14_a.cRPKM
CD05528	0.809604	CD05528	2.82	0.33	0.13	0.59	1.22	0.07	1.67	0.75	1.02	2.9	2.38	0.8	0.47	0.46	2.9	a.Male_Gonad_a.cRPKM
CD05533	0.827735	CD05533	1.92	0.25	0.05	0.23	0.87	0.02	1.17	0.14	2.34	0.88	2.89	3.37	0.24	0.03	3.37	a.MalpigTubes_Fem_Subimago_a.cRPKM
CD05539	0.943282	CD05539	0.01	0.12	0	0	0	10.71	0.01	0	0	26.63	0.34	0.01	1.05	0.03	26.63	a.Male_Gonad_a.cRPKM
CD05540	0.852412	CD05540	17.55	0.12	0.04	0.41	0.17	0.07	23.34	0.3	0.11	1.39	27.58	0.01	1.02	0.56	27.58	a.Male_Head_a.cRPKM
CD05547	0.865574	CD05547	2.43	0.67	0.05	1.83	0.03	0.54	2.28	1.51	1.59	0.79	1.35	0.33	2.34	12	12	a.Wing_Pad_a.cRPKM
CD05552	0.947125	CD05552	0.38	0.25	0.03	0.62	0.03	0.11	0.4	0.11	0.22	0.9	0.49	1.14	0.84	1.21	1.21	a.Wing_Pad_a.cRPKM
CD05557	0.983961	CD05557	0.14	0.06	2.03	0.31	1.32	112.98	0.11	0.4	0.07	0.21	0.11	0.26	0.43	0.9	112.98	a.Female_Gonad_a.cRPKM
CD05558	0.984141	CD05558	0.49	0.19	0	0.15	0	0	0.9	0.28	2.04	0.39	9171.13	1.2	0.02	2.68	9171.13	a.Male_Head_a.cRPKM
CD05565	0.844685	CD05565	4.3	0.24	0.56	1.14	0.82	0.16	1.83	16.38	0.25	7.38	1.71	0.16	0.02	2.5	16.38	a.Gills_a.cRPKM
CD05566	0.974783	CD05566	0.01	6.11	0.67	0.17	0.13	1.81	0.01	0	0.14	0	0.01	0.8	0.02	0.03	6.11	a.Embryo_day10_a.cRPKM
CD05571	0.880995	CD05571	1.97	5.06	1.03	0.89	0.13	0.01	1.03	39.83	0.16	0.64	20.34	1.23	0.95	1.13	39.83	a.Gills_a.cRPKM
CD05575	0.959973	CD05575	0.01	0.51	3.85	0.11	21.76	1.29	0.01	0.1	0	0.13	0.01	0.01	0.02	0.03	21.76	a.Embryo_E4_a.cRPKM
CD05581	1	CD05581	0.01	0	0.84	0	0.08	8.49	0.01	0	0	0	0.01	0.01	0.02	0.03	8.49	a.Female_Gonad_a.cRPKM
CD05583	1	CD05583	0.01	0	0	0	0	6.3	0.01	0	0	0	0.01	0.01	0.02	0.03	6.3	a.Female_Gonad_a.cRPKM
CD05585	1	CD05585	0.01	0	0	0	0	2.74	0.01	0	0	0	0.01	0.01	0.02	0.03	2.74	a.Female_Gonad_a.cRPKM
CD05586	1	CD05586	0.01	0	0.18	0	0.05	12.25	0.01	0	0	0	0.01	0.01	0.02	0.03	12.25	a.Female_Gonad_a.cRPKM
CD05587	0.96553	CD05587	0.01	0	0	0	0.14	29.84	0.01	0.58	4.58	0	0.01	0.01	0.02	0.03	29.84	a.Female_Gonad_a.cRPKM
CD05588	0.959699	CD05588	0.01	0	0	0.01	1.65	1.3	0.01	0	0	0	0.01	0.01	0.02	0.03	1.65	a.Embryo_E4_a.cRPKM
CD05596	0.957228	CD05596	0.01	0	0	0.06	0	0	0.01	0	5.77	0.9	0.01	2.65	0.02	0.03	5.77	a.Gut_Fem_LastNymph_a.cRPKM
CD05598	0.855088	CD05598	0.38	1.6	0.09	6.83	0	0.07	0.23	7.14	0	0.55	0.28	0.71	1.82	2.04	7.14	a.Gills_a.cRPKM
CD05600	0.859879	CD05600	0.01	0.95	1.12	0.88	0.06	0.1	1	6.14	1.13	3.57	1.12	7.87	4.17	44.83	44.83	a.Wing_Pad_a.cRPKM
CD05601	0.991907	CD05601	0.01	0.75	0.12	0	0	1.59	0.68	0	0.6	0.46	0.01	0.01	1.05	0.03	1.59	a.Female_Gonad_a.cRPKM
CD05603	1	CD05603	0.01	0	0.16	0.02	0.07	9.17	0.01	0	0	0	0.25	0.01	0.74	0.03	9.17	a.Female_Gonad_a.cRPKM
CD05605	0.922541	CD05605	0.64	0.63	0.3	0.13	0.1	3.03	0.14	0.64	0.86	0.33	0.49	1.55	0.02	1.97	3.03	a.Female_Gonad_a.cRPKM
CD05610	1	CD05610	0.28	0.3	0.19	0.01	0.18	0.07	0.68	0.55	0.09	0.63	0.73	0.33	0.02	1.13	1.13	a.Wing_Pad_a.cRPKM
CD05612	1	CD05612	0.28	0.07	0	0	0.03	0	0.01	0	0.16	0.52	0.25	0.01	1.24	0.03	1.24	a.Muscle_a.cRPKM
CD05613	0.825269	CD05613	0.23	1.79	5.59	0.43	1.72	13.54	0.44	1.41	1.96	0.29	0.71	0.29	0.88	7.82	13.54	a.Female_Gonad_a.cRPKM
CD05615	1	CD05615	0.01	0	0.43	0.07	0.25	22.39	0.16	0.1	0.14	0	0.26	0.01	0.32	0.46	22.39	a.Female_Gonad_a.cRPKM
CD05622	0.930954	CD05622	0.94	0.56	0.48	0.11	0.15	6.63	0.76	0.73	1.39	0.34	0.69	1.02	1.28	3.01	6.63	a.Female_Gonad_a.cRPKM
CD05640	1	CD05640	0.32	0.19	0	0.14	0.08	0.09	0.01	0.14	3.8	0	0.28	0.01	0.02	0.03	3.8	a.Gut_Fem_LastNymph_a.cRPKM
CD05647	0.929665	CD05647	0.8	0	0	3.25	0	5.8	0.6	0	3.21	2.05	0.01	194.84	0.02	0.03	194.84	a.MalpigTubes_Fem_Subimago_a.cRPKM
CD05653	0.86669	CD05653	1.56	0.04	0.18	0.16	0.2	0.12	0.49	2.37	7.32	0.66	0.25	3.01	0.57	2.83	7.32	a.Gut_Fem_LastNymph_a.cRPKM
CD05655	0.816349	CD05655	2.89	0.36	0.66	2.53	0.43	7.91	0.45	3.77	0.33	5.05	0.34	30.87	2.27	1.44	30.87	a.MalpigTubes_Fem_Subimago_a.cRPKM
CD05658	0.887841	CD05658	6.28	0.05	1.92	0.12	2.37	352.51	10.03	0.95	0.16	2.45	0.97	7.37	0.84	0.98	352.51	a.Female_Gonad_a.cRPKM
CD05671	1	CD05671	0.34	0.16	0.27	0.28	0.02	0.07	0.12	1.73	0.39	0.84	0.26	0.56	0.92	0.98	1.73	a.Gills_a.cRPKM
CD05674	0.953303	CD05674	0.01	0	0	0	0.07	1.1	0.01	0	0	0.15	0.01	1.17	0.02	0.03	1.17	a.MalpigTubes_Fem_Subimago_a.cRPKM
CD05680	0.873322	CD05680	3.3	0.82	0.03	1.2	0.14	0.42	2.7	1.35	3.93	0.41	2.53	56.69	0.47	5.38	56.69	a.MalpigTubes_Fem_Subimago_a.cRPKM
CD05689	0.967078	CD05689	0.67	1.52	0.02	0.38	0.04	0.03	0.36	0.08	0.22	0.16	0.57	2.66	0.24	0.56	2.66	a.MalpigTubes_Fem_Subimago_a.cRPKM
CD05702	0.939616	CD05702	0.21	0.28	0.09	10.34	3.32	0.68	0.14	1.41	0.33	0.72	0.28	140.08	0.02	0.03	140.08	a.MalpigTubes_Fem_Subimago_a.cRPKM
CD05704	0.937315	CD05704	1.85	1.07	0.05	1.09	0.09	0.25	0.66	0.35	0.81	0.52	0.73	16.85	0.99	4.63	16.85	a.MalpigTubes_Fem_Subimago_a.cRPKM
CD05705	0.927474	CD05705	0.01	0	4.42	0	0	0	0.01	0	0	0	4.06	0.01	0.02	0.03	4.42	a.Embryo_day6_a.cRPKM
CD05710	0.870099	CD05710	4.52	0	0	0.18	0.05	0.28	0.31	1.02	1.46	7.66	0.34	1.78	14.53	0.38	14.53	a.Muscle_a.cRPKM
CD05711	0.94048	CD05711	0.64	0	0.07	3.79	0	0.03	0.48	11.96	0	0.63	1.5	0.01	1.2	0.03	11.96	a.Gills_a.cRPKM
CD05718	0.910804	CD05718	0.28	1.22	92.52	0.7	430.11	5.99	0.01	0.43	0.16	0.8	0.01	0.33	1.24	1.35	430.11	a.Embryo_E4_a.cRPKM
CD05719	0.903417	CD05719	0.01	1.05	79.03	0.61	322.33	4	0.18	0.65	0.3	0.63	1.24	0.68	1.49	2.3	322.33	a.Embryo_E4_a.cRPKM
CD05720	0.870576	CD05720	0.14	0.34	10.5	0.01	7.8	6.7	0.01	0.16	0.39	0.05	0.25	0.49	0.02	0.03	10.5	a.Embryo_day6_a.cRPKM
CD05724	0.970596	CD05724	0.01	0	7.19	0	174.3	0	0.01	0	0	0	0.01	0.01	0.02	0.03	174.3	a.Embryo_E4_a.cRPKM
CD05726	0.800639	CD05726	0.01	0	1.26	0.2	4.39	0.48	1.07	1.16	3.11	0	0.01	2.39	0.02	4.56	4.56	a.Wing_Pad_a.cRPKM
CD05727	0.804247	CD05727	0.67	2.58	0.16	0.41	0.24	3.39	1.54	1.19	0.99	0.99	3.49	0.23	7.01	10.45	10.45	a.Wing_Pad_a.cRPKM
CD05728	0.893692	CD05728	0.01	2.41	81.58	0.92	396.49	4.86	0.25	1.34	0.5	0.85	0.3	0.01	1.71	1.78	396.49	a.Embryo_E4_a.cRPKM
CD05730	1	CD05730	0.01	5.19	0	0	0	0	0.01	0	0	0	0.01	0.01	0.02	0.03	5.19	a.Embryo_day10_a.cRPKM
CD05736	0.906305	CD05736	0.01	0	0.4	0	0.73	3.04	0.56	0.27	0.44	0	0.01	0.68	1.49	2.6	3.04	a.Female_Gonad_a.cRPKM
CD05737	0.950248	CD05737	0.01	0	0	0	0	1.53	0.01	0	0	0	0.01	1.93	0.02	0.03	1.93	a.MalpigTubes_Fem_Subimago_a.cRPKM
CD05740	0.983815	CD05740	0.01	0.4	0.31	0.03	0.13	1.74	0.67	0.16	0	1.06	0.92	0.74	0.02	1.06	1.74	a.Female_Gonad_a.cRPKM
CD05741	0.887103	CD05741	0.01	0.3	0.33	0	0.99	3.75	0.01	0.43	0	1	2.45	2.84	0.02	0.03	3.75	a.Female_Gonad_a.cRPKM
CD05742	0.948182	CD05742	0.01	0.31	0	0.27	0.04	0.07	0.01	4.66	0	2.82	0.4	0.01	0.02	0.03	4.66	a.Gills_a.cRPKM
CD05744	1	CD05744	0.01	0.39	0.99	0.06	0	0.48	0.37	6.97	0	0	0.49	0.01	0.02	0.03	6.97	a.Gills_a.cRPKM
CD05749	0.858985	CD05749	0.01	0.39	3.28	0.13	3.24	3.63	0.16	0	0.19	0.05	0.16	0.01	0.02	0.03	3.63	a.Female_Gonad_a.cRPKM
CD05758	0.864024	CD05758	0.01	0.3	10.45	0.14	10.6	14.34	0.01	0.05	0.14	0	0.01	0.01	0.26	0.03	14.34	a.Female_Gonad_a.cRPKM
CD05780	1	CD05780	0.51	0.07	0.02	0.28	0.01	0.02	0.34	2.98	0.39	0.5	0.18	0.77	0.5	0.46	2.98	a.Gills_a.cRPKM
CD05781	0.951796	CD05781	0.01	0.57	8.81	0.27	3.91	0.39	0.01	0	0	0	0.01	0.41	0.02	0.03	8.81	a.Embryo_day6_a.cRPKM
CD05785	0.946936	CD05785	0.01	0.94	9.6	0.2	4.76	0.8	0.01	0	0.22	0	0.01	0.01	0.02	0.03	9.6	a.Embryo_day6_a.cRPKM
CD05786	1	CD05786	0.01	0.32	0.2	0.06	0.19	5.37	0.01	0	0.09	0	0.01	0.01	0.02	0.03	5.37	a.Female_Gonad_a.cRPKM
CD05794	0.918512	CD05794	1.35	0.9	0.07	0.26	0.05	0	0.72	1.09	0.19	0.27	0.77	0.33	0.5	1.44	1.44	a.Wing_Pad_a.cRPKM
CD05801	0.990697	CD05801	0.01	0	0.93	0.09	0	20.39	0.01	0	1.44	0	0.01	0.01	0.02	0.03	20.39	a.Female_Gonad_a.cRPKM
CD05802	0.936277	CD05802	0.01	0	12.03	4.68	8.75	2262.22	0.01	1.22	0	0	0.01	0.01	0.02	0.03	2262.22	a.Female_Gonad_a.cRPKM
CD05805	1	CD05805	0.78	0	0.06	0.02	0.05	0.03	0.28	0	0.16	0	0.36	0.01	0.02	1.28	1.28	a.Wing_Pad_a.cRPKM
CD05806	0.806656	CD05806	3.46	0.27	0	60.25	0.03	0.48	0.01	103.01	0	18.06	0.23	0.01	4.78	6.37	103.01	a.Gills_a.cRPKM
CD05810	0.834585	CD05810	0.41	0.08	0.05	4.19	0.01	3.3	1.4	7.94	0.16	59.84	1.5	0.16	197.49	6.26	197.49	a.Muscle_a.cRPKM
CD05814	1	CD05814	0.16	0.04	0.25	0.06	0.55	37.98	0.01	0.08	0.16	0.2	0.01	0.56	0.02	0.03	37.98	a.Female_Gonad_a.cRPKM
CD05837	0.898051	CD05837	0.01	0.29	5.62	0.02	3.41	2.89	0.12	0.31	0.11	0	0.12	0.01	0.02	0.65	5.62	a.Embryo_day6_a.cRPKM
CD05839	1	CD05839	0.01	0	0.47	0	0.4	4.27	0.01	0	0	0	0.01	0.01	0.02	0.03	4.27	a.Female_Gonad_a.cRPKM
CD05842	0.98757	CD05842	0.3	0.96	0.03	1.07	0.01	0.54	0.16	1.52	0	0.08	0.8	0.01	0.02	0.03	1.52	a.Gills_a.cRPKM
CD05843	0.940735	CD05843	0.01	0.25	42.54	0.01	130.05	0.04	0.01	0	0.6	0	0.01	0.01	0.74	0.03	130.05	a.Embryo_E4_a.cRPKM
CD05844	0.945312	CD05844	0.01	0.05	0.54	0.01	5	3.14	0.01	0	0.19	0	0.01	0.16	0.26	0.38	5	a.Embryo_E4_a.cRPKM
CD05846	0.820951	CD05846	2.66	2.42	1.13	0.8	1.18	6.04	2.28	0.4	0.09	1.16	2.84	0.33	1.02	0.56	6.04	a.Female_Gonad_a.cRPKM
CD05847	0.896796	CD05847	0.16	0.03	5.42	0.05	7.83	16.34	0.09	0.1	0.07	0.05	0.11	0.01	0.47	0.03	16.34	a.Female_Gonad_a.cRPKM
CD05849	0.934613	CD05849	0.01	0.08	40.15	0	108.68	0.1	0.14	0.08	0	1.34	0.01	0.01	0.02	0.56	108.68	a.Embryo_E4_a.cRPKM
CD05852	0.928741	CD05852	0.01	1.38	0.37	0.02	0.1	0.07	0.67	0	0	0.33	2.11	0.01	0.02	3.17	3.17	a.Wing_Pad_a.cRPKM
CD05865	0.833603	CD05865	0.01	1.53	0.8	3.15	2.6	4.42	1.28	22.54	0.19	99.39	1.34	0.01	9.77	0.03	99.39	a.Male_Gonad_a.cRPKM
CD05867	0.829371	CD05867	0.01	43.03	131.9	70.58	16.62	0.05	0.01	0	0.06	0	0.01	0.01	0.02	0.56	131.9	a.Embryo_day6_a.cRPKM
CD05868	1	CD05868	0.01	0.09	0.08	0.02	0.05	3.97	0.01	0	0.22	0.07	0.01	0.01	0.02	0.03	3.97	a.Female_Gonad_a.cRPKM
CD05870	0.919846	CD05870	0.14	0.94	18.51	0.33	4.21	4.97	0.14	0.05	0.09	0	0.21	0.01	0.02	0.03	18.51	a.Embryo_day6_a.cRPKM
CD05871	1	CD05871	0.18	0.06	0.33	0.18	0.81	0.24	0.12	1.37	0.09	0.28	0.14	0.16	0.22	0.03	1.37	a.Gills_a.cRPKM
CD05872	0.832843	CD05872	0.01	11.51	115.56	29.13	59.22	1.53	0.01	0	0.47	0	0.01	0.01	0.02	0.03	115.56	a.Embryo_day6_a.cRPKM
CD05873	0.937477	CD05873	0.01	1.41	2.11	0.34	0.77	36.81	1.5	1.66	2.53	0	0.01	0.01	0.02	0.03	36.81	a.Female_Gonad_a.cRPKM
CD05874	0.946487	CD05874	0.01	2.23	23.03	2.04	1.16	1.68	0.01	0	0	0	0.28	0.01	0.02	0.03	23.03	a.Embryo_day6_a.cRPKM
CD05876	0.998568	CD05876	0.38	0	0.94	0.01	1.05	13.75	0.01	0.11	0	0.21	0.01	0.01	0.02	0.03	13.75	a.Female_Gonad_a.cRPKM
CD05877	1	CD05877	0.01	0	0	0.04	0	2.25	0.45	0	0	0	0.01	0.01	0.02	0.03	2.25	a.Female_Gonad_a.cRPKM
CD05878	0.840827	CD05878	0.59	22.65	110.63	20.11	17.81	0.07	0.42	0.3	0.25	0.68	0.51	0.49	0.47	2.09	110.63	a.Embryo_day6_a.cRPKM
CD05880	0.826962	CD05880	0.01	3.32	14.85	20.92	5.74	47.53	0.14	0.08	0.64	0.41	0.01	0.01	0.02	0.03	47.53	a.Female_Gonad_a.cRPKM
CD05881	1	CD05881	0.01	0.3	3.29	0.02	0.19	0.1	0.11	0.05	0	0.05	0.14	0.01	0.02	0.03	3.29	a.Embryo_day6_a.cRPKM
CD05882	0.950015	CD05882	0.01	3.69	20.49	1.33	1.45	0	0.09	0	0	0.12	0.01	0.01	0.02	0.03	20.49	a.Embryo_day6_a.cRPKM
CD05883	0.881719	CD05883	0.01	9.15	138.22	4.13	51.77	0.57	0.01	0.08	0	0	0.18	0.01	0.02	0.03	138.22	a.Embryo_day6_a.cRPKM
CD05885	1	CD05885	0.01	0	0.61	0	0.07	17.44	0.01	0.19	0	0.16	0.01	0.01	0.02	0.03	17.44	a.Female_Gonad_a.cRPKM
CD05894	0.946197	CD05894	0.21	1.43	0.93	0.47	0.15	0.06	0.53	10.41	0.66	0.11	0.42	0.23	0.43	3.6	10.41	a.Gills_a.cRPKM
CD05903	0.906346	CD05903	1.05	0.24	0.28	0.28	0.35	0.6	0.91	0.37	3.95	0.7	0.74	2.9	9.02	1.21	9.02	a.Muscle_a.cRPKM
CD05908	1	CD05908	0.16	0.24	0.93	0.01	0.15	0.02	0.12	0	0.06	42.07	0.3	0.01	0.66	0.03	42.07	a.Male_Gonad_a.cRPKM
CD05924	0.885322	CD05924	0.65	0.2	0.23	0.03	0.06	0.17	0.79	0.44	2.32	0.27	0.54	2.54	0.32	1.73	2.54	a.MalpigTubes_Fem_Subimago_a.cRPKM
CD05927	0.966198	CD05927	0.34	0.05	0.05	1.73	0.19	0.08	0.01	10.5	0.09	1.31	0.11	0.01	1.24	0.56	10.5	a.Gills_a.cRPKM
CD05934	0.925586	CD05934	1.46	1.21	6.58	0.9	1.11	1609.9	0.83	1.85	1.09	0.65	1.73	3.32	1.89	4.48	1609.9	a.Female_Gonad_a.cRPKM
CD05937	0.925696	CD05937	0.01	0	0	0	0	0	0.01	2.55	0	2.47	0.01	0.01	0.02	0.03	2.55	a.Gills_a.cRPKM
CD05938	0.946903	CD05938	0.01	0	17.86	1.31	3.99	714.8	0.01	0.48	0.47	0.18	0.01	0.01	0.99	0.03	714.8	a.Female_Gonad_a.cRPKM
CD05939	0.993552	CD05939	0.01	0	1.32	0.1	0.07	27.44	0.22	0.14	0	0	0.01	0.01	0.02	0.03	27.44	a.Female_Gonad_a.cRPKM
CD05940	1	CD05940	0.01	0	0.13	0	5.71	0.24	0.01	0	0	0	0.01	0.01	0.02	0.03	5.71	a.Embryo_E4_a.cRPKM
CD05941	0.964016	CD05941	0.01	0	1.53	0	2.09	12	0.01	0	0.5	0.23	0.01	0.01	0.02	0.03	12	a.Female_Gonad_a.cRPKM
CD05942	1	CD05942	0.01	0.2	0	0	0.13	2.99	0.01	0	0	0	0.01	0.01	0.02	0.03	2.99	a.Female_Gonad_a.cRPKM
CD05943	1	CD05943	0.01	0	0.2	0	0.05	4.06	0.01	0	0	0	0.01	0.01	0.02	0.03	4.06	a.Female_Gonad_a.cRPKM
CD05949	0.839444	CD05949	0.72	0.44	0.54	0.11	3.88	0.18	0.45	3.06	1.02	3.77	0.16	0.99	0.77	1.44	3.88	a.Embryo_E4_a.cRPKM
CD05955	1	CD05955	0.01	0	0	0	0	0	0.01	0	0	0	0.01	2.81	0.02	0.03	2.81	a.MalpigTubes_Fem_Subimago_a.cRPKM
CD05956	0.876734	CD05956	0.01	14.2	48.09	2.54	13.75	0	0.01	0.67	0.22	0.27	0.14	0.8	0.02	0.98	48.09	a.Embryo_day6_a.cRPKM
CD05958	0.875511	CD05958	0.21	0.27	0.63	0.23	2.74	6.61	0.18	0.16	29.09	0.81	0.59	82.76	0.74	2.41	82.76	a.MalpigTubes_Fem_Subimago_a.cRPKM
CD05959	1	CD05959	0.23	0.16	0.21	0.48	2.92	0.07	0.11	0.12	0.33	0.17	0.16	0.38	0.02	0.03	2.92	a.Embryo_E4_a.cRPKM
CD05960	1	CD05960	0.01	0.07	0.48	0	0.58	0.05	0.01	0.05	2.34	0.08	0.18	0.33	0.02	0.03	2.34	a.Gut_Fem_LastNymph_a.cRPKM
CD05961	0.971348	CD05961	0.01	0.11	0.56	0	0.36	8	0.01	0.35	0.28	0.7	0.32	0.01	1.92	1.13	8	a.Female_Gonad_a.cRPKM
CD05968	0.942993	CD05968	1.03	0.55	0	0.06	0.01	0	1.23	0	0	0.39	1.92	0.01	1.28	0.03	1.92	a.Male_Head_a.cRPKM
CD05969	1	CD05969	0.01	0	0	0.94	0	0	0.01	8.87	0	0	0.01	0.01	0.02	0.03	8.87	a.Gills_a.cRPKM
CD05970	1	CD05970	0.01	0.12	0.17	0.03	0.06	0.63	0.2	0.14	0.14	15.19	0.12	0.01	0.47	0.98	15.19	a.Male_Gonad_a.cRPKM
CD05973	0.999111	CD05973	0.41	0.07	0.04	0.52	0	0.02	0.01	5.55	0.66	1.02	0.01	0.01	0.63	0.03	5.55	a.Gills_a.cRPKM
CD05975	0.987403	CD05975	0.01	0.11	0.04	0.02	0	0	0.01	0	0.36	90.15	0.01	0.01	2.09	0.03	90.15	a.Male_Gonad_a.cRPKM
CD05976	0.972299	CD05976	0.92	0.03	0.03	0.18	0.01	0.01	0.51	3.95	0.99	0.57	0.32	1.64	0.63	0.03	3.95	a.Gills_a.cRPKM
CD05977	0.937089	CD05977	0.62	0.14	0.03	0.17	0.02	0.19	0.14	23.68	0.16	6.16	0.21	0.16	2.16	0.31	23.68	a.Gills_a.cRPKM
CD05988	0.966936	CD05988	0.01	0.8	0	0.16	0	0	0.46	0.86	0.9	0.16	2.36	0.01	1.13	1.28	2.36	a.Male_Head_a.cRPKM
CD05997	0.969626	CD05997	0.61	0.22	0.13	0.07	0.11	0.08	0.01	0.21	0.11	209.79	0.26	0.01	6.45	1.28	209.79	a.Male_Gonad_a.cRPKM
CD06006	0.857834	CD06006	0.93	0.12	0.27	0.1	0.03	0.03	0.51	1.77	1.78	0.22	0.23	1.64	0.02	0.03	1.78	a.Gut_Fem_LastNymph_a.cRPKM
CD06012	0.928171	CD06012	0.01	2.39	0.03	1.13	0.18	0.01	1.42	0.1	15.89	0.06	3.45	0.26	0.02	0.46	15.89	a.Gut_Fem_LastNymph_a.cRPKM
CD06013	0.985281	CD06013	0.01	0.36	0.14	1.52	0	0	0.36	0.07	8.92	0	0.59	0.19	0.02	0.03	8.92	a.Gut_Fem_LastNymph_a.cRPKM
CD06018	1	CD06018	0.01	0.14	0.35	0.63	0.68	0	0.61	0	10.79	0.12	0.18	0.56	0.02	0.03	10.79	a.Gut_Fem_LastNymph_a.cRPKM
CD06019	0.872524	CD06019	0.23	14.87	3.48	18.19	2.17	0.8	0.12	1.09	0.22	0.16	0.21	0.16	0.81	0.65	18.19	a.Embryo_E14_a.cRPKM
CD06025	1	CD06025	0.01	0.12	0	0.01	38.86	0	0.01	0	0	0	0.01	0.01	0.02	0.03	38.86	a.Embryo_E4_a.cRPKM
CD06026	0.896276	CD06026	0.01	0.91	0	0.27	0.25	0.14	0.51	0	1.76	0	0.01	2.92	0.02	2.41	2.92	a.MalpigTubes_Fem_Subimago_a.cRPKM
CD06034	0.802245	CD06034	0.18	7.82	0.27	10.66	0.99	0.21	12.03	0	62.25	0	1.2	34.04	0.02	0.03	62.25	a.Gut_Fem_LastNymph_a.cRPKM
CD06036	0.973227	CD06036	0.18	0.07	0	0.18	0.01	0.02	0.6	0.07	6.04	0	0.46	1.87	0.02	0.03	6.04	a.Gut_Fem_LastNymph_a.cRPKM
CD06040	1	CD06040	0.01	0.16	0.16	0.16	4.98	0.04	0.2	0	0	0.11	0.01	0.01	0.02	0.9	4.98	a.Embryo_E4_a.cRPKM
CD06044	0.844583	CD06044	470.67	0.36	0.1	1.95	0.05	0.03	284.4	0.63	0.33	0.21	787.15	0.41	0.99	2.72	787.15	a.Male_Head_a.cRPKM
CD06045	0.882776	CD06045	0.01	3.89	0.59	9.66	0.02	0	1.72	0.08	41.97	0.07	0.56	4.6	0.02	0.03	41.97	a.Gut_Fem_LastNymph_a.cRPKM
CD06051	0.929471	CD06051	0.01	0	0	0	0.72	0	0.48	0.41	0	0.17	1.22	0.01	1.2	0.03	1.22	a.Male_Head_a.cRPKM
CD06056	0.893688	CD06056	0.49	4.18	0.48	0.5	0.3	0.9	0.23	1.75	0.44	0.21	0.63	0.01	0.02	4.22	4.22	a.Wing_Pad_a.cRPKM
CD06067	0.81217	CD06067	3.35	2.46	0.54	0.9	0.09	0	4.34	0.43	0.68	1.23	4.71	0.01	0.02	0.03	4.71	a.Male_Head_a.cRPKM
CD06080	1	CD06080	0.01	0	0	0	0	0	0.01	0	0	0	0.25	0.01	0.02	3.36	3.36	a.Wing_Pad_a.cRPKM
CD06081	0.911243	CD06081	0.16	0.05	0.27	1.85	0.25	0.19	2.69	0.59	26.51	0.05	0.23	8.82	0.26	0.03	26.51	a.Gut_Fem_LastNymph_a.cRPKM
CD06082	0.886513	CD06082	1.02	0.97	0.45	0.84	0.46	1.28	1.27	9.79	1.22	3.73	0.51	0.01	0.02	18.47	18.47	a.Wing_Pad_a.cRPKM
CD06083	0.888053	CD06083	0.88	0.58	0.19	0.36	0.21	0.09	13.98	0	4.4	0.21	0.28	43.95	0.81	4	43.95	a.MalpigTubes_Fem_Subimago_a.cRPKM
CD06088	0.914951	CD06088	0.26	3.38	0.5	0.62	0.09	0.25	0.36	0.56	0.64	8.8	0.34	1.26	0.81	2.6	8.8	a.Male_Gonad_a.cRPKM
CD06090	0.947019	CD06090	0.16	4.01	1	8.74	0.21	0.06	0.98	0.5	0.19	0.23	1.11	0.29	0.88	0.56	8.74	a.Embryo_E14_a.cRPKM
CD06092	0.962002	CD06092	0.85	0.09	0.13	0.02	0.18	0.02	2.54	0	0.64	0	0.87	6.6	0.02	0.03	6.6	a.MalpigTubes_Fem_Subimago_a.cRPKM
CD06097	0.883491	CD06097	1.3	0.39	0.33	0.58	0.4	0.09	14.54	0.19	6.84	0.23	0.94	56.24	0.36	3.46	56.24	a.MalpigTubes_Fem_Subimago_a.cRPKM
CD06109	0.980167	CD06109	0.18	1.13	0.09	8.15	0.01	0	0.16	0.14	0.68	0.06	0.11	0.19	0.02	1.52	8.15	a.Embryo_E14_a.cRPKM
CD06113	0.940359	CD06113	0.01	0.05	0	5.5	0	0.07	0.01	0	3.75	0.26	0.01	0.23	0.02	0.74	5.5	a.Embryo_E14_a.cRPKM
CD06128	0.945252	CD06128	0.51	0.4	0.06	0.75	0.3	0.11	0.55	6.46	2.62	0.87	0.51	0.41	0.32	1.44	6.46	a.Gills_a.cRPKM
CD06133	0.993656	CD06133	0.01	0.14	0.08	0.02	0.09	0.02	0.01	0.08	0.11	106.85	0.18	0.01	1.47	0.56	106.85	a.Male_Gonad_a.cRPKM
CD06134	1	CD06134	0.01	0.2	0	31.35	0	0.03	0.18	0	0.47	0	0.01	0.29	0.02	0.74	31.35	a.Embryo_E14_a.cRPKM
CD06148	0.894426	CD06148	0.01	0	0.29	0.07	0.08	0.62	1.18	1.79	0.64	0.49	1.33	0.56	2.2	3.77	3.77	a.Wing_Pad_a.cRPKM
CD06157	0.945945	CD06157	0.01	0	2.2	0	5.16	0	0.01	1.44	0	0	0.01	0.01	0.02	0.03	5.16	a.Embryo_E4_a.cRPKM
CD06173	0.984064	CD06173	0.7	0.15	0.04	0.07	0.09	0.03	0.44	0.33	0.09	100.7	0.89	0.19	2.6	0.03	100.7	a.Male_Gonad_a.cRPKM
CD06184	0.801659	CD06184	0.01	35.55	68.48	54.72	27.79	0.01	0.01	0	0	0	0.14	0.01	0.02	0.03	68.48	a.Embryo_day6_a.cRPKM
CD06187	0.906616	CD06187	3.62	1.13	0.03	25.39	0.02	0.16	1.85	0.67	0.41	2.52	2.66	0.52	0.81	0.56	25.39	a.Embryo_E14_a.cRPKM
CD06200	0.94128	CD06200	0.34	1.14	0.21	6.59	0.05	0	0.31	2.96	1.25	0.16	0.56	0.33	0.32	0.03	6.59	a.Embryo_E14_a.cRPKM
CD06204	0.906109	CD06204	0.01	0.32	16.87	0.02	7.3	4.31	0.01	0	0.09	0	0.01	0.01	0.02	0.03	16.87	a.Embryo_day6_a.cRPKM
CD06205	0.876295	CD06205	0.01	0.17	25.7	0.02	23.52	7.87	0.01	0	0	0	0.01	0.01	0.02	0.03	25.7	a.Embryo_day6_a.cRPKM
CD06206	1	CD06206	0.01	0	0.76	0.03	0.26	7.06	0.12	0.07	0	0.06	0.01	0.26	0.02	0.03	7.06	a.Female_Gonad_a.cRPKM
CD06207	0.896051	CD06207	0.01	0.04	11.37	0.01	16.92	4.02	0.01	0	0	0.81	0.01	0.01	0.02	0.03	16.92	a.Embryo_E4_a.cRPKM
CD06209	0.866363	CD06209	0.01	0	10.49	0	10.82	5.97	0.01	0.05	0.16	0	0.01	0.49	0.02	0.03	10.82	a.Embryo_E4_a.cRPKM
CD06210	0.939852	CD06210	6.97	0.54	0.62	0.46	0.28	0.25	0.71	0.88	1.63	0.48	0.01	0.01	2.8	0.03	6.97	a.Brain_Fem_Subimago_a.cRPKM
CD06211	0.921665	CD06211	0.01	0.12	0.26	0	0.03	1.35	0.42	0.36	1.96	0	0.32	0.01	0.02	2.6	2.6	a.Wing_Pad_a.cRPKM
CD06214	0.942881	CD06214	0.51	0.27	0.1	0.58	0.15	0.04	0.16	0.23	6.84	0.16	0.32	2.41	0.54	1.73	6.84	a.Gut_Fem_LastNymph_a.cRPKM
CD06216	0.804282	CD06216	0.23	2.56	0.68	5.33	1.86	0.02	1.22	3.26	0.11	0.26	0.38	3.73	0.47	0.65	5.33	a.Embryo_E14_a.cRPKM
CD06220	1	CD06220	0.18	0.2	0.11	0.24	0.45	2.97	0.44	0.33	0.93	0.34	0.21	0.65	0.02	0.65	2.97	a.Female_Gonad_a.cRPKM
CD06221	0.914041	CD06221	1.35	0.45	0	0.01	0.06	0.74	0.4	0.47	1.82	0.24	1.28	0.01	0.02	1.13	1.82	a.Gut_Fem_LastNymph_a.cRPKM
CD06225	0.953303	CD06225	0.44	0.1	0	0.02	0.04	0.55	0.2	0.41	1.17	0.16	0.65	1.1	0.02	0.65	1.17	a.Gut_Fem_LastNymph_a.cRPKM
CD06227	0.976096	CD06227	0.01	0	0	0	0	0.23	0.01	1.17	1.05	0	0.01	0.01	0.02	0.03	1.17	a.Gills_a.cRPKM
CD06233	0.845901	CD06233	0.23	12.11	0.5	73.76	0.34	3.55	0.01	59.98	0.14	0.39	0.14	0.16	0.02	2.14	73.76	a.Embryo_E14_a.cRPKM
CD06237	0.899934	CD06237	1.48	0.39	0.28	0.23	0.18	0.19	1.4	0.96	20.68	0.33	0.85	20.52	0.77	1.21	20.68	a.Gut_Fem_LastNymph_a.cRPKM
CD06239	0.806558	CD06239	13.05	0.77	0.45	3.38	0.25	1.31	8.76	0.08	0.71	2.43	9.06	64.95	1.05	3.09	64.95	a.MalpigTubes_Fem_Subimago_a.cRPKM
CD06240	0.90998	CD06240	1.34	0.11	0.14	0.97	1.11	0.61	9.61	0.4	6.52	0.88	2.57	188.94	1.16	1.66	188.94	a.MalpigTubes_Fem_Subimago_a.cRPKM
CD06242	1	CD06242	0.26	0.03	0	0.09	0.01	0	0.09	2.48	0.36	0.55	0.01	0.01	0.29	0.03	2.48	a.Gills_a.cRPKM
CD06245	1	CD06245	0.32	0	0.05	0	0.01	0.02	0.01	0.08	0.44	97.18	0.01	0.23	0.47	0.03	97.18	a.Male_Gonad_a.cRPKM
CD06249	0.991458	CD06249	0.01	0	0	0.11	0	0	0.01	0	0	0	1.06	1.69	0.02	0.03	1.69	a.MalpigTubes_Fem_Subimago_a.cRPKM
CD06251	1	CD06251	0.01	0.12	0.06	0.26	0.01	0	0.01	0	0.25	0	0.01	0.01	0.02	1.21	1.21	a.Wing_Pad_a.cRPKM
CD06252	0.943205	CD06252	0.01	1.6	0	0.4	0	0	0.01	1.89	0	0	0.01	0.01	0.02	0.03	1.89	a.Gills_a.cRPKM
CD06254	0.894926	CD06254	0.01	0	0	0	1.66	0	0.01	0	3.31	0	0.01	3.09	0.02	0.03	3.31	a.Gut_Fem_LastNymph_a.cRPKM
CD06255	0.9521	CD06255	0.01	0	0	0	2.17	0.27	0.01	0	0	0	0.01	1.62	0.02	0.03	2.17	a.Embryo_E4_a.cRPKM
CD06258	1	CD06258	0.01	0.09	0.09	0.1	0.16	0.09	0.01	0	0	0.21	0.01	0.41	0.02	3.42	3.42	a.Wing_Pad_a.cRPKM
CD06260	1	CD06260	0.01	0	0	0	7.82	0	0.01	0	0	0	0.01	0.01	0.02	0.03	7.82	a.Embryo_E4_a.cRPKM
CD06271	0.981508	CD06271	0.21	0.12	0.13	0.14	1.25	0	0.14	0.68	2.53	0.07	0.34	0.52	0.02	0.03	2.53	a.Gut_Fem_LastNymph_a.cRPKM
CD06274	1	CD06274	0.01	0	0.1	0.01	0.25	0.1	0.01	0	0	0.32	0.53	0.01	0.92	1.06	1.06	a.Wing_Pad_a.cRPKM
CD06282	0.887461	CD06282	0.48	0.12	0.26	0.04	0.07	0.09	0.7	4.69	2.39	1.16	0.4	0.26	0.92	3.46	4.69	a.Gills_a.cRPKM
CD06284	0.802196	CD06284	4.8	2.6	0.61	4.77	0.88	2	2.22	0.95	5.41	7.68	3.19	1.04	96.28	3.46	96.28	a.Muscle_a.cRPKM
CD06289	0.943048	CD06289	0.87	0.16	0.54	0.02	6.57	0	0.01	0.95	0.71	0.18	0.4	0.01	0.02	4.03	6.57	a.Embryo_E4_a.cRPKM
CD06291	1	CD06291	0.28	0.69	0.02	0.25	0.01	0	0.46	1.38	0.09	0.12	0.51	0.19	0.02	0.38	1.38	a.Gills_a.cRPKM
CD06301	1	CD06301	0.61	1.21	0.97	0.16	0.06	0.03	0.8	0.08	0.09	0.05	0.68	0.16	0.02	0.31	1.21	a.Embryo_day10_a.cRPKM
CD06302	0.998315	CD06302	0.01	0	0.33	0	0.09	0	0.01	0	0	0	0.01	1.02	2.47	0.03	2.47	a.Muscle_a.cRPKM
CD06304	0.926847	CD06304	0.16	1.65	0.04	1.61	0	0.01	0.18	0.1	0.16	0	0.23	0.01	0.02	0.03	1.65	a.Embryo_day10_a.cRPKM
CD06306	1	CD06306	0.01	0.03	0.04	0.08	0.01	0.2	0.89	0	12.04	0	0.11	0.56	0.02	0.46	12.04	a.Gut_Fem_LastNymph_a.cRPKM
CD06307	0.989641	CD06307	0.36	0.24	0.16	0.77	0	0.11	0.46	9.81	0.74	0.97	0.4	0.49	1.36	0.03	9.81	a.Gills_a.cRPKM
CD06319	0.847299	CD06319	0.16	0.04	0.02	0.16	0.01	0.09	0.01	3.44	3.46	0.42	0.12	1.46	2.34	0.31	3.46	a.Gut_Fem_LastNymph_a.cRPKM
CD06321	1	CD06321	0.14	0.03	0.1	0.07	0.01	0.78	0.11	1.22	0.22	0.14	0.01	0.16	0.22	0.03	1.22	a.Gills_a.cRPKM
CD06322	0.818791	CD06322	0.82	1.04	0.59	0.13	0.87	0.24	0.29	2.86	15.55	1.62	1.66	8.55	2.3	4.08	15.55	a.Gut_Fem_LastNymph_a.cRPKM
CD06323	0.932956	CD06323	0.18	5.5	1.65	0.08	0.16	12.56	0.18	0.33	0	0.13	0.28	0.41	0.02	0.74	12.56	a.Female_Gonad_a.cRPKM
CD06329	0.924847	CD06329	0.01	0.93	56.55	1.52	95.46	0.4	0.01	0	0.33	0.12	0.01	0.01	0.02	0.03	95.46	a.Embryo_E4_a.cRPKM
CD06330	0.974921	CD06330	0.01	0.07	5.97	0.44	0.44	239.95	0.12	0.21	0.14	0.16	0.01	0.26	0.26	0.03	239.95	a.Female_Gonad_a.cRPKM
CD06334	1	CD06334	0.01	8.9	0.21	0.98	0.01	0.11	0.01	0.1	0.14	0	0.16	0.01	0.02	0.03	8.9	a.Embryo_day10_a.cRPKM
CD06336	1	CD06336	0.01	0.09	0	0.08	0	0	0.01	1.63	0	0.2	0.01	0.01	0.02	0.03	1.63	a.Gills_a.cRPKM
CD06337	0.983902	CD06337	0.01	0	2.48	0.15	0.78	76.71	0.14	0.12	0	0.11	0.16	0.01	0.39	0.56	76.71	a.Female_Gonad_a.cRPKM
CD06338	0.857731	CD06338	0.93	0.19	0.26	3.15	4.15	0.08	0.27	3.2	63.63	0.16	0.01	43.17	1.2	0.31	63.63	a.Gut_Fem_LastNymph_a.cRPKM
CD06339	0.957976	CD06339	0.3	0.56	3.22	0.39	6.03	228.01	0.78	0.45	0.5	0.37	0.32	0.88	0.99	0.38	228.01	a.Female_Gonad_a.cRPKM
CD06340	0.86418	CD06340	0.01	2.73	47.47	1.32	16.02	88.52	0.01	0	0	0.3	0.01	0.01	0.02	0.03	88.52	a.Female_Gonad_a.cRPKM
CD06341	0.976635	CD06341	0.93	0.19	3.25	1.23	0.96	257.23	0.71	0.94	0.11	0.21	0.49	0.56	0.84	1.35	257.23	a.Female_Gonad_a.cRPKM
CD06342	0.995065	CD06342	0.01	0	1.36	0.42	0.27	120.66	0.01	0.21	0	0.16	0.01	0.01	0.02	0.03	120.66	a.Female_Gonad_a.cRPKM
CD06343	0.972163	CD06343	0.44	13.87	0.8	2.59	0.01	0.19	0.2	0	0	0	0.01	0.01	0.02	0.03	13.87	a.Embryo_day10_a.cRPKM
CD06344	0.983557	CD06344	0.01	0.09	1.73	0.06	0.14	12.99	0.01	0.07	0	0.06	0.01	0.01	0.36	0.03	12.99	a.Female_Gonad_a.cRPKM
CD06345	1	CD06345	0.36	0	0.62	0.11	0.79	0.02	0.12	1.71	0.09	0.06	0.01	0.01	0.39	0.03	1.71	a.Gills_a.cRPKM
CD06346	1	CD06346	0.59	0	0.03	0.1	0	0	0.01	2	0.16	0.18	0.01	0.01	0.36	0.46	2	a.Gills_a.cRPKM
CD06347	0.892275	CD06347	0.01	0.4	27.48	0.07	23.17	4.47	0.01	0.05	0.06	0.04	0.01	0.01	0.02	0.31	27.48	a.Embryo_day6_a.cRPKM
CD06348	0.983892	CD06348	0.01	1	1.87	0.47	0.03	19.87	0.01	0	0	0.06	0.01	0.56	0.02	0.03	19.87	a.Female_Gonad_a.cRPKM
CD06349	1	CD06349	0.01	0	0	0	4.51	0.13	0.01	0	0	0	0.01	0.01	0.02	0.03	4.51	a.Embryo_E4_a.cRPKM
CD06350	0.940017	CD06350	0.01	0.23	31.83	0	84.58	0.03	0.01	0	0	0	0.01	0.01	0.02	0.03	84.58	a.Embryo_E4_a.cRPKM
CD06354	0.854274	CD06354	0.14	2.04	2.15	0.49	0.33	0.03	0.2	1.58	0.06	8.37	2.54	0.01	36.17	6.08	36.17	a.Muscle_a.cRPKM
CD06355	0.935785	CD06355	0.01	0.64	0.34	0.05	0	0	0.01	0	0	5.98	0.01	0.01	23.83	2.36	23.83	a.Muscle_a.cRPKM
CD06360	0.925256	CD06360	0.01	1.27	1.29	0.41	0.31	0	0.01	0.47	0	9.99	2.04	0.01	41.94	1.13	41.94	a.Muscle_a.cRPKM
CD06362	0.995035	CD06362	0.01	0	0	0.51	0	0	0.01	0	0	1.16	0.01	0.01	9.97	0.03	9.97	a.Muscle_a.cRPKM
CD06363	0.974734	CD06363	0.01	0	0	0.23	0.52	0	1.97	7.88	0	0.89	0.01	0.01	0.02	0.03	7.88	a.Gills_a.cRPKM
CD06365	0.937732	CD06365	0.28	0.47	0	0.05	0.04	0	0.41	0.87	0.19	0.25	0.56	2.44	0.69	3.01	3.01	a.Wing_Pad_a.cRPKM
CD06370	0.904869	CD06370	20.15	0	0	0.08	0.96	0	6.4	0	0	0	1.46	0.01	0.02	4.39	20.15	a.Brain_Fem_Subimago_a.cRPKM
CD06375	1	CD06375	0.14	0.23	0.13	0.71	0.26	0.05	0.57	0.37	1.72	0.14	0.23	0.56	0.43	0.9	1.72	a.Gut_Fem_LastNymph_a.cRPKM
CD06378	0.949165	CD06378	0.44	0.42	0	18.29	0	0.07	0.31	0.1	0	0.13	0.51	0.01	4.74	1.44	18.29	a.Embryo_E14_a.cRPKM
CD06379	0.922389	CD06379	1.6	0.12	0.27	0.08	0.53	4.35	0.81	0.68	0.68	170	1.11	1.93	5.19	2.3	170	a.Male_Gonad_a.cRPKM
CD06380	1	CD06380	0.34	0.81	0.16	0.04	0.02	0	0.33	0.17	0	0.08	0.62	0.01	0.95	1.85	1.85	a.Wing_Pad_a.cRPKM
CD06390	0.9371	CD06390	0.23	1.02	0.13	0.03	0.18	0.02	0.48	0.39	0.14	8.9	1.12	0.23	0.63	5.23	8.9	a.Male_Gonad_a.cRPKM
CD06393	0.993134	CD06393	0.01	0	0	26.55	0	0	0.01	0.4	0	0	1.34	0.01	0.02	0.03	26.55	a.Embryo_E14_a.cRPKM
CD06395	0.960008	CD06395	0.51	0.42	0.1	0.05	0.09	0.06	0.79	0.56	0.11	74.03	1.42	0.49	2.3	2.87	74.03	a.Male_Gonad_a.cRPKM
CD06410	0.848913	CD06410	1.33	26.79	2.94	70.11	0.31	0.16	0.39	7.88	0.86	1.71	0.4	2.99	0.26	0.65	70.11	a.Embryo_E14_a.cRPKM
CD06431	0.876987	CD06431	0.01	1.81	2.36	0.79	2.74	3.21	0.94	1.24	0	1.35	1.11	0.01	35.62	4.34	35.62	a.Muscle_a.cRPKM
CD06432	0.898327	CD06432	0.01	0	2.2	0	4.86	1.67	0.01	0	0	0	2.2	0.01	0.02	0.03	4.86	a.Embryo_E4_a.cRPKM
CD06433	0.968205	CD06433	0.21	1.16	0.8	0.06	3.46	0.68	0.39	0.21	0.09	0.15	0.21	0.33	0.26	1.44	3.46	a.Embryo_E4_a.cRPKM
CD06438	0.9463	CD06438	0.01	8.11	21.21	1.04	0.65	0.27	0.01	0	0	0	0.01	0.01	0.02	0.03	21.21	a.Embryo_day6_a.cRPKM
CD06439	0.9612	CD06439	0.01	0.03	0.93	0.01	1	7.06	0.5	0.31	0.11	0.05	0.16	0.01	0.02	2.68	7.06	a.Female_Gonad_a.cRPKM
CD06441	0.834895	CD06441	0.01	40.17	72.11	44.92	5.39	0.2	0.01	0	0	0	0.01	0.01	0.02	0.03	72.11	a.Embryo_day6_a.cRPKM
CD06446	0.964553	CD06446	0.01	0.61	7.56	0.37	2.54	0.89	0.01	0	0.25	0	0.01	0.01	0.02	0.03	7.56	a.Embryo_day6_a.cRPKM
CD06447	0.924159	CD06447	0.01	0	2.53	0.02	2.13	5.52	0.14	0.31	0	0	0.16	0.01	0.02	0.03	5.52	a.Female_Gonad_a.cRPKM
CD06453	0.99371	CD06453	0.84	0.11	0.66	0.02	120.42	0.12	0.92	1.08	0.6	0.48	0.38	1.37	0.39	0.56	120.42	a.Embryo_E4_a.cRPKM
CD06460	1	CD06460	0.01	0	0	0	2.07	0	0.01	0	0	0.89	0.01	0.01	0.02	0.03	2.07	a.Embryo_E4_a.cRPKM
CD06463	1	CD06463	0.34	0.04	0.09	0.88	0	0.07	0.01	1.24	0.14	0.16	0.16	0.16	0.24	0.03	1.24	a.Gills_a.cRPKM
CD06464	0.959191	CD06464	0.8	0.11	0.05	0.04	0.7	0.11	0.6	2.81	1.73	0.6	0.21	0.83	0.57	0.03	2.81	a.Gills_a.cRPKM
CD06466	0.842101	CD06466	0.36	3.31	19.64	1.55	14.21	34.47	0.01	0.35	0.28	0.15	0.01	0.01	0.02	0.03	34.47	a.Female_Gonad_a.cRPKM
CD06467	0.841401	CD06467	11.08	2.91	0.21	0.44	0.21	0.05	27.45	0.23	0.25	0.31	29	1.17	0.5	0.03	29	a.Male_Head_a.cRPKM
CD06473	0.80412	CD06473	1.34	1.93	0.34	0.23	0.09	0.03	1.49	1.29	0.91	8.33	2.8	2.07	0.02	7.67	8.33	a.Male_Gonad_a.cRPKM
CD06499	0.902602	CD06499	0.26	1.65	2.02	0.59	0.29	0	1.22	0.39	0.36	0	1.21	0.49	0.02	0.46	2.02	a.Embryo_day6_a.cRPKM
CD06501	0.916117	CD06501	0.3	0	0.13	0.01	0.01	0.38	0.22	0.08	0.53	1.44	0.34	1.23	0.02	1.21	1.44	a.Male_Gonad_a.cRPKM
CD06504	1	CD06504	0.01	0.9	5.56	0.65	0.62	0	0.45	0.99	0	0	0.23	0.01	0.02	0.74	5.56	a.Embryo_day6_a.cRPKM
CD06507	0.999564	CD06507	0.58	0.22	0.08	0.13	0.02	0.02	0.58	0.23	0.62	32.79	0.6	0.29	1.02	0.9	32.79	a.Male_Gonad_a.cRPKM
CD06509	0.859307	CD06509	0.01	1.5	4.82	7.4	0.84	0.07	0.01	8.81	0.39	0.33	0.01	0.01	0.02	0.03	8.81	a.Gills_a.cRPKM
CD06514	0.899896	CD06514	0.18	2.93	4.84	2.16	0.12	0.24	0.09	0.05	0.28	0.32	0.01	1.23	0.36	0.03	4.84	a.Embryo_day6_a.cRPKM
[truncated: 2,820 more rows]

## Sheet: >0.8_Tau_OBP
	x	ID	E4_rep1	E6_rep1	E10_rep1	E14_rep1	head_12	head31	33H_female	femaleHead_rep2	maleHead_rep1	gills_rep1	femaleGonads_rep1	malegonads_rep1	muscle_rep1	wingPads_rep1	femalebrain_rep1	malpigian_rep1	tissue
CdipOBP168	0.993939	CdipOBP168	0	0	0	0	11	0	0	0	0	1	0	0	0	0	0	0	head_12
CdipOBP231p	0.993827	CdipOBP231p	54	2	0	0	0	0	0	0	0	0	3	0	0	0	0	0	E4
CdipOBP127	0.990741	CdipOBP127	0	0	0	0	1	0	1	0	0	36	1	1	1	0	0	0	gills
CdipOBP275	0.989427	CdipOBP275	454	2	2	3	2	0	2	0	0	40	14	1	1	1	1	3	e4
CdipOBP189	0.988762	CdipOBP189	10	0	1	3	318	2284	34	0	0	18	0	1	0	0	0	0	head31
CdipOBP117	0.986667	CdipOBP117	2	1	1	1	1	0	3	0	0	70	0	3	0	0	2	0	gills
CdipOBP270	0.98239	CdipOBP270	0	0	0	0	9	53	1	0	0	2	0	1	1	0	0	0	head31
CdipOBP125	0.980117	CdipOBP125	0	0	1	5	6	0	2	0	0	114	1	14	5	0	0	0	gills
CdipOBP227	0.98	CdipOBP227	0	0	0	3	10	0	0	0	0	0	0	0	0	0	0	0	head12
CdipOBP140	0.97931	CdipOBP140	0	0	0	1	4	0	3	0	0	29	0	1	0	0	0	0	gills
CdipOBP198	0.977544	CdipOBP198	0	0	0	1	475	106	23	0	0	25	0	1	0	0	4	0	head12
CdipOBP268	0.97573	CdipOBP268	0	0	0	4	111	662	109	1	0	12	0	4	0	0	0	0	head31
CdipOBP73a	0.975099	CdipOBP73a	37	2	1	182	68	4313	14	160	82	222	39	155	400	29	209	11	head31
CdipOBP204	0.970085	CdipOBP204	1	0	0	4	9	234	21	0	1	55	1	5	0	0	8	0	head31
CdipOBP126	0.966667	CdipOBP126	14	0	1	3	1	0	0	0	1	1	0	0	0	0	0	0	e4
CdipOBP177	0.964444	CdipOBP177	0	0	1	5	30	0	2	0	0	7	0	1	0	0	0	0	head12
CdipOBP274	0.962132	CdipOBP274	2	2	0	12	296	882	165	0	1	16	0	4	1	2	0	0	head31
CdipOBP240p	0.961702	CdipOBP240p	7	0	0	0	1	0	3	1	0	47	1	10	4	0	0	0	gills
CdipOBP215	0.957187	CdipOBP215	0	0	0	2	252	981	248	1	1	101	0	14	7	0	4	0	head31
CdipOBP207	0.957111	CdipOBP207	0	1	0	9	168	443	68	0	2	32	0	4	1	0	0	0	head31
CdipOBP143	0.955556	CdipOBP143	0	0	0	6	9	0	0	0	0	0	0	0	0	0	0	0	head12
CdipOBP200	0.952201	CdipOBP200	0	0	0	0	6	53	3	0	0	17	1	6	0	0	5	0	head31
CdipOBP174	0.950667	CdipOBP174	1	2	0	0	50	11	21	0	0	0	1	0	1	0	0	0	head12
CdipOBP284	0.950436	CdipOBP284	0	1	4	6	160	382	112	0	0	0	0	1	0	0	0	0	head31
CdipOBP190	0.950198	CdipOBP190	1	0	1	10	336	191	23	1	2	19	0	2	1	0	0	0	head12
CdipOBP277	0.948718	CdipOBP277	0	0	0	3	0	7	0	0	0	13	0	0	0	0	0	0	gills
CdipOBP181	0.948059	CdipOBP181	27	487	13218	9184	10744	101326	21034	5	99	11	937	22928	240	3	4	24	head31
CdipOBP197	0.947268	CdipOBP197	0	0	0	0	256	421	77	0	0	0	0	0	0	0	0	0	head31
CdipOBP169	0.946341	CdipOBP169	0	0	0	1	41	14	17	0	0	0	0	1	0	0	0	0	head12
CdipOBP287	0.945756	CdipOBP287	0	0	1	7	209	542	221	1	1	1	0	0	0	0	0	0	head31
CdipOBP176	0.945238	CdipOBP176	0	1	1	3	4	0	4	1	0	28	0	2	4	0	1	2	gills
CdipOBP210	0.945012	CdipOBP210	142	9	9	27	1	411	0	4	9	134	0	1	0	0	0	3	head31
CdipOBP222	0.944444	CdipOBP222	0	0	0	1	9	0	0	0	0	12	0	0	0	0	0	0	gills
CdipOBP223	0.94386	CdipOBP223	0	0	1	12	19	0	0	0	0	2	0	1	0	0	0	0	head12
CdipOBP218	0.943126	CdipOBP218	0	0	1	12	44	177	33	0	1	53	0	5	1	1	0	0	head31
CdipOBP167	0.936232	CdipOBP167	1	0	0	1	6	4	3	0	0	23	0	3	3	0	1	0	gills
CdipOBP263	0.934495	CdipOBP263	0	0	0	30	143	287	49	1	1	47	0	8	1	0	2	0	head31
CdipOBP219	0.934143	CdipOBP219	3	0	2	1467	18661	37280	8081	6	5	7120	24	937	216	8	277	20	head31
CdipOBP141	0.933333	CdipOBP141	11	0	0	1	5	0	1	0	1	1	0	1	1	0	0	0	e4
CdipOBP150	0.933333	CdipOBP150	8	3	0	3	17	4	2	0	0	38	1	0	0	0	0	0	gills
CdipOBP193	0.92971	CdipOBP193	1	0	1	15	83	184	27	1	1	59	1	5	0	0	0	0	head31
CdipOBP180	0.929167	CdipOBP180	1	1	0	4	16	4	0	0	0	0	6	1	0	0	0	0	head12
CdipOBP146	0.926437	CdipOBP146	0	0	0	4	11	0	10	0	0	29	0	3	3	0	1	0	gills
CdipOBP113	0.925926	CdipOBP113	1	0	0	0	24	7	12	3	0	63	13	5	4	0	1	0	gills
CdipOBP265	0.925053	CdipOBP265	1	0	0	131	829	1739	316	2	0	538	2	99	25	0	10	2	head31
CdipOBP47a	0.924469	CdipOBP47a	0	2	21	151	2886	3155	5648	8	5	4	1	64	19	2	50	31	head33
CdipOBP266	0.922222	CdipOBP266	2	1	0	6	21	42	2	2	2	7	0	2	0	1	1	2	head31
CdipOBP246	0.921253	CdipOBP246	3	2	2	33	48	149	11	1	3	43	0	8	12	0	5	5	head31
CdipOBP202	0.920755	CdipOBP202	1	0	0	1	4	53	3	0	0	36	3	10	4	0	1	0	head31
CdipOBP264	0.920539	CdipOBP264	0	0	0	20	108	198	41	12	1	43	0	6	4	0	1	0	head31
CdipOBP280	0.917428	CdipOBP280	0	0	0	106	2962	4770	2821	8	1	0	0	0	0	0	10	0	head31
CdipOBP172	0.916667	CdipOBP172	0	0	0	0	14	28	20	0	0	0	0	1	0	0	0	0	head31
CdipOBP255	0.916432	CdipOBP255	0	0	1	10	47	71	5	0	0	16	8	1	1	0	0	0	head31
CdipOBP282	0.915753	CdipOBP282	0	0	0	12	329	584	391	1	0	3	0	0	1	0	1	0	head31
CdipOBP283	0.914815	CdipOBP283	0	0	0	3	10	18	9	0	0	1	0	0	0	0	0	0	head31
CdipOBP206	0.914248	CdipOBP206	0	0	0	34	135	255	51	1	0	83	0	11	8	0	2	3	head31
CdipOBP148	0.913333	CdipOBP148	4	0	0	2	4	0	1	0	0	10	0	1	1	0	0	0	gills
CdipOBP281	0.912121	CdipOBP281	0	0	0	35	355	506	258	5	12	0	0	0	0	0	2	0	head12
CdipOBP208	0.910032	CdipOBP208	1	0	5	29	103	67	5	4	11	6	0	1	0	2	3	5	head12
CdipOBP162	0.909804	CdipOBP162	1	0	0	3	12	7	17	0	0	34	0	6	0	0	0	0	gills
CdipOBP199	0.90952	CdipOBP199	0	0	0	0	623	1119	885	0	0	2318	18	374	108	3	16	0	gills
CdipOBP254	0.907817	CdipOBP254	2	0	6	71	215	135	46	1	1	371	1	22	7	0	5	1	gills
CdipOBP212	0.906165	CdipOBP212	1	0	1	19	168	319	60	0	1	140	1	19	7	1	31	0	head31
CdipOBP251	0.905122	CdipOBP251	3	1	0	62	449	258	133	1	0	133	0	31	10	1	5	1	head12
CdipOBP109	0.904425	CdipOBP109	0	0	0	1	113	99	58	0	0	4	0	0	0	0	0	0	head12
CdipOBP267	0.903704	CdipOBP267	0	0	0	4	99	60	78	0	0	0	0	0	1	0	0	0	head12
CdipOBP257	0.903175	CdipOBP257	2	3	10	11	11	42	11	1	1	8	0	1	1	1	0	0	head31
CdipOBP194	0.901507	CdipOBP194	5	1	0	0	326	354	5	2	2	0	3	92	77	8	2	0	head31
CdipOBP271	0.90057	CdipOBP271	1	1	0	51	234	205	17	2	2	50	0	14	3	0	3	0	head12
CdipOBP201	0.900498	CdipOBP201	0	0	0	1	45	67	37	0	0	9	0	3	0	0	4	1	head31
CdipOBP104	0.9	CdipOBP104	3	1	0	1	4	4	4	0	0	12	0	1	0	0	0	0	gills
CdipOBP205	0.9	CdipOBP205	1	0	1	0	0	0	2	0	0	0	1	0	0	0	0	0	head33
CdipOBP195	0.899194	CdipOBP195	3	1	0	0	181	248	33	1	2	0	28	69	51	6	0	0	head31
CdipOBP153	0.898039	CdipOBP153	5	1	0	2	17	7	1	1	0	4	1	2	1	0	1	0	head12
CdipOBP213	0.897749	CdipOBP213	4	3	10	103	665	1066	229	0	2	524	2	60	27	1	5	0	head31
CdipOBP253	0.897297	CdipOBP253	0	0	0	71	222	21	60	1	0	151	1	27	7	0	3	0	head12
CdipOBP106	0.896889	CdipOBP106	0	0	1	20	75	7	21	0	0	56	0	11	0	0	0	0	head12
CdipOBP242p	0.895238	CdipOBP242p	0	0	0	0	6	14	4	0	0	10	0	1	1	0	0	0	head31
CdipOBP183	0.893099	CdipOBP183	126	174	173	279	885	3853	1228	507	448	4	101	5685	197	0	1120	21	malegonads
CdipOBP247	0.893	CdipOBP247	1	1	0	168	998	1562	368	0	0	783	4	113	44	0	27	0	head31
CdipOBP288	0.891276	CdipOBP288	0	2	0	51	461	726	240	0	0	335	3	61	22	0	9	0	head31
CdipOBP184	0.887346	CdipOBP184	19	3	0	36	897	1080	851	2	1	0	3	2	1	0	8	2	head31
CdipOBP256	0.884639	CdipOBP256	0	0	0	43	235	319	71	0	0	174	3	16	4	0	6	0	head31
CdipOBP114	0.882319	CdipOBP114	0	1	1	2	220	230	178	2	0	1	0	0	0	0	1	0	head31
CdipOBP273	0.881019	CdipOBP273	1	0	0	15	497	432	175	1	0	78	3	25	33	0	1	123	head12
CdipOBP211	0.88	CdipOBP211	0	0	0	25	85	42	10	1	1	53	1	14	4	0	2	0	head12
CdipOBP217	0.87971	CdipOBP217	14	1	0	24	138	39	44	2	1	109	0	10	3	0	1	1	head12
CdipOBP258	0.878774	CdipOBP258	2	0	0	1046	6235	9933	3722	2	0	5845	30	863	214	4	99	0	head31
CdipOBP261	0.877043	CdipOBP261	2	0	0	85	556	726	244	2	0	372	2	44	11	0	21	0	head31
CdipOBP209	0.873077	CdipOBP209	1	0	1	15	52	21	15	1	2	24	0	15	1	1	2	0	head12
CdipOBP249	0.872492	CdipOBP249	5	1	2	25	97	103	20	1	2	34	1	5	0	1	2	1	head31
CdipOBP182	0.871713	CdipOBP182	0	0	0	82	397	687	86	0	0	586	2	105	41	0	22	1	head31
CdipOBP252	0.871429	CdipOBP252	0	0	0	14	14	0	5	0	0	7	0	1	0	0	0	0	head12/31
CdipOBP259	0.870074	CdipOBP259	0	0	0	151	763	758	187	0	1	292	12	54	11	1	20	0	head12
CdipOBP262p	0.869474	CdipOBP262p	3	1	0	13	65	50	31	1	0	95	0	10	7	0	1	4	gills
CdipOBP107	0.868841	CdipOBP107	1	0	0	21	184	113	111	0	0	97	0	14	4	0	1	0	head12
CdipOBP260	0.868487	CdipOBP260	0	0	0	87	891	1392	443	0	0	1147	2	124	34	1	17	0	head31
CdipOBP269	0.867879	CdipOBP269	1	0	0	13	55	25	17	1	3	40	1	6	0	0	2	0	head12
CdipOBP156	0.866667	CdipOBP156	1	0	0	9	16	0	8	0	0	23	4	3	3	0	1	1	gills
CdipOBP100	0.866667	CdipOBP100	0	0	0	6	15	4	7	0	0	11	0	1	0	0	1	0	head31
CdipOBP228	0.866667	CdipOBP228	0	0	1	0	9	0	10	0	0	9	0	1	0	0	0	0	head33
CdipOBP276	0.863403	CdipOBP276	1	2	1	89	390	715	176	7	2	656	3	87	34	1	15	1	head31
CdipOBP163	0.862857	CdipOBP163	0	2	4	19	5	18	7	1	2	35	0	8	5	1	0	0	gills
CdipOBP250	0.862646	CdipOBP250	1	0	3	83	214	315	142	1	1	138	0	30	26	4	4	2	head31
CdipOBP115	0.85641	CdipOBP115	1	1	0	13	9	4	1	0	0	11	0	0	1	0	0	0	head12
CdipOBP191	0.847204	CdipOBP191	4	0	1	26	290	620	606	0	2	353	5	86	33	1	13	1	head31
CdipOBP220	0.847059	CdipOBP220	0	1	0	2	17	14	17	2	1	1	0	1	0	0	0	0	head31
CdipOBP272	0.847024	CdipOBP272	1	1	0	6	102	110	28	0	0	112	0	6	1	0	2	0	gills
CdipOBP216	0.844444	CdipOBP216	0	0	1	18	30	25	6	1	0	10	3	5	0	0	1	0	head31
CdipOBP105	0.842424	CdipOBP105	1	0	1	0	11	11	3	0	0	6	0	0	1	0	0	3	head31
CdipOBP285	0.84158	CdipOBP285	63	1	1	76	251	287	57	118	88	11	1	4	7	2	1	1	head31
CdipOBP152	0.84	CdipOBP152	7	0	1	3	10	4	1	0	1	2	4	1	0	0	0	0	head31
CdipOBP278	0.839057	CdipOBP278	5	5	3	28	0	99	4	5	16	46	6	24	52	5	28	12	head33
CdipOBP120	0.836364	CdipOBP120	11	4	0	4	0	7	2	0	0	6	1	2	1	0	0	0	e4
CdipOBP145	0.833333	CdipOBP145	1	0	0	0	2	0	0	1	1	0	1	0	0	0	1	0	head12
CdipOBP248	0.832609	CdipOBP248	0	0	1	36	131	159	37	0	0	184	51	26	15	0	6	0	gills
CdipOBP138	0.82963	CdipOBP138	27	1	0	5	19	4	10	0	0	22	1	5	1	0	1	0	e4
CdipOBP119	0.825926	CdipOBP119	0	0	1	1	14	18	11	0	1	15	0	4	0	0	0	0	head31
CdipOBP160	0.821053	CdipOBP160	3	1	0	1	15	4	2	19	1	8	10	1	0	1	1	3	head12
CdipOBP214	0.819048	CdipOBP214	1	0	0	2	29	35	20	0	1	35	0	6	1	0	0	0	head31/gills
CdipOBP124	0.816667	CdipOBP124	1	1	1	2	39	11	34	0	1	48	1	36	5	0	0	0	gills
CdipOBP203	0.80625	CdipOBP203	2	4	15	40	57	60	5	0	0	64	0	1	1	0	1	0	gills
CdipOBP103	0.805333	CdipOBP103	0	1	0	3	50	42	36	1	0	28	0	31	0	0	0	4	head12
CdipOBP196	0.796244	CdipOBP196	3	2	2	33	122	142	58	15	6	111	2	52	5	6	12	5	head31
CdipOBP128	0.791667	CdipOBP128	4	1	0	2	7	4	2	0	0	8	0	5	0	0	0	0	gills
CdipOBP158	0.764444	CdipOBP158	5	6	1	2	15	4	2	0	2	1	0	13	11	0	5	1	head31
CdipOBP164	0.74359	CdipOBP164	2	13	2	2	12	4	9	3	0	12	0	2	0	1	1	0
CdipOBP188	0.735508	CdipOBP188	87	21	15	98	271	705	317	214	293	203	29	493	133	2	444	177
