# Supplementary material for: Genomic adaptations to aquatic and aerial life in mayflies and the origin of insect wings
Source: Nat Commun. 2020 May 26;11:2631. doi: 10.1038/s41467-020-16284-8 (PMC7250882; doi:10.1038/s41467-020-16284-8)
Supplement: Supplementary file 17 — Supplementary Data 13 [file 41467_2020_16284_MOESM17_ESM.xlsx]

## Sheet: Samples_WGCNA
Sp	Current name and order	New name
Cdip (v1)	Brain_Fem_subimago_a	Brain_a
Cdip (v1)	Brain_Fem_subimago_b	Brain_b
Cdip (v1)	Embryo_day10_a	Embryo_day10_ a
Cdip (v1)	Embryo_day10_b	Embryo_day10_ b
Cdip (v1)	Embryo_day6_a	Embryo_day6_ a
Cdip (v1)	Embryo_day14_a	Embryo_day14_ a
Cdip (v1)	Embryo_day14_b	Embryo_day14_ b
Cdip (v1)	Embryo_E4_a	Embryo_day4_ a
Cdip (v1)	Embryo_E4_b	Embryo_day4_ b
Cdip (v1)	Female_Gonad_a	Ovaries_a
Cdip (v1)	Female_Gonad_b	Ovaries_b
Cdip (v1)	Female_Head_b	FemHead_b
Cdip (v1)	Gills_a	Gills_a
Cdip (v1)	Gills_b	Gills_b
Cdip (v1)	Gut_Fem_LastNymph_a	Gut_a
Cdip (v1)	Gut_Fem_LastNymph_b	Gut_b
Cdip (v1)	Male_Gonad_a	Testis_a
Cdip (v1)	Male_Gonad_b	Testis_b
Cdip (v1)	Male_Head_a	MaleHead_a
Cdip (v1)	Male_Head_b	MaleHead_b
Cdip (v1)	MalpigianTubes_Fem_Subimago_a	MalpighianTubes_a
Cdip (v1)	MalpigianTubes_Fem_Subimago_b	MalpighianTubes_b
Cdip (v1)	Muscle_a	Muscle_a
Cdip (v1)	Muscle_b	Muscle_b
Cdip (v1)	Wing_pad_a	Wing_pad_a
Cdip (v1)	Wing_pad_b	Wing_pad_b
Dmel (v4)	Adult_Fem_Heads	FemHead
Dmel (v4)	Adult_Gut	Adult_Gut
Dmel (v4)	Adult_Male_Heads	MaleHead
Dmel (v4)	Adult_Ovaries	Adult_Ovaries
Dmel (v4)	Adult_Testis	Adult_Testis
Dmel (v4)	Embr_12_14h	Embr_12_14h
Dmel (v4)	Embr_4_6h	Embr_4_6h
Dmel (v4)	Larva_CNS	Larva_CNS
Dmel (v4)	Larva_Fat_FatBody	Larva_FatBody
Dmel (v4)	Larva_L3_Gut	Larva_Gut
Dmel (v4)	Larva_L3_ImaginalDiscs	ImaginalDiscs
Dmel (v4)	Larva_L3_WingDisc_A	WingDisc_a
Dmel (v4)	Larva_L3_WingDisc_Mck	WingDisc_b
Dmel (v4)	Larva_SalivaryGl	Larva_SalivaryGl
Dmel (v4)	Malpighian_tube	Malpighian_tube
Dmel (v4)	Muscle_IFM	Muscle_IFM
Dmel (v4)	Muscle_jump	Muscle_jump
Dmel (v4)	Whole_brain	Whole_brain
Dmel (v4)	Whole_Gut	Whole_Gut
Sma (v1)	Adult_Fem	Adult_Fem
Sma (v1)	Adult_Male	Adult_Male
Sma (v1)	Embr_mix	Embr_mix
Sma (v1)	FatBody	FatBody_a
Sma (v1)	FatBody_b	FatBody_b
Sma (v1)	Gut	Gut
Sma (v1)	Head	Head
Sma (v1)	MaleGonads	Testis
Sma (v1)	MalpighianTubes	MalpighianTubes
Sma (v1)	Muscle	Muscle
Sma (v1)	NerveCord	NerveCord_a
Sma (v1)	NerveCord_b	NerveCord_b
Sma (v1)	Ovary	Ovary
Sma (v1)	SalivaryGland	SalivaryGland

## Sheet: Cdip
Tissue_group	Sample_name	Source	Read_length	SE/PE
embryo	E_day6_rep1	This study: PRJEB34721	100-nt	PE
embryo	E_day10_rep1	This study: PRJEB34721	100-nt	PE
embryo	E_day10_rep2	This study: PRJEB34721	100-nt	PE
wingPad	wingPad_rep1	This study: PRJEB34721	100-nt	PE
wingPad	wingPad_rep2	This study: PRJEB34721	100-nt	PE
Adult_head	Male_head_rep1	This study: PRJEB34721	100-nt	PE
Adult_head	Male_head_rep2	This study: PRJEB34721	100-nt	PE
Adult_head	Female_head_rep1*	This study: PRJEB34721	100-nt	PE
Adult_head	Female_head_rep2	This study: PRJEB34721	100-nt	PE
muscle	muscle_1	This study: PRJEB34721	100-nt	PE
muscle	muscle_2	This study: PRJEB34721	100-nt	PE
Gonads	male_gonad_1	This study: PRJEB34721	100-nt	PE
Gonads	male_gonad_2	This study: PRJEB34721	100-nt	PE
Gonads	female_gonad_1	This study: PRJEB34721	100-nt	PE
Gonads	female_gonad_2	This study: PRJEB34721	100-nt	PE
embryo	embryo_E4_1	This study: PRJEB34721	100-nt	PE
embryo	embryo_E4_2	This study: PRJEB34721	100-nt	PE
embryo	embryo_E14_1	This study: PRJEB34721	100-nt	PE
embryo	embryo_E14_2	This study: PRJEB34721	100-nt	PE
gills	gills_1	This study: PRJEB34721	100-nt	PE
gills	gills_2	This study: PRJEB34721	100-nt	PE
Brain	Brain_Fem_Subimago_a	This study:PREJEB35103	100-nt	PE
Brain	Brain_Fem_Subimago_b	This study:PREJEB35103	100-nt	PE
Gut	Gut_Fem_LastNymph_a	This study:PREJEB35103	100-nt	PE
Gut	Gut_Fem_LastNymph_b	This study:PREJEB35103	100-nt	PE
Malpighian tubules	MalpigTubes_Fem_Subimago_a	This study:PREJEB35103	100-nt	PE
Malpighian tubules	MalpigTubes_Fem_Subimago_b	This study:PREJEB35103	100-nt	PE
(*) Not included in WGCNA analysis

## Sheet: Dmel
Tissue_group	Sample_names	SRA_IDs
Adult_Gut	Adult_Gut	SRR070394,SRR070398,SRR070390,SRR070403,SRR111883,SRR070386,SRR070401,SRR111878,SRR111879
Adult_Testis	Adult_Testis	SRR070422,SRR070423,SRR100276,SRR350960,SRR350961,SRR492851
EarlyDev	Embr_4_6h	SRR023199,SRR024013,SRR027110,SRR035417,SRR035418,SRR023659,SRR023671,SRR023755,SRR023663,SRR023747
EarlyDev	Embr_12-14h	SRR023703,SRR023724,SRR023832,SRR035221,SRR023602,SRR023643,SRR024012,SRR035398,SRR035399,SRR070438
Malpighian_tube	Malpighian_tube	SRR1421926,SRR1421927,SRR1421928,SRR1421929,SRR1421930,SRR1421931,SRR1421932,SRR1421933
Muscle	Muscle_IFM	SRR1665023,SRR1665024
Muscle	Muscle_jump	SRR1665032,SRR1665033
Neural	Neurons_Octopam	SRR453204,SRR453205
Neural	Neurons_Kenyon	SRR453202,SRR453203
Neural	Neurons_R57C10	SRR453200,SRR453201
Neural	Whole_brain	SRR453199
FemHead	Adult_Fem_Heads	SRR070434,SRR070435,SRR100279,SRR070420,SRR100274,SRR111882,SRR116383,SRR070414,SRR070415
MaleHead	Adult_Male_Heads	SRR070432,SRR070433,SRR100280,SRR070421,SRR070424,SRR070400,SRR070416
Ovaries	Adult_Fem_Virgin_Ovaries	SRR070396,SRR070417
Ovaries	Adult_Ovaries	SRR070431,SRR100277,SRR100283
Ovaries	Ovary_eggchamber	SRR1914096
Wing	Wing_discs	ERR3151276-ERR3151302 (merged of 20 samples)
Wing	wing_WT_rep2	SRR5604862
Wing	wing_WT_rep3	SRR5604863

## Sheet: Sma
Tissue_group	Sample_name	Source	SRA_IDs	Read_length	SE/PE	Read_#	%gDNA_unique	%gDNA_multi	%mRNA_unique	%mRNA_multi
EarlyDev	Embr_mix	Public dataset	SRR1267274	125	PE	34683277	52.37	21.29	45.65	3.91
MaleGonads	MaleGonads	PRJNA474911	SRR7280106	75	PE	147475077	39.89	35.72	33.93	3.94
Ovary	Ovary	PRJNA474911	http://irimia.crg.eu/STRIGAMIA/Ovary_R1-75.fq.gz http://irimia.crg.eu/STRIGAMIA/Ovary_R2-75.fq.gz	75	PE	108992268	58.47	23.81	53.62	6.73
MalpighianTubes	MalpighianTubes	PRJNA474911	SRR7280105	75	PE	143402804	51.09	36.86	45.45	12.6
Muscle	Muscle	PRJNA474911	SRR7280104	75	PE	135681521	53.78	36.46	32	10.75
Neural	NerveCord	PRJNA474911	SRR7280109	75	PE	135250686	62.68	22.37	47.09	9.79
NerveCord_b	NerveCord_b	PRJNA474911	SRR5602679	150	PE	58239929	48.22	15.88	27.77	2.76
Head	Head	PRJNA474911	SRR7280107	75	PE	134476856	53.86	30.85	40.24	8.99
Adult_Fem	Adult_Fem	PRJNA474911	SRR1267275	125	PE	31168386	56	20.37	49.38	5.71
Adult_Male	Adult_Male	PRJNA474911	SRR1267276	125	PE	34328980	58.43	16.78	53.94	5.95
FatBody	FatBody_a	PRJNA474911	http://irimia.crg.eu/STRIGAMIA/FatBody_R1-75.fq.gz http://irimia.crg.eu/STRIGAMIA/FatBody_R2-75.fq.gz	75	PE	84180499	48.76	31.73	28.02	9.38
FatBody_b	FatBody_b	PRJNA474911	SRR5602569	150	PE	56513920	46.27	20.33	33.32	5.39
Gut	Gut	PRJNA474911	http://irimia.crg.eu/STRIGAMIA/Gut_R1-75.fq.gz. http://irimia.crg.eu/STRIGAMIA/Gut_R2-75.fq.gz	75	PE	101171436	48.98	26.82	47.29	6.71
SalivaryGland	SalivaryGland	PRJNA474911	SRR7280108	75	PE	143186542	38.05	52.43	31.31	9.08

## Sheet: genes_per_species
	CDI					DMEL					SMA
	wgcna	#GenesTotal	#GenesIn_dmel	#GenesIn_sma		wgcna	#GenesTotal	#GenesIn_cdi	#GenesIn_sma		wgcna	#GenesTotal	#GenesIn_cdi	#GenesIn_dmel
1	Brain	782	432	473		Adult gut	74	22	4		Adult male	47	15	12
2	Chitin	116	38	49		Brain-Synapsis	1578	1221	846		Cell Respiration	259	134	111
3	Cuticle	194	125	106		Embr 12-14h	375	261	163		Cell metab.	231	167	146
4	Cytoskeleton	59	12	23		Embr. 4-6h-Transcrip.	569	418	322		Embryo/Nerve Cord	51	32	27
5	E.10-Neurogenesis	353	216	220		Fat body	404	183	100		Embryogenesis	966	653	536
6	E.4 - Autophagy	579	191	185		Flight Muscle	596	417	291		Fat body - Post translat.	343	102	75
7	Embryogenesis-Synapsis	112	58	65		Gut	593	341	141		Fat body A	654	369	253
8	Fem.head-Fatty acid metab.	65	24	27		Head-Visual Percep.	484	251	108		Fat body B-Translation	825	458	380
9	Gills	895	309	325		Jump Muscle	378	231	143		Gut	1065	557	420
10	Gut A	531	204	253		Larval CNS	221	125	78		Head	269	96	63
11	Gut B - Malphighian	933	560	568		Larval gut	296	141	89		Malpighian tubes	262	156	113
12	Lipid metab.	77	33	27		Malpighian tube	660	454	254		Membranes	173	132	111
13	Male head-Phototransd.	692	428	455		Muscle-Cell metab.	111	88	73		Muscle-Fatty acid metab.	701	322	206
14	Malpighian tube	788	441	453		Ovaries	1161	786	601		Nerve Cord-Synapsis	619	392	299
15	Muscle	1010	682	658		Salivary glands	630	407	301		Neurogenesis	1754	855	634
16	Ovaries	2773	1257	1204		Testis	2414	846	635		Ovaries-Replication	1718	1130	922
17	Pre-nymph	285	114	120		Wing Discs	1919	1418	1091		Prot.Synthesis	129	101	89
18	Protein synthesis	1535	1155	1128							Proteasome	75	57	55
19	Testis	618	247	263							Splicing	274	201	172
20	Trachea	48	31	23							Testis-Cilium	2420	1097	860
21	Vesicle transport	576	243	254							Transcription	166	123	104
22	Wing	699	415	410

## Sheet: Cdip_WGCNA
Names	NAMES	Brain_Fem_Subimago_a	Brain_Fem_Subimago_b	Embryo_day10_a	Embryo_day10_b	Embryo_day6_a	Embryo_E14_a	Embryo_E14_b	Embryo_E4_a	Embryo_E4_b	Female_Gonad_a	Female_Gonad_b	Female_Head_b	Gills_a	Gills_b	Gut_Fem_LastNymph_a	Gut_Fem_LastNymph_b	Male_Gonad_a	Male_Gonad_b	Male_Head_a	Male_Head_b	MalpigTubes_Fem_Subimago_a	MalpigTubes_Fem_Subimago_b	Muscle_a	Muscle_b	Wing_Pad_a	Wing_Pad_b	WGCNA_module
CD00002	NA=Hypp2	0.01	0.01	0	0	1.87	0.4	0.39	0.24	57.84	102.2	102.37	0.01	0.08	0	0.11	0	0	0	0.01	0.01	0.01	0.02	0.84	0.02	0.65	0.03	turquoise
CD00004	NA=Hypp4	0.26	0.01	0.87	1.78	0.21	0.03	0.14	0.11	0.18	0	0.17	0.18	1.8	1.61	0.16	0.19	0.23	0.43	0.01	0.01	0.29	0.37	0.02	0.02	7.59	2.41	yellow
CD00005	CG31248=Hypp5	0.64	0.86	0.82	0.76	1.32	0.63	0.88	1.26	0.28	0.39	0.59	0.84	0.73	1.08	4.83	17.69	1.23	1.16	0.8	0.82	2.27	2.82	0.54	1.24	2.72	2.37	black
CD00007	NA=Hypp6	0.95	2.02	1.04	4.62	1.44	1.57	0.77	0.51	2.09	3.25	1.52	1.18	3.22	2.96	7.11	16.4	1.3	1.23	4	1.54	3.47	4.21	4.17	0.02	11.02	6.07	black
CD00008	NA=Hypp7	10.61	27.91	12.16	8.86	13.05	2.84	3.1	5.36	4.61	6.87	6.58	22.72	15.99	19.6	14.91	22.27	13.49	14.88	38.94	34.9	21.86	18.87	11.59	14.87	31.99	29.19	magenta
CD00009	whd=CPT1A	110.97	100.5	77.2	79.14	78.51	78.01	75.31	99.45	106.85	75.58	73.55	233.01	54.49	49.64	72.41	38.5	164.98	162.91	425.23	407.17	128.42	136.29	638.87	644.71	35.19	114.27	blue
CD00010	CG4585=Hypp8	17.66	15.19	28.03	27.36	58.57	26.75	28.12	41.24	26.67	11.48	11.21	13.09	10.34	9.9	6.93	6.43	8.8	8.55	16.63	16.47	9.87	8.58	9.47	7.42	14.24	12.35	grey60
CD00011	CG34396=KCNK18	13.55	10.04	24.21	23.8	15.33	18.47	17.79	6.36	13.16	15.21	15.69	11.06	51.79	50.85	9.7	12.58	22.02	21.04	8.55	10.95	16.66	17.3	61.58	60.72	47.7	24.04	blue
CD00012	yellow-b=Hypp9	0.01	0.01	0	0	0	0.26	0.16	0.04	0	0.96	0.93	0.01	0	0	0	0.42	4.93	5.89	0.01	0.01	0.01	0.02	0.02	1.11	0.03	0.03	green
CD00013	CG12848=CHCHD1	8.85	6.81	5.71	5.23	6.61	3.29	3.41	6.4	8.05	10.02	10.03	5.36	7.22	6.2	8.63	9.74	18.66	18.09	5.69	6.65	9.19	12.72	140.94	147.4	10.29	10.23	blue
CD00014	yellow-b=Hypp10	0.01	0.01	0.32	0.12	0.84	0.22	0.14	11.16	3.16	1.55	1.43	1.78	0	0	0.19	0	59.71	56.52	4.89	7.32	0.01	0.02	0.69	0.62	1.21	0.03	green
CD00015	hk=HOOK3	54.36	47.43	32.81	32.85	37.66	30.94	29.82	45.42	24.27	19.7	19.97	31.15	35.95	37.5	86.85	57.16	35.19	37.41	30.43	30.9	90.02	97.59	59.77	60.77	35.67	35.9	steelblue
CD00016	yellow-b=Hypp11	0.01	0.01	0.05	0.05	0.07	0.17	0.23	0.43	0.25	1.65	1.81	0.14	0	0	0	0	45.82	36.73	0.16	0.7	0.01	0.02	2.57	1.98	1.21	0.03	green
CD00017	Lsd-1=PLIN5	4.02	2.91	3.49	3.73	4.52	4.12	2.66	14	214.47	398.19	370.44	15.97	0.47	0	0.53	1.23	104.56	103.43	11.56	39.89	1.07	0.69	787.15	743.53	4.34	8.81	blue
CD00018	CG9649=PRSS8	1.79	1.32	0.06	0.09	0.44	0.07	0.02	0.55	0.12	0.11	0.06	5.31	3.49	3.67	2.39	5.14	1.06	1.32	9.98	10.35	4.2	0.92	1.66	1.47	7.7	4.66	magenta
CD00020	Itp-r83A=ITPR1	48.21	67.56	24.55	24.54	28.18	18.6	21.71	14.23	15.69	23.53	24.75	51.38	33.91	34.73	32.83	72.76	33.4	32.25	88.35	79.14	56.92	44.45	29.37	29.58	56.1	49.64	magenta
CD00021	yellow-b=Hypp13	0.01	0.01	0	0	0	0.12	0.33	0	0	1.1	1.61	0.01	0.41	0.26	0	0	28.42	24.29	0.01	0.01	0.01	0.02	0.54	0.84	0.03	0.03	green
CD00022	Lsd-1=Hypp14	15.12	9.58	6.06	5.98	5	14.65	14.34	26.42	167.33	418.11	405.73	10.61	0.41	0.27	1.27	1.62	160.68	163.22	4.75	10.98	3.46	2.37	25.62	28.87	4.9	2.8	turquoise
CD00024	mfas=TGFBI	20.46	30.09	0.58	1.31	2.68	21.15	24.96	0.73	0.52	1.76	1.78	14.54	1.19	1.34	4.93	3.19	28.45	28.04	14.49	14.61	10.88	7.23	14.27	13.23	3.52	2.89	cyan
CD00025	yellow-b=Hypp16	1.08	0.38	0.04	0	4.03	0.98	1.16	0.43	0.15	0.58	0.62	4.9	0	0.09	0	0.09	69.94	69.54	4.17	5.64	0.41	0.25	1.4	2.07	0.03	0.03	green
CD00026	NA=Hypp17	0.01	0.01	0.07	0.26	3.95	0.56	0.57	1.13	0	0	0.04	15.03	0	0	0	0	134.91	132.58	26.17	44.45	0.01	0.02	2.64	3.11	0.74	0.03	green
CD00027	yellow-b=Hypp18	0.01	0.01	0.09	0.07	0.13	8.72	10	0.01	0.01	0.03	0.03	0.18	0.07	0	0.09	0.09	1.03	0.92	0.01	0.01	0.01	0.02	0.02	0.02	0.03	0.74	lightgreen
CD00028	CG4038=GAR1	9.87	4.35	68.91	76.37	72.15	49.01	44.74	75.23	47.48	38.25	38.24	12.81	33.28	34.64	15.74	12.49	30.32	27.57	13.08	12.45	11.39	12.17	24.01	23.85	93.39	63.08	cyan
CD00029	CG5027=TMX3	57.35	50.9	24.57	24.34	11.92	19.84	18.28	9.39	21.69	28.87	26.15	40.35	15.14	14.74	52.63	24.5	27.6	27.44	43.12	37.24	21.57	24.4	34.62	33.58	22.03	19.56	greenyellow
CD00031	RSG7=RGS7	65.53	73.15	33.51	36.11	19.72	39.49	41.24	20.92	39.71	46.75	48.76	49.03	17.91	18.19	23.77	19.23	39.43	42.35	52.67	50.95	27.68	23.45	24.47	24.44	10.51	12.11	greenyellow
CD00032	cpa=CAPZA1	59.88	50.95	103.64	104.47	111.5	88.77	82.97	100.5	91.4	52.08	49.83	72.8	61.11	61.98	104.06	95.57	80.42	79.08	53.78	54.27	97.76	88.09	45.17	50.35	118.77	94.04	cyan
CD00033	Girdin=CCDC88C	9.62	11.11	26.1	29.39	26.08	12.85	13.56	27.31	31.77	32.38	33.94	16.19	109.03	111.1	25.74	31.72	21.69	20.58	24.53	23.56	21.2	23.14	53.37	54.66	29.14	28.34	brown
CD00034	CG2316=ABCD2	47.9	53.84	20.24	15.48	22.18	46.97	41.95	42.59	46.27	28.33	26.69	101.66	98.41	91.7	100.62	197.83	129.38	134.08	139.28	154.11	170.29	204.75	65.88	63.29	29.34	13.61	cyan
CD00035	Jon65Aiv=OVCH1	0.34	0.28	0.1	5.7	580.3	1.26	0.82	6409.19	4383.69	0.47	0.26	0.53	1.03	0.63	0.36	1.39	0.88	0.37	0.01	0.13	0.77	0.4	0.02	0.02	0.82	0.82	red
CD00037	NA=Hypp21	4.37	0.91	0.96	0.25	0.26	0.4	0.58	0.3	0.07	0.24	0	0.89	0.36	0.75	1.82	5.5	0.26	0.45	1.57	1.92	0.85	1.5	0.02	0.02	5.1	0.03	black
CD00038	CG1233=ZBTB17	4.22	3.99	9.62	9.69	6.97	1.89	2.07	3.06	8.62	9.53	10.8	6.25	4.94	5.4	6.24	8.71	2.9	3.07	10.41	8.56	7.55	8.27	5.87	5.19	10.26	9.55	cyan
CD00041	NA=Hypp24	0.01	1.59	14.46	11.82	3.73	0.86	1.36	2.98	2.03	0.49	0.63	7.92	3.64	4.1	0.16	0.9	0.23	0.45	0.01	1.7	0.01	0.81	2.27	1.98	6.95	7.76	cyan
CD00044	Syn1=SNTB1	26.64	30.06	32.59	28.87	17.94	21.74	20.95	13.49	13.2	17.94	17.56	30.45	24.77	25.61	16.29	11.66	23.66	24.56	40.68	36.81	26.55	25.65	25.75	27.87	33.87	36.18	magenta
CD00047	CG42271=INPP4B	23.05	28.2	18.61	18.08	16.14	14.7	17.53	13.17	18.44	32.78	32.6	27.3	30.25	29.82	31.39	27.11	22.02	22.42	35.65	31.88	33.77	32.97	30.17	30.94	35.95	56.52	orange
CD00049	CG11208=HACL1	11.45	8.99	9.21	7.48	11.55	13.17	11.72	24.58	10.1	8.45	8.18	35.51	12.35	11.65	82.52	103.31	38.24	39.04	10.08	12.19	64.49	65.45	14.63	13.26	23.88	18.63	paleturquoise
CD00050	CG4645=YIPF1	48.56	46.02	25.62	22.74	38.42	31.12	30.64	47.77	27.85	26.27	28.68	50.5	43.2	42.24	76.42	70.11	35.59	36.51	51.71	46.22	69.93	73.81	34.65	30.35	31.34	32.71	paleturquoise
CD00051	NA=ATXN7L1	10.25	8.76	11.97	11.91	13.2	6.61	5.79	9.08	15.38	24.7	23.41	5.19	9.66	9.69	10.38	10.08	14.5	13.77	10.25	9.63	14.84	10.76	9.47	8.91	16.32	17.35	turquoise
CD00052	NA=TEX264	3.52	3.72	13.29	16.26	10.33	4.48	4.95	3.89	13.74	18.61	18.92	3.44	9.66	10.06	3.93	5.69	5.37	5.48	7.56	6.99	4.87	4.69	7.8	5.4	25.77	18.07	cyan
CD00053	ec=USP54	9.89	11.93	29.25	29.29	50.17	18.84	18.39	32.03	10.01	3.99	3.97	16.96	59.96	60.68	7.45	9	12.15	12.17	22.14	23.69	8.26	8.05	29.99	30.73	79.98	46.77	yellow
CD00054	NA=Hypp28	0.36	0.01	0	25.21	204.75	0.03	0.01	422.73	376.86	7.97	8.97	0.27	0.19	0.41	0	0.32	0.35	0.25	0.32	0.29	0.01	0.54	0.02	0.02	0.03	0.03	red
CD00055	Rassf=CRIP1	69.93	84.69	102.2	77.95	74.51	84.23	77.43	576.47	314.82	21.17	20.57	818.44	64.22	70.97	293.21	254.04	48.02	46.19	81.52	78.93	899.28	288.93	37.01	34.55	7.32	12.11	paleturquoise
CD00056	ste14=ICMT	25.52	20.62	15.02	15.95	18.88	14.57	14.79	20.45	10.47	9.34	9.23	22.54	41.09	37.82	37.58	36.25	13.59	15.86	44.64	45.06	33.6	45	12.5	13.96	15.81	15.95	turquoise
CD00057	NA=Hypp29	2.01	1.95	0.87	1.37	1.85	0.54	0.38	2.63	1.28	1.3	0.68	1.61	2.25	2.94	3.86	3.97	0.75	1.03	1.44	1.68	5.5	5.66	3.48	4.38	5.04	4.02	steelblue
CD00058	NA=KIAA1324L	26.9	23.84	12.46	10.55	1.97	9.08	8.06	1.7	1.57	0.23	0.3	8.01	0.96	0.97	2.45	3.49	1.44	1.68	15.74	12.9	6.18	4.18	1.2	1.75	1.35	1.09	greenyellow
CD00059	CG42674=PLEKHG7	14	20.35	2.22	2.65	1	4.18	5.12	3.59	8.89	4.87	4.95	16.57	0	0.13	6.47	3.01	7.48	7.91	23.32	23.92	20.51	17.34	103.73	105.84	0.46	2.46	blue
CD00062	NA=HTR1F	8.56	6.95	1.32	2.13	36.76	1.72	1.29	11.98	3.14	0.24	0.12	20.06	1.91	1.96	1.96	1.59	0.96	0.88	19.02	16.33	3.05	4.82	0.99	0.84	1.28	0.41	grey60
CD00063	CG6488=COG8	10.75	9.88	15.32	16.77	22.95	10.55	9.36	26.61	21.98	27.61	27.14	11.17	13.07	12.1	23.97	19.98	11.06	11.86	11.67	11.47	17.59	19.3	13.4	12.57	25.74	24.04	cyan
CD00064	NA=Hypp32	10.83	13.41	20.08	19.74	13.14	6.68	7.8	5.38	4.61	6.6	7.6	12.17	8.1	9.72	11.72	16.47	3.6	4.28	15.27	9.29	11.59	14.9	4.45	8.56	12	11.95	tan
CD00065	CG5890=KCNIP1	21.58	21.46	11.58	8.69	0.99	28.15	29.18	1.35	0.84	0.3	0.38	21.77	2.52	2.54	1.07	1.13	6.24	6.58	23.27	24.37	2.07	1.22	5.87	6.66	0.56	0.74	greenyellow
CD00066	NA=Hypp33	12.55	20.08	19.32	13.42	1.07	37.01	38.45	1.75	0.91	1.14	0.94	21.03	1.08	1.27	9.21	7.74	10.83	11.6	20.82	17.83	9.76	5.69	47.62	46.56	1.52	1.96	blue
CD00067	CG13295=C3orf23	34.82	31.48	7.55	10.01	5.67	12.43	15.12	8.87	10.9	29.12	29.17	23.19	22.5	23.33	28.46	23.22	24.47	21.58	41.38	36.98	42.76	35.52	58.15	56.84	17.11	12.81	blue
CD00068	amd=DDC	25.08	36.09	12.53	9.34	0.2	20.93	21.09	1.57	0.08	1.52	1.76	111.56	107.31	105.04	45.29	289.97	27.13	27.19	13.44	15.23	28.98	9.05	0.26	0.34	0.56	0.41	black
CD00069	RabX6=RAB1B	48.68	46.49	40.7	44.71	75.85	31.3	30.18	53.54	39.14	34.36	35.72	39.38	51.27	43.51	80.63	58.4	46.06	48.9	46.36	47.02	95.01	108.82	30.17	31.12	54.07	45.37	steelblue
CD00070	CG31248=Hypp34	3.62	5.62	3.21	3.41	12.74	1.89	2.19	63.74	20.76	1.49	1.65	7.48	1.51	1.26	28.11	20.23	1.59	2.17	4.13	3.49	19.78	45.96	4.17	5.06	10.53	6.82	red
CD00071	CG8949=WAC	55.03	63.98	126.56	138.77	59.95	75.78	80.26	50.54	140.39	331.4	335.56	45.11	56.58	58.82	43.48	38.48	37.06	36.52	54.88	55.34	44.8	43.26	53.29	50.39	71.55	57.15	turquoise
CD00072	NA=SBSN	0.18	0.01	0.08	0.14	0.08	0.03	0.04	0.3	0.05	0.06	0.12	0.01	5.42	5.97	0.53	0.28	0.14	0.22	0.14	0.17	1.2	0.6	0.32	0.02	1.13	1.44	brown
CD00073	Cyp6a13=CYP3A7	0.84	0.96	0.69	0.55	0.19	13.11	14.06	0.08	0.04	0.14	0.14	0.37	1.44	1.54	13.61	150.91	5.18	5.04	0.59	0.63	1.44	2.13	1.43	1.07	0.9	0.89	black
CD00074	Mdr50=ABCB1	0.98	1.07	3.82	4.38	2.85	3.41	3.11	1.42	0.62	0.95	0.9	10.9	7.94	8.46	18.85	10.68	1.23	1.11	4.19	4.77	46.11	26	2.69	2.55	5.49	3.6	steelblue
CD00075	TER94=NVL	6.49	5.84	29.7	35.22	26.02	12.2	12.55	14.19	16.75	17.91	17.93	4.62	5.58	5.96	8.68	7.74	4.78	4.4	5.36	4.31	14.82	14.7	5.13	5.22	19.57	14.61	cyan
CD00076	kay=FOS	204.25	98.11	52.81	68.42	73.61	56.94	56.88	175.68	130.29	133.47	133.47	260.18	145.48	148.59	317.7	168.42	116.79	116.64	57	97.18	527.49	363.25	160.68	161.16	39.18	35.45	steelblue
CD00077	Cyp6a13=CYP3A7	0.26	0.01	0.21	0.28	0.08	2.28	2.79	0.12	0.03	0.14	0.18	0.41	0.75	0.96	0.19	1.98	3.84	3.1	0.81	0.89	0.38	0.22	1.92	1.98	1.21	1.37	green
CD00078	jar=MYO6	59.91	50.4	20.71	23.24	83.69	17.76	18.89	54.99	18.59	5.88	6.25	28.03	20.18	20.58	112.13	88.44	17.41	15.96	28.28	28.03	118.93	61.42	21.44	19.96	73.48	23.86	paleturquoise
CD00079	Tep3=CD109	44.8	44.74	38.04	32.71	15.74	38.72	39.46	15.37	4.4	5.42	5.42	58.67	263.8	255.35	41.36	50.83	42.84	43.58	73.76	82.45	503.16	453.06	69.94	71.41	94.59	110	steelblue
CD00081	NA=Hypp36	6.55	7.72	17.47	15.82	6.12	9.05	9.16	0.66	0.28	0.06	0.13	4.74	0.84	0.79	0.33	0	0.86	1.02	4.22	2.57	0.52	0.02	2.16	3.48	3.28	1.23	tan
CD00083	CG5191=FAAH2	81.47	9.86	1.7	2.31	18.48	63.45	71.65	14.35	2.24	0.29	0.4	46.1	8.85	8.48	4	0.68	17.54	17.9	52.95	60.9	6.86	7.58	10.48	8.87	2.09	5.57	greenyellow
CD00084	Lim3=LHX4	9.08	10.56	37.42	36.68	0.15	15.35	13.97	2.49	0.41	0.16	0.15	10.89	1.2	1.02	2.43	2.68	2.09	2	13.03	11	0.83	0.22	0.88	1.31	0.38	0.66	tan
CD00085	CG8372=TMEM222	30.19	30.85	18.05	16.73	47.12	12.6	12.84	19.21	17.02	22.15	27.5	20.19	15.66	18.84	38.17	36.63	14.92	14.27	20.71	23.2	75.58	96.28	23.5	19.68	15.81	16.95	steelblue
CD00086	CG40498=Hypp38	7.51	10.35	8.61	5.62	0.12	8.59	9.26	0.53	0.42	1.26	1.26	6.14	2.33	2.34	1.33	1.41	5.86	5.56	8.01	6.68	2.36	1.17	26.61	26.21	1.44	1.62	blue
CD00087	CG5498=CHMP7	18.06	14.11	8.7	9.84	16.88	11.93	12.63	17.22	12.21	11.96	11.74	10.64	16.54	16.61	19.19	30.95	18.81	19.71	12.32	13.68	20.36	22.52	8.66	8	14.17	12.97	paleturquoise
CD00089	mmd=ADAM22	34.45	77.32	25.16	24.05	0.1	23.79	26.21	1.09	0.41	0.26	0.21	46.77	1.52	1.84	1.02	0.62	6.51	6.92	98.9	90.92	0.49	0.33	5.92	6.17	0.65	0.82	magenta
CD00090	CG14043=KIAA1279	39.99	35.26	17.6	19.36	25.88	13.5	14.01	22.04	20.88	20.35	21.01	17.28	16.84	16.91	35.11	34.61	15.23	15.53	21.3	21.21	37.85	36.42	14.55	13.87	20.98	18.01	paleturquoise
CD00091	yellow-e=Hypp39	31.02	39.63	56.3	57.55	8.63	64.4	61.66	6.48	2.9	2.86	2.51	39.81	77.54	73.44	436.29	242.74	35.59	37.03	52.84	50.81	206.91	99.59	29.9	30.43	31.3	19.93	paleturquoise
CD00092	CG1227=STK16	21.74	19.95	15.92	15.12	24.97	8.52	8.09	23.89	19.12	19.25	18.14	25.57	15.61	15.4	39.78	61.74	9.12	7.63	7.77	7.09	43.42	42.23	17.11	18.58	16.69	15.09	paleturquoise
CD00093	bon=TRIM37	25.92	27.85	31.31	35.28	25.63	24.32	24.49	15.26	20.4	28.76	28.3	25.32	24.92	24.55	18.12	15.33	16.08	15.27	27.87	27.14	21.92	21.94	21.98	21.71	28.22	26.29	cyan
CD00094	NA=Hypp40	16.99	17.9	28.34	31.27	16.59	17.36	18.67	14.81	7.08	10.06	11.02	15.27	13.32	14.39	14.54	20.79	7.31	7.17	19.15	17.07	14.43	16.14	12.09	10.89	16.61	15.12	tan
CD00095	NA=RNF170	0.28	0.28	0.16	0.3	1.02	0.01	0.01	0.03	0.02	0.02	0.02	0.25	0.37	0.36	0.28	0.16	5.39	4.96	0.85	0.89	0.16	0.02	0.02	0.3	0.56	0.35	green
CD00096	HHEX=HHEX	0.46	0.44	0.59	0.29	0.7	10.48	10.94	0.1	0.1	0.02	0	1.57	0.08	0	12.1	32.98	0.27	0.23	0.51	0.66	4.09	2.93	0.02	0.02	0.56	0.03	black
CD00097	Dph5=DPH5	5.69	4.95	7.84	7.12	9.97	6.38	4.53	9.45	10.43	11.74	12.3	4.92	5.82	5.9	10.5	14.95	3.95	2.82	6.62	4.44	17.03	14.46	6.06	3.66	13.07	14.18	cyan
CD00098	fbl=PANK3	88.35	74.27	26.91	35.39	77.89	43.57	43.58	57.84	63.51	61.64	62.82	37.25	33.1	33.45	54.75	93.24	71.69	72.84	43.37	48.93	68.09	74.46	47.97	51.3	19.9	36.42	yellow
CD00099	NA=Hypp41	0.01	0.01	1.32	0.81	8.83	0.07	0.08	0.27	0.08	0.06	0.07	0.01	2.05	3	0	0.73	0.6	0.38	0.01	0.01	0.01	0.6	0.02	0.02	0.03	0.03	grey60
CD00100	mRpS35=MRPS35	1.51	1.69	2.18	2.15	3.21	0.49	0.5	2.07	1.58	1.72	1.75	1.16	1.64	1.58	2.23	2.44	1.36	1.27	1.79	1.53	1.97	1.93	4.17	3.62	5.81	4.45	yellow
CD00101	Cyp6a13=CYP3A7	3.43	1.52	3.39	2.43	0.4	25.11	27.44	2.11	0.45	1.17	1.01	3.84	11.26	12.77	38.52	86.11	20.2	18.23	1.74	3.51	7.73	6.51	10.38	9.55	3.32	2.32	black
CD00102	CG2469=CTR9	10.68	12.13	39.41	40.32	30.29	18.51	20.11	18.25	24.4	27.58	27.99	10.22	13.76	14.06	11.77	11.43	10.31	10.02	15.52	14.36	15.05	11.74	13.45	13.28	37.94	29.98	cyan
CD00103	CG31751=AGPHD1	6.12	8.97	7.88	6.67	12.74	13.08	12.64	21.29	5.65	1.43	1.53	18.47	7.42	7.91	50.58	71.75	37.71	37.08	5.95	6.33	78.43	87.19	3.82	4.3	6.73	5.46	paleturquoise
CD00104	sage=PTF1A	15.95	10.79	3.33	3.21	3.32	1.44	1.9	0.71	0.63	3.3	2.44	82.7	1.98	1.56	1.21	2.62	65.74	62.51	16.63	18.12	2.13	2.17	14.37	17.67	7.73	5.58	green
CD00105	abd-A=HOXB6	0.01	0.01	138.6	129.38	2.07	21.53	21.51	8.24	1.42	0.44	0.39	0.73	126.87	121.41	3.7	0.53	17.41	19.34	0.01	0.15	4.54	4.48	0.02	0.02	0.03	0.03	brown
CD00106	Elp2=ELP2	18.78	20.65	8.46	9.3	9.36	4.08	3.51	7.29	11.76	13.08	12.98	3.14	6.89	6.82	20.31	21.05	2.92	3.29	4.71	4.21	15.42	14.43	5.19	4.48	13.61	12.3	paleturquoise
CD00107	NA=Hypp42	0.01	0.01	0	0.08	0.07	0.01	0.05	0.46	0.21	0.03	0	0.2	0	0	0	0.22	79.68	72.8	0.68	0.21	0.01	0.02	2.47	0.02	0.03	0.03	green
CD00108	CG13937=CHST11	1.14	1.3	1.51	1.17	3	0.37	0.42	1.49	0.87	1.44	1.51	4.18	3.54	3.38	21.85	18.07	0.8	0.77	2.84	2.73	27.68	35.8	4.78	4.3	9.82	6.59	steelblue
CD00109	l(2)35Bd=RNMT	5.11	5	12.08	13.22	10.86	6.02	5.59	5.58	4.8	6.04	6.27	10.45	6.32	6.19	6.97	6.38	5.72	6.15	8.18	7.25	8.23	7.34	7.67	8.37	20.23	15.06	yellow
CD00110	CG5287=DPAGT1	22.2	20.55	16.14	14.66	24.57	9.04	9.44	19.58	12.98	16.69	14.96	17.1	9.96	8.88	14.91	12.65	12.96	12.92	15.84	13.87	18.41	19.12	8.84	8.34	13.18	11.65	grey60
CD00111	CG9134=VCAN	0.21	0.42	0.77	0.31	0.2	3.72	4.2	0	0.01	0.02	0	0.2	0.19	0.11	4.03	36.08	0.18	0.39	0.01	0.15	1.23	0.98	0.39	0.34	1.97	0.58	black
CD00112	CG3902=ACADSB	77.65	69.08	118.77	124.22	160.79	141.05	142.51	87.53	65.01	40.68	40.79	142.74	572.93	576.47	64.83	84.3	148.78	138.43	158.65	135.39	47.89	53.49	150.25	151.63	271.88	258.61	brown
CD00113	CG14040=SLC35A1	27.67	31.97	24.8	25.26	38.85	31.16	34.26	38.08	17.19	14.22	15.26	29.1	18.34	18.54	11.9	13.04	17.59	17.82	37.34	35.47	14.22	11.36	11.37	11.58	19.15	16.09	greenyellow
CD00114	NA=Hypp43	6.68	6.4	8.13	7.97	7.45	4.34	3.86	7.69	13.8	18.21	18.36	4.07	6.77	6.76	7.65	6.97	3.56	3.09	7.08	5.78	7.93	8.16	5.37	4.73	11.05	10.1	turquoise
CD00115	CG33276=URM1	16.99	15.99	18.37	17.91	22.55	22.48	22.73	27.49	18.68	14.47	16.57	23.01	20.85	20.57	17.1	15.86	16.22	15.68	23.86	24.7	19.66	20.93	20.54	19.86	24.71	25.16	turquoise
CD00116	Fs(2)Ket=KPNB1	44.09	47.94	77.95	86.96	73.46	61.2	67.24	60.45	58.36	107.74	111.56	42.86	41.47	41.45	60.29	36.69	38.96	38.69	56.52	50.73	45.98	38.11	43.35	44.04	80.75	55.76	turquoise
CD00117	Klp98A=KIF16B	44.69	49.71	22.37	25.96	29.82	21.52	20.63	21.4	20.93	25.53	25.95	37.13	35.92	36.66	48.42	50.26	33.01	33.88	44.79	41.5	59.88	42.92	30.55	31.94	21.4	55.03	cyan
CD00118	oaf=OAF	22.62	25.36	33.64	30.79	12.57	21.39	21.49	12.78	5.28	5.33	5.19	33.56	36.97	40.41	31.04	27.26	19.43	20.21	44.13	41.08	26.38	27.88	36.31	33.62	17.66	14.63	turquoise
CD00119	CG31849=MGAT3	12.67	15.15	25.51	28.12	8.87	10.68	9.34	6.03	6.28	8.26	8.14	12.47	8.63	8.66	17.27	15.33	7.07	8.38	11.53	12.21	11.2	13.09	6.84	6.74	13.55	19.47	tan
CD00120	CG14806=ENSG00000256053	13.37	11.57	7.11	6.45	8.76	6.4	6.68	15.42	10.24	19.13	14.75	9.34	12.9	12.35	16.83	31.74	16.91	14.46	7.27	8.9	16.46	33.08	29.03	24.35	9.82	7.5	blue
CD00121	CG10336=TIPIN	47.67	40.47	52.86	56.85	73.22	83.47	88.71	79.98	68.02	79.41	78.56	81.6	117.53	124.54	298.9	264.52	157.57	160.34	62.27	68.15	180.58	265.3	48.13	47.34	74.21	56.3	paleturquoise
CD00122	NA=Hypp44	0.67	1.09	0.51	0.63	0.17	0.05	0.04	0.06	0.05	0.12	0.05	0.64	0.77	0.77	0.16	0.09	405.73	347.48	0.93	0.92	0.45	0.33	9.53	9.22	1.28	1.31	green
CD00123	NA=CD209	0.7	0.58	0.24	0.17	0	0.14	0.2	0	0	0.32	0.39	0.33	0.25	0.65	0	0.45	4.42	4.47	0.01	0.23	0.62	0.02	2	1.2	0.03	0.03	green
CD00124	CG11975=WDR45L	22.59	20.25	16.26	15.61	10.59	12.45	11.26	11.05	16.93	17.39	19.76	23.4	24.18	24.53	10.75	13.86	12.1	11.29	20.99	18.51	12.12	11.29	16.79	14.09	19.93	21.71	brown
CD00125	tna=ZMIZ1	15.58	18.34	120.21	111.87	39.91	55.81	56.46	25.66	22.31	16.26	15.58	27.48	37.89	38.42	9.94	12.79	43.39	44.6	29.81	34.58	36.77	36	55.49	55.26	18.71	17.09	tan
CD00126	Axs=ANO10	5.4	5.42	4.88	2.86	53.34	22.25	22.82	141.54	52.83	0.34	0.83	4.31	2.42	2.62	3.79	15.5	10.6	10.97	71.63	75	1.14	2.29	65.53	72.4	0.03	1.16	red
CD00127	nemy=CYBRD1	162.03	266.91	184.25	206.02	23.43	95.5	93.71	15.15	2.75	1.85	1.88	114.9	42.67	42.67	1.72	2.4	30.5	31.72	130.44	119.79	5.66	4.17	45.78	51.98	75.83	43.33	greenyellow
CD00128	Ank=ANK1	1.62	1.74	4.63	2.46	0.16	0.96	0.91	0.16	0.04	0.22	0.22	0.89	3.46	3.34	1.86	2.68	2.7	2.67	0.93	0.81	1.78	1.87	3.2	4.53	13.98	10.16	yellow
CD00129	CG17669=C19orf51	0.32	0.21	1.85	2.55	3.15	0.21	0.34	1.72	0.56	0.07	0.14	7.17	0.16	0.46	5.74	1.62	0.24	0.33	2	1.72	4.1	3.73	0.29	0.88	6.39	5.11	yellow
CD00130	NA=Hypp45	35.09	36.13	9.13	9.08	6.97	10.93	9.12	6.66	2.28	2.87	2.92	45	11.78	10.83	3.68	2.9	90.08	95.17	36.74	41.44	6.57	5.62	19.31	16.84	7.43	5.9	green
CD00131	CG8839=FAAH2	1.04	0.77	4.74	6.37	16.01	35.24	40.42	9.49	2.63	8.27	8.13	8.58	75.54	74.37	18.23	26.3	44.12	40.92	54.36	80.78	2.92	3.02	26.11	26.79	99.51	35.1	brown
CD00132	eRF1=ETF1	89.9	76.71	154.91	158.91	170.29	106.72	105.96	149.22	154.91	116.91	117.03	58.51	85.3	81.28	110.63	75.67	78.32	81.47	62.67	60.38	104.86	84.52	72.99	75.25	152.16	132.91	cyan
CD00134	shg=FAT1	41.81	33.65	75.54	92	125.1	32.68	33.78	132.27	137.8	107.44	107.8	60.88	104.01	106.98	69.5	51.9	50.54	49.67	44.91	45.3	72.69	73.5	56.16	54.16	215.38	131.57	cyan
CD00135	Orc1=ORC1L	4.45	5.38	18.56	21.74	12.15	5.2	6.64	7.98	9.41	28.07	28.04	6.41	10.13	11.22	5.42	6.51	4.97	4.47	9.06	7.89	6.68	5.9	4.3	3.84	18.07	14.04	turquoise
CD00136	CG15570=Hypp47	0.64	1.29	0	0.19	0.09	0.07	0.09	0.07	0.1	95.09	99.23	0.23	0.22	0.21	1.23	0.12	0.17	0	0.38	0.15	0.83	0.29	0.02	0.02	1.35	0.03	turquoise
CD00137	CG15368=ANUBL1	38.16	38.6	39.05	39.87	34.55	35.61	34.65	20.62	16.22	15.38	15.86	30.57	22.14	23.39	27.48	29.1	28.02	29.08	43.22	42.32	28.03	28.94	37.64	37.5	24.82	20.38	turquoise
CD00138	CG6734=WDR81	9.92	10.88	13.9	15.03	12.13	5.12	4.81	13.31	8.49	12.63	12.42	11.57	11.21	10.63	22.68	24.14	13.09	12.85	15.43	16.22	19.74	25.2	9.35	10.09	10.68	9.6	paleturquoise
CD00139	CG5758=Hypp48	79.52	77.82	51.57	34.35	50.41	64.95	58.54	23.13	11.81	8.26	8.7	47.22	119.23	113.87	35.63	18.78	250.41	258.61	183.07	361.28	37.21	32.48	55.68	56.73	25.37	14.31	green
CD00140	CG1309=BAT5	45.4	48.61	26.44	24.59	37.18	33.36	33.62	40.83	37.91	25.75	26.64	34.42	33.81	32.47	37.47	30.12	26.21	25.65	42.99	40.4	38.34	45.83	32.99	34.6	39.04	43.17	greenyellow
CD00141	c11.1=ENSG00000260383	13.31	13.7	10.19	10.76	17.88	3.54	3.53	9.93	5.52	13.29	13.32	15.49	13	13.04	21.64	22.4	7.91	7.8	14.25	15.91	17.13	20.02	9.11	9.51	10.86	9.51	paleturquoise
CD00142	ytr=SNRNP27	44.74	46.2	85.78	78.78	54.86	57.24	56.19	53.8	60.85	76.66	70.9	39.57	47.41	49.7	34.08	34.31	41.6	39.31	40.11	34.46	31.78	38.35	37.76	40.86	110.3	77.49	cyan
CD00143	jeb=Hypp49	15.29	11.91	0.15	0.31	0.15	2.35	2.14	0.01	0	0.03	0	7.61	0	0	0	0.42	0	0	14.04	9.17	0.01	0.02	0.02	0.59	1.44	0.03	greenyellow
CD00144	cher=FLNA	1.72	10.17	12.91	14.59	14.26	7.8	11.43	8.56	7.55	14.58	12.71	27	112.13	112	6.02	7.34	15.52	16	42.63	50.23	3.56	3.3	67.6	61.91	25.32	88.35	brown
CD00145	NA=Hypp50	0.01	0.01	0.24	0.48	3.78	3.22	3.26	0.13	0.41	0.6	0.47	0.74	0.44	0.81	0	0	2.7	1.78	0.01	1.7	0.33	0.02	3.69	0.59	47.62	23.22	yellow
CD00146	NA=Hypp51	0.18	0.01	0.24	0.18	1.91	2.06	1.91	0.42	0.05	0.07	0	0.01	259.42	289.97	0.07	0.62	0.15	0.16	0.01	0.21	0.16	0.02	0.02	0.02	0.82	1.02	brown
CD00147	scramb1=PLSCR1	16.12	14.74	27.2	25.63	7.22	23.65	26.58	11.69	4.94	6.82	6.22	15.4	29.72	25.94	9.66	8.74	12.81	14.89	10.83	10.04	14.67	13.72	13.17	9.33	52.52	40.89	yellow
CD00148	NA=Hypp52	0.01	0.01	0.73	0.71	8.01	0.14	0.16	0.74	0.9	0	0	0.01	0	0	0	0	0	0	0.01	0.01	0.01	0.02	5.51	0.02	0.03	0.03	grey60
CD00149	NA=Hypp53	283.85	66.25	0.41	0.31	0.12	4.23	4.04	2.46	0.53	6.66	6.33	10.36	1464.68	1464.68	6.28	29.12	93.88	84.66	59.5	58.15	3.91	2.29	73.87	75.09	3837.56	1999.01	yellow
CD00150	NA=Hypp54	0.95	0.01	0.05	0.05	0.08	186.29	194.1	0.23	0.05	0.86	1.08	0.14	194.1	185.47	0.11	2.56	20.6	18.54	0.12	0.31	0.16	0.22	5.05	6.08	7.13	5.67	brown
CD00151	jbug=FLNA	2.68	3.61	2.02	2.79	2.05	0.8	1.37	1.44	1.69	2.82	2.1	6.48	23.8	16.4	5.69	4.8	1.68	2.81	9.67	10.63	9.05	8.01	7.45	11.05	8.45	28.32	orange
CD00152	NA=Hypp55	4.26	38.71	0.65	0.88	10.26	0.46	0.76	2.59	0.77	0.12	0	3.96	83.61	79.36	127.97	35.11	0	0.16	0.59	1.03	289.97	104.17	0.02	0.92	1.21	1.96	steelblue
CD00153	NA=Hypp56	0.01	0.01	152.16	139.69	448.72	51.75	49.38	124.04	78.51	0	0.03	0.01	0.08	0.11	0	0.12	0	0	0.01	0.01	0.01	0.02	0.02	0.02	0.56	0.58	grey60
CD00154	NA=Hypp57	0.01	0.01	0.09	0	0.44	1.47	0.77	0	0	0.09	0.18	0.01	0	0.22	0.66	0	0.29	0	0.01	0.01	0.01	0.02	0.84	1.39	10.02	18.91	orange
CD00155	scramb1=PLSCR1	65.58	79.31	57.51	55.83	173.33	85.06	83.61	160.91	185.06	123.67	126.4	214.47	141.9	133.25	91.77	193.41	70.94	76.04	86.88	99.42	119.64	106.72	45.02	42.7	139.28	105.84	blue
CD00156	NA=Hypp58	13.07	21.86	0	0	0	0	0.15	0.28	0	0	0.37	5.52	0	0	0	0	0	0	5.2	1.1	0.01	1.9	0.02	0.02	3.84	0.03	greenyellow
CD00157	scramb1=PLSCR1	56.58	59.67	0.29	0.45	0	0.25	0.28	0.22	0.84	1.33	1.25	97.44	0	0	1.44	0	0.17	0.17	40.45	33.77	0.59	0.63	0.02	0.02	2.96	1.37	greenyellow
CD00158	CG14223=Hypp59	18.39	5.91	25.11	20.14	16.46	33.72	33.45	11.14	4.7	2.65	2.59	7.14	23.15	25.09	4.77	4.88	15.95	15.19	8.53	10.4	9.55	3.07	17.28	17.88	71.21	46.99	yellow
CD00161	NA=Hypp62	69	77.71	10.18	8.99	5.31	3.62	4.74	13.17	1.4	1.4	1.41	144.04	48.21	43.65	59.3	68.79	76.95	87.57	153.07	154.33	110.91	76.04	11.42	8.61	6.07	4.43	magenta
CD00162	NA=Hypp63	0.01	0.64	0.04	0.04	1.18	0.3	0.24	0.13	41.46	85.63	88.86	0.12	0.3	0	0.16	0	0.06	0	0.14	0.13	0.29	0.02	0.36	0.02	0.03	0.03	turquoise
CD00163	NA=Hypp64	0.01	0.82	1.23	0.62	0	0.45	0.42	0.06	0	0.53	0.21	0.39	110.85	109.23	0	6.62	32.63	34.55	0.01	0.01	1.35	1.35	4.87	0.02	2.87	0.03	brown
CD00165	NA=Hypp66	6.48	6.31	12.26	14.51	22.47	12.18	10.17	12.54	7.28	9.67	9.64	50.71	20.26	21.14	16.44	17.34	21.22	19.57	20.9	17.64	28.47	13.26	10.81	9.43	47.04	33.46	yellow
CD00166	Hip14=ZDHHC17	19.8	20.16	25.72	27.43	23.27	23.39	23.18	19.14	15.54	20.54	19.02	26.56	22.9	21.98	23.54	26.85	23.61	24.18	46.56	38.8	15.73	15.87	15.57	17.51	35.95	25.88	magenta
CD00167	CG42666=REXO1L1	2.04	1.94	10.93	12.28	39.08	3.77	3.31	31.18	12.72	2.39	2.7	4.25	5.97	6.23	5.1	4.76	2.98	3.45	4.53	4.59	2.65	4.12	6.09	5.73	11.23	9.8	grey60
CD00168	CG13667=NDOR1	8.19	9.08	10.66	9.92	12.9	8.42	6.87	9.89	7.56	17.37	18.27	9.27	12.84	12.53	13.54	17.43	9.88	9.27	13.15	10.91	12.43	12.46	12.63	12.54	18.94	16.18	cyan
CD00169	sesB=SLC25A4	11.49	3.59	0.66	2.53	1.51	0.13	0.15	1.66	0.64	0.92	0.83	17.06	81.76	75.15	3.03	4.1	30.82	29.75	10.41	14.09	14.96	14.7	11.09	11.52	29.24	16.63	brown
CD00171	Rap2l=RAP2C	32.18	29.84	31.55	34.23	45.88	31.52	31.3	52.78	28.41	13	13.45	48.76	48.89	48.36	66.04	49.16	36.44	36.77	36.87	38.18	31.72	38.28	28.85	27.09	28.48	27.37	turquoise
CD00172	CG32694=Hypp68	14.68	172.96	5.1	4.76	2.79	61.98	61.4	2.85	1.48	6.96	6.64	46.13	62.98	65.67	16.7	6.82	70.42	80.07	37.83	50.02	7.39	14.97	172.96	173.9	11.46	100.27	blue
CD00173	scramb1=PLSCR1	2.53	0.96	0.12	0.61	1.95	0.45	0.25	0.1	0.02	0.13	0.06	4.9	1.46	1.38	8.09	3.28	0.67	0.78	0.92	0.92	6.33	11.08	0.02	0.02	1.52	0.58	steelblue
CD00174	NA=Hypp69	102.37	289.97	0.22	0.26	0.47	9.23	8.82	0.48	0.29	1.26	1.28	21.84	27.39	27.07	8.97	0.71	44.57	49.87	3.85	6.31	2.17	8.9	120.21	114.64	3.77	48.7	skyblue
CD00175	NA=Hypp70	23.83	13.38	13.49	6.84	9.42	37.37	35.32	1.92	0.75	2.65	2.88	4.74	66.81	63.61	26.51	16.27	17.45	16.07	0.36	0.86	33.8	18.52	8.77	9.71	9.49	9.79	brown
CD00177	NA=Hypp72	0.51	0.4	0.07	0.07	0.29	12.49	11.16	0.2	0.08	0.03	0.04	0.01	495.59	418.11	0	0	0.1	0.11	0.01	0.01	0.01	0.02	0.02	0.02	1.28	1.31	brown
CD00178	NA=Hypp73	0.01	0.01	261.62	221.7	870.68	138.02	133.9	185.47	142.74	0	0	0.01	0	0	0	0.19	0	0	0.01	0.01	0.01	0.02	0.02	0.02	0.82	0.03	grey60
CD00179	spel1=MSH4	0.3	0.83	1.08	1.39	1.36	1.1	1.41	4.12	5.19	7.87	8.09	3.22	2.97	2.78	0.22	0.88	1.75	1.91	4.48	3.48	2.17	0.02	0.77	1.85	4.88	3.33	turquoise
CD00180	NA=Hypp74	0.01	0.19	0.11	0.35	2.89	14.99	13.88	0.12	0.09	0.25	0.28	0.01	0.07	0.19	0	0	0.5	0.41	0.01	0.01	0.01	0.02	0.02	0.02	5.87	3.79	lightgreen
CD00181	NA=Hypp75	26.62	7.97	0.99	1.84	8.66	50.88	45.57	51.42	10.26	0.76	1.04	146.74	173.33	169.44	0.53	0.94	17.96	14.4	75.4	208.25	0.77	0.84	2.89	4.76	41.2	22.71	brown
CD00182	NA=Hypp76	2.84	2.35	0.65	0.46	0.09	2.54	4.39	0.46	0.52	0.41	0.6	2.8	1.55	1.3	1.13	0	4.8	2.72	3.35	5.02	0.91	0.47	10.66	10.73	2.14	2.07	blue
CD00184	scramb1=PLSCR1	15.19	10.85	4.28	3.26	3.03	13.04	13.26	3.1	1.68	1.13	1.41	11.17	7.38	7.09	3.29	2.33	15.54	13.49	9.51	9.41	6.94	8.32	24.19	21.73	3.09	2.89	blue
CD00186	NA=UNC13A	0.81	2.79	0.57	0.82	0.14	0.07	0.11	0	0.03	0	0	1.43	0.22	0	0.33	0.39	0.17	0.29	6.27	3.99	0.01	0.6	0.02	0.02	0.03	0.03	magenta
CD00188	NA=PGCP	0.61	0.32	0.34	0.35	1.18	0.11	0.11	0.15	0.25	0.34	0.38	0.72	1.22	1.26	0.22	0.12	1.39	1.34	0.34	0.29	0.01	0.29	0.6	0.69	4.48	3.58	yellow
CD00189	CG12162=FBXO3	8.97	17.21	27.67	27.49	30.91	39.97	26.58	24.6	24.61	25.02	23.53	31.2	30.01	33.76	26.23	19.61	71.02	67.49	34.08	33.54	18.78	22.11	265.3	266.91	37.33	29.76	blue
CD00191	CG6762=SRXN1	40.04	51.51	5.03	3.8	2.87	16.58	15.73	23.94	6.85	6.24	6.35	82.33	141.54	138.43	151.14	218.04	22.48	23.27	62.78	53.37	114.15	138.02	31.19	33.08	150.25	94.39	paleturquoise
CD00192	mthl15=ELTD1	1.09	1.07	1.2	0.86	0.2	0.87	0.82	0.16	0.05	0.05	0.1	0.58	3	2.68	5.36	5.94	0.43	0.48	1	0.83	2.94	3.61	0.81	1	8.68	5.69	yellow
CD00193	mthl3=CELSR1	1.92	1.83	1.29	0.84	0.31	0.62	0.6	0.21	1.66	4.1	4.04	3.01	2.09	2.03	24.32	19.55	1.2	1.33	1.85	2.09	4.55	4.26	0.92	0.73	4.9	3.36	paleturquoise
CD00194	CG18136=SMYD3	0.78	1.65	3.73	4.17	9.79	1.02	0.7	7.82	43.55	182.17	184.68	1.9	1.85	1.64	1.33	2.46	15.36	15.05	5.03	3.81	0.01	0.37	56.37	50.12	113.65	44.15	turquoise
CD00196	Meics=ZNF567	9.01	9.6	21.07	20.54	13.73	12.88	11.46	12.59	22.72	68.36	65.74	13.27	16.4	16.37	11.07	10.27	8.55	8.51	19.55	16.34	11.7	13.82	13.62	13.67	20.62	17.41	turquoise
CD00197	Nrk=MUSK	12.72	13.19	40.38	42.66	12.47	23.27	22.52	17.36	15.18	22.77	21.11	9.63	6.62	6.28	3.01	2.78	5.58	5.57	16	14.38	2.99	3.61	8.57	6.69	16.1	12.59	cyan
CD00198	Smu1=SMU1	11.56	9.25	35.51	35.88	24.21	16.97	15.7	24.32	18.35	16.5	15.2	11.89	11.66	12.38	14.67	13.94	10.7	11.31	11.67	10.57	13.25	13.37	9.74	11.55	29.88	29.89	cyan
CD00199	nAChRalpha4=CHRNA3	30.82	39.7	6.58	6.29	0.05	28.3	23.62	0.26	0.08	0.01	0.05	16.83	1.19	1.25	0.11	0.12	5.15	5.13	35.08	31.78	0.16	0.22	1.43	1.75	1.73	1.31	greenyellow
CD00200	CG42672=ANKRD50	0.46	0.64	1.43	1.42	1.51	0.48	0.53	3.27	0.82	0.39	0.56	1.01	3.38	3.8	4.82	3.58	1.83	2.11	0.53	0.61	1.2	2.09	0.74	0.02	1.21	1.16	paleturquoise
CD00201	Prestin=SLC26A5	18.19	26.75	1.06	1.07	0.66	0.31	0.49	2.34	0.66	0.12	0	1.4	1.55	1.4	14.16	17.6	2.56	1.64	0.62	1.24	11.04	17.74	0.02	1.96	6.74	5.35	paleturquoise
CD00203	nAChRalpha4=CHRNA4	29.14	33.77	7.29	6.06	0.12	40.75	38.63	1.09	0.8	0.14	0.12	21.08	0.08	0.17	0.33	0.12	6.59	7.6	30.31	27.94	0.14	0.02	1.96	2.21	1.06	0.89	greenyellow
CD00205	Ank=ANKRD50	5.48	5.82	1.9	2.03	2.26	0.88	0.9	5.16	2.47	1.06	1.21	6.74	9.35	8.38	14.98	14.88	5.21	5.11	4.31	4.26	11.97	10.9	3.82	4.63	4.32	2.69	paleturquoise
CD00206	lea=MUSK	7.1	9.29	16.95	18	5.92	5.75	4.27	6.06	5.76	7.58	8.22	4.7	3.7	3.89	1.46	2.75	2.19	1.97	9.43	6.46	2.63	2.5	3.61	4.89	11.4	7.65	cyan
CD00208	CG10472=CTRB1	1.6	0.8	0.17	0.05	0	2.21	2.59	8.26	2.2	0.02	0.05	1	2.19	2.58	0.11	0	0.79	1.02	0.46	0.83	0.01	0.02	0.47	1.96	0.56	1.56	red
CD00209	NA=Hypp80	0.01	0.01	0	0	0	2.11	6.59	0	0	1.59	1.7	0.01	16.11	19.9	0	0	6.02	5.45	0.01	0.01	0.01	0.02	0.02	0.02	0.03	0.03	brown
CD00211	CG9104=NPRL2	14.97	12.51	9.92	9.97	10.64	5.43	6.59	9.33	13.56	16.01	15.3	14.83	12.54	12.4	10.78	11.79	9.22	9.09	17.67	17.24	16.54	17.56	11.04	10.76	11.83	10.78	lightgreen
CD00212	NA=Hypp82	3.62	3.03	9.78	11.36	12.57	7.41	8.28	12.02	15.12	19.72	19.87	2.84	9.41	10.29	3.57	4.3	2.59	2.46	4.65	3.95	3.65	4.84	4.3	3.34	14.35	12.33	turquoise
CD00213	PlexA=PLXNA2	41.14	51.34	157.57	162.6	72.33	35.44	42.34	55.91	67.37	53.56	53.68	58.87	59.79	58.57	27.63	22.66	54.44	52.83	58.28	56.82	35.51	31.35	48.09	49.07	101.33	93.32	cyan
CD00214	Ptp69D=PTPRA	28.53	32.55	76.25	78.68	34.08	32.29	32.26	25.54	25.51	23.7	23.42	34.12	44.41	44.54	41.94	41.97	34.89	35.02	38.72	36.67	33.93	34.74	24.74	26.94	73.09	61.42	cyan
CD00215	CG44254=Hypp83	6.68	6.89	13.62	12.93	18.86	8.54	8.85	14.81	5.89	14.17	13.55	6.57	8.61	7.81	16.1	16.05	8.35	7.66	8.91	7.5	14.38	13.83	6.7	5.63	17.88	13.53	cyan
CD00216	Eip71CD=MSRA	38.89	33.13	11.46	13.11	35.51	81.24	91.77	46.29	14.37	6.52	6.22	69.46	138.77	135.9	54.59	89.55	37.24	39.32	75.54	69.75	213.43	300.07	42.64	41.2	73.15	47.88	steelblue
CD00217	CG17168=SNIP1	12.79	11.44	24.48	24.68	18.91	15.02	14.44	15.89	48.21	87.41	86.61	9.75	16.64	19.09	13.34	14.75	13.52	9.61	19.58	14.84	17.49	16.13	21.11	21.45	25.61	19.4	turquoise
CD00218	NA=Hypp84	0.28	0.36	4.54	5.5	35.37	3022.9	4383.69	20.1	2.85	0.21	0.3	0.14	5.67	6.31	0.39	0.53	0.75	0.41	0.56	0.51	0.33	0.54	2.44	0.56	2.09	1.16	lightgreen
CD00220	eg=PPARD	1.36	1.34	14.09	9.12	2.67	3.5	4.26	0.55	0.12	0.18	0.26	1.96	13.85	12.79	2.05	2.44	4.4	4.21	1.6	2.09	2.73	0.57	6.55	4.97	3.69	1.23	brown
CD00222	CG33298=ATP10A	31.7	33.46	37.29	35.05	47.15	29.85	28.37	26.79	24.91	19.6	19.09	30.43	25.44	24.66	22.99	29.85	21.12	20.88	28.98	26.77	27.09	22.73	29.26	30.48	35.82	34.34	grey60
CD00223	CG8323=SLC25A34	16.83	17.66	13.52	16.08	35.63	24.49	17.87	12.19	7.63	9.31	8.96	25.3	31.62	27.91	37.76	48.46	18.94	18.71	34.16	28.88	66.79	82.76	14.87	15.92	21.96	23.46	steelblue
CD00225	MBD-like=MBD3	13.1	10.56	39.31	40.18	19.7	34.79	33.32	12.12	14.17	17.85	17.89	11.78	21.88	21.29	12.42	13.73	12.45	11.31	13.66	14.4	15.05	13.13	28.42	30.7	50.36	32.62	cyan
CD00227	mthl10=GPR133	1.27	1.34	0	0	0.07	0.04	0.04	0.01	0.09	0.16	0.15	0.41	4.23	3.61	2	0.8	0.6	0.7	0.25	0.15	0.33	0.54	5	3.34	0.03	1.62	blue
CD00228	CG7675=RDH14	0.01	0.36	1.53	0.7	0.12	3.12	2.65	2.85	1.04	0.02	0.02	0.46	3.09	2.52	6.19	26.05	0.26	0.19	1.48	0.76	0.49	0.43	0.69	0.34	3.09	2.8	black
CD00229	lute=BTBD2	44.88	48.16	7.99	11.86	17.37	11.03	12.15	14.65	2.96	4.04	4.36	155.03	67.76	63.25	80.53	190.28	33.43	34.74	67.36	55.48	79.43	64.99	15.91	8.76	57.07	35.21	black
CD00230	Nf1=IQGAP2	0.01	0.34	1.98	2.14	2.2	0.84	1.74	2.24	1.14	1.07	0.68	0.64	4.66	3.8	4.01	14.56	0.67	0.24	2.19	1.19	0.01	0.02	0.02	0.8	5.06	4.29	black
CD00231	mthl10=LPHN2	1.01	0.58	0.08	0.09	0.08	0.11	0.06	0.03	0.02	0.11	0.06	0.33	1.68	1.53	0.3	1.46	0.59	0.69	0.16	0.23	1.32	0.57	3.9	5.6	1.52	1.75	blue
CD00234	NA=Hypp89	3.28	1.17	0.41	10.48	19.7	7.39	5.08	26.78	40.66	2.54	1.75	42.7	216.46	225.8	4.34	2.25	3.94	5.05	59.06	59.03	8.45	7.17	6.69	4.66	5.72	5.04	brown
CD00235	NA=Hypp90	0.16	0.01	0.23	0.16	0.21	0.05	0.09	0.06	0.17	0.77	0.97	0.2	0.1	0	3.62	11.64	0.05	0.06	0.25	0.01	0.52	0.57	0.02	0.02	1.21	0.49	black
CD00236	Grip128=TUBGCP5	4.21	3.86	5.69	5.86	9.67	2.57	2.54	6.21	8.63	11.94	11.82	5.46	4.69	4.73	10.61	14.83	5.28	5.53	7	6.4	9.05	8.49	5.73	5.22	15.91	12.41	cyan
CD00238	NA=Hypp92	3.09	8.38	24.53	25.78	7.85	2.67	2.61	1.14	0.89	0.39	0.19	5.94	1.46	1.38	1.05	1.59	6.13	5.81	16.38	13.88	1.26	1.04	3.07	8.3	1.73	2.16	tan
CD00240	CG30423=LEPROT	64.67	57.35	31.83	25.24	42.39	36.39	39.15	38.82	24.82	11.51	13.05	35.58	25.11	25.2	70.58	51.38	22.36	21.91	26.85	25.35	71.67	68.3	29.37	26.85	41.6	34.88	paleturquoise
CD00241	Psc=BMI1	9.71	14.37	38.64	42.59	14.81	20.3	20.71	13.2	33.92	52.46	53.54	13.69	13.87	13.31	9.87	9.93	10.14	10.09	18.64	15.32	8.6	9.85	19.38	18.05	15.95	16.22	turquoise
CD00242	BCL7-like=ENSG00000263151	61.23	48.29	66.43	60.85	44.53	33.04	35.29	42.81	57.06	101.45	103.31	23.32	28.12	29.9	27.76	32.47	28.2	25.24	23.32	20.32	31.98	38.22	19.78	20.74	36.63	39.88	turquoise
CD00243	CG7510=GPR155	13.07	12.35	9.63	11.54	20.65	6.53	5.76	17.03	11.35	10.76	11.01	10.43	14.64	13.87	17.48	17.66	11.29	11.28	14.25	12.96	14.53	19.16	36.6	38.27	12.49	12.55	blue
CD00245	Tmhs=LHFPL4	61.08	36.95	19.98	24.01	49.54	11.55	12.11	32.02	21.8	11.22	10.76	14.96	50.07	44.94	14.19	11.96	25.29	24.34	23.64	23.15	15.38	29.94	52.09	50.75	76.55	73.61	yellow
CD00246	CG5645=KRI1	22.37	19.31	30.55	32.38	20.1	21.99	22.62	24.54	23.47	33.93	35.15	16.93	24.23	27.26	19.4	18.57	14.85	14.44	18.85	16.59	18.56	18.24	18.23	19.38	30.42	26.36	cyan
CD00248	TER94=VCP	81.42	66.56	171.24	171.5	197.83	121.66	117.99	308.17	243.33	54.78	54.2	63.08	64.95	63.4	219.9	142.74	135.73	141.35	48.66	54.7	113.87	94.1	241.4	245.31	211.93	160.34	red
CD00249	CG3016=USP30	37.93	37.87	14.11	14.73	14.23	17.87	18.5	15.62	17.2	20.87	21.57	60.94	22.83	22.03	41.57	46.14	20.45	20.44	58.66	52.2	45.16	42.3	23.48	20.87	20.92	26.75	magenta
CD00250	Txl=TXNL1	61.94	42.6	55.81	59.92	106.27	50.21	47.95	107.93	110.69	81.01	79.25	42.08	40.92	41.41	169.44	117.77	86.71	89.13	28.48	33.69	91.73	80.26	47.1	42.03	79.75	67.62	paleturquoise
CD00251	NA=Hypp94	2.24	4.54	13.73	11.42	4.11	2.73	2.3	2.17	8.82	15.2	14.34	2.91	3.05	4.66	5.11	2.22	2.21	2.34	3.54	4.96	5.58	4.59	8.61	9.6	7.08	5.87	turquoise
CD00252	NA=Hypp95	32.62	30.66	0.55	0.39	0.38	0.4	0.37	0.26	0.21	0.23	0.25	6.75	0.39	0.34	0.76	0.12	0.18	0.11	41.38	37.84	1.83	1.57	0.02	0.37	0.82	0.82	magenta
CD00253	cpo=RBPMS	28.88	49.93	75.05	66.25	1.31	45.45	50.68	0.97	0.34	1.96	1.92	66.89	90.15	89.39	1.73	0.45	15.73	14.98	90.59	81.01	1.49	2.52	17.99	15.41	13.82	14.59	magenta
CD00254	CG10376=PPM1E	34.27	40.83	137.52	141.15	126.25	70.9	67.85	121.41	169.09	153.61	155.5	86.08	53.97	53.54	77.26	46.32	66.39	65.41	269.05	211.93	51.11	87.64	60.52	62.55	165.22	102.29	magenta
CD00255	sha=Hypp96	15.75	8.82	1.71	0.68	0.04	4.84	4.57	0.15	0.07	2.26	2.48	0.76	3.74	3.32	9.66	1.2	8.46	7.29	2.05	2.25	8.09	11.46	30.26	30.96	152.97	370.44	orange
CD00256	CapaR=NMUR2	2.61	5.38	0	0	0	0.53	0.58	0	0	0.55	0	1.18	5.97	6.46	31.13	29.59	0	0	1.69	0.01	27.4	22.32	0.02	0.02	0.03	0.03	paleturquoise
CD00257	CG4975=ATXN10	63.1	45.12	18.64	14.1	45.7	18.58	17.98	28.51	38.71	43.6	43.36	12.43	16.73	16.2	20.19	13.43	14.52	15.68	11.9	10.17	20.47	29.79	24.17	27.81	9.82	20.62	turquoise
CD00258	Actbeta=INHBB	0.62	1.2	1.79	2.19	0.1	0.56	0.8	0.05	0.05	1.85	1.64	3.72	0.64	0.68	0.58	0	1.77	2.15	5.29	5.24	0.01	0.25	0.63	0.77	3.09	2.07	magenta
CD00259	Psc=BMI1	5.79	6.95	13.82	14.07	16.41	7.32	6.63	24.62	30.62	34.19	33.71	8.35	12.12	12.54	10.82	10.11	9.69	9.38	9.24	9.5	12.16	12.71	15.73	15.84	9.93	9.8	turquoise
CD00260	Lectin-galC1=ENSG00000260314	0.16	0.14	0.03	0.05	0.03	0.57	0.78	8.67	1.62	0.03	0.02	0.01	0.48	0.53	0.11	0.25	0.33	0.46	0.16	0.23	0.16	0.19	1.09	0.27	0.56	0.74	red
CD00261	NA=Hypp97	0.91	1.43	3.98	2.24	19.95	0.33	1.05	23.4	3.61	0.23	0.54	2.16	2.98	1.78	0	1.23	0	0.78	1.56	1.43	0.01	3.2	10.23	3.26	7.24	4.22	grey60
CD00262	dpr12=NTM	22.57	25.93	16.57	16.18	1.06	18.03	18.2	0.88	0.44	0.41	0.3	16.11	2.42	2.46	1.25	0.65	5.52	4.86	20.24	18.31	0.65	1.93	2.99	2.36	1.06	1.02	greenyellow
CD00263	Bap55=ACTL6A	11.88	9.14	38.93	43.72	29.89	21.1	20.45	23.46	13.79	20.59	20.48	13.72	15.5	15.18	13.24	15.01	10.65	11.13	18.91	16.02	12.4	12.92	8.35	9.39	38.4	29.53	cyan
CD00265	CG15908=C22orf39	18.96	16.69	13.26	9.01	8.54	6.83	7.76	8.62	8.22	11.8	12.46	6.17	5.19	5.7	9.46	12.88	8.51	7.55	9.11	7.64	15.59	21.57	17.44	18.23	12.56	10.17	steelblue
CD00266	NA=ZMYM1	3.9	3.95	1.17	1.26	1.42	0.42	0.43	1.42	0.46	0.16	0.14	1.11	1.02	0.85	4.3	5.63	0.54	0.47	1.76	1.59	4.89	4.37	1.28	1.79	4.75	3.11	paleturquoise
CD00267	brp=ERC1	40.62	80.53	70.07	59.96	8.74	47.32	56.07	6.53	1.93	1.42	1.47	51.54	4.79	5.35	4.23	4.66	25.23	23.16	162.03	139.83	4.57	4.45	21.02	20.7	3.74	3.5	magenta
CD00268	NA=Hypp99	119.79	117.53	0.16	0.16	0	0.44	0.35	0.01	0.01	0.01	0.04	113.77	0.16	0.15	8.85	26.64	0.08	0.12	145.68	103.64	0.16	0.22	0.02	0.02	0.03	0.41	greenyellow
CD00269	NA=Hypp100	40.17	38.07	221.7	220.48	183.07	146.41	131.67	201.94	302.36	233.59	226.92	152.86	75.4	69.67	71.97	43.47	94.04	94.5	527.49	436.29	44.36	67.47	91.77	87.22	267.6	170.29	magenta
CD00273	Arp6=ACTR2	59.01	94.24	115.3	114.01	25.77	46.99	52.78	38.26	20.07	23.86	22.77	90.39	69.5	64.35	75.99	62.32	38.9	37.84	93.09	91.92	51.25	50.38	53.23	49.23	52.34	42.35	greenyellow
CD00274	CG9996=GLT8D4	33.21	29.51	24.29	22.24	14.16	18.6	16.8	13.15	30.86	45.47	48.72	20.88	19.7	20.32	23.49	24.21	15.75	15.45	21.37	21.47	30.55	34.44	20.34	22.32	25.7	26.27	turquoise
CD00275	Ubc6=UBE2A	156.98	133.47	103.01	95.17	73.97	110.06	112.42	138.43	213.43	271.88	260.18	73.97	78.65	82.7	128.56	92.03	104.06	104.76	80.26	78.06	122.24	147.4	122.11	120.79	121.82	95.89	turquoise
CD00276	ImpE1=AC137834.1	20.06	3.07	0.74	0.39	0	0.35	0.42	36.76	5.75	2.71	2.6	0.44	33.93	32.27	0.19	0.45	18.3	16.85	3.36	1.92	1.07	0.29	77.32	79.41	1.78	5.52	blue
CD00277	bin=FOXF1	0.56	0.59	8.49	10.11	0.06	3.28	2.51	0.35	0.27	0.84	0.77	3.88	0.08	0.22	9.31	5.4	0.14	0.15	0.93	0.86	10.97	12.24	0.22	0.2	1.35	0.66	steelblue
CD00278	NA=Hypp103	0.26	0.34	0.54	0.48	0.17	1.19	1.17	0.02	0	0.04	0.04	0.88	0.17	0.3	10.84	27.84	0.12	0.1	0.44	0.26	0.77	1.07	0.29	0.24	1.59	1.5	black
CD00279	Mpc1=BRP44L	70.88	44.89	34.94	35.95	29.17	52.34	52.89	27.46	25.86	41.28	36.1	39.11	39.51	37.61	51.67	67.36	59.96	60.14	34.08	35.62	91.35	125.1	152.86	150.91	24.57	30.86	blue
CD00280	Sox21a=SOX21	9.79	15.29	24.45	26.62	57.39	4.61	4.59	32.88	30.58	33.36	30.2	11	0.35	0.26	0.62	0.45	0.17	0.34	8.97	9.33	0.16	0.4	1.4	2.01	0.38	0.03	grey60
CD00281	CG16779=TRERF1	8.55	21.27	36.22	31.16	1.4	22.9	27.88	2.5	2.53	0.74	0.64	24.84	0.25	0.38	1.23	0.9	11.87	11.75	30.41	31.57	4.77	2.97	37.54	39.29	4.17	2.02	blue
CD00282	CG7432=TMPRSS9	225.1	295.3	5.78	6.22	0.15	7.95	6.31	0.22	0.2	0.78	0.79	0.22	28.43	29.29	30.23	1.39	26.69	28.14	1.57	1.69	5.3	77.65	51.15	52.86	1.97	33.81	skyblue
CD00283	CG16854=Hypp104	3.4	6.18	1.65	1.51	26.42	0.31	0.38	32.48	16.14	8.26	7.17	2	1.24	1.68	6.22	4.73	1.87	2.75	3.6	2.89	7.53	9.55	3.26	3.88	1.59	1.9	grey60
CD00284	CG3257=Hypp105	20.2	20.98	11.06	7.58	5.99	18.68	19.54	0.3	0.13	0.1	0.09	12.86	0.35	0.45	1.7	0.53	4.52	4.6	16.3	15.5	2.38	2.8	1.75	1.59	0.31	0.35	greenyellow
CD00285	Bsg25D=NINL	58.7	58.93	32.55	37.45	42.68	20.89	21.3	40.64	51.18	57.61	57.18	50.05	52.6	52.7	63.9	74.59	43.2	43.03	191.48	169.74	36.6	38.32	69.13	68.76	29.57	44.69	magenta
CD00286	CG7845=WDR74	5.56	4.07	13.06	13.34	14.53	7.13	7.29	16.94	6.04	19.57	19.78	4.33	13	13.23	8.31	10.54	5.39	5.89	5.73	4.73	8.14	8.1	8.06	6.71	19.17	14	cyan
CD00287	NA=Hypp106	1.37	1.47	1.65	2.22	6.49	0.24	0.22	2.91	1.74	1.91	1.91	1.07	0.25	0.15	0.28	0.62	0.08	0	0.87	1.07	0.49	0.33	0.02	0.02	1.13	0.03	grey60
CD00288	dom=SRCAP	16.2	20.7	62.17	67.96	49.23	30.33	31.84	34.71	28.52	29.75	29.66	25.19	35.45	35.22	19.79	22.12	26.68	26.19	25.11	24.95	20.79	19.59	28.42	27.96	57.93	45.17	cyan
CD00289	CG3822=GRIK2	63.63	81.94	21.57	21.86	0.96	38.67	39.34	31.92	5.25	5.28	5.06	123.92	26.93	26.4	6.93	4.84	205.22	201.94	35.65	43.56	10.19	6.64	44.09	47.36	4.56	3.18	green
CD00290	T-cp1=TCP1	7.02	5.76	53.14	55.76	79.8	35.15	34.54	67.05	51.46	25.91	26.03	12.31	29.17	28.52	17.94	14.62	22.45	21.87	9.53	9.46	8.02	7.68	21.99	19.9	83.94	80.94	cyan
CD00291	S=Hypp107	1.38	1.53	2.76	1.62	1.31	1.87	2.49	0.85	0.46	0.23	0.45	1.61	4.76	3.86	1.46	3.04	1.51	1.72	1.52	2.18	2.59	1.85	2.83	3.59	5.57	2.32	turquoise
CD00292	croc=FOXC2	1.93	1.69	14.36	13.85	9.15	4.08	2.89	41.14	24.64	13.2	13.34	1.86	0.33	0.4	22	8.08	0.77	0.7	1.18	0.77	6.99	6.3	0.54	1.2	2.6	2.96	red
CD00294	NA=Hypp108	10.73	7.03	9.26	8.12	6.87	4.12	2.75	8.14	3.56	3.48	4.22	11.81	12.06	11.51	12.26	8.9	11.34	10.47	5.85	5.14	19.62	22.22	3.4	9.51	18.66	14.86	steelblue
CD00295	CG7120=C20orf108	22.63	21.66	8.41	7.1	4.45	7.44	7.68	24.1	5.42	4.22	4.11	21.86	19.78	19.64	34.47	67.08	6.7	7.24	10.19	12.66	64.57	66.35	11.09	11.7	10.26	9.32	paleturquoise
CD00296	CCHa1-R=BRS3	4.38	5.45	1.08	0.72	0.52	1.95	1.97	2.07	0.47	0.7	0.58	4.34	2.02	1.79	11.43	11.62	1	0.98	3.65	2.74	12.81	16.1	0.5	0.88	2.41	1.62	paleturquoise
CD00297	ppk21=ACCN3	9.62	12.67	0.28	0.39	0.06	0.96	0.89	1.34	0.41	0.02	0.04	9.4	0.14	0.19	0.16	1.27	0.47	0.56	9.03	9.45	0.19	0.69	0.26	0.41	0.03	0.41	greenyellow
CD00298	Sfmbt=SFMBT2	4.79	5.28	13.12	14.43	11.38	3.85	3.99	6.12	5.22	6.02	6.24	4.39	3.62	3.81	5.49	6.89	3.77	4.11	5.9	5.26	3.83	5.15	11.5	11.73	10.09	7.51	cyan
CD00299	CG3822=GRIK2	6.26	5.78	14.09	11.08	7.58	22.84	22.12	7.34	3.4	3.64	3.62	9.34	21.01	21.05	24.92	15.73	32.23	33.15	14.34	19.83	13.67	15.87	60.9	60.67	32.79	20.3	blue
CD00300	hyx=CDC73	14.74	13.34	23.43	23	17.97	17.07	17.02	15.42	29.99	37.93	39.51	14.31	17.33	16.8	16.49	15.66	12.84	12.51	14.84	14.44	16.42	15.85	19.38	18.49	23.75	24.1	turquoise
CD00301	NA=Hypp109	8.05	0.01	1.7	1.57	6.83	0.22	0.29	13.99	5.68	0.7	0.68	0.14	1.38	0.94	0.22	9.28	0.28	0.16	0.26	0.01	5.35	3.87	0.77	0.37	2.72	0.58	red
CD00302	l(3)87Df=FAM36A	15.43	10.65	13.58	10.71	10.8	8.27	9.01	9.59	11.34	12.42	11.95	8.05	7.28	7.36	21.41	21.53	14.4	12.61	16.56	15.17	21.06	30.01	30.96	30.82	14.06	24.17	blue
CD00303	br=ZFP161	17.33	11.82	16.63	16.83	14.63	11.99	10.89	11.74	18.89	27.92	28.49	11.48	14.38	13.61	18.87	21.16	8.05	7.91	12.57	11.64	25.03	23.08	13.56	13.43	18.05	15.45	turquoise
CD00304	CG6962=SMPD4	8.47	8.73	12.63	12.59	14.55	7.65	8.18	10.91	13.72	19.54	19.25	6.45	9.37	9.54	10.67	6.8	5.7	5.78	8.45	8.72	10.73	11.13	8.53	6.04	15.71	14.07	turquoise
CD00305	NA=Hypp110	0.36	0.19	0.04	0.09	0.03	0.01	0	0.01	0	0.1	0.13	0.16	0.1	0	8.79	3.68	0.28	0.1	0.38	0.01	2.03	1.04	6.81	4.45	0.46	0.03	blue
CD00306	crol=ZFP112	15.48	20.47	53.49	59.98	23.24	31.04	30.49	21.18	14.96	18.11	18.05	37.79	49.55	50.36	18.71	27.12	33.78	30.98	31.13	33.62	23.43	24.82	36.17	36.87	40.79	30.25	cyan
CD00307	NC2beta=DR1	6.16	4.81	7.42	8.51	7.42	4.03	3.55	6.71	3.33	5.23	5.31	4.7	6.43	6.93	8.91	10.89	3.84	4.3	5.39	5.1	7.44	8.44	7.45	7.73	10.97	10.57	yellow
CD00308	CG3257=Hypp111	50.89	66.1	38.53	27.62	2.5	37.89	36.97	1.17	0.52	0.14	0.32	48.92	0.98	0.9	1.75	1.08	4.64	4.86	48.06	41.28	0.45	0.51	2.51	2.83	1.06	1.75	greenyellow
CD00309	CG1239=MEPCE	27.18	29.31	48.82	60.38	46.8	32.64	31.89	37.66	33.52	51.55	50.88	48.16	38.83	40.03	28.27	25.56	21.59	20.19	57.03	54.98	19.23	19.45	32.64	31.37	39.54	39.26	cyan
CD00310	CG17660=TMEM87B	30.09	25.92	34.78	31.32	55.45	28.99	28.88	74.74	50.95	24.92	25.45	56.35	31.86	33.58	60.41	56.22	26.76	27.1	29.41	28.7	47.41	47.79	26.92	27.06	47.1	45.01	red
CD00311	CG1597=MOGS	24.81	21.78	37.98	36.06	28.88	21.43	20.6	27.87	20.02	22.92	23.56	33.82	22.56	22.94	53.75	50.3	27.91	28.83	21.9	20.48	40.14	43.38	16.38	19.52	52.27	40.78	paleturquoise
CD00312	Brf=BRF1	14.24	15.15	22.38	22.29	14.14	7.77	7.78	14.82	16.05	18.93	19.38	12.85	16.29	16.89	16.65	17	10.71	10.78	14.49	13.68	16.02	19.67	15.04	14.15	23.83	24.95	cyan
CD00313	CG42724=TCERG1	17.89	26.28	81.31	109.94	57.39	19.65	23.08	39.39	35.15	31.58	31.84	38.79	20.85	22.48	24.42	23.45	23.11	22.53	56.67	44.88	21.57	26.09	25.79	24.86	75.35	61.55	cyan
CD00314	gudu=ARMC4	2.71	2.05	2.88	2.76	1.73	0.69	0.77	0.53	0.67	1.35	1.25	1.95	2.43	2.39	3.44	4.04	2.01	1.96	2.59	2.06	5.53	4.21	2.38	3	5.79	5.28	yellow
CD00315	PRL-1=PTP4A1	52.67	43.2	82.55	78.63	61.11	65.79	62.91	109.23	56.46	27.73	27.38	71.3	58.28	59.91	71.63	71.8	54.83	56.7	64.13	68.05	87.81	98.03	75.31	74.15	35.71	38.37	turquoise
CD00316	Reg-5=Hypp112	30.36	9.34	9.01	7.53	8.26	109.03	114.95	43.34	17.62	6.45	6.49	39.16	79.52	80.98	3.62	1.74	27.14	29.33	115.18	123.43	4.91	4.99	19.13	17	3.28	5.44	magenta
CD00317	CG33156=NADK	82.64	103.01	29.25	26.83	31.03	28.11	27.94	21.94	26.15	39.72	39.74	37.98	82.7	80.02	96.04	38.88	52.39	53.78	28.89	27.21	126.74	145.68	55.75	55.08	168.42	74.61	steelblue
CD00318	CG42358=NSUN5	3.09	2.2	4.65	4.97	5.89	2.38	2.11	3.65	3.44	8.6	8.93	2.84	5.33	4.92	6.19	4.69	1.58	1.54	3.67	3.3	4.09	4.6	3.07	3.04	10.33	8.84	cyan
CD00319	CDase=ASAH2	26.46	46.26	3.98	17.56	67.2	17.29	20.03	48.31	30.25	0.92	0.94	26.79	8.97	8.02	8.77	1.51	4	4.28	41.44	39.57	2.58	2.13	21.61	20.87	9.12	59.71	grey60
CD00320	CG8607=Hypp113	8.76	5.88	13.06	10.83	8.63	5.74	5.53	12.24	3.12	2.96	3.3	10.24	12.69	15.41	17.3	16.69	16.03	14.3	12.89	8.77	11.29	12.3	10.97	13.39	13.6	12.35	turquoise
CD00321	NA=Hypp114	3.39	0.34	0	0	0	22.71	26.26	0.02	0	0.55	0.35	0.4	158.91	148.25	0.53	1.11	23.93	22.47	0.01	0.01	0.8	0.51	11.3	11.05	0.03	2.37	brown
CD00323	Prp18=ENSG00000260968	26	37.37	79.03	82.61	53.72	100	107.68	42.31	43.82	42.24	41.5	45.94	116.91	120.1	58.09	105.41	43.1	41.99	58.71	64.71	91.62	123.67	51.27	50.27	114.85	79.98	brown
CD00324	Pex1=PEX1	7.29	7.57	9.92	9.9	6.34	5.13	4.63	6.76	8.86	10.72	11.02	9.9	10.67	10.92	9.84	12.3	6.39	6.75	13.4	11.82	10.16	11.6	8.47	9.12	12.04	10.21	lightgreen
CD00325	CG17746=PPM1A	41.09	45.16	29.96	28.35	28.47	76.71	80.5	29.54	25.64	25.75	25.32	61.06	39.46	39.58	130.56	81.31	33.84	32.2	143.16	126.87	69.72	70.88	115.3	117.53	21.08	19.6	cyan
CD00327	ry=XDH	63.21	51.47	31.37	43.38	65.61	16.99	17.84	94.79	50.36	40.1	39.32	201.43	78.56	79.08	61.11	79.65	277.41	279.24	103.73	113.59	205.22	217.52	68.97	69.13	131.03	85.17	green
CD00328	CG18599=EMX2	1.63	1.11	17.69	19.03	0.19	5.53	3.83	0.24	0.15	0.06	0.07	0.77	0.16	0.26	0.28	0.07	0.15	0.22	0.87	0.7	0.88	0.29	0.02	0.02	0.82	0.41	tan
CD00329	D=SOX21	6.53	7.25	9.77	10.64	59.14	3.09	2.98	24.97	98.5	108.59	98.86	6.36	0.28	0.22	0	0.12	0.26	0.33	5.16	4.57	0.01	0.02	0.84	1.03	0.03	0.03	turquoise
CD00330	ClC-b=CLCN7	20.41	19.66	9.92	10.48	16.59	7.29	7.55	23.26	10.27	11.65	11.71	20.29	12.85	12.35	48.79	51.34	22.03	22.11	22.82	22.86	20.92	22.03	28.76	29.51	12.77	12.55	paleturquoise
CD00331	CG7971=ENSG00000262321	123.37	153.83	136.08	152.86	12.43	111.44	108.82	22.45	17.52	18.56	19.04	85.4	9.97	10.45	8.68	8.27	15.9	14.79	374.7	273.3	6.04	6.24	15.27	14.18	14.77	10.45	magenta
CD00332	CG8974=RNF185	7.76	6.87	2.52	2.9	3.32	1.16	1.2	1.65	1.76	1.98	2.08	4.12	3.82	4.02	8.39	10.33	2.02	2.23	5.2	4.65	10.9	12.95	3.69	5.36	5.72	5.95	paleturquoise
CD00333	sbr=NXF1	31.41	27.28	63.96	70.17	68.7	44.33	42.72	149.01	140.58	105.61	106.59	28.89	31.29	31.94	31.95	28.59	28.04	30.61	30.22	30.57	35.94	35.26	33.21	31.34	55.28	47.47	red
CD00334	CG9265=SDR16C5	125.29	130.13	47.2	30.9	35.84	112.57	103.01	76.76	38.55	19.64	19.2	132.75	38.52	37.05	48.04	162.03	88.71	87.25	47.1	61.38	51.06	53.08	55.41	56.73	20.65	89.9	cyan
CD00335	CG8494=USP20	35.71	35.03	25.09	19.87	46.2	20.22	20.11	19.83	25.24	34.59	33.8	23.03	25.3	24.95	61.98	51.34	32.05	32.83	28.95	25.28	43.72	36.71	24.66	24.88	23.54	23.16	paleturquoise
CD00336	CG8031=MEMO1	23.41	24.11	49.88	44.87	27.76	20.83	18.86	22.38	14.69	9.13	8.35	27.33	22.63	22.69	31.49	28.99	41.73	40.89	20.98	20.07	36.01	32.55	26.71	26.58	83.19	60.23	yellow
CD00337	CG13001=ZC4H2	16.07	19.16	49.67	46.73	16.1	21.54	20.08	11.38	16.91	21.57	22.15	15.22	9.18	8.85	8.29	7.68	5.76	6.59	29.63	22.66	9.94	15.4	4.83	5.1	24.23	17.07	tan
CD00338	NA=TAX1BP1	66.17	60.45	21.1	23.55	40.11	20.67	20.13	50.41	63.47	93.42	97.36	32.28	24.27	23.95	54.42	50.75	21.4	23.59	37.38	37.45	52.44	53.7	31.05	30.15	15.34	15.28	turquoise
CD00339	neur=NEURL	11.95	15.43	56.67	74.9	23.22	35.61	33.35	6.29	20.75	31.33	28.36	20.65	32.77	30.83	7.43	6.07	8.92	9.08	49.54	45.14	10.71	11.39	14.81	15.57	19.05	16.77	tan
CD00340	CG10907=CWC27	13.77	12.54	18.66	19.86	19.45	8.15	8.73	13.51	11.61	13.74	13.78	10.7	9.27	9.85	15.68	13.25	8.23	8.3	10.5	8.68	20.44	19.86	9.89	9.8	16.96	14.27	cyan
CD00341	CG8516=Hypp116	27.89	28.25	36.81	42.22	46.29	32.29	30.93	44.77	114.75	202.9	193.73	49.03	35.33	36.76	25.76	21.89	26.88	27.7	67.15	56.79	23.61	23.89	49	49.63	67.31	59.64	turquoise
CD00342	CG6839=Hypp117	0.28	0.58	0.98	0.72	0.08	44.77	49.08	0.03	0.15	0.63	0.47	0.39	0.08	0.26	0.53	3.08	0.16	0.1	0.34	0.37	0.49	0.78	0.32	0.27	0.56	1.31	lightgreen
CD00343	CG10628=GTPBP10	3.85	3.77	7.72	6.89	9.63	2.4	2.02	5.33	10.58	12.89	12.59	2.81	5.29	4.89	4.68	6.62	4.48	4.78	4.99	4.36	5.34	5.97	9.49	5.27	12.46	11.38	turquoise
CD00344	obst-B=Hypp118	220.48	1.81	1.1	0.62	0.06	6.29	4.16	0.01	0.05	4.97	5.5	4.62	7.82	8.35	0.44	0.25	122.69	114.38	2.3	2.32	2.47	3.46	67.52	71.48	2.04	5.48	darkolivegreen
CD00345	MED23=MED23	24.51	23.84	33.63	39.53	22.09	17.03	17.09	15.71	14.16	13.68	13.64	11.4	18.77	18.94	19.38	12.04	17.66	17.39	13.49	13.66	20.36	23.03	16.54	17.17	26.76	44.65	cyan
CD00346	Lectin-galC1=ENSG00000260314	0.28	0.14	0.03	0.04	0.03	0.02	0.05	0.39	0.08	0.03	0.04	0.11	0.65	0.65	0.06	5.21	0.17	0.2	0.18	0.13	0.01	0.02	2.54	2.55	0.03	0.49	black
CD00347	CG6443=C20orf43	51.06	39.53	33.66	34.39	26.96	33.55	35.68	50.81	49.92	42.4	42.38	29.9	33.71	31.34	67.24	45.89	31.03	32.32	23.51	26.23	55.9	53.88	32.27	32.24	58.19	49.85	paleturquoise
CD00348	NA=Hypp119	0.67	1.43	1.84	2.56	6.58	0.11	0.24	4.17	1.54	0.49	0.54	0.97	0.12	0	0.36	0.19	0.11	0.11	1.16	1	0.01	0.02	0.66	0.59	0.82	0.03	grey60
CD00349	mib1=BIRC3	1.12	0.94	1.59	2.03	8.83	0.82	0.88	33.72	113.37	228.59	226.92	1.22	1.66	1.4	0.99	1.05	3	2.89	0.67	0.88	0.56	0.87	1.16	0.84	0.82	2.32	turquoise
CD00350	CG4159=PUS1	6	6.09	20.35	22.66	26.67	8.93	8.99	30.19	26.46	32.66	33.56	5.69	8.5	7.83	10.31	10.19	6.84	6.11	6.28	6.42	7.6	8.7	9.02	9.39	39.44	24.65	cyan
CD00351	Pkcdelta=PRKCD	9.08	6.91	4.5	5.98	10.19	12.37	15.31	19.7	6.76	1.14	0.94	14.99	0.55	0.49	9.48	11.73	24.93	24.32	6.64	17.42	13.04	8.94	51.15	50.08	0.74	1.56	blue
CD00353	NA=Hypp120	0.01	0.8	0.56	0.42	2.83	0.1	0.08	1.3	3.64	5.6	5.77	0.46	0	0	0.33	0	0	0.16	0.36	0.57	0.01	0.02	0.02	0.02	0.03	0.03	turquoise
CD00354	raptor=RPTOR	22.6	24.91	21.41	23.45	28.33	15.47	15.88	31.46	34.12	35.34	35.34	23.04	19.08	18.6	28.31	23.85	31.68	32.3	23.84	24.56	27.59	30.78	19.85	20.93	19.38	22.53	turquoise
CD00355	CalpA=CAPN7	6.62	6.84	5.11	5.13	6.25	2.48	2.36	4.37	7.91	9.16	9.67	5.5	6.7	6.6	13.34	9.98	5.38	5.37	7.32	6.62	10.65	11.12	9.11	9.15	8.89	9.51	paleturquoise
CD00356	CG6845=DCST2	0.3	0.14	0.07	0.08	0.1	0	0	2.06	1.91	1.57	1.76	0.39	0.19	0.11	0.06	0.22	7.31	6.12	0.26	0.21	0.01	0.29	0.24	0.48	0.31	0.03	green
CD00357	CG30118=Hypp121	76.28	82.21	277.41	250.41	206.91	305.63	322.33	73.5	50.46	16.86	17	74.37	47.28	46.78	26.13	29.14	37.18	35.73	120.98	106.72	44.43	37.91	34.08	31.92	49.12	27.69	saddlebrown
CD00358	Irbp=XRCC6	12.91	12.88	12.57	13.34	16.26	8.06	7.26	17.05	13.81	18.3	17.6	15.12	11.92	12.3	22.89	22.31	9.77	10.65	13.44	11.59	21.73	25.57	8.92	9.71	22.34	25.82	paleturquoise
CD00359	NA=Hypp122	0.3	0.21	0	0.23	0.45	0.99	1	0.13	0	0.02	0.06	0.28	4.04	4.87	0	0.12	0.59	0.81	0.36	0.15	0.01	0.02	0.47	0.66	0.98	0.03	brown
CD00360	CG30460=FAM164C	10.13	18.54	57.34	57.47	14.41	17.41	18.39	29.91	6.35	2.43	2.01	24.45	40.6	43.08	9.25	6.53	16.62	18.62	22.89	24.43	10.65	11.79	28.14	29.04	15.02	56.68	cyan
CD00361	CG5493=CDO1	76.57	62.09	2.62	4.29	28.65	3.07	3	12.68	4.5	10.89	10.59	48.12	11.06	11.72	1.13	4.96	256.42	265.3	20.6	43.23	3.28	2.75	13.56	14.31	2.72	2.83	green
CD00362	ens=Hypp123	75.72	82.06	55.16	60.98	99.45	49.87	53.44	106.47	95.17	75.46	77.32	60.18	80.2	86.68	105.41	84.16	72.8	68.87	70.97	71.92	87.64	103.84	155.5	157.33	72.45	87.5	blue
CD00363	Rab39=ENSG00000268359	67.2	56.69	68.95	71.6	36.58	59.36	63.63	64.09	32.35	21.84	22	80.42	60.81	60.07	78.63	89.29	34.53	35.63	66.74	65.06	43.17	44.56	38.25	39.8	34	33.98	turquoise
CD00364	CG42724=TCERG1	40.99	49.59	119.79	175.98	76.28	45.43	45.92	67.9	61.55	57.03	58.38	52.18	29.48	30.01	40.23	34.95	34.43	31.21	72.97	60.77	37.4	41.28	35.81	36.6	104.06	79.58	cyan
CD00365	mRpS2=MRPS2	34.52	33.13	47.16	47.38	27.73	36.66	37.35	39.52	38.17	45.92	48.08	28.25	26.59	28.05	26.96	27.99	35.73	33.31	30.69	29.3	19.31	20.08	41.99	39.44	44.35	33.64	cyan
CD00366	NA=Hypp124	0.01	0.01	0.36	0.39	6.21	0.01	0.01	1.18	2.85	4.99	4.96	0.45	0	0	0	0	0	0.09	0.18	0.17	0.01	0.02	0.02	0.45	0.65	0.03	turquoise
CD00369	CG13784=PQLC1	27.38	21.46	17.02	15.29	35.48	20.75	18.93	34.87	14.12	7.21	7.11	34.21	29.34	26.44	55.53	58.28	37.28	40.22	21.33	21.46	191.88	146.08	16.54	18.88	19.99	25.52	steelblue
CD00371	CG11617=MKX	11.02	7.03	0.17	0.54	0.07	0.15	0.13	6.33	0.67	1.38	1.18	8.26	0.05	0.09	12.9	3.49	8.55	10.38	4.96	7.86	4.42	2.38	67.94	70.09	1.06	1.02	blue
CD00372	CG4502=UBE2QL1	16.07	17.39	27.61	26.78	40.38	24.58	26.09	59.37	32.05	3.97	3.89	14.85	1.69	1.61	1.5	3.19	2	1.73	55.3	44.42	1.75	3.24	1.66	1.31	1.85	1.09	grey60
CD00373	CG3860=OSBPL1A	112.13	140.75	37.16	32.32	18.42	73.58	73.76	17.09	7.5	5.8	6.19	108.07	60.2	63.01	7.55	9.31	21.87	21.09	96.62	99.18	8.96	12.8	8.96	9.75	6.84	7.18	greenyellow
CD00374	JhI-21=SLC7A6	28.27	34.46	4.93	6.21	6.28	3.96	3.93	4.06	10.19	30.05	27.44	37.23	12.12	12.89	3.62	5.33	6.23	6.87	23.81	20.96	3.07	2.85	10.78	11.23	6.54	6.46	greenyellow
CD00376	Plzf=ZNF287	4.66	3.94	3.97	4.2	4.39	2.11	1.73	3.05	12.37	19.84	19.92	3.44	4.94	4.75	7.72	5.33	2.79	3.78	7.58	6.17	4.67	6.94	8.44	8.22	9.29	9.37	turquoise
CD00377	mRpL10=MRPL10	13.74	12.24	25.51	25.93	20.12	18.37	16.4	22.9	26.73	23.97	24.85	11.78	13.92	13.8	13.55	15.63	35.73	32.69	14.34	15.84	16.64	18.46	33.66	34.83	20.08	17.13	blue
CD00378	NA=Hypp128	4.35	3.55	1.26	0.82	0.44	0.62	0.57	0.8	0.48	0.16	0.18	2.87	0.98	0.89	4.72	4.59	2.11	1.83	4.54	4.86	4.2	4.78	2.44	2.1	2.6	2.22	cyan
CD00381	NA=Hypp130	10.22	20.79	15.05	11.5	0	23.03	25.74	1.44	0.21	0.41	0.2	37.04	5.71	7.75	0	2.27	25.73	26.17	31.23	29.3	0.01	0.02	1.71	1.51	5.13	6.28	greenyellow
CD00385	NA=Hypp134	1.08	3.75	2.25	1.54	1.13	0.41	0.53	0.2	0.74	0.21	0.1	3.03	2.9	1.73	0.25	0.59	133.07	124.92	10.7	7.09	2.41	2.25	4.2	2.92	4.59	2.32	green
CD00386	Dscam4=DSCAML1	20.26	26.71	10.97	10.65	0.25	14.3	14.38	0.35	0.11	0.09	0.1	21.41	0.95	0.97	0.84	0.97	2.04	2.1	23.6	20.52	0.8	1.27	1.47	1.79	0.65	0.35	greenyellow
CD00388	rdgA=DGKZ	10.26	29.42	5.08	4.45	5.16	5.06	6.8	2.45	1.64	1.38	1.64	30.11	11.95	10.66	4.38	2.65	6.99	6.82	79.75	70.28	7.67	9.77	9.97	12.45	9.22	7.11	magenta
CD00389	CG42678=Hypp136	5.18	7.53	0.09	0.2	0.09	0.06	0.05	0.13	0.02	0.63	0.47	1.16	25.78	29.27	9.51	5.23	2.95	1.81	0.28	0.25	3.18	5.81	2.34	2.04	2.68	2.58	brown
CD00390	CG7378=DUSP3	2.82	2.36	40.94	34.68	46.33	56.54	53.52	5.66	2.36	2.74	2.57	5.66	0.16	0.08	3.31	3.62	38.42	43.26	19.2	29.02	8.82	8.53	135.24	135.73	0.9	2.22	blue
CD00391	NA=Hypp137	11.32	29.86	2.41	2.83	4.44	1.42	1.91	2.33	1.38	1.55	1.25	19.81	14.27	12.86	10.59	8.62	9.76	8.74	40.33	33.89	3.9	3.76	20.87	30.11	19.05	15.97	magenta
CD00392	NA=Hypp138	0.41	0.01	0.74	0.46	0.31	0.08	0	0.23	0.71	0.07	0	0.77	0.22	0.3	0	0	275.18	243.33	2.93	2.53	0.01	0.02	8.5	8.91	4.99	2.22	green
CD00396	NA=Hypp142	0.01	0.01	0.1	0	0.23	0.04	0.05	0.01	6.71	7.33	7.44	0.11	0.11	0.11	0.25	0.28	0	0	0.01	0.11	0.29	0.02	0.02	0.02	0.03	0.03	turquoise
CD00398	NA=Hypp144	0.49	0.26	0.31	0.25	0.16	0.11	0.04	0.07	0.05	0.19	0.14	12.41	0.23	0.15	0.91	1.37	0.41	0.3	0.94	0.77	0.41	0.75	0.36	0.69	1.21	1.23	darkmagenta
CD00400	CG43921=SHF	10.71	11.37	18.94	16.94	7.95	15.96	13.24	5.68	2.51	2.47	2.5	21.93	1.85	1.71	48.38	102.2	1.57	1.4	29.62	25.3	20.93	23.47	0.66	0.92	2.09	1.56	black
CD00402	NA=Hypp146	0.21	0.01	0.4	0.31	0.08	0.73	0.93	0.03	0.21	0.18	0.1	0.14	7.36	9.64	0.53	0.62	2.08	1.86	0.44	0.41	0.52	0.57	1.47	1.59	0.03	1.23	brown
CD00405	NA=Hypp149	7.02	7.9	0	0	0	0.12	0.09	0.18	0.05	0.15	0.22	2.78	0	0	0.74	1.48	0.88	1.35	3.33	1.97	0.01	0.02	3.97	6.74	0.03	0.03	skyblue
CD00406	CG32000=ATP13A5	0.01	0.01	0	1.63	4.63	0	0	3.03	3.33	0	0.47	0.01	0	0	8.82	1.96	0	1.32	0.01	0.01	3.62	0.02	0.02	0.02	0.03	0.03	paleturquoise
CD00407	NA=Hypp150	1.23	1.11	2.06	2.29	4.95	1.26	1.1	0.48	12.51	15	13.12	1.07	4.61	4.68	7.6	4.35	0.33	0.67	0.67	0.85	4.85	2.85	0.66	0.59	5.88	4.43	turquoise
CD00409	NA=Hypp152	0.01	0.01	8.5	13.25	102.91	4.88	6.4	39.9	13.27	0.36	0.12	1.11	0.94	1.02	1.84	0.68	2.12	1.69	0.93	0.01	0.85	1.99	0.02	0.02	2.04	0.03	grey60
CD00410	NA=Hypp153	0.46	0.58	1.87	1.05	4.22	0.1	0.02	1.38	2.86	0.63	0.87	1.89	0	0	0.91	0	3.8	2.49	2.65	2.29	1.07	1.32	56.3	60.98	0.03	1.5	blue
CD00411	l(1)G0289=PLXDC2	0.01	0.01	0.21	0.06	13.25	0.32	0.33	11.68	39.64	58.83	57.07	0.01	0.16	0	0.39	0.12	0.08	0.09	0.3	0.01	0.26	0.02	0.02	0.45	0.03	0.03	turquoise
CD00412	Cul5=CUL5	32.24	29.62	83.08	103.31	119.5	51.13	48.2	65.9	87.04	92.03	96.21	15.72	20.04	19.43	29.57	29.81	25.77	26.81	16.46	15.67	34.37	41.91	24.93	24.23	29.43	38.86	cyan
CD00413	CG15744=GPR124	8.4	9.78	60.03	65.88	33.68	18.24	17.92	19.62	32.93	41.23	39.31	7.78	15.78	15.32	9.91	9.1	9.73	9.72	8.99	8.08	10.23	12.05	12.46	12.82	41.77	33.92	cyan
CD00414	Adk1=AK1	104.17	123.92	13.24	9.07	5.39	65.1	67.76	18.27	3.38	2.75	2.85	129.58	54.7	52.39	6.33	9.45	51.31	51.07	78.78	74.9	70.11	55.97	90.15	88.44	10.19	7.09	cyan
CD00415	kar=SLC16A10	0.23	0.55	0	0.06	0.3	0.02	0	0.15	1.03	2.35	2.59	0.16	6.28	6.03	0.28	0.28	0.19	0.1	0.21	0.01	0.01	0.02	0.02	0.02	0.03	0.03	brown
CD00416	NA=Hypp154	0.36	0.34	0.38	0.33	2.56	0.33	0.31	1.77	59.97	188.59	196.7	1.64	0.44	0.41	1.49	0.73	0.74	0.52	0.89	0.89	2.27	3.39	0.39	0.41	0.31	0.66	turquoise
CD00417	kar=SLC16A10	1.15	1.51	0.33	27.71	85.06	0.3	0.21	67.2	26.17	1.16	1.19	0.37	0.17	0.15	0.14	0.22	7.9	7.36	1.91	2.83	0.19	0.25	1.58	1.79	0.9	0.03	grey60
CD00419	PGAP3=PGAP3	15.14	14.19	11.12	12.65	12.4	11	10.01	14.08	5.59	18.87	17.54	13.98	9.54	9.64	31.33	44.09	19.31	19.18	9.08	11.34	23.93	22.16	10.23	8.86	12.51	10.13	black
CD00420	CG5214=DLST	56.63	60.1	80.31	87.04	87.81	96.28	96.7	90.08	85.43	98.64	100.19	61.66	82.64	83.03	64.71	63.98	160.34	152.28	66.64	60.23	64.99	70.49	533.08	549.53	76.33	66.43	blue
CD00421	zetaCOP=COPZ1	71.38	64.44	68.87	65.92	56.97	42.12	43.02	81.63	61.02	53.92	55.8	37.15	43.23	45.16	82.64	74.93	46.39	44.26	43.58	37.76	66.6	80.07	37.04	31.87	124.92	84.45	cyan
CD00422	Myd88=MYD88	29.99	25.87	6.98	6.64	12.36	7.05	6.19	13.09	10.02	25.44	24.49	15.54	22	22.63	32.03	49.64	11.48	12.4	13.37	13.55	33.62	37.31	12.57	12.28	16.41	24.88	paleturquoise
CD00425	MED1=MED1	15.02	16.75	67.12	64.31	33.21	42.04	38.52	24.97	24.12	34.77	34.17	19.33	18.26	18.1	12.44	10.81	20.69	20.38	20.64	19.47	11.47	10.24	18.87	20.55	42.2	41.87	cyan
CD00426	spn-A=RAD51	1.76	2.72	5.41	6.75	12.21	5.85	6.73	5.26	7.81	9.5	10	0.91	2.17	1.98	11.33	3.62	1.02	1.08	1.75	2.02	3.78	8.98	1.54	2.8	7.11	5.46	turquoise
CD00427	RNaseX25=RNASET2	64.75	64.53	75.2	97.94	119.79	49.01	48.89	121.53	48.44	15.62	14.98	74.85	120.79	122.5	168.42	149.65	119.5	120.21	62.98	51.88	118.32	153.83	233.59	237.84	320.15	178.95	blue
CD00430	CG14997=SQRDL	5.22	6.64	16.72	14.85	15.16	27.92	30.71	4.43	5.88	9.64	9.57	12.75	99.23	96.8	16.49	19.96	12.58	12.08	15.33	15.45	28.35	24.43	16.66	17.25	16.85	13.48	brown
CD00431	NA=Hypp157	55.8	68.2	171.79	164.46	13.43	125.66	107.54	100.62	63.43	46.2	47.04	23.36	134.08	142.96	80.2	53.11	87.12	82.45	21.69	26.78	49.87	43.69	116.06	109.18	44.28	29.03	tan
CD00432	NA=Hypp158	3.97	2.49	1.48	1.68	0.23	5.7	5.37	1.86	0.26	0.87	0.63	34.07	278.26	278.26	0.56	0.73	8.27	8.57	3.7	2.92	3.66	3.04	11.01	11.01	48.25	31.65	brown
CD00433	kar=SLC16A10	0.01	0.01	1.58	1.89	5.29	0.95	0.7	5.18	5.92	4.76	4.89	0.01	0.63	0.5	0	0.12	0.19	0.12	0.26	0.39	0.01	0.29	0.43	0.37	0.56	0.03	turquoise
CD00434	melt=VEPH1	19.7	16.46	41.81	41.56	31.74	28.4	28.57	23.71	63.05	111.24	106.47	17.77	36.74	36.17	34.76	30.63	20.97	20.72	22.78	20.03	24.61	19.8	27.69	28.17	65.23	55.46	turquoise
CD00435	NA=Hypp159	2.47	2.16	6.76	6.6	8.09	9.13	9.29	8.25	68.83	134.08	140.18	1.51	5.06	5.55	4.8	8.05	46.92	42.86	2.26	1.7	7.75	7.36	2.83	1.98	10.29	7.64	turquoise
CD00436	NA=Hypp160	31.3	30.49	198.56	188.59	132.91	192.56	191.02	17.53	71.15	112.13	112	23.69	27.7	26.66	23.99	15.28	10.43	10.23	24.15	23.51	18.65	23.42	14	12.2	17.61	17.95	saddlebrown
CD00437	CG13646=SLC36A1	22.13	22.22	17.54	16.4	17.89	135.39	157.33	20.63	7.87	4.21	4.36	33.69	8.53	8.94	18.13	33.69	63.43	63.47	46.6	58.21	18.84	7.61	90.02	91.53	2.77	2.8	lightgreen
CD00438	Neurochondrin=NCDN	17.34	13.26	70.34	59.25	24.78	47.06	46.31	27.62	12.66	7.27	7.09	7.35	17.99	16.85	35.56	21.27	46.52	50.95	22.16	28.01	29.28	18.19	52.62	51.27	14.78	18.99	tan
CD00439	Pcd=PCBD2	356.76	254.04	98.68	70.77	60.65	71.17	64.18	44.02	22.77	24.35	25.54	50.71	67.9	57.54	74.98	82.21	130.13	123.97	27.18	30.77	130.29	125.66	114.95	115.7	293.21	289.97	yellowgreen
CD00440	Pex14=PEX14	47.21	40.1	18.12	17.13	17	20.16	20.27	11.73	19.98	36.3	38.14	26.01	21.43	24.05	82.83	94.31	23.68	24.95	38.99	31.73	45.62	48.14	24.34	29.6	27.44	26.43	paleturquoise
CD00441	l(1)G0289=Hypp161	0.01	0.01	0.03	0.16	1.06	0.12	0.17	0.09	34.39	61.17	64.87	0.01	0.16	0.09	1.09	0.35	0	0.06	0.14	0.01	0.33	1.14	0.5	0.77	0.03	0.03	turquoise
CD00442	l(1)G0289=Hypp162	0.01	0.01	0.24	0.21	0.37	0.06	0.12	16.52	4.59	0.51	0.72	0.01	0	0.11	0.19	0.32	0.46	0.58	0.01	0.15	0.01	0.02	0.02	0.02	0.03	0.03	red
CD00443	Calx=SLC8A3	14.51	35.28	3.77	4.12	4.73	76.66	100.44	8.9	3.6	1.58	1.44	21.7	3.83	3.94	23.22	37.27	47.48	46.37	43.59	49.64	7.23	5.31	66.54	67.34	2.09	2.5	cyan
CD00444	kar=SLC16A10	14.09	11.67	1.3	6.58	14.49	3	2.85	29.26	9.51	2.5	2.99	7.97	5.26	4.27	1.54	0.9	109.36	109.23	10.09	9.75	4.25	2.97	10.54	10.12	1.59	2.07	green
CD00445	NA=Hypp163	13.01	14.07	70.68	65.41	54.54	67.56	81.47	5.19	4.32	3.33	4.38	11.04	9.79	11.63	13.9	11.24	12.45	9.8	14.14	16.94	12.58	17.92	11.01	16.81	15.8	18.52	saddlebrown
CD00446	NA=C6orf192	2	0.9	0.03	0.12	0.22	0.08	0.08	0.03	0.02	0.05	0.05	1.51	1.69	1.99	0.22	0.32	0.66	0.42	3.1	3.1	0.85	0.9	2.16	0.73	5.22	2.69	yellow
CD00447	CG15771=NANP	130.29	148.06	60.62	77.89	35.57	47.72	49.85	36.6	17.1	7.49	7.85	80.81	102	98.21	60.01	58.13	50	48.52	170	153.61	74.66	58.61	71.38	73.55	48.97	60.72	magenta
CD00448	Galphaf=GNAS	0.87	0.75	1.33	1.47	0.62	2.82	3.21	0.41	0.25	0.18	0.1	2.06	9.07	8.41	11.16	21.67	0.37	0.47	1.07	0.8	21.67	19.86	0.32	0.02	3.36	2.02	paleturquoise
CD00449	CG7408=ARSA	6.57	5.81	9.12	9.49	6.29	8.61	7.88	8.95	4.03	3.69	3.89	8.05	2.91	2.69	48.96	74.85	1.45	1.51	4.11	4.14	26.89	31.55	3.86	3.11	6.2	5.8	paleturquoise
CD00450	Dd=DULLARD	17.98	16.4	28.15	28.63	15.48	48.42	51.71	14.89	22.36	28.66	29.09	17.39	18.62	19	14.76	15.94	16.99	16.54	20.14	21.32	12.3	12.32	44.61	45.22	30.01	29.8	lightgreen
CD00451	GstS1=HPGDS	46.37	47.77	104.27	102.79	32.27	82.7	77.6	33.49	20.68	22.08	23.13	37.21	112.72	115.3	172.69	335.56	70.77	66.29	18.21	20.13	32.06	40.62	24.19	24.62	90.51	57.43	black
CD00452	CG9246=NOC2L	2.91	2.58	12.24	14.43	23.7	10.12	10.13	28.14	28.86	21.88	23.91	2.9	5.99	6.15	6.86	8.4	3.8	3.29	2.37	2.39	7.93	5.68	5.67	5.63	23.85	17.43	cyan
CD00453	NA=Hypp164	0.01	0.01	0	0	4.97	0	0	3	3.22	3.57	4.46	0.01	0	0	0	0	0	0	0.01	0.01	0.01	0.02	0.02	0.02	0.03	0.03	turquoise
CD00455	NA=Hypp165	1.9	2.62	6.66	8.05	2.65	2.35	1.33	5.98	2.71	1.64	2.3	2.34	14.33	12.69	2.47	4.82	9.82	7.85	6.55	3.86	5.76	3.02	17.77	18.76	8.66	8.16	blue
CD00456	kar=SLC16A10	0.51	0.99	0.06	0.26	0.3	0.15	0.14	1.94	0.64	0.13	0.2	1.53	17.32	17.61	0.07	0.07	1.39	1.34	0.51	0.17	0.01	0.02	1.2	0.66	0.03	0.03	brown
CD00457	CG9149=ACAT2	55.21	26.39	24.85	22.85	22.15	22.88	22.86	9.08	3.61	6.54	6.44	12.47	5.13	5.26	52.41	18.93	9.01	7.29	3.72	3.79	17.42	38.99	21.23	23.33	10.12	34.91	paleturquoise
CD00458	CG4617=HMGXB4	17.39	17.98	33.73	34.89	18.53	15.07	15.6	13.38	11.06	16.09	15.27	10.35	13.65	15.09	17.8	19.75	9.58	8.98	13	11.31	13.14	15.26	12.04	10.63	26.53	22.92	cyan
CD00460	baz=PARD3	32.51	45.82	48.69	68.36	124.22	70.23	71.44	114.95	130.56	112.86	106.36	58.72	82	84	26.05	25.58	20.84	19.84	180.16	152.74	83.14	134.71	70.2	68.02	102.79	72.13	magenta
CD00461	NA=Hypp167	0.01	0.01	2.53	3.85	0	0.42	0.75	1.35	1.65	0.29	0.48	0.01	5.17	4.5	0	0	2.25	2.03	0.01	0.01	0.01	0.02	2.38	3.84	4.99	3.3	brown
CD00462	GalNAc-T1=GALNT13	0.01	0.01	0	0	0	0	0	0	0	0	0	0.01	0	1.17	0	0	0	0	2.34	0.01	0.01	5.81	0.02	0.02	0.03	0.03	steelblue
CD00463	CG15412=Hypp168	27.73	48.5	7.29	10.84	61.94	36.9	37.94	112.13	63.86	1.73	1.73	55.58	34.14	33.6	53.7	65.88	14.58	16.07	36.63	40.44	12.81	18.65	22.09	20.46	15.14	23.47	red
CD00464	Scm=SCML2	24.33	26.33	39.34	47.85	22.27	22.02	23.99	18.09	23.83	28.97	29.56	28.62	32.21	34.08	43.95	36.46	21.15	21.24	27.19	27.02	37.71	38.17	20.1	20.81	30.16	30.11	paleturquoise
CD00465	NA=Hypp169	19.01	33.57	8.64	9.72	9.72	1.66	1.28	13.95	5.6	7.68	7.73	30.14	3.61	3.44	13.04	7.25	5.08	5.06	38.65	36.81	25.36	19.6	10.31	8.91	17.9	12.63	magenta
CD00467	l(1)G0334=PDHA2	78.01	77.54	54.7	43.78	19.07	163.79	168.03	41.72	27.59	54.12	52	95.25	144.04	144.61	51.28	77.65	153.61	152.28	119.23	119.23	66.95	71.48	259.42	259.42	92.48	70.92	blue
CD00468	C1GalTA=C1GALT1	20.12	18.18	28.55	31.37	30.62	23.85	21.82	24.32	15.52	13.36	12.88	45.38	12.46	13.1	57.15	36.58	16.61	17.77	17.25	15.89	76.57	117.77	10.73	12.5	11.96	10.29	steelblue
CD00469	CG11857=RER1	59.32	49.16	84.63	58.51	58.75	60.86	55.17	106.59	90.78	88.01	84.23	37.46	42.77	43.91	80.58	73.02	41.58	42.08	26.97	26.1	85.03	95.01	48.52	53.61	72.35	72.38	magenta
CD00470	PNUTS=PPP1R10	73.81	78.56	96.62	130.44	63.63	64.11	64.83	43.77	36.84	36.98	36.46	58.97	45.23	49.54	45.63	48.76	42.81	40.52	85.46	80.88	43.06	50.76	51.91	52.01	88.9	67.52	tan
CD00471	sesB=SLC25A5	491.72	495.59	225.8	203.42	208.76	491.72	467.56	209.3	175.31	93.42	90.15	271.88	266.12	250.41	331.4	446.4	416.22	430.11	594.68	683.18	147.59	189.62	134.71	138.22	529.82	536.29	magenta
CD00472	CG8412=ALG12	10.13	9.24	16.61	15.48	21.38	12.32	10.06	19.45	27.23	38.17	37.12	9.71	12.2	13.03	19.08	21.27	16.13	16.69	7.77	7.62	16.48	17.25	18.38	19.61	16.53	15.72	turquoise
CD00473	NA=Hypp170	8.84	6.29	11.55	14.63	14.49	11.19	11.13	7.02	27.17	49.54	52.43	8.09	10	11.37	8.13	8.95	4.11	4.74	11.94	10.85	11.41	9.88	4.23	4.76	11.89	10.65	turquoise
CD00474	alpha4GT1=A4GALT	0.28	0.26	2.73	1.65	0.12	2.27	2.79	0.16	0.09	0.07	0.03	0.37	2.46	1.92	0.47	0.45	0.3	0.28	0.3	0.47	1.26	0.75	0.92	0.88	11.07	6.48	yellow
CD00475	Tg=TGM1	23.52	21.93	3.16	3.56	7.19	29.43	33.17	26.02	10.12	9.38	9.05	144.83	524.34	524.34	15.96	11.24	110.63	111.76	26.73	49.73	123	162.6	45.24	46.94	42.59	54.71	brown
CD00476	l(1)G0289=PLXDC2	0.01	0.01	0	0	3.98	0.45	0.42	4.22	119.5	187.13	185.06	0.01	0.47	0	0	0	0	0	0.01	0.01	0.01	0.02	0.02	3	0.03	0.03	turquoise
CD00478	Ced-12=ELMO1	18.1	20.37	31.11	29.76	12.35	19.75	18.85	9.86	6.99	7.53	7.32	20.46	29	27.76	10.66	11.14	18.26	18.71	37.45	33.99	21.42	23.23	15.32	15.8	14.82	13.15	turquoise
CD00480	AMPdeam=AMPD2	81.94	97.27	9.81	11.48	22.7	21.48	24.63	125.98	73.5	40.58	37.95	155.9	97.76	94.59	165.22	263.8	124.66	132.75	104.27	107.44	146.08	93.96	36.42	39.97	21.8	22.68	paleturquoise
CD00481	NA=Hypp173	39.95	41.39	27.85	27.6	9.93	19.38	20.17	10.99	7.71	28.16	27.21	18.37	17.68	18	19.69	17.77	12.3	14.12	29.15	32.03	16.17	16.06	26.02	22.02	16.91	15.06	greenyellow
CD00483	CG8209=UBXN1	29.57	24.6	31.96	31.1	47.29	22.63	22.05	91.09	66.39	22.03	23.19	13.86	17.64	17.06	39.82	31.7	19.44	16.86	13.36	14.88	30.13	30.2	22.48	19.64	39.82	36.11	red
CD00484	CG31108=TTLL5	33.74	42.64	10.59	11.27	13.41	3.87	3.7	18.29	8.12	9.18	9.31	40.05	6.22	5.61	15.24	9	7.44	7.07	45.57	45.99	34.09	20.62	9.6	10.76	20.42	13.68	magenta
CD00487	Msp300=SYNE1	7.1	16.49	9.19	9.13	30.5	10.62	14.58	49.73	39.35	11.56	11.57	56.63	171.24	178	17.54	12.94	45.77	44.13	75.97	81.7	16.12	16.42	180.16	181.61	165.44	72.76	brown
CD00488	Sfp24F=ENSG00000260314	0.3	0.16	0.11	0.04	0.07	0.02	0.02	0.09	0.08	0.05	0.03	0.76	6.68	6.66	0.19	0.35	0.77	0.81	0.26	0.54	0.26	1.22	0.29	0.41	0.31	0.58	brown
CD00489	NA=Hypp174	5.8	6.66	12.31	11.87	9.48	7.17	7.36	8.02	11.41	16.28	16.09	10.86	12.03	12.42	9.03	7.74	10.78	9.64	12.47	11.64	7.21	8.3	10.75	10.2	12.71	14.2	turquoise
CD00490	RNaseX25=Hypp175	0.01	1.45	0.51	0	0	0.09	0.1	0.18	0	0	0	0.01	1.66	0	0	0	0	0	0.01	0.01	0.01	0.02	0.02	0.02	5.51	4.25	yellow
CD00491	l(1)G0007=DHX38	20.18	19.86	33.16	36.34	17.46	24.21	25.26	29.29	24.48	27.58	29.04	13.21	59.03	64.26	22.38	18.96	29.07	28.65	22.51	20.57	19.27	18.03	50.69	53.28	30.68	27.25	brown
CD00492	NA=Hypp176	0.01	1.32	0	0	0.79	0.03	0.03	1.35	0.22	0.31	0.6	2.61	1.06	0.4	0	0	12.21	9.28	3.3	6.33	0.01	0.02	1.79	0.02	0.03	0.03	green
CD00493	NA=Hypp177	11.69	17.03	8.28	5.38	0	10.52	10.59	1.42	1.02	3.21	2.57	5.99	0.89	0.56	18.71	0.9	3.57	5.48	18.24	14.12	3.68	5.12	2.83	0.02	0.03	2.46	greenyellow
CD00494	Mal-A4=SLC3A1	1.25	1.45	0.19	0.41	1.62	11.39	11.73	6.92	1.66	0.88	0.67	19.67	0.36	0.67	41.28	81.52	31.5	33.03	3.54	6.19	22.92	13.55	1.75	1.55	0.03	0.58	black
CD00495	NA=Hypp178	1.82	2.05	0.39	0.29	0.71	0.38	0.34	2.55	0.57	0.65	0.42	5.22	1.46	1	6.92	11.68	20.88	19.4	6.53	7.7	0.96	1.04	1.24	2.62	0.65	0.66	green
CD00496	CG13663=C6orf64	6.5	5.09	12.4	11.46	7.13	5.62	6.46	7.38	11.82	16.96	16.32	12.45	17.41	18.89	14.98	17.36	12	12.27	9.81	10.11	19.89	21.09	15.47	13.41	43.26	31.2	yellow
CD00497	NA=Hypp179	2.45	4.53	3.09	0.91	0	1.88	0.64	0.3	0.41	0	0.09	3.1	0.51	0.59	4.97	0	1.8	1.96	4.08	3.68	0.01	0.02	0.02	0.02	0.03	1.56	magenta
CD00499	nab=NAB1	6.3	6.66	53.28	85.17	5.38	22.08	21.98	3.04	1	2.69	2.95	4.85	13.56	13.18	6.63	4.45	25.55	27.78	8.44	9.79	3.2	5.28	102.48	102	231.86	118.93	yellow
CD00500	CG13101=Hypp180	1.77	1.75	0	0	0	0	0	0	0	0	0	0.01	1.5	0	0	0	0	0	0.01	0.01	0.01	0.02	0.02	0.02	5.23	0.03	yellow
CD00501	CG10361=GCAT	31.46	25.7	28.76	24.45	38.95	16.97	16.56	41.2	25.71	16.39	17.41	24.08	18.78	20.38	50.72	33.77	66.29	70.72	22.03	24.22	11.47	17.02	20.49	19.55	67.1	42.3	green
CD00502	shot=DST	31.22	61.08	123.43	110.17	276.51	43.05	53.18	76.47	57.6	15.43	15.64	120.34	269.05	277.41	45.43	57.99	75.83	70.11	126.13	136.48	85.03	71.82	127.68	127.17	80.68	104.37	brown
CD00503	pxb=Hypp181	8.58	7.9	24.43	24.32	20.17	16.01	14.74	12.62	29.17	54.68	53.93	7.2	25.67	25.8	2.07	2.6	3.89	3.83	8.32	7.99	10.59	14.72	6.24	5.63	7.35	6.15	turquoise
CD00505	Rpn3=PSMD3	66.98	46.93	85.56	88.64	86.43	67.12	62.82	107.8	75.07	63.69	63	42.17	45.49	45.06	167.61	96.13	115.7	119.01	37.99	42.9	66.85	60.77	59.05	59.84	106.72	93.55	paleturquoise
CD00506	NA=Hypp183	91.09	96.62	34.83	31.63	30.38	48.49	49.9	59.2	30.9	11.28	11.23	116.64	35.08	35.4	71.93	76.85	38.11	41.22	204.25	179.52	95.33	91.17	19.46	22.22	35.52	28.6	magenta
CD00507	CG1718=ABCA3	44.19	36.4	36.4	53.87	112.72	22.21	22.96	121.66	196.27	259.42	262.37	24.42	36.27	35.38	38.43	21.38	35.19	33.99	28.45	27.86	63.71	57.84	30.03	30.89	26.84	32.21	turquoise
CD00508	PHGPx=GPX4	43.98	33.15	123.53	112.72	138.6	126.74	125.66	290.46	138.43	19.05	20.97	159.57	89.83	87.41	166.37	133.25	91.92	95.46	100.62	100.05	67.6	74.93	138.96	133.9	84.37	57.94	red
CD00509	Klp31E=KIF21A	41.77	65.25	36.5	46.43	27.08	28.74	31.13	45.82	32.15	29.53	29.98	78.32	78.01	80.37	21.29	39.34	19.37	19.62	258.61	250.41	21.62	25.8	35.36	36.64	219.9	180.96	magenta
CD00510	CG1718=ABCA3	3.48	3.86	11.82	15.86	9.72	2.5	2.68	2.5	2.41	5.06	5.23	1.99	2.32	2.46	4.84	5.08	0.59	0.58	2.62	2.11	2.92	2.93	0.74	0.8	10.24	10.05	cyan
CD00511	LM408=MAN2B1	0.67	1.24	1.77	0.92	0	2.06	2.46	0.11	0.06	0.1	0.1	0.01	20.13	20.16	1.28	0.16	0.06	0.1	0.25	0.01	0.16	2.59	0.02	0.22	0.38	0.58	brown
CD00512	Ncc69=SLC12A2	11.99	21.09	2.38	1.77	0.82	132.91	146.94	10.45	11.63	14.04	14.43	79.41	12.63	13.06	6.23	10.71	55.86	63.25	55.51	79.36	117.4	298.9	8.27	5.6	0.82	0.82	steelblue
CD00513	Ncc69=SLC12A2	47.34	46.71	14.92	13.82	36.91	25.15	27.04	41.38	85.11	113.65	113.87	24.35	72.07	70.36	5.19	9.14	48.91	48.32	129.58	109.53	39.83	28.11	80.26	79.75	270.98	209.3	yellow
CD00514	LM408=MAN2B1	2.81	2.36	2.65	2.62	3.05	0.81	0.74	0.95	0.33	0.55	0.33	7.85	9.93	10.68	4.46	3.69	3.88	4.24	1.79	1.59	4.55	8.45	2.24	2.16	4.93	4.54	brown
CD00515	Spn55B=SERPINB13	2.21	1.7	1.07	1.69	3.13	0.9	1.03	1.51	69.42	116.64	120.98	0.73	3.49	3.26	1.61	3.44	0.49	0.55	0.73	0.73	3.24	2.87	0.6	0.92	2.24	1.62	turquoise
CD00517	NA=Hypp184	1.3	1.79	1.06	0.5	0.5	0.13	0.08	0.89	0.94	1.25	1.73	1.39	0.77	0.96	1.98	1.25	0.34	0.39	1.7	1.48	2.49	2.6	0.02	1.24	4.97	3.52	yellow
CD00518	Spn42Da=SERPINB10	5.79	3.51	7.65	7.87	2.19	6.07	5.74	3.69	2.38	3.1	2.77	9.93	24.88	26.93	18	26.25	2.65	3.48	2.09	1.94	13.3	13.32	3.74	2.04	5.98	4.31	brown
CD00519	CG32069=ENSG00000267228	67.66	56.24	40.71	37.72	45.82	31.32	29.15	64.14	33.33	17.3	15.43	86.35	55.67	58.03	84.63	88.71	37.45	36.48	57.49	57.03	82.52	123.37	22.35	23.67	74.4	51.27	paleturquoise
CD00520	Spn42De=SERPINI2	81.81	198.89	0.09	0.08	5.4	25.66	27.2	6.33	1.97	5.26	5.08	56.04	303.21	304.22	9.77	10.47	55.94	58.47	18.15	25.07	4.33	7.8	117.1	118.2	79.17	65.29	brown
CD00521	Spn42Da=SERPINB4	28.34	23.55	35.93	41.37	64.87	78.75	78.38	75.75	40.21	9.22	9.33	92.13	66.19	64.97	123	91.7	23.22	23.73	34	36.4	95.42	115.7	22.48	22.84	30.5	25.51	paleturquoise
CD00525	pgant5=GALNT13	29.82	24.04	39.64	33.87	31.76	26.77	26.69	32.19	22.3	18.95	19.23	21.2	52.74	52.05	35.02	39.02	27.41	27.05	19.37	19.79	61.66	50.38	43.81	45.77	82.06	83.53	yellow
CD00526	pgant3=GALNT13	2.18	1.43	3.67	3.52	1.97	1.73	1.7	0.62	0.92	2.11	2.18	2.99	8.57	8.56	7.36	3.98	5.65	5.4	4.75	4.65	5.05	2.37	12.23	11.11	16.67	21.81	yellow
CD00528	CG12645=LITAF	0.01	0.01	0.2	0.09	1.71	0.05	0.09	4.42	0.8	0	0	0.14	0.08	0	2.62	5.31	0	0	0.01	0.15	0.01	0.02	0.02	0.02	0.03	0.03	black
CD00529	CG2701=ASCC2	10.68	9.9	11.06	11.89	11.65	6.08	5.22	12.98	17.73	20.4	20.26	9.85	10.86	11.28	21.7	17.76	8.72	7.34	8.47	8.27	23.95	24.45	10.38	10.57	18.55	17.36	turquoise
CD00530	Chi=LDB2	15.86	23.48	218.5	213.43	75.46	55.47	60.2	52.96	89.42	79.31	78.78	38.65	45.25	46.56	19.86	20.85	26.07	24.46	41.52	37.04	19.83	20.68	22.77	22.27	75.58	49.85	cyan
CD00531	CG8135=LMBRD2	36.73	32.95	29.08	28.6	17.47	29.13	28.12	18.52	5.97	7.44	7.55	33.02	29.44	28.16	33.71	33.74	21.94	23.95	36.21	35.66	39.09	38.61	28.28	26.97	44.15	37.88	turquoise
CD00532	CG5235=MOXD1	3.11	6.35	15.32	18.87	18.24	12.84	12.39	4.69	1.81	1.22	1.45	15.07	13.68	13.85	2.42	2.06	3.51	2.91	19.64	17.38	1.83	1.87	13.96	15.64	18.17	13.91	cyan
CD00534	NA=Hypp188	0.01	1.73	0	0.63	0	0.28	0.13	0	0	1.38	1.11	0.01	0	2.21	1.28	1.51	0	0.55	0.01	0.01	0.01	0.02	0.02	0.02	5.2	4.8	yellow
CD00536	Tab2=TAB2	6.66	4.93	4	4.87	10.28	7.59	8.43	6.41	2.87	2.91	2.94	7.54	5.17	6.09	9.71	9.23	12.52	12.76	12.01	16.09	9.62	8.06	39.84	39.13	6.93	7.55	blue
CD00537	CG3253=AP001107.3	7.63	8.29	9.95	8.91	4	2.88	2.25	2.05	6.51	7.74	8.31	6.77	3.29	3.53	5.74	5.74	3.47	3.89	7.86	6.87	7.71	10.41	3.52	4.48	8.22	8.36	cyan
CD00538	Phk-3=Hypp190	1.73	1.87	0.25	0.52	0.61	0.17	0.06	0.18	0.04	0.2	0.08	2.65	2.95	4.23	3.86	3.37	3.7	4.05	1.16	0.66	5.14	4.96	0.02	1.24	2.09	1.5	steelblue
CD00539	NA=Hypp191	2.81	5.88	16.85	12.91	27.31	51.15	50.86	15.72	4.72	1.3	1.91	14.69	8.48	9.31	12.64	16.56	8.02	7.37	19.1	16.61	16.37	17.61	16.06	7.94	9.23	8.64	lightgreen
CD00541	Myo61F=MYO1C	25.11	63.71	61.98	114.95	1399.56	41.73	41.17	331.4	247.41	0.94	1.06	32.22	31.46	30.29	76.85	80.26	12.72	14.33	48.6	41.68	81.58	44.16	29.26	26.58	5.56	73.33	grey60
CD00542	mthl3=Hypp193	0.44	0.34	3.19	1.31	0.07	5.31	5.78	0.04	0.03	0.3	0.2	0.37	15.95	16.41	0.47	0.94	1.69	1.74	0.49	0.29	0.49	0.43	0.77	0.96	2.77	1.96	brown
CD00545	CG34449=ZDHHC8	13.13	22.19	32.07	31.02	39.63	53.97	54.68	29.3	24.63	20.3	19.68	26.82	49.45	48.2	19.57	19.6	27.41	25.86	31.36	31.41	20.41	21.39	35.29	30.98	39.3	45.43	lightgreen
CD00546	NA=Hypp196	0.3	0.16	0.33	0.39	1.85	0.23	0.22	1.21	59.62	105.41	106.72	0.22	0.56	0.48	0.53	0.19	0.22	0.17	0.32	0.41	0.26	0.22	0.57	0.62	1.35	1.09	turquoise
CD00547	NA=Hypp197	0.01	0.01	0	0	0.16	0.01	0	27.98	6.65	0	0	0.01	0	0	0	0	0	0	0.42	0.37	0.01	0.02	0.02	0.02	0.03	0.03	red
CD00548	NA=Hypp198	7.12	4.22	1.67	1.66	6.38	0.55	0.51	10.61	3.07	2.45	3.1	35.55	0.64	0.74	0.58	1.48	68.64	74.23	2.24	4.17	3.44	13.69	4.9	3.2	0.03	0.03	green
CD00550	mthl3=Hypp200	0.75	0.75	0.09	0.21	0.99	0.96	0.99	5.79	1.14	0.47	0.57	5.05	0.73	0.82	1.59	1.74	6.91	6.32	0.8	0.89	1.32	2.75	0.57	0.73	0.03	0.41	green
CD00551	NA=Hypp201	3.92	5.63	2.2	1.67	4.03	0.88	1.18	9.3	2.58	6.2	5.52	24.13	0.98	0.62	1.52	1.82	97.68	95.01	2	5.8	1.26	6.51	7.09	3.84	0.03	0.03	green
CD00552	sdt=MPP5	33.55	33.74	135.9	121.13	41.68	71.32	75	29.67	52.19	79.52	78.06	62.57	41.35	42.94	22.38	23.56	38.39	38.29	83.19	83.53	33.59	30.96	44.69	45.54	103.01	60.81	cyan
CD00555	NA=Hypp203	4.66	0.01	0	0.13	0.13	1.91	2.7	0.56	0.07	0.38	0.41	0.45	451.02	408.89	0	0	1.07	1	0.78	0.74	0.01	0.02	0.02	2.62	4.06	1.23	brown
CD00556	CG11279=Hypp204	11.92	8.39	21.88	20.02	18.77	28.93	30.27	31.31	20.9	16.93	16.04	12.02	21.72	24.5	15.52	19.75	14.09	15.7	9.37	9.61	22.29	20.01	22.09	26.85	34.37	25.73	magenta
CD00557	NA=Hypp205	0.01	0.01	0	0	0.09	0	0	18.36	5.81	0	0	0.01	0	0.09	0	0	0.06	0.08	0.14	0.01	0.01	0.02	0.02	0.02	0.03	0.03	red
CD00559	NA=Hypp207	0.01	0.01	0	0	0.07	0.01	0.01	64.83	17.17	0	0	0.01	0	0	0	0	0	0	0.36	0.17	0.16	0.22	0.02	0.02	0.03	0.03	red
CD00560	CG2023=BNIP1	23.8	18.36	11.34	10.77	10.7	11.29	10.14	12.82	16.98	25.35	26.02	11.42	15.24	13.28	24.44	17.27	12.91	12.6	13.76	12.19	37.35	39.08	14.84	15.21	13.73	26.36	steelblue
CD00561	NA=Hypp208	0.01	0.32	0	0	0.1	0	0	29.43	7.01	0	0	0.11	0	0	0	0.12	0	0	0.14	0.01	0.01	0.02	0.02	0.02	0.03	0.03	red
CD00563	Task7=KCNK1	23.33	6.75	1.85	2.95	2.68	9.26	12.15	1.66	0.84	0.79	0.93	53.8	1.95	2.92	3.51	9.16	16.64	16.92	50.92	41.31	2.46	1.12	10.57	11.3	20.27	36.92	magenta
CD00564	Klp54D=KIF3A	6.12	8.98	1.5	0.48	0.86	1.54	1.84	6.24	2.7	1.19	1.24	4.79	6.21	5.61	1.33	1.77	0.9	1.06	9.06	7.18	0.77	0.43	0.63	1.11	1.28	1.96	magenta
CD00565	mthl3=Hypp210	11.21	9.95	4.9	5.47	2.89	6.5	5.82	2.59	2.61	1.78	2.02	15.78	13.44	14.75	5.19	4.46	4.11	4.92	14.27	12.32	10.35	22.76	3.48	3.16	11.94	11.27	steelblue
CD00566	CG14232=TMED8	23.56	23.32	30.61	30.25	22.02	23.57	19.94	15.91	16.48	16.46	16.93	24.97	22.56	23.2	21.05	30.9	31.99	34.6	54.41	47.84	18.99	21.64	31.58	27.68	25.84	22.33	magenta
CD00567	Prp38=PRPF38A	12.72	12.33	40.14	38.06	31.41	18.23	18.96	25.78	30.4	32.3	33.94	14.15	15.37	16.32	14.86	15.84	10.42	9.93	14.21	12.7	16.04	17.27	14.02	10.95	33.81	27	cyan
CD00568	CG4281=C14orf118	20.99	20.02	41.24	46.92	54.64	33.4	34.39	38.49	37.75	43.88	45.27	33.25	32.06	30.27	18.26	23.02	21.99	23.63	44.73	41.04	25.16	20.49	20.79	23.42	21.83	29.58	cyan
CD00570	mth=Hypp211	0.44	0.01	0	0	0	3.22	3.02	0	0.04	0.48	0.53	0.01	25.73	29.6	2.47	1.51	5.1	4.19	0.01	0.37	0.62	3.17	5.96	3.2	8.01	6.24	brown
CD00571	CG6204=ZNFX1	15.02	19.86	0.47	0.99	3.55	0.4	0.32	20.18	7.37	5.42	5.76	75.99	46.37	47.02	16.78	65.79	17.93	17.69	42.86	46.61	52.31	18.31	12.75	11.32	17.42	14.59	cyan
CD00573	NA=Hypp212	0.38	0.74	0.36	0	0.41	0.09	0.12	0.3	0.95	2.18	2.59	1.38	0.19	0	2.94	8.52	0	0.26	0.01	0.01	1.17	1.22	0.02	0.02	0.03	0.03	black
CD00574	CG6204=ZNFX1	0.01	0.01	0	0	0	0.13	0.14	0	0	1.09	1.16	13.24	0	0.97	13	45.72	1.13	0	0.01	1.07	61.02	4.07	0.02	0.02	0.03	0.03	paleturquoise
CD00576	CG33158=EFTUD1	1.8	1.66	8.84	8.5	7.5	3.25	4.24	102.05	39.91	4.66	4.95	1.78	3.29	3.72	2.62	2.82	1.66	1.87	2.21	2.04	3.28	2.64	2.09	1.68	9.42	6.92	red
CD00577	NA=Hypp214	182.17	192.98	1.7	1.33	0.07	2.41	2.49	11.03	2.38	1.22	1.27	128.29	0.44	0.44	0.28	0.25	14.33	14.79	51.59	63.4	0.45	0.51	6.7	7.38	3.39	3.79	greenyellow
CD00578	aos=Hypp215	1.36	1.95	2.5	2.12	3.86	1.28	1.26	1.91	7.47	10.34	10.23	2.07	1.32	1.42	0.58	0.39	0.85	0.92	2.76	3.17	0.74	0.84	3.63	3.46	6.47	4.87	turquoise
CD00579	N=FBN1	13.7	23.5	13.29	8.09	22.03	15.32	17.37	70.23	47.89	4.57	4.7	69.22	241.4	249.01	7.67	4.76	15.41	16.02	12.39	17.47	30.07	25.41	15.86	15.88	5.33	59.01	brown
CD00581	dsx-c73A=Hypp217	113.77	6.46	8.12	4.8	3.28	14.89	12.87	0.17	0.22	1.39	1.21	2.18	27.17	24.66	2.82	1.74	65.65	63.08	2.9	2.93	7.11	2.7	63.76	58.82	3.6	23.31	darkolivegreen
CD00589	NA=Hypp224	3.07	1.42	0.07	0	0.33	0.01	0.01	0.17	0.13	0.06	0	0.73	0.1	0.15	0.14	0	0.15	0.15	0.67	0.41	4.96	1.7	0.02	0.02	0.03	0.03	steelblue
CD00590	NA=Hypp225	0.01	0.01	0.67	0	1.83	0	0	0	0.8	1.4	1.85	0.83	0	1.63	0	1.54	0	1.46	1.14	0.01	4.67	0.02	0.02	0.02	3.74	0.03	steelblue
CD00591	CG34199=Hypp226	0.01	0.01	0.04	0	0.03	0.02	0.02	0.48	0.48	41.98	37.54	1.18	284.91	314.82	0	0.32	62.46	74.7	2.5	6.02	0.19	0.98	136.08	134.51	2.6	8.76	brown
CD00592	Cpr56F=Hypp227	0.41	0.4	0.06	0	0.05	0.53	0.66	0.1	0.05	0.17	0	1.54	42.92	43.72	0.22	0.76	5.56	7.36	5.23	4.8	0.41	2.45	3.01	1.72	0.03	8.94	brown
CD00593	Oatp26F=SLCO4A1	25.77	6.91	22.18	31.87	2.75	10.85	9.68	1.6	0.62	0.56	0.47	16.67	18.95	20.84	8.63	12.42	6.31	6.58	17.25	15.1	10.39	6.35	13.1	13.93	13.67	17.53	turquoise
CD00594	resilin=Hypp228	0.18	0.3	0.03	0.05	0.03	14.84	14.97	0	0.01	0.03	0.02	0.12	15.7	16.67	0.09	0.09	2.68	3.59	0.18	0.17	0.16	0.25	0.39	0.56	0.03	0.58	brown
CD00595	CG10340=ATPAF1	52.83	41.83	35.59	32.48	34.27	45.29	40.55	40.45	17.73	19.39	18.93	34.92	30.42	30.32	45.6	62.89	85.11	81.37	35.32	33.48	46.52	45.92	275.81	274.35	45.49	41.08	blue
CD00596	NA=DOM3Z	0.51	0.32	0.03	0.06	0.2	0.01	0.01	0.95	0.18	0.09	0.12	124.04	2.38	2.42	0.79	2.11	1.97	1.83	0.25	0.63	295.3	52.1	1.02	0.59	0.82	1.02	steelblue
CD00597	Oatp30B=SLCO5A1	31.75	33.72	11.49	12.21	8.46	16.27	17.31	14.78	1.96	3.91	3.64	53.5	66.37	61.15	34.32	24.74	62.57	64.49	42.19	46.51	62.72	41.34	103.64	102.2	9.48	9.54	blue
CD00600	CG14120=Hypp231	0.16	0.23	0.07	0	1.09	0.07	0.08	0.32	4.81	8.88	8.86	0.4	0.07	0.4	0.09	0.09	0.22	0.23	0.18	0.23	0.96	0.69	0.88	0.88	1.44	2.41	turquoise
CD00601	NA=Hypp232	10.75	10	4.05	4.12	19.34	23.16	24.16	6.74	2.38	2.94	2.67	29.37	13.89	14.52	9.7	5.76	29.69	28.14	24.89	27.35	24.37	30.07	36.22	38.15	25.47	266.91	orange
CD00602	CG44085=Hypp233	16.31	18.37	7.36	8.81	43.52	47.93	48.06	10.4	5.38	5.81	6.15	35.1	38.45	35.77	12.92	5.82	58.87	55.23	41	41.75	39.04	49.59	64.44	64.4	68.36	648.6	orange
CD00604	CG3731=PMPCB	8.45	7.81	14.06	14.05	8.89	4.53	5.37	6.45	8.17	10.39	12.25	6.31	9.25	12.37	8.08	8.92	5.1	5.42	8.06	7.87	8.08	11.38	5.82	9.45	15.85	12.04	cyan
CD00605	NA=Hypp235	0.01	0.01	0	0	0.68	0.24	0.26	0.03	54.12	48.56	44.11	0.01	0	0	0	0	0	0	0.01	0.01	0.01	0.02	1.2	0.02	0.03	0.03	turquoise
CD00607	NA=Hypp237	0.01	0.01	0	0	1.8	0.11	0.12	0.16	37.11	39.31	38.88	0.01	0	0	0	0	0	0	0.01	0.01	0.01	0.02	0.02	0.02	0.03	0.03	turquoise
CD00610	Cul3=CUL3	0.56	0.64	0.54	0.72	9.74	0.19	0.17	6.15	43.27	82.13	84.37	0.28	0.3	0.19	5.25	2.62	5.81	4.92	0.23	0.47	3.22	1.04	1.09	0.22	1.59	0.74	turquoise
CD00611	NA=Hypp240	0.01	0.01	0	0	3.11	0.38	0.39	0.58	98.21	154.33	157.33	0.01	0.3	0.09	0.14	0	0.06	0	0.01	0.01	0.01	0.33	1.4	0.45	0.03	0.03	turquoise
CD00613	Atg17=Hypp241	2	2.17	1.98	1.63	8.24	0.84	0.95	16.35	13.47	9.35	9.05	3.05	0.25	0.67	8.26	5.94	0.48	0.33	4.13	3.87	5.68	5.34	2.77	3.4	3.52	2.41	red
CD00614	Zasp66=LDB3	48.13	27.78	3.24	4.55	17.54	93.09	96.21	51	24.18	12.95	12.97	83.73	0.35	0.48	9.06	12.4	136.96	145.68	30.19	98.03	18.12	15.99	476.52	479.43	2.36	4.87	blue
CD00615	Mipp1=MINPP1	1.79	1.43	100.5	162.91	57.29	77.95	67.18	169.09	146.3	11.23	11.03	0.5	38.07	35.32	165.44	23.16	7.63	7.72	2.71	1.39	192.98	387.27	20.76	17.25	51.88	142.1	steelblue
CD00617	CG7044=Hypp243	4.07	4.16	8.13	9.07	12.25	4.85	4.04	10.57	6.73	9.65	9.33	5.74	7.53	7.37	11.37	14.5	3.95	4.76	7.19	6.64	9.81	10.85	4.41	4.12	15.9	13.65	cyan
CD00618	Membrin=ENSG00000262633	46.43	43.33	78.9	84.37	69.13	47.23	42.35	96.09	95.28	48.58	48.38	32.06	32.87	31.2	39.09	41.22	43.45	46.14	34.23	34.16	42.67	43.34	62.85	66.69	84.66	61.38	cyan
CD00619	CG7322=DCXR	6.86	6.41	46.58	47.57	141.54	28.62	21.95	25.63	9.12	8.84	9.21	41.6	52.58	54.78	16.95	53.85	47.88	50.64	23.71	21.6	7.87	7.85	11.01	7.8	63.12	28.62	grey60
CD00620	NA=Hypp244	0.01	0.01	0	0	0	0	0	0	9.08	16.32	32.68	0.01	0	0	0	0	0	0	0.01	0.01	0.01	0.02	0.02	0.02	0.03	0.03	turquoise
CD00621	CG6638=IVD	37.03	46.35	17.11	19.62	19.37	26.03	26.29	28.23	28.06	29.48	31.13	64.31	42.01	40.41	42.95	37.48	73.97	72.02	57.73	53.91	61.52	75.54	86.5	92.52	19.31	38.68	blue
CD00622	NA=Hypp245	0.14	0.01	0	0	0.3	0.01	0.01	0.21	7.12	16.87	17.73	0.01	0.05	0.08	0.09	0.12	0	0	0.01	0.09	0.01	0.02	0.02	0.02	0.03	0.03	turquoise
CD00624	Sin=POLR3E	9.16	8.76	11.62	12.15	15.18	7.13	6.42	19.84	29.09	23.26	23.32	8.18	14.71	14.86	11.65	17.15	5.01	4.63	10.14	8.7	13.45	13.76	6.94	6.85	16.38	13.8	turquoise
CD00625	mRpL36=MRPL36	7.76	9.95	33.94	30.44	23.46	14.53	13.08	15.64	12.96	9.97	9.57	12.63	10.77	8.6	13.84	14.87	22.57	21.4	13.99	9.66	12.29	15.66	34.8	39.75	34.53	22.52	blue
CD00626	slp2=FOXJ1	0.94	1.12	8.4	5.99	0.4	1.38	1.37	0.35	0.19	0.18	0.16	0.94	5.69	5.17	0.33	0.39	0.59	0.49	1.29	1.37	0.85	0.95	0.74	0.48	3.42	2.11	cyan
CD00627	CG13384=SLC36A4	22.97	28.81	15.68	17.09	30.44	29.37	30.54	26.09	18.09	15.04	14.04	41.78	26.02	22.42	30.42	39.12	41.15	45.49	29.57	32.11	33.72	23.87	18.07	17.27	14.06	14.8	cyan
CD00628	NA=Hypp247	0.01	0.01	0	0	0.8	0.05	0.06	0	9.12	11.67	11.37	0.01	0	0	0	0	0	0	0.01	0.01	0.01	0.02	0.02	0.02	0.03	0.03	turquoise
CD00629	l(2)gl=LLGL1	63.32	75.88	57.77	59.74	57.33	39.07	39.83	45.71	63.12	63.12	63.43	76.85	55.59	56.23	42.48	40.02	30.72	30.39	56.45	52.18	38.82	33.18	33.19	32.04	73.67	60.16	blue
CD00630	hd=DONSON	7.76	5.94	13.22	15.88	15.69	6.58	6.04	14.08	25.38	43.63	45.08	10.94	22.98	23.22	13.03	15.47	18.09	18.45	20.86	18	11.04	11.4	15.37	14.27	16.73	13.57	turquoise
CD00631	frtz=C2orf86	4.69	3.51	16.68	16.51	11.31	5.36	4.53	4.66	12.47	18.94	18.2	10.3	36.76	34.49	5.37	9.9	5.05	5.05	14.97	13.88	8.27	3.57	12.2	13.96	45.75	33.77	yellow
CD00633	Baldspot=ELOVL6	16.19	39.09	31.58	28.54	44.07	43.72	44.76	29.11	23.85	20.9	21.08	64.88	49.86	40.84	53.78	46.66	40.87	44.29	43.55	59.96	29.6	11.26	55.13	54.49	73.28	149.65	orange
CD00634	NA=Hypp249	0.01	0.01	0	0	1.15	0.17	0.09	0.29	42.42	62.04	63.63	0.14	0.23	0	0.09	0.09	0	0	0.01	0.15	0.01	0.02	0.02	0.62	0.03	0.03	turquoise
CD00635	NA=Hypp250	36.43	36.31	17.51	16.9	64.55	24.35	21.19	47.38	48.75	35.62	32.97	26.5	28.27	21.89	36.31	42.81	24.35	28.61	34.15	32.67	40.14	46.95	50.23	53.54	21.54	21.8	grey60
CD00636	NA=Hypp251	0.01	0.01	0	0	0.48	0.03	0.01	0.09	7.97	13.76	13.68	0.01	0	0	0	0	0	0	0.01	0.01	0.01	0.02	0.02	0.77	0.03	0.03	turquoise
CD00637	NA=Hypp252	0.01	0.01	0.03	0.03	0.81	0.07	0.04	0.19	19.84	26.13	28.15	0.01	0.07	0.09	0.16	0	0	0	0.01	0.01	0.14	0.02	0.02	0.22	0.03	0.03	turquoise
CD00638	NA=Hypp253	0.01	0.01	0	0	0.81	0.3	0.14	0.46	33.39	66.85	65.25	0.01	0.47	0	0	0	0	0	0.01	0.01	0.01	0.02	0.02	0.02	0.03	0.03	turquoise
CD00639	CG11414=ZNF598	27.67	21.23	27.72	26.06	47.77	31.14	30.07	45.65	53.49	57.52	57.28	18.77	26.3	27.16	36.26	26.07	25.43	26.97	24.17	22.19	43.01	25.43	47.56	47.53	40.92	40.38	turquoise
CD00640	NA=Hypp254	0.01	0.01	0	0	0.62	0	0.02	0.13	11.69	17.57	17.65	0.01	0	0	0	0	0	0	0.01	0.01	0.01	0.02	0.02	0.02	0.03	0.03	turquoise
CD00641	eIF3-S9=EIF3B	23.01	17.44	119.09	138.02	133.9	148.59	151.14	135.58	104.86	82.7	80.31	51.2	71.13	69.18	33.35	28.42	64.09	62.96	60.28	52.67	23.11	18.5	70.49	69.94	197.83	194.84	cyan
CD00642	eIF-4E=EIF4E1B	87.08	61.78	102.79	104.56	129.03	71.21	73.92	99.23	83.4	236.66	238.59	30.8	43.41	41.7	68.36	42.52	55.83	57.58	33.04	30.82	90.39	39.11	59.1	57.47	195.73	123.13	turquoise
CD00643	CG7568=WDSUB1	13.52	16.63	9.76	9.9	13.12	12.81	11.17	11.7	11.88	14.96	14.88	31.22	31.11	30.86	26.74	41.31	16.6	15.83	34.94	32.71	25.04	24.96	10.19	11.15	17.21	15.65	paleturquoise
CD00644	CG6972=PPPDE2	27.86	24.24	48.19	44.26	22.12	98.11	94.04	23.79	31.94	42.27	42.27	26.91	20.49	20.32	42.44	26.95	123.92	119.01	26.81	33.91	20.87	22.26	130.29	132.58	30.29	31.16	blue
CD00648	dco=CSNK1E	24.97	25.89	54.21	60.03	49.43	33	30.35	48.76	77.2	109.7	106.91	30.82	38.28	38.75	25.69	24.78	42.64	40.54	53.46	49.81	24.7	24.71	36.39	37.15	58.64	47.57	turquoise
CD00649	NA=Hypp258	0.44	0.01	0.16	0	2.29	0.33	0.13	0.86	57.69	47.73	50.92	0.01	0.25	0	0.39	0	0.33	0	0.01	0.01	0.01	0.02	0.02	1.2	0.03	0.03	turquoise
CD00650	NA=Hypp259	18.52	13.55	8.06	10.3	22.94	12.02	12.47	34.34	15.28	10.73	10.56	48.88	37.84	37.47	34.02	18.79	31.06	30.61	41.57	41.94	21.46	26.64	18.33	19.42	32.24	31.12	turquoise
CD00651	NA=Hypp260	0.01	0.01	0.17	0.14	4.72	0.29	0.18	1.24	55.94	60.59	64	0.01	0.21	0	0.11	0	0.07	0	0.01	0.01	0.01	0.29	0.02	0.37	0.03	0.03	turquoise
CD00652	CG9134=CLEC18A	473.65	414.46	0.26	0.21	2.32	0.15	0.2	7.46	1.59	50.47	50.04	572.93	0.79	0.88	1.89	4.48	1364.04	1705.67	10.98	75.78	47.39	27.98	11.63	15.08	2.55	2.02	green
CD00653	NA=Hypp261	0.01	0.01	0.58	0.75	4.75	0.35	0.33	0.16	1.37	3.05	3.46	0.16	0.8	0.77	0	0	0.36	0.19	0.01	0.01	0.01	0.02	0.5	0.41	1.44	1.02	turquoise
CD00654	NA=Hypp262	1.76	3.35	3.88	4.46	3.94	0.57	0.27	0.09	0.13	0.28	0.22	2.96	0.59	0.3	1.43	1.67	5.62	4.76	2.07	3.09	3.83	2.47	3.4	1.03	4.32	0.03	green
CD00655	CG5261=PDHX	28.77	25.23	16.7	13.61	10.79	30.77	31.01	10.15	6.3	10.58	10.46	32.54	25.23	24.84	19.01	18.4	40.75	39.87	41.23	39.96	27.77	25.66	53.85	54.66	21.1	17.76	blue
CD00656	CG11807=NISCH	4.12	3.6	5.07	4.82	12.3	1.63	1.35	8.22	3.89	3.14	3.3	4.1	4.38	4.34	11.49	11.87	2.95	2.99	4.87	4.77	9.07	9.03	4.04	3.54	6.78	6.03	paleturquoise
CD00658	eas=ETNK1	37.42	30.23	128.85	149.44	294.2	71.13	72.38	111.24	87.19	10.97	10.7	38.66	27.28	28.03	51.06	74.03	41.13	43.51	38.82	48.82	23.65	24.02	9.95	10.86	17.46	16.34	grey60
CD00659	NA=Hypp264	0.61	1.96	1.99	1.87	14.89	0.12	0.24	0.91	0.48	0.23	0.32	2.84	4.26	4.22	4.86	8.55	0.76	0.66	2.81	2.16	1.9	2.7	2.69	1.35	3.13	7.44	grey60
CD00660	HDAC4=HDAC4	12.21	17.49	20.67	19.64	9.28	13.58	15.89	13.32	4.64	7.05	7.12	42.1	40.23	37.54	13.05	16.76	31.97	32.68	68.25	65.15	11.57	12.1	46.75	43.47	27.8	25.37	blue
CD00661	NA=Hypp265	0.01	0.01	1.01	0.37	0.87	1.16	0.67	10.15	2.81	0	0	0.01	27.24	29.89	0	0	3.09	2.15	14.37	18.08	0.01	0.02	2.8	4.57	2.55	0.03	brown
CD00663	Ncc69=SLC12A2	18.66	44.41	0	0.74	0	164.46	159.33	4.68	6.46	10	10.83	46.66	2.42	1.83	0	7.9	40.03	43.62	78.47	100.77	351.25	870.68	0.02	9.18	0.03	0.03	steelblue
CD00666	CG2938=CASD1	4.15	5.11	8.81	8.71	12.23	3.95	4.61	9.75	16.01	23.49	22.48	6.82	9.43	9.31	9.32	10.02	4.57	5.63	9.27	8.39	7.65	8.61	13.69	12.48	11.75	10.55	turquoise
CD00667	NA=Hypp267	6.84	8.33	8.37	7.09	328.54	1.05	0.65	185.91	91.84	7.05	7.63	2.36	11.57	11.61	2.57	2.18	1.16	0.4	4.44	2.89	5.96	4.97	6.41	6.21	9.66	6.88	grey60
CD00668	RhoBTB=RHOBTB1	10.61	11.99	4.11	4.41	3.39	4.75	4.98	8.15	2.35	3.33	3.31	28.93	18.7	18.71	68.42	29.88	32.4	33.38	25.88	30.65	25.54	33.48	7.35	7.32	6.8	5.11	paleturquoise
CD00670	CG7956=INPP5F	15.47	20.11	20.26	20.12	11.12	9.31	10.57	6.76	14.12	21.05	20.19	11.32	12.28	12	16.88	12	9.81	10.67	21.25	18.1	20.53	16.83	13.45	12.11	12.53	13.74	turquoise
CD00671	Octbeta3R=HTR1A	58.95	75.54	24.48	20.38	6.31	44.98	45.71	37.45	14.27	1.1	1.32	67.18	8.18	7.15	1.7	0.25	29.55	35.51	187.13	181.24	3.84	4.39	31.97	28.2	4.8	2.83	magenta
CD00672	NA=Hypp269	21.13	20.29	21.9	19.64	11.33	15.66	13.83	6.7	13.58	16.15	16.48	13.39	12.67	11.39	17.71	13.39	11.41	12.66	21.95	19.03	21.98	17.77	12.84	12.11	12.89	14.8	greenyellow
CD00673	GABA-B-R2=GABBR2	15.14	21.62	16.99	16.31	2.26	21.08	21.01	3.32	2.05	4.61	4.53	15.82	1.66	1.65	4.32	1.59	16.98	16.21	16.36	19.37	3.64	3.09	5.73	6.28	0.65	0.89	greenyellow
CD00674	CG18265=Hypp270	3.83	13.23	25.67	24.57	7.04	2.04	2.38	0.25	0.41	0.03	0.06	7.87	0.25	0.34	0.28	0.35	0.71	0.65	12.99	10.93	0.14	0.02	1.02	0.66	0.74	0.35	tan
CD00675	CG11529=GZMB	0.01	0.01	0.08	0.09	0	0.22	0.2	2.36	0.56	0	0	0.01	0	0	0.11	0.12	0	0	0.01	0.01	5.85	4.17	0.02	0.02	0.03	0.03	steelblue
CD00676	CG11529=TMPRSS11D	0.01	0.01	0.34	0	0	0	0	5.4	1.27	0	0	0.01	0	0	0	0.88	22.66	18.09	0.01	0.01	2.51	0.02	0.02	0.02	0.03	0.03	green
CD00677	AdenoK=ADK	27.59	21.25	59.2	80.66	160.13	32.23	31.01	87.94	72.33	14.67	15.64	51.11	8.15	8.96	12.97	11.8	89.68	95.09	20.54	29.74	22.97	28.29	36.63	35.93	22.29	16.97	grey60
CD00678	CG43340=Hypp271	3.54	9.37	2.59	2.39	2.09	2.22	1.85	1.37	0.48	0.63	0.84	6.09	14.2	12.88	10.73	17.73	8.51	8.53	3.48	3.19	14.8	13.13	12.17	11.79	3.36	3.63	cyan
CD00679	CG7879=RBM12	0.97	1.09	3.52	3.47	2.93	0.61	0.94	1	1.3	1.73	1.58	0.65	1.22	1.87	1.44	0.94	0.57	0.49	1.8	1.05	1.97	2.34	0.81	0.69	5.01	4.96	cyan
CD00680	BtbVII=KLHL2	15.14	16.63	31.96	32.2	20.65	19.44	19.98	11.68	9.65	32.25	31.11	21.1	21.75	22	10.97	10.5	16.65	15.43	23.8	23.45	9.91	9.42	25.17	24.59	22.52	21.67	cyan
CD00681	CG10055=SHQ1	13.57	11.57	16.49	17.59	16.52	12.07	12.3	15.57	48.7	77.2	79.08	7.74	12.73	13.25	13.15	13.24	6.07	6.07	7.95	7.37	16.15	17.54	7.77	9.12	21.94	16.71	turquoise
CD00682	NA=Hypp272	11.82	13.1	19.2	22.89	10.98	13.96	15.09	7.32	12.9	31.74	32.18	13.21	22.39	21.65	8.03	12.11	10.4	10.67	19.62	17.69	8.93	10.15	10.23	9.64	18.88	17.8	turquoise
CD00683	gammaSnap1=NAPG	53.56	53.19	23.61	23.02	30.8	32.11	30.9	21.27	12.01	13.5	14.27	33.07	17.24	17.64	19.81	17.9	15.99	16.67	48.29	45.97	17.17	18.13	21.79	22.57	15.56	14.98	greenyellow
CD00686	vkg=COL21A1	27.22	30.94	63.36	61.46	39.76	68.71	69.13	47.91	22.12	12.71	12.95	112	119.97	113.1	19.99	13.26	159.1	154.11	53.54	79.46	53.49	58.43	115.18	120.5	42.72	38.32	green
CD00687	CkIalpha=CSNK1A1	111.44	108.82	187.64	177.4	126.74	160.68	154.8	129.38	111.1	61.08	56.89	114.64	97.85	92.45	110.11	94.1	132.58	124.66	123.67	120.79	107.09	104.47	126.56	130.13	174.65	132.42	turquoise
CD00689	NA=Hypp275	0.01	0.01	0.05	0.03	0.18	0	0.01	0.2	0.94	8.64	9.28	0.11	0.53	0.37	0.25	0.32	0.05	0.06	0.12	0.11	0.23	0.43	0.43	0.24	0.03	0.41	turquoise
CD00690	NA=Hypp276	1.93	1.89	3.21	2.3	0.17	2.04	1.54	0.11	0.14	0.46	0.39	1.04	4.24	4.24	1.31	0.49	2.4	2.58	1.26	1.64	2.11	1.17	8.13	10.12	3.09	11.5	blue
CD00692	dos=GAB1	11.21	6.57	20.37	18.98	19.35	13.24	11.02	11.57	33.89	36.24	34.22	16.77	19.71	20.67	14.63	16.72	12.77	12.54	22.64	21.69	11.38	8.84	16.91	16.66	24.1	21.3	turquoise
CD00693	Cg25C=COL4A6	78.73	72.84	146.3	144.21	70.14	200.22	197.09	114.85	52.58	44.55	43.69	226.55	202.9	212.3	42.42	23.35	376.86	372.37	89.94	150.03	106.27	106.59	218.99	218.5	43.05	44.82	green
CD00694	NA=Hypp277	2.72	3.12	1.9	1.8	3.42	1.01	0.22	1.46	1.28	0.8	1.97	2.34	6.58	4.14	2.59	4.51	1.72	1.44	5.25	3.89	3.64	3.61	4.45	1.39	4.95	4.58	brown
CD00695	vkg=COL24A1	27.58	25.7	85.17	67.34	46.74	82.97	75.15	46.64	19.95	11.13	11.71	148.06	121.82	116.47	16.88	13.44	162.03	162.31	64.13	93.96	46.18	45.56	112	117.03	52.73	42.52	green
CD00696	sws=PNPLA7	46.28	45.1	25.36	26.58	39.23	52.23	49.78	35.1	21.22	14.08	13.46	45.76	37.1	35.55	44.15	43.69	43.05	44	165.1	145.37	33.45	31.14	91.84	92.29	24.28	21.43	magenta
CD00697	NA=Hypp278	8.88	8.95	11.6	12.42	7.8	9.72	8.3	3.38	2.62	4.91	5.01	5.04	9.57	8.64	5.67	5.47	4.84	4.42	11.85	9.83	7.33	8.22	7.49	8	10.11	9.07	tan
CD00699	NA=Hypp280	0.01	0.01	0.07	0.04	0.03	0.36	0.4	0.01	0.34	2.04	1.97	0.7	0.16	0.13	20	1.16	0.15	0.15	0.01	0.17	10.52	31.44	0.29	0.41	0.82	0.03	steelblue
CD00705	NA=Hypp285	13.87	10.93	13.88	16.63	31.58	7.79	8.53	12.64	37.7	56.55	60.35	9.83	10.29	10.19	9.19	7.19	9.21	7.27	10.54	10.02	11.24	11.71	8.22	9.36	9.9	8.69	turquoise
CD00707	Jon65Aiv=TMPRSS3	0.01	0.01	0.64	0.62	0	5.05	5.53	0	0	0	0.32	0.01	0	0.9	36.48	83.78	0.55	1.92	0.01	0.01	1.75	1.75	4.83	0.02	0.03	3.42	black
CD00709	mGluR=GRM2	3.99	12.37	1	0.86	0.27	0.79	0.66	0.69	0.21	0	0.04	5.56	0.69	0.77	0.22	0.22	0.6	0.4	12.88	10.33	0.65	0.69	0.02	1.88	6.6	2.77	magenta
CD00710	mGluR=GRM2	2.59	4.29	1.35	1.03	0.41	0.87	1.03	0.07	0.29	1.35	1.5	2.5	0.11	0.17	0	0.19	1.03	1.02	9.13	8.2	0.99	4.84	0.36	0.77	3.46	1.02	magenta
CD00711	Inx7=Hypp286	1.94	1.45	1.41	1.53	2.73	0.63	0.55	0.82	0.19	0.42	0.52	11.09	10.53	11.09	3.68	4.21	11.76	12.72	1.48	1.72	5.05	5.17	5.16	5.16	4.17	3.45	sienna3
CD00712	NA=Hypp287	18.08	22.27	2262.22	2072.63	755.7	344.39	334.19	425.23	372.37	185.47	186.29	38.96	44.05	45.78	17.5	14.41	37.13	32.34	30.74	28.47	19.53	32.19	25.6	22.25	473.65	285.96	tan
CD00713	NA=Hypp288	5.23	9.34	5.73	6.15	0	0.58	0.68	0	0.07	0.53	0.3	2.62	2.68	1.72	1.21	0.65	0.86	0.34	6.24	3.59	1.14	0.02	0.99	1.72	0.03	0.03	greenyellow
CD00714	eIF6=EIF6	94.83	81.37	57.39	51.04	67.83	83.61	89.75	197.09	163.79	89.9	86.71	114.01	85.4	78.96	59.36	57.38	34.81	35.98	89.42	82.21	87.5	117.16	18.52	23.25	62.64	49.4	red
CD00715	ago=FBXW7	25.37	26.78	51.64	53.14	30.63	34.45	34.39	26.72	80.42	142.2	138.77	31.73	40.55	39.14	36.64	35.73	34.42	33.84	32.94	32.59	29	31.02	38.93	39.5	52.89	52.34	turquoise
CD00716	Kdm4B=KDM4A	21.16	24.32	12.84	17.71	32.19	7.96	8.84	20.3	8.74	29.51	30.38	27.59	30.69	29.76	68.73	85.49	12.37	13.16	16.12	15.4	64.9	37.42	43.02	41.99	9.76	18.76	paleturquoise
CD00717	Lar=PTPRD	20.79	29.39	132.58	151.38	57.72	36.41	39.32	37.45	35.21	68.3	67.64	45	60.69	61.29	24.89	23.87	38.68	37.83	51.89	49.2	22.46	21.57	61	61.29	228.59	189.96	yellow
CD00718	Ror=NTRK2	4	5.05	10.25	9.72	5.71	3.15	3.75	32.08	8.95	0.51	0.47	4.1	1.78	2.32	8.63	5.91	11.61	11.29	2.95	1.9	17.63	15.45	1.02	1.72	58.57	37.41	cyan
CD00719	tral=ENSG00000262860	75.46	62.71	156.59	173.9	122.62	92.86	91.7	123.81	879.56	2645.5	2828.8	75	97.94	94.39	55.62	46.8	81.94	80.26	207.84	179.11	79.62	53.52	78.51	79.25	167.09	119.79	turquoise
CD00720	CG4288=SLC17A5	13.31	11.81	13.54	13.03	16.8	12.23	10.9	14.42	16.17	16.99	16.87	13.24	15.56	15.88	17.15	17.21	15.19	15.96	17.47	16.2	21.08	22.31	16.7	17.08	15.39	15.34	steelblue
CD00721	CG42672=KIDINS220	18.36	20.91	13.9	16.26	28.11	14.51	15.01	39.64	50.77	73.97	72.49	25.87	24.7	22.7	43.06	49.99	30.66	30.2	32.04	29.26	45.56	49.91	52.8	49.4	20.59	18.21	turquoise
CD00722	CG9990=ABCA3	23.35	79.85	94.45	200.22	56.23	176.68	175.98	30.79	16.55	9.91	9.68	152.16	141.72	138.22	48.92	24.7	40.32	48.13	88.74	119.5	43.92	77.32	60.38	59.89	75.78	93.71	turquoise
CD00723	Zw=ENSG00000269087	27.77	21.98	2.37	3.48	3.73	9.27	9.92	12.21	28.7	37.59	36.71	17.98	25.49	25.35	23.13	23.03	17.57	16.4	25.55	25.39	18.43	19.13	36.08	35.16	32.95	394.53	orange
CD00724	NA=AC012621.2	7.87	8.21	193.41	204.75	283.85	156.85	155.9	67.6	64.53	57.61	59.77	7.12	21.75	22.56	11.91	7.02	9.32	9.67	10.65	9.58	8.36	4	6.63	6.49	23.18	15.91	saddlebrown
CD00725	CG18130=TXNDC3	2.27	2.09	1.66	1.58	0.2	0.75	0.8	2.09	0.76	0.14	0.21	1.33	4.69	4.96	1.59	1.27	0.87	0.81	1.12	0.74	3.24	2.39	0.36	0.37	6.84	5.2	yellow
CD00727	gogo=ADAMTS17	13.81	16.44	24.32	21.18	1.02	8.15	7.25	0.4	0.54	1.18	1.07	13.33	4.1	4.24	4.27	3.99	1.99	2.3	18.17	15.69	3.04	2.54	5.3	4.26	4	3.15	greenyellow
CD00728	CG8498=ACBD7	565.44	618.18	84.69	70.58	56.82	144.61	140	87.69	31.04	23.95	23.25	277.41	50.69	51.44	151.63	363.25	108.87	100.99	102.79	107.68	229.2	125.29	100.19	93.79	106.36	151.14	darkolivegreen
CD00729	Kr-h1=ZFP64	4.38	4.2	6.94	6.93	5.52	2.24	2.34	3.49	6.77	17.4	17.32	3.02	3.24	3.16	3.65	3.44	15.17	13.6	4.1	3.02	4.02	5.84	5.37	3.34	8.85	7.13	turquoise
CD00730	CG4769=CYC1	88.27	77.2	74.37	64.07	72.87	150.91	153.07	78.9	36.5	80.94	83.4	77.57	88.94	85.3	99.23	105.61	255.35	242.74	71.33	68.3	83.78	91.02	750.81	780.53	117.16	96.98	blue
CD00731	CG14309=HPSE2	0.14	0.14	0.06	0.05	0.05	0.02	0	0	0	5.51	5.44	0.01	0.05	0	0.09	0.07	0.1	0.08	0.01	0.09	0.01	0.02	0.24	0.02	0.46	0.35	turquoise
CD00732	NA=Hypp289	0.01	0.01	0.51	0.39	17.94	0.01	0.04	17.4	4.53	27.97	25.72	0.01	0.19	0	0	0.16	0.32	0.22	0.23	0.19	0.01	0.37	0.02	0.02	0.03	0.03	turquoise
CD00733	CG13367=GATAD1	7.69	8.29	21.13	22.38	16.05	7.05	7.46	9.86	29.34	41.08	40.4	7.19	8.11	9.12	14.57	17.9	9.88	10.86	9.62	9.1	11.69	14.49	9.89	9.45	18.01	14.88	turquoise
CD00734	rdgC=PPEF1	23.21	26.13	14.52	9.42	24.1	66.14	62.78	5.79	1.65	1.07	1.36	25.43	13.87	13.43	3.38	2.56	5.67	6.76	38.68	32.42	9.41	3.68	31.69	28.72	1.85	1.44	lightgreen
CD00735	NA=Hypp290	1.78	0.85	0.82	0.92	9.01	0.07	0.06	9.61	2.58	5.68	5.31	0.67	0.43	1.08	0.68	3.08	0.42	0.3	0.85	0.81	2.44	2.41	0.84	0.02	3.81	3.45	grey60
CD00736	Adar=ADARB1	40.69	40.21	34.29	32.47	9.4	22.91	23.35	6.62	3.97	9.25	9.64	20.6	10.64	11.09	22.64	36.1	6.02	6.44	28.93	26.26	16.49	15.95	8.41	8.04	16.07	13.57	greenyellow
CD00737	Myb=MYB	3.22	3.5	110.85	141.35	29.53	45.25	46.36	13.35	32.39	47.88	48.56	4.62	23.88	24.11	8.03	8.72	11.81	10.51	6.62	5.94	3.01	2.49	15.37	17.86	53.83	34.39	cyan
CD00738	CG11342=BCDIN3D	5.12	4.38	5.15	5.72	3.16	1.37	2.46	9.46	7.03	17.1	18.35	2.43	4.23	4.78	4.26	7.51	2.24	1.64	2.12	3.12	2.22	4.43	3.44	5.1	9.31	7.07	turquoise
CD00740	CG8111=TMEM43	3.18	2.22	16.07	16.01	0.94	3.58	3.45	0.31	0.79	0.83	0.88	2.61	0.61	1.13	0.33	0.62	1.16	0.89	3.9	3.44	0.45	0.02	0.32	1.24	2.46	2.37	tan
CD00741	NA=M6PR	11.17	9.4	20.06	19.35	49.09	16.36	16.67	26.44	12.26	10.16	10.41	18.34	32.87	32.37	14.3	16.14	27.37	28.8	15.62	18.21	12.49	21.86	56.47	58.79	45.3	31.58	blue
CD00742	CG11577=CNPY3	15.44	13.18	25.54	21.87	26.47	13.32	12.05	24.13	26.5	42.74	43.61	25.73	14.61	15.84	17.96	16.98	16.7	15.29	17.59	14.52	19.78	19.08	12.69	10.63	54.48	39.62	cyan
CD00743	gdl=DGCR6L	26.45	21.54	25.67	24.69	15.84	17.03	14.83	13.11	8.78	8.82	8.72	24.8	20.62	19.84	17.81	25.27	40.35	44.52	22.99	22.86	26.24	38.37	29.86	29.63	28.66	27.97	turquoise
CD00744	NA=Hypp291	0.28	0.53	0.07	0.23	0.07	0.1	0.01	8.71	0	4.34	4.81	105.26	0.51	0.17	735.43	73.28	0.17	0.11	0.01	0.61	208.25	612.01	0.02	0.02	0.03	0.03	paleturquoise
CD00745	CG1271=GK5	24.79	29.33	47.36	37.03	35.21	40.4	37.23	15.35	9.79	14.97	14.58	34.39	14.94	13.11	13.02	11.28	119.64	131.19	41.54	38.19	30.35	49.08	57.35	56.42	11.67	22.5	green
CD00746	NA=Hypp292	0.01	0.32	0	0	0.09	0.03	0.05	0.02	0.02	0.09	0.14	2.15	0.3	0.49	3.6	5.36	0	0.13	1.16	0.45	3.98	7.13	0.02	0.02	0.98	1.02	steelblue
CD00747	NA=Hypp293	0.16	0.16	2	1.72	0.18	11.22	9.43	6.59	0.01	0.75	0.87	74.23	0.1	0.13	95.01	65.84	0.19	0.14	2	2.3	74.9	73.24	0.02	0.22	0.03	0.41	paleturquoise
CD00749	CG6154=DPEP1	0.26	0.21	0.05	0.11	0.1	0.29	0.3	0.01	0.01	0.02	0.02	0.2	4.49	4.23	1.07	0.9	0.28	0.35	0.32	0.31	1.26	0.4	0.36	0.34	1.52	1.09	brown
CD00750	NA=Hypp295	4.03	3.41	7.96	6.17	8.7	2.94	4.82	4.52	4.48	7.85	7.84	4.36	3.38	5.03	5.62	9.8	7.8	7.53	5.13	6.12	4.91	6.7	17.7	21.67	8.57	5.75	blue
CD00751	Rrp1=APEX1	5.3	5.57	14.63	12.32	23.29	10.14	9.88	18.65	21.4	32.44	34.83	6.61	6.24	7.39	7.25	8.55	7.25	7.29	6.64	5.3	13.69	12.09	3.36	4.94	21.62	12.33	turquoise
CD00752	CG17294=HDHD2	13.79	15.5	6.28	5.19	6.12	3.86	4.04	7.49	9.31	10.67	9.56	11.49	5.64	6.99	10.76	13.56	8.83	8.28	13.24	13.07	15.26	18.01	23.75	23.63	12.39	9.16	blue
CD00753	NA=Hypp296	0.01	0.3	30.03	34.53	48.82	12.12	11.57	0.55	0.1	0	0	0.11	0.05	0.07	0.11	0.45	0	0.06	0.21	0.15	0.01	0.02	0.02	0.02	0.03	0.03	saddlebrown
CD00754	NA=Hypp297	1.08	0.01	1.26	1.25	0.22	0.4	0.57	0.15	1.47	3.09	3.07	0.4	4.1	2.22	0.53	2.36	1.23	1.16	4.84	2.17	0.01	0.84	0.02	2.89	5.87	3.98	yellow
CD00755	NA=Hypp298	0.01	0.01	0	0	0	0.03	0.03	0.06	0	0.1	0	3	0.31	0	3.03	2.99	0	0	1.86	1.51	15.14	13.69	0.02	0.02	0.03	0.03	steelblue
CD00756	NA=Hypp299	0.01	0.69	0.68	0.35	0.11	3.88	5.26	2.11	0.1	0.21	1	20.75	0.17	0	1324.09	365.42	1.71	1.75	0.01	0.66	622.23	27.21	0.02	0.02	0.03	0.03	paleturquoise
CD00757	pdgy=ACSF2	0.01	0.19	0.28	0.29	0.12	1.25	1.6	0.01	0.01	0	0	0.12	0.19	0.27	2.91	14.86	0.06	0.1	0.23	0.01	0.62	0.92	0.02	0.02	0.03	0.49	black
CD00758	Cdk4=CDK6	2.7	2.41	33.3	46.28	43.1	23.5	21.59	14.92	49.54	63.95	63.12	3.6	29.85	30.15	5.08	9.38	16.38	16.65	5.7	5.04	2.19	3.87	12.31	12.28	27.17	23.15	turquoise
CD00760	NA=KAZALD1	9.89	9.21	8.77	12.37	1.64	9.87	7.29	9.06	1.94	0.73	0.71	21.99	0	0	99.13	33.87	32.99	31.37	11.52	9.46	28.27	26.52	3.69	3.95	1.28	0.03	paleturquoise
CD00761	CG9134=CLEC4M	22.31	20.95	0.16	0.27	0	0.04	0.04	0.14	0.11	0.02	0.02	6.08	0.17	0.19	0.11	0.25	136.08	122.24	8.7	6.55	0.26	0.37	11.15	10.16	0.31	0.03	green
CD00762	kcc=SLC12A6	79.91	156.59	7.25	6.24	0.73	93.79	103.31	3.28	4.02	16.81	16.4	139.28	1.97	1.85	6.96	4.61	93.46	93.16	220.48	245.31	3.34	2.21	189.26	191.02	3.6	4.58	blue
CD00763	CG33177=MGST1	1.49	1.61	5.17	2.53	0.07	31.71	27.68	10.23	2.8	0.07	0.1	1.05	1.69	1.97	0	0.39	0.74	0.71	1.24	1.38	0.01	0.4	0.02	0.56	0.03	0.03	lightgreen
CD00765	ced-6=GULP1	97.44	65.33	90.51	58.06	89.9	269.74	266.12	189.26	143.34	29.57	30.25	121.41	158.36	150.7	60.08	49.92	48.75	52.31	227.31	255.35	83.29	87.94	71.17	73.46	88.52	180.58	lightgreen
CD00766	ed=HMCN1	31.53	27.33	72.87	83.61	47.22	30.19	28.98	20.66	28.43	30.36	29.82	20.44	76.66	76.52	14.07	14.44	25.84	24.6	36.57	37.34	14.84	12.01	43.6	43.88	69.52	128.56	cyan
CD00768	pcs=SH3BP5L	5.48	5.13	3.88	3.69	3.55	2.02	1.96	3.98	1.6	2.68	2.6	4.34	4.91	5.08	4.86	7.57	2.13	2.15	8.59	7.16	6.37	7.81	6.29	5.53	8.44	7.83	turquoise
CD00769	NA=Hypp301	0.01	0.01	0	0	5.35	0	0	0	0	0	0	0.01	0	0	0	0	0	0	0.01	0.01	0.01	0.02	0.02	0.02	0.03	0.03	grey60
CD00770	CG9518=CHDH	0.01	15.61	0	0	0	0	0	0	0	0	0	0.01	0	0	0	0	0	0	0.01	0.01	0.01	0.02	0.02	0.02	0.03	0.03	skyblue
CD00771	CG9649=PRSS8	2.3	2.35	1.03	0.78	0	11.02	12.09	0.03	0.03	0.21	0.3	0.56	19.36	18.82	6.77	2.25	2.76	2.58	0.98	1.13	5.65	1.39	0.69	0.34	1.06	1.02	brown
CD00774	NA=Hypp303	0.01	0.01	0.08	0.09	1.39	0	0	6.7	0.79	0.11	0.26	0.01	0	0	0	0	0	0	0.01	0.01	0.01	0.02	0.74	0.02	0.03	0.03	red
CD00776	t=ENSG00000259371	116.47	122.87	24.05	24.7	30.54	26.4	27.71	20.68	10.84	11.3	11.47	71.13	20.4	21.01	41.1	64.57	43.79	41.73	405.73	370.44	41.19	55.2	27.26	28.79	14.93	22.14	magenta
CD00777	mud=Hypp304	0.74	0.99	21.46	30.96	26.13	9.59	13.08	14.34	37.58	164.71	174.3	0.86	2.51	2.49	0.99	1.23	2.09	1.78	1.06	1.12	0.56	0.78	2.73	2.76	31.22	17.93	turquoise
CD00778	CG12050=WDR75	11.63	12.2	22.94	28.59	27.31	16.97	17.92	25.73	20.57	19.16	18.54	7.04	11.52	10.87	8.28	7.91	9.03	8.87	8.91	9.7	10.05	7.84	11.61	10.35	35.33	28.7	cyan
CD00779	tara=SERTAD2	8.96	8.45	54.12	53.6	28.04	26.09	24.72	13.6	14.35	12.69	12.92	11.36	17.11	17.32	2.65	3.87	10.17	9.9	12.98	12.83	3.42	3.17	17.7	17.88	32.97	26.84	cyan
CD00781	NA=Hypp305	10.73	10.16	0.16	0.09	0.03	0.74	0.65	0.02	0.02	0.08	0.07	4.58	0.69	0.55	5	4.35	0.28	0.36	4.16	3.3	0.16	0.02	0.84	0.52	0.65	0.41	greenyellow
CD00783	NA=Hypp307	5.82	4.98	0.61	0.36	0.11	1.8	1.97	0.01	0.02	0.18	0.19	0.84	0.98	1.05	0.71	1.13	4.55	4.61	1.5	1.12	0.56	0.6	0.74	1.24	1.35	2.73	green
CD00784	CG10663=PROC	21.27	15.06	8.97	8.6	7.58	5.05	4.5	17.26	3.27	3.24	3.09	29.14	3.39	3.95	26.98	118.77	8.02	7.77	23.49	24.27	30.83	40.79	6.55	6.17	15.09	29	black
CD00785	CG4165=USP45	34.66	31.33	23.16	25.41	18.7	18.36	18.89	15.15	20.2	26.64	26.17	13.65	14.26	14.27	35.9	25.06	15.26	16.66	20.52	18.6	32.64	24.83	14.06	13.75	21.92	24.95	paleturquoise
CD00786	NA=Hypp308	11.06	12.58	6.34	8.14	0.92	4.05	4.68	6.04	1.24	0.28	0.3	17.36	66.89	64.9	14.41	12.99	4.65	4.78	7.72	7.86	1.93	2.15	2.41	2.19	0.65	0.95	brown
CD00787	SRm160=SRRM1	53.19	51.62	131.36	155.03	75.23	97.59	94.39	61.46	58.03	76.62	78.51	45.42	48.38	51.79	48.32	42.48	39.3	39.64	38.75	38.72	41.67	36.47	45.97	45.4	89.97	62.72	cyan
CD00788	CG2025=NRD1	11.49	6.44	5.19	5.57	0	4.41	6.15	8.29	2.77	1.75	3.49	0.01	8.87	6.46	15.67	15.25	4.82	1.25	0.01	0.01	45.08	33.96	11.25	9.83	15.29	0.03	steelblue
CD00789	Deaf1=DEAF1	0.26	0.01	0.44	0.53	0.09	0.19	0.22	0.09	0.07	0.03	0.02	0.28	1.69	1.26	14.73	11.54	0.25	0.16	0.6	0.13	2.44	3.87	0.02	0.3	0.03	0.49	paleturquoise
CD00790	Lsp1beta=Hypp309	2.91	2.27	0.1	84.16	1999.01	9.7	9.3	12597.9	9171.13	9171.13	9171.13	6409.19	9.3	7.58	1.04	4.14	28908.1	28908.1	21.95	9.75	0.38	0.29	242.74	244.04	9.35	11.67	green
CD00791	lig3=LIG3	5.27	5.49	19.19	18.35	11.89	27.17	26.26	5.81	6.93	12.69	12.59	4.91	6.33	6.59	7.17	9.26	5.6	5.17	5.92	5.99	7.2	7.61	5.79	3.59	10.05	8.4	lightgreen
CD00792	mtt=GRM7	6.89	12.97	1.75	1.44	0.3	5.06	5.22	0.88	1.15	1.99	2.01	6.22	0.83	0.93	0.39	0.53	0.91	1.17	16.85	13.49	0.99	6	0.81	0.62	6.27	1.5	magenta
CD00794	Fen1=FEN1	6.41	5.76	13.31	15.72	25.05	12.24	11.35	13.14	16.63	30.46	31.26	5.31	9.01	8.4	8.79	6.66	6.41	5.8	6.35	5.98	9.66	8.47	8.92	8.34	17.59	15.68	turquoise
CD00795	rempA=IFT140	1.54	2.29	7.34	8.26	6.79	1.51	1.61	1.31	1.18	3.54	3.51	2.5	8.71	8.73	2.94	4.51	1.01	1.04	3.9	3.84	1.02	0.54	2.83	2.86	17.23	14.87	yellow
CD00796	Atpalpha=ATP1A3	608.1	1059.19	334.19	313.81	243.33	512.87	618.18	261.62	219.46	184.68	181.24	1142.84	879.56	910.11	622.23	320.15	603.79	598.81	1252.71	1433.75	392.38	735.43	527.49	533.08	278.26	218.04	magenta
CD00797	Clbn=SDCCAG1	18.31	17.75	25.91	24.07	23.11	18.62	19.74	24.1	17.54	24.4	25.13	15.34	16.16	16.58	17.4	15.22	12.62	12.52	17.37	17.26	17.4	15.48	17.85	16.33	33.04	30.42	cyan
CD00798	Lmpt=FHL2	54.84	57.94	48.56	38.06	45.33	164.25	168.76	62.25	63.95	51.25	49.27	76.52	66.32	63.31	27.05	20	155.69	156.34	215.94	271.88	45.28	72.59	104.42	103.05	87.94	81.31	magenta
CD00799	MED30=MED30	7.03	7.14	18.61	18.46	16.15	11.37	11.33	10.15	6.04	14	13.64	5.28	8.55	8.46	6.85	6.85	3.47	3.58	8.26	6.52	6.68	6.93	4.83	4.57	18.53	17.02	cyan
CD00800	Zip102B=SLC39A9	46.39	40.3	23.64	22.38	35.28	30.16	25.87	44.35	50.32	34.77	36.74	25.11	29.01	30.3	48.57	47.69	26.19	30.23	20.05	19.75	54	65.17	28.62	26.85	49.94	47.72	steelblue
CD00801	Lrch=LRCH3	25.47	29	41.47	48.46	18.07	28.1	29.26	15.9	18.51	22.05	22.38	36.69	36.37	35.9	32.96	29.86	28.73	29.7	49.38	45.72	30.93	33.35	17.77	18.71	35.19	26.9	magenta
CD00802	CG16885=KPRP	198.56	10.83	0.06	0.05	0.03	0.66	0.46	0.04	0.01	0.03	0.02	0.22	0.31	0.33	0.09	0.19	3.04	2.28	0.32	0.33	0.56	0.25	1.32	1.75	0.65	4.47	darkolivegreen
CD00804	NA=Hypp311	5.72	3.68	5.45	5.78	6.43	1.54	1.31	2.04	19.33	25.7	27.09	9.06	29.05	25.76	5.98	4.43	2.53	2.63	4.48	2.52	2.03	1.53	12.81	12.59	39.92	44.57	yellow
CD00805	NA=Hypp312	3.1	2.77	11	13.86	6.89	2.43	2.81	2.88	5.04	12.18	12.89	2.62	8.48	7.55	7.25	4.1	2.1	2.36	6.33	6.47	5.2	0.98	7.9	12.63	11.96	14.64	cyan
CD00806	CG4729=LCLAT1	122.11	173.33	21.01	19.77	2.93	18.11	16.07	47.34	21.08	0.82	0.73	122.62	12.3	12.94	32.52	10.81	13.14	12.9	226.55	196.7	19.17	9.95	15.55	14.87	2.3	0.95	magenta
CD00807	CG1582=DHX57	8.08	7.39	8.29	8.37	12.33	5.01	4.77	21.68	20.24	31.18	30.84	7.07	8.66	8.39	14.34	10.84	10.43	10.8	13.28	13.14	11.51	11.32	33.54	33.54	14.53	14.95	turquoise
CD00808	CG16885=ZNF512B	17.19	66.29	0.03	0	0.1	23.83	16.91	0	0.01	0.05	0.03	0.42	0.14	0.24	0.53	0	1.59	1.43	0.53	0.86	0.16	0.02	8.33	6.62	0.74	15.68	skyblue
CD00809	Ptp99A=PTPRT	1.48	2.41	0	0.03	0.09	0.01	0.01	0.03	0.01	0.19	0.24	0.14	5.11	5.44	3.37	2.56	0.96	0.83	0.01	0.01	1.32	2.52	0.77	1.16	0.56	1.16	brown
CD00810	NA=Hypp313	2.39	3.18	0.74	1.9	2.84	0.89	0.98	20.36	8.47	3.09	2.91	1.61	1.22	2.32	2.41	0.76	1.15	1.21	1.12	1.27	4.65	1.8	2.27	3.62	0.03	0.95	red
CD00811	Hers=BAHD1	14.39	20.57	101.45	93.55	44.3	42.7	44.31	26.33	17.8	14.82	14.73	46.49	50.9	49.1	27.17	27.99	38.55	37.47	71.93	62.91	24	16.93	48.47	48.92	56.79	42.94	tan
CD00812	Nhe3=ENSG00000269036	42.17	50.45	24.66	34.58	37.96	30.51	35.95	42.04	64.31	111.66	109.94	71.38	61.9	61.33	81.24	77.49	49.26	49.38	53.08	60.81	71.44	63.74	52.56	52.4	32.24	26.45	turquoise
CD00813	NA=Hypp314	0.01	1.65	0	0	2.51	7.05	7.7	9.91	1.79	2.2	1.01	2.12	0	0	0	0	28.78	27.92	15.46	21.39	0.01	16.3	0.02	3.88	0.03	0.03	green
CD00814	NA=FUT2	0.26	0.4	0.38	0.21	0.84	0.13	0.21	3.03	1.36	2.45	2.62	35.31	0.53	0.76	12.3	11.92	0.16	0.23	1.12	1.62	12.65	14.76	0.02	0.3	0.03	0.49	darkmagenta
CD00815	fs(1)h=BRD4	0.01	0.01	0.28	0.08	0.43	1.11	1.25	0.23	15.3	18.06	16.73	0.01	0.1	0	0.07	0.12	0	0	0.01	0.01	0.16	0.02	0.02	0.02	0.03	0.03	turquoise
CD00817	yki=YAP1	12.53	26.16	65.92	84.26	94.07	50.33	53.28	70.45	97.68	79.8	76.66	59.1	91.84	87.74	58.99	78.32	42.19	42.57	43.29	54.22	58.25	41.51	81.24	81.28	196.7	214.47	yellow
CD00818	NA=Hypp316	0.01	1.09	0	5.18	50.79	0	0	61.29	22.49	0	0	0.01	0.21	0	0.86	0	0	0	0.01	0.01	1.78	1.53	0.02	0.02	2.09	1.23	grey60
CD00819	NA=Hypp317	2.31	3.52	4.46	5.76	6.94	2.23	2.39	16.3	2.62	2.28	0.69	3.14	13.94	16.1	1.73	2.09	7.12	8.34	7.09	2.96	13.75	13	4.74	5.88	10.82	7.34	brown
CD00821	C1GalTA=C1GALT1	11.72	12.35	13.41	12.32	13.09	9.77	9.14	10.94	7.85	8.94	9.11	13.84	23.66	21.38	16	15.04	8.22	8.43	13.27	13.18	25.73	31.7	14.98	12.86	24.62	29.74	steelblue
CD00822	NA=Hypp319	0.84	3.3	0.06	0	0	0.09	0.17	0.02	0.1	1.91	2.23	0.25	0	0	0.14	0.16	1.3	1.16	1.15	0.74	0.01	0.02	80.2	84.76	0.03	9171.13	orange
CD00823	Cam=CALM1	1755.11	2502.67	1142.84	1077.45	1464.68	1186.24	1186.24	598.81	517.19	223.98	221.26	1755.11	546.2	565.44	1077.45	661.98	310.35	300.07	1831.04	1831.04	263.07	648.6	167.09	149.85	248.23	390.53	greenyellow
CD00824	CG30101=Hypp320	163.52	780.53	0.14	0	0	0	0	0	0	0.16	0.36	0.01	0	0	0.33	0	0.76	0.53	0.01	0.01	0.29	2.29	61.08	61.44	0.03	41.67	skyblue
CD00826	NA=Hypp321	0.16	0.01	0	0	6.91	0.01	0	71.08	19.79	0.01	0	0.01	0	0.11	0	0	0.14	0.17	0.01	0.01	0.99	0.9	0.02	0.24	0.03	0.03	red
CD00827	NA=FUT1	0.01	0.01	0.51	0.37	0.84	0.19	0.17	3.63	0.66	1.79	1.71	8.95	0.11	0.17	10.81	27.45	0.29	0.11	0.8	1.07	6.83	5.02	0.02	0.02	0.03	0.03	black
CD00828	NA=Hypp322	0.01	0.36	1.4	1.8	14.6	0.52	0.36	6.63	5.25	6.11	5.93	0.2	0	0	0.5	1.51	0.11	0	0.16	0.01	0.01	1.02	0.43	0.02	0.03	0.58	grey60
CD00829	exu=Hypp323	51.14	54.2	4	5.72	6.74	3.69	4.36	5.25	9.89	14.11	13.65	33.99	6.87	6.41	17.02	11.8	54.75	53.53	37.19	37.55	16.22	14.17	17.36	18.24	6.51	5.97	greenyellow
CD00830	Lar=PTPRT	0.82	1.19	0.05	0.3	0.13	0.02	0.01	0.11	0.02	0.14	0.12	0.8	4.51	4.79	1.8	1	2.08	1.83	0.11	0.01	0.91	0.72	1.47	0.84	0.46	0.41	brown
CD00831	NA=Hypp324	75.05	543.03	0.05	0.15	0	0.03	0.01	0.01	0	0.69	0.69	0.31	0.17	0	0.09	0.32	4.86	5.57	0.6	0.43	0.8	3.71	21.65	21.32	0.03	26.14	skyblue
CD00832	NA=Hypp325	0.84	5.24	0.05	0	0.28	2.88	2.81	0.24	0.14	0.08	0.11	0.22	0	0.11	0	0.12	0.8	1.03	0.44	0.7	0.23	1.72	14.91	13.13	1.28	0.58	blue
CD00833	Lar=PTPRT	1.12	1.99	0.03	0.03	0.02	0	0	0.03	0.05	0.15	0.19	0.22	7.51	8.28	3.49	1.77	0.75	0.64	0.01	0.01	1.26	2.01	0.47	0.88	0.38	0.66	brown
CD00834	AGO1=EIF2C2	37.5	47.73	34.86	34.06	28.8	22.3	22	57.67	31.31	17.8	18.3	49.54	32	30.99	48.61	48.06	31.01	29.58	39.44	37.35	72.93	53.75	43.43	43.17	27.44	24.7	steelblue
CD00836	NA=Hypp327	0.85	1.12	0.22	1.6	55.71	0.08	0.03	1.04	0.14	0	0.11	0.01	0.47	0	0.28	0.62	2.29	3.62	0.54	0.01	1.07	1.41	0.95	1.64	1.13	2.37	grey60
CD00837	CG9630=DDX55	17.43	13.13	16.64	13.4	7.14	5.02	7.24	4.53	6.49	8.77	9.47	4.1	10.97	9.99	10.88	9.81	4.93	4.37	9.31	11.15	15.28	16.24	11.4	7.38	23.42	20.26	yellow
CD00838	CG7185=CPSF7	31.68	32.78	173.9	191.02	96.8	88.56	86.01	75.5	73.09	67.08	66.29	51.36	46.33	45.96	29.18	22.9	39.84	40.15	51.69	48.33	20.58	19.5	45.37	40.89	115.82	83.08	cyan
CD00839	Drice=CASP7	0.18	0.36	2.13	0.58	0.05	6.48	5.81	0.3	0.05	0.58	0.76	7.43	0.07	0	347.48	233.59	0	0.1	0.34	0.41	28.65	27.58	0.36	0.02	0.03	0.03	paleturquoise
CD00840	CG7275=DCAF13	10.36	11.6	13.93	17.7	17.33	14.49	13.2	22.68	41.78	54.97	58.13	10.54	17.21	16.85	16.76	9.62	15.38	17.07	12.94	11.16	11.93	14.7	35.89	35.53	17.51	18.95	turquoise
CD00841	CCDC151=CCDC151	3.44	3.06	8.02	9.83	3.82	3.9	3.57	0.62	0.12	0.03	0.09	3.19	2.72	2.55	1.8	2.3	0.83	0.97	3.77	4.19	1.23	1.35	0.43	0.88	2.77	2.73	tan
CD00842	Dpit47=TTC4	8.51	8.51	15.97	17.59	18.06	12.54	12.5	26.22	136.29	243.33	249.67	9.17	16.08	17.18	13.81	15.95	9.09	8.47	10.68	8.41	12.12	13.23	12.78	12.89	22.82	20.48	turquoise
CD00843	NA=Hypp328	5.65	12.89	90.92	96.28	39.72	22.46	26.8	29.86	23.16	18.61	18.76	27.17	35.26	37.32	19.59	19.73	28.4	26.7	48.63	42.58	13.45	11.74	36.63	38.12	57.8	36.98	cyan
CD00844	TrpA1=RIPK4	0.01	0.01	0.1	0	7.3	0.02	0.01	6.8	8.57	8.96	9	0.01	0	0	0	0	0.08	0.06	0.01	0.11	0.01	0.02	0.5	0.02	0.03	0.03	turquoise
CD00845	NA=Hypp329	5.01	13.73	59.59	56.33	26.14	13.6	17.69	15.03	11.74	8.82	8.67	17.68	24.65	22.42	15.67	19.28	14.67	14.81	27.33	25.17	15.66	8.98	18.41	19.82	38.23	27.04	cyan
CD00846	CG14619=USP2	42.28	62.02	34.25	37.05	74.96	95.09	96.38	78.73	78.06	37.19	34.13	43.96	42.46	42.84	29.52	36.05	105.75	103.64	138.02	126.74	44.15	49.01	92.72	92.86	20.48	28.76	magenta
CD00848	pho=YY1	36.57	40.25	142.96	140	83.94	53.26	55.45	69.37	86.08	74.87	74.32	43.37	49.67	51.96	35.59	43.71	27.53	27.49	43.15	42.24	45.02	36.57	27.57	26.82	62.67	51.93	cyan
CD00849	sqd=CHEK2	26.35	23.89	572.93	763.32	225.8	245.99	240.7	148.4	115.82	89.68	91.92	45.8	97.27	104.37	33.88	38.04	69.32	70.01	37.03	31.57	19.05	23.97	42.03	40.59	329.94	217.52	tan
CD00850	Tbh=DBH	16.7	20.29	1.1	0.88	0.07	2.77	2.27	1	0.37	0.23	0.32	10.94	4.38	4.01	0.41	0.22	3.3	3.27	13.37	15.13	0.56	0.4	0.43	0.73	6.82	5.15	greenyellow
CD00851	Spn42Da=SERPINB4	3.08	0.64	0	0.08	0.14	0.52	0.5	0.12	2.6	4.91	5.07	0.9	34.66	34.49	3.17	6.69	28.02	26.56	0.23	0.01	4.89	2.97	8.77	9.92	5.92	5.9	brown
CD00852	NA=Hypp330	0.18	0.01	0.06	0.23	0.11	0.01	0	65.13	25.9	0.31	0.27	0.09	0	0.08	0.09	0.25	0.04	0.05	0.18	0.01	0.01	0.02	0.02	0.22	0.03	0.41	red
CD00853	fj=FJX1	10.13	6.09	19.87	18.62	36.08	10.7	8.66	18.33	52.09	85.24	80.02	19.11	57.63	57.47	6.95	7.64	7.11	7.07	6.85	7.44	4.12	2.57	21.39	24.62	200.22	164.03	yellow
CD00854	RpL4=RPL4	120.21	89.9	520.79	506.29	438.48	368.98	387.27	461.94	438.48	155.69	154.33	96.98	245.31	233.59	149.22	122.24	201.94	195.73	64.2	61.64	124.78	102.91	164.98	162.03	728.32	503.16	cyan
CD00855	CG9117=MBLAC1	7.86	8.88	6.7	7.4	8.88	3.63	3.56	6.41	12.63	16.12	17.44	4.04	5.41	5.67	9.77	10.61	2.6	3.83	5.86	5.8	10.47	12.42	7.98	8.26	11.62	13.93	turquoise
CD00858	NA=Hypp332	0.01	4.07	0	0	0	13.53	6.76	0	0	0	0	3.97	0.75	0.84	1.19	2.46	0.94	0.51	1.76	8.1	1.64	14.85	0.02	0.02	0.03	0.03	lightgreen
CD00859	Stam=ENSG00000260045	105.04	106.47	48.44	46.95	102.11	54.22	55.76	99.59	78.96	37.22	39.05	68.07	50.55	50.03	168.03	124.78	56.02	56.39	65.41	59.74	93.83	95.8	39.15	37.05	51.73	49.78	paleturquoise
CD00860	AGO2=EIF2C2	4.56	3.25	14.59	18.21	50.52	4.07	4.52	8.91	5.36	4.38	4.86	6.34	11.8	11.2	6.48	7.47	5.1	4.78	6.48	5.47	9.59	7.61	5.51	4.91	11.11	9.18	grey60
CD00861	l(3)72Dn=ENSG00000262788	9.19	8.88	23.16	25.34	22.12	16.42	16.21	24.53	28.28	25.81	27.35	6.71	14.26	14.37	11.97	10.61	7.66	7.86	8.03	7.7	11.07	10.37	12.93	12.23	39.51	30.57	cyan
CD00862	CG6379=FTSJD2	1.66	2.29	4.7	4.65	4.39	0.57	0.59	3.28	1.33	1.81	2.07	1.49	2.77	2.55	3.51	4.61	1.26	1.02	2.2	1.9	3.03	2.67	4.17	2.62	13.57	11.68	yellow
CD00863	mxt=Hypp333	29.97	35.55	12.55	11.13	22.36	13.49	11.6	17.9	36.39	45.81	44.61	25.36	17.79	17.72	18.09	12.19	26.65	25.74	125.66	115.43	19.49	23.63	34.73	34.71	19.24	15.49	magenta
CD00864	NA=Hypp334	0.01	0.01	667.03	251.75	553.81	1120.67	1097.32	1609.9	1252.71	0.41	0.4	0.01	0.86	0.69	0.68	0.42	0.53	0.17	0.01	0.01	0.01	0.4	0.66	0.02	0.03	0.03	red
CD00867	NA=Hypp335	0.3	0.23	0.49	0.53	0.09	0.25	0.27	0.02	0.02	0.03	0.02	0.4	1.16	1.28	0.09	0.16	0.21	0.23	0.44	0.31	0.26	0.02	0.66	0.45	5.38	4.54	yellow
CD00868	Ank2=ANK2	0.01	0.01	0.31	0.58	0.57	0.08	0.1	0.08	2.18	4.15	4.2	0.01	0	0	0.11	0.12	0	0	0.01	0.01	0.01	0.19	0.02	0.02	0.03	0.03	turquoise
CD00869	Ank2=ANKRD44	0.01	0.01	51.18	38.66	11.77	64.67	56.24	18.12	8.17	0.21	0.18	0.01	0	0.08	0.11	0	0	0.09	0.01	0.01	0.23	0.02	0.02	0.02	0.03	0.03	saddlebrown
CD00870	NA=Hypp336	1464.68	1399.56	0.05	0.1	0.05	1.05	0.84	0.03	0.03	0.3	0.18	0.39	1.06	0.8	0.79	0.9	343.01	321.26	0.97	0.81	2.03	4.04	412.67	403.55	3.32	253.41	skyblue
CD00871	NA=Hypp337	0.01	0.01	0.03	0	0.38	0.04	0.06	0.02	7.67	8.94	8.36	0.16	0.07	0.11	0.07	0.07	0.12	0.08	0.14	0.13	0.01	0.19	0.02	0.02	0.31	0.03	turquoise
CD00872	Lar=PTPRK	1.25	2.89	0.11	0	0.11	0.05	0.01	0.34	0.1	0.46	0.43	0.25	8.53	8.14	4.21	1.59	1.29	0.96	0.01	0.01	0.49	3.02	1.86	0.02	0.03	1.09	brown
CD00873	Drep-2=CIDEB	30.61	57.11	30.67	28.03	2.45	60.98	66.39	1.51	0.52	0.59	0.73	44.25	1.23	1.45	1.37	2.13	16.2	16.32	73.46	64.49	0.65	0.81	4.57	3.88	2.6	2.16	greenyellow
CD00874	mre11=MRE11A	8.4	7.82	4.23	5.68	10.96	2.55	2.74	8.85	7.09	11.82	12.3	11.14	6.18	6.55	22.03	37.5	3.88	4.49	16.91	16.36	17.22	14.59	2.8	3.43	6.78	5.33	black
CD00875	NA=Hypp338	10.45	24.36	0.03	0.03	0.05	0.33	0.28	0.07	0.53	1.35	1.42	0.22	1.15	1.11	0.22	0.06	3.55	4.22	0.26	0.29	0.19	0.57	22.83	23.63	0.38	79.14	orange
CD00876	UBL3=UBL3	125.74	145.06	133.25	139.28	105.84	80.37	81.66	73.09	99.39	96.21	100.38	141.15	89.13	83.78	75.35	61.02	75.4	70.82	254.65	211.08	162.03	171.24	85.11	85.93	79.6	84.3	magenta
CD00877	NA=C6orf192	69.99	30.11	1.31	1.58	143.57	1.02	0.89	123.37	86.55	38.75	36.64	14.8	0.3	0	46	54.12	44.49	53.34	19.66	21.84	15.41	8.82	10.66	10.97	0.03	2.96	grey60
CD00878	GABA-B-R1=GABBR1	122.24	129.38	28.24	22.35	10.41	53.2	55.86	11.31	12.63	14.11	14.06	63.17	21.81	22.27	14.12	14.93	25.33	25.85	82.7	75.6	15.5	18.25	14.24	15.44	9.51	7.71	greenyellow
CD00879	NA=Hypp339	0.16	0.01	1.06	1.05	7.22	0.28	0.19	1.85	0.8	0.3	0.31	0.14	0.05	0.17	0.07	0.25	0.05	0.06	0.44	0.01	1.8	1.14	0.02	0.24	0.82	0.03	grey60
CD00880	Lar=PTPRT	1.28	0.4	0.7	1.31	2.51	0.13	0.33	2.87	2.01	4.25	3.84	5.03	12.18	14.64	4.51	4.46	11.4	12.69	0.01	0.93	3.71	3.69	7.87	5.27	1.28	2.69	sienna3
CD00881	Ank2=ANK3	0.01	0.01	1.9	2.95	12.78	1.97	2.44	51.36	33.99	1.65	1.3	0.01	0	0	0.09	0.16	0	0	0.01	0.01	0.19	0.02	0.02	0.02	0.03	0.03	red
CD00882	CG5676=FUNDC1	99.04	77.37	87.64	81.34	90.51	103.95	105.26	103.43	74.85	55.1	47.01	142.3	155.69	160.91	64.44	45.81	115.07	113.43	117.16	121.13	73.58	75.94	197.09	206.44	62.21	55.13	blue
CD00883	NA=Hypp340	0.84	0.28	0.49	0.2	0.25	0.56	0.67	0.03	0.02	0.03	0.07	1.89	0.3	0.31	54.94	78.6	0.82	0.91	0.8	0.37	4.2	8.93	0.02	0.02	0.03	1.16	black
CD00885	NA=Hypp342	0.01	0.14	0.06	0.25	0.19	0.02	0.02	9.33	9.04	8.09	8.29	0.09	0.05	0.07	0.07	0.12	0.05	0.05	0.11	0.15	0.01	0.02	0.02	0.34	0.31	0.35	turquoise
CD00886	Hml=SVEP1	1.23	0.44	0.6	0.66	0.28	5.15	5.43	0.52	1.46	6.59	6.36	0.97	0.1	0.13	0.07	0	254.04	306.99	0.73	1.23	2.49	3.2	1.54	1.91	0.03	0.03	green
CD00887	CG7759=SMYD3	0.32	0.26	0.04	0	0.03	0	0.01	0.01	0.03	0.08	0.12	0.09	0.25	0.28	0.06	0.16	167.09	152.86	0.18	0.21	0.29	0.19	2.38	2.16	0.03	0.95	green
CD00888	CG9967=Hypp343	8.06	6.71	8.49	7.34	8.29	2.06	2.23	3.38	16.91	31.49	29.8	2.92	8.23	9.61	9.22	14.31	0.57	0.47	5.63	4.71	7.67	13.4	3.55	1.85	16.36	11.27	turquoise
CD00890	NA=Hypp345	0.3	0.01	0.79	0.96	3.85	0.77	0.62	0.55	39.78	57.35	55.05	1.48	0.08	0.19	0.93	1.41	0.12	0	0.01	0.39	0.77	0.81	0.43	0.37	0.03	0.03	turquoise
CD00891	NA=Hypp346	0.01	0.01	0.42	0	0.5	0.24	0.5	0	11.44	13.03	12.28	0.01	0	0	0	0	0	0	0.01	0.01	0.01	0.02	0.02	1.03	0.03	0.03	turquoise
CD00893	sxc=OGT	169.44	175.31	172.42	238.59	114.95	209.79	203.8	83.78	42.59	16.65	16.88	205.64	146.53	142.74	109.7	111.44	106.36	106.27	234.84	211.51	115.56	98.11	93.39	95.97	143.57	94.67	turquoise
CD00894	nompC=ANK2	0.01	0.01	1.17	2.18	6.89	1.8	1.61	13	15.81	12.94	13.22	0.01	0	0	0.16	0.12	0	0	0.01	0.01	0.23	0.02	0.63	0.02	0.03	0.03	turquoise
CD00896	NA=Hypp348	0.01	0.01	0.04	0.21	4.45	0.01	0.01	54.77	19.78	0.25	0.45	0.01	0.1	0.09	0.36	0.16	0	0.06	0.01	0.13	0.19	0.02	0.02	0.02	0.03	0.03	red
CD00897	NA=Hypp349	0.59	0.01	0	0.25	18.56	0	0	0.78	0.21	0	0	0.68	0.37	0.27	0	0.35	0.75	0.54	2.84	1.7	0.01	0.02	0.02	0.02	0.03	0.03	grey60
CD00898	CG16885=Hypp350	87.36	292.22	0	0	0	1.39	0.48	0	0	0	0.32	0.01	6.26	1.58	9.19	0	34.32	40.02	1.1	0.01	2.92	2.85	82.27	80.37	0.03	55.86	skyblue
CD00899	CG16885=Hypp351	43.45	119.23	0.64	1.97	0.06	5.89	5.76	0.06	2.48	4.88	4.48	0.81	14.09	17.48	0.5	0	40.89	41.68	2.45	2.05	0.77	1.17	137.33	144.61	0.03	146.74	yellowgreen
CD00900	NA=Hypp352	0.01	12.26	0	0	0.82	155.03	148.59	2.78	0.92	0.45	1.27	1.21	0	0.41	27.33	7.68	84.23	98.5	8.78	10.73	0.01	12.8	57.57	67.8	3.01	0.03	lightgreen
CD00901	CG6388=C1orf25	6.89	6.79	23.33	14.31	11.12	12.91	13.49	9.02	15.05	17.63	17.34	6.56	9.56	9.52	9.55	12.26	7.26	6.58	8.24	6.78	9.55	12.26	7.71	10.09	25.14	20.36	cyan
CD00902	CG16885=Hypp353	85.37	1565.87	0.15	0.36	0.05	23.34	18.24	0	0.02	1.08	1.18	0.23	79.03	86.93	0.25	0.12	388.75	457.84	0.18	0.54	0.41	4.56	491.72	485.55	2.04	41.7	skyblue
CD00903	NA=Hypp354	1.49	2.67	3.66	1.72	0.07	0.43	0.21	0	0	0.03	0.18	0.01	0.91	0.85	0.53	0.19	0.63	0.4	0.38	0.35	0.59	0.84	0.66	1.59	0.82	6.04	orange
CD00904	NA=Hypp355	6.06	5.58	1.72	1.33	1.78	2.89	2.26	0.4	0.21	0.39	0.59	4.68	2.15	2.28	1.25	1.8	5.45	4.42	7.16	9.59	6.08	5.75	0.02	0.8	1.13	1.81	magenta
CD00905	CG8173=PBK	0.62	0.92	12.31	18.13	19.8	12.22	13.68	8.33	5.21	10.08	10.82	0.68	2.79	2.76	2.11	1.94	2.17	2.23	0.71	0.33	3.03	2.41	2.44	1.24	24.23	18.17	cyan
CD00906	Utx=KDM6A	16.14	23.61	156.34	159.57	46.09	47.64	52.18	32.17	114.15	211.08	208.76	13.83	105.04	94.93	41.47	35.46	53.15	56.07	21.68	23.31	28.79	24.93	41.73	43.42	58.82	47.32	turquoise
CD00907	NA=Hypp356	7.94	5.33	0.12	0	0.26	0.04	0.04	0.45	1.07	5.18	4.23	0.01	0	0	0.84	1.23	14.17	20.56	457.84	228.01	1.2	0.02	123	138.02	5.1	5.48	magenta
CD00908	Ank=ANKRD44	0.16	0.01	1.21	1.76	7.27	0.5	0.51	0.6	13.18	12.55	12.96	0.01	0.05	0.11	0.36	0.16	0	0.05	0.01	0.01	0.26	0.4	0.39	0.02	0.03	0.03	turquoise
CD00909	CG16885=SRCAP	3.81	27.04	0.21	0	0	13.62	9.5	0	0	0	0	0.01	0	0.22	0	0	0.23	0.14	0.01	0.01	0.01	0.02	1.71	0.77	0.03	3.65	skyblue
CD00910	Nipped-B=NIPBL	29.7	29.74	60.33	70.66	29.77	27.65	28.72	21.15	35.56	50.23	49.38	24.57	32.64	33.11	24.07	18.68	23.28	22.61	37.21	35.06	24.19	21.15	37.91	37.93	48.8	44.04	cyan
CD00911	Ubc6=UBE2A	59.14	52.28	56.33	44.98	27.83	32.15	30.78	21.05	37.08	37.1	36.58	25.91	22.6	20.77	19.95	18.12	18.41	18.14	48.85	45.53	22.81	24.17	20.22	20.41	47.47	33.52	greenyellow
CD00912	milt=TRAK1	59.43	67.6	93.88	86.78	89.42	97.76	97.27	42.64	29.48	35.62	34.59	66.35	102.91	101.56	129.79	93.79	87.81	86.35	118.2	109.13	91.73	91.53	184.48	183.74	44.25	70.58	blue
CD00913	Art4=CARM1	16.53	19.62	76.37	94.59	101.66	33.98	33.34	57.58	60.75	52.96	49.42	21.96	24.01	23.27	19.06	16.26	28.6	28.2	33.89	29.26	21.57	17.65	19.98	20.83	43.59	31.09	cyan
CD00914	dnk=TK2	6.63	5.14	10.14	10.32	12.98	4.69	4.66	7.91	21.97	28.43	30.21	4.98	5.22	4.86	4.13	3.61	2.65	2.26	7.81	6.38	7.09	9.75	5.09	3.04	10.51	7.32	turquoise
CD00915	Mob3=MOBKL2A	37.87	32.69	36.2	36.73	24.78	32.29	32.1	18.79	26.95	26.35	27.91	27.5	37.41	34.24	44.25	28.28	26.56	25.57	24.84	22.59	31.84	39.99	13.17	15.03	19.6	14.31	blue
CD00916	SrpRbeta=SRPRB	41.54	25.99	54.89	49.94	41.74	81.76	80.78	46.77	34.53	50.38	49.92	68.07	95.28	94.71	64.07	81.79	62.54	66.23	60.03	56.58	65.22	85.06	59.18	60.72	112.86	92	yellow
CD00917	ort=GLRA1	133.07	153.07	0.5	0.39	0.26	0.57	0.49	4.18	0.21	0.65	0.55	230.68	1.33	1.58	0.68	1.27	12.51	14.4	125.82	99.79	1.32	1.07	4.07	3.46	1.85	1.44	greenyellow
CD00918	NA=Hypp357	2.06	3.37	0.84	0.8	0.17	0.19	0.46	0.23	0.15	0.27	0.26	4.57	2.16	1.89	1.22	0.78	1.37	1.13	3.95	2.89	2.51	0.92	2.09	0.96	4.17	1.23	magenta
CD00919	NA=FAM105B	24.69	25.29	13.06	12.16	22.92	20.83	22.73	17.14	21.52	36.61	34.88	34.84	12.08	11.97	38.17	55.21	43.15	41.01	49.73	52.38	24.11	26.93	164.03	165.44	18.16	11.68	blue
CD00920	NA=SR140	33.07	29.09	84.58	90.36	58.03	33.62	35.66	81.52	129.79	169.44	171.79	27.86	33.95	33.48	21.01	24.39	21.63	21.48	30.19	29.14	18.6	17.96	26.67	26.9	57.35	49.56	turquoise
CD00923	NA=Hypp359	0.01	0.01	0.34	0.48	7.68	0.03	0.02	1.88	3.42	4.87	5.14	0.4	0	0	0	0	0.07	0.09	0.26	0.01	0.01	0.02	0.02	0.02	0.03	0.03	turquoise
CD00924	NA=Hypp360	0.01	0.01	0.06	0.06	0	0.07	0.01	0.01	0.01	0.07	0.03	0.01	0	0	0	0	224.52	199.62	0.4	0.01	0.01	0.02	5.84	8.3	0.65	0.03	green
CD00925	bves=BVES	2.36	4.08	2.16	2.09	0.09	3.25	4.1	0.14	0.1	0.03	0.09	3.37	4.17	4.38	1.75	0.86	1.72	1.54	5.02	4.96	0.49	0.47	0.84	1.68	1.13	1.75	magenta
CD00926	NA=Hypp361	6.21	8.44	0.4	0.21	0.45	0.21	0.45	0.34	0.2	0.83	0.89	7.28	2.14	1.51	5.11	5.76	2.55	2.16	11	9.19	16.96	21.82	3.16	2.68	0.03	3.85	steelblue
CD00927	CG10253=AGPS	3.56	18.05	0.03	0.11	0.05	0.02	0.05	0.01	0.01	0.02	0.01	36.62	1.03	1.11	195.73	0.45	0.06	0.05	26.17	28.64	8.29	15.8	0.36	0.02	0.38	0.41	paleturquoise
CD00928	CG4168=IGFALS	5.36	15.8	7.29	5.97	2.9	4.49	4.82	2.89	1.54	4.4	4.22	7.12	11.91	11.88	12.27	11.52	11.11	11.39	8.4	9.59	4.35	10.06	82.21	82.83	7.02	6.77	blue
CD00930	CG10253=AGPS	4.15	5.77	2.56	2.23	2.6	5.89	4.95	2.79	1.55	0.13	0.12	1.16	22.98	23.5	112.42	4.01	0.95	1.01	3.24	4.53	41.91	58.79	3.63	2.21	3.32	2.69	paleturquoise
CD00931	Pde11=PDE11A	27.36	35.96	3.02	2.95	3.13	7.1	6.91	6.47	13.35	64.83	61.53	33.04	7.59	7.58	23.11	20.52	12.54	14.03	29.14	31.11	35.57	47.27	14.73	15.25	4.17	4.9	turquoise
CD00932	NA=Hypp363	0.16	0.23	0.25	0.19	0.62	0.01	0.01	0.01	0.01	0.02	0.03	0.22	0.11	0.13	0.14	0.09	0.7	0.63	0.32	0.39	0.14	0.29	5.48	6	0.98	0.41	blue
CD00933	NA=Hypp364	194.84	53.61	13.2	7.53	0.31	6.96	4.52	0.45	0.17	0.88	0.79	0.65	18.15	17.3	54.49	37.34	22.13	22.04	1.11	1.72	136.96	31.25	28.29	30.95	18.45	67.94	darkolivegreen
CD00934	NA=Hypp365	3.11	0.92	1.71	1.11	3.15	24.21	21.82	0.25	0.42	0	0	0.01	0.68	0.9	0	0	0.27	0.36	8.78	6.49	0.01	0.02	5.65	1.82	0.03	1.96	lightgreen
CD00935	CG10253=AGPS	8.36	10.78	53.39	50.12	31.35	25.57	26.52	29.01	27.57	25.5	24.36	5.86	7.04	6.8	20.72	19.03	7.17	7	7.86	7.05	6.7	9.77	6.91	5.56	18.92	15.81	cyan
CD00936	sbb=ZNF609	6.74	11.2	40.78	44.01	21.73	10.04	8.93	10.73	5.06	10.66	9.7	15.92	14.16	12.56	7.16	7.19	8.99	9.02	21.33	19.05	8.05	8.4	12.04	13.39	22.88	19.38	cyan
CD00937	Cda5=Hypp366	0.56	0.34	0.5	0.26	0.03	0.42	0.42	0.33	0.01	0.28	0.31	37.04	0.05	0.09	148.4	39.99	0.14	0.14	1.5	1.18	162.31	72.73	0.02	0.02	0.03	0.03	paleturquoise
CD00938	Pde6=PDE11A	45.32	39.59	2.93	2.89	3.35	10.43	9.96	4.64	1.47	3.37	3.17	44.81	9.72	9.82	25.89	23.96	18.38	19.32	36.1	43.6	43.05	53.84	21.11	21.39	4.42	4.8	cyan
CD00939	NA=Hypp367	2.76	4.62	3.83	0	5.91	2.66	0.63	12.66	2.02	1.24	4.66	18.48	8.48	9.16	10.16	14	1.98	1.76	3.05	2.83	0.01	9.69	0.02	22.57	11.06	9.22	paleturquoise
CD00940	NA=Hypp368	15.52	7.32	0	0	0.27	0.01	0	0.42	0.27	1.19	0.96	6.62	0.16	0.19	5.83	0.28	4.99	4.44	13.78	13.24	70.58	24.67	0.29	1.28	0.03	0.49	steelblue
CD00941	NA=Hypp369	5.97	8.11	23.14	16.69	5.23	17.64	17.46	18.65	3.51	6.68	6.88	12.18	18.8	18.57	12.65	10.17	14.49	13.09	10.09	9.39	9.53	8.84	25.04	26.26	10.23	10.52	blue
CD00942	ftz-f1=NR5A2	32.24	86.14	27.97	22.56	20.38	55.59	63.96	25.49	34.76	41.33	41.13	72.49	76.07	77.49	10.34	7.86	34.17	35.47	116.64	111.66	14.97	188.59	72.78	75.05	22.2	20.89	steelblue
CD00944	Cda5=Hypp370	7.07	15.73	7.25	4.5	1.05	47.46	50.04	0.89	0.11	0.64	0.7	29.22	0	0.17	152.16	1283.83	21.79	19.88	5.78	4.83	30.93	14.78	1.82	1.59	0.82	0.03	black
CD00945	CG34356=SCYL2	40.02	77.76	3.61	2.76	0.09	16.84	19.55	0.21	0.44	1.5	1.33	33.2	0.67	0.66	0.64	1.29	4.33	3.7	23.62	21.89	0.49	0.72	2	2.83	0.82	0.66	greenyellow
CD00946	Myo95E=MYO1B	18.35	24.27	14.34	12.91	0.13	14.2	15.41	0.46	0.19	0.09	0.14	17.32	11.45	12.17	0.47	0.56	2.82	3.13	35.36	31.95	0.19	0.33	1.86	1.75	2.83	0.82	magenta
CD00947	NA=Hypp371	0.77	0.64	0.29	0.48	0	34.68	29.56	0.02	0	0.05	0.05	0.37	62.4	68.61	0	0	0	0.13	1.78	1.19	0.41	0.47	0.02	0.02	0.03	0.03	brown
CD00949	NA=Hypp373	2.86	2.39	2.32	1.62	1.24	1.37	1.51	2.79	2.94	4.88	4.51	2.53	4.91	5.18	3.88	5.01	2.52	2.34	2.7	3.21	3.66	2.99	6.36	5.67	3.36	2.93	blue
CD00950	CG9360=ENSG00000261508	12.79	6.11	78.2	79.58	26.78	33.94	30.93	54.68	8.09	6.09	5.91	170.62	124.92	132.1	8.46	28.47	15.62	14.02	112.42	112.86	7.57	7.71	23.24	23.77	147.84	92.37	brown
CD00951	NA=Hypp374	6.06	5.11	10.08	9.1	6.51	3.31	3.11	3.55	1.8	14.06	12.24	3.57	4.03	5.53	7.95	7	4.19	3.45	6.2	7.11	16.87	21.9	15.91	22.02	10.19	6.53	blue
CD00952	CG9121=ENSG00000254996	10.09	10.73	8.53	8.21	4.87	6.91	6.76	3.75	4.7	7.24	7.23	13.88	15.26	14.59	13.1	15.16	10.53	10.49	14.07	13.46	15.61	17.87	17.3	18.76	13.78	16.48	cyan
CD00955	CG3719=TXN2	25.17	17.47	16.36	15.78	9.56	9.19	8.08	6.95	2.72	26.44	24.08	9.31	12.88	15.14	25.32	21.35	17.79	16.61	17.57	14.97	53.95	54.85	35.11	32.7	28.56	18.68	steelblue
CD00957	CG4497=FAM122B	15.06	16.02	17.91	15.54	13.89	15.02	13.48	9.17	11.81	29.7	27.79	17.49	11.76	12.18	9.65	8.03	9.56	9.12	20.07	18.94	16.68	17.42	17.6	13.11	17.71	18.15	turquoise
CD00959	NA=Hypp377	0.28	0.4	10.75	11.5	23.87	5.97	5.36	1.26	0.17	0.06	0.07	1.35	0.86	0.75	0.41	0.28	9.58	8.38	0.63	0.8	0.33	0.6	1.49	0.02	0.82	0.82	grey60
CD00960	CG31809=HSDL1	63.1	43.69	151.63	115.56	123	99.51	116.55	262.37	211.51	117.16	84.72	91.7	135.24	129.03	7.16	50.33	45.51	27.38	51.93	69.22	28.4	26.39	0.02	15.92	38.78	40.73	red
CD00961	form3=INF2	8.88	25.45	9.51	10.27	13.93	10.02	10.45	1.06	12.21	18.67	18.42	25.65	12.35	12.01	26.13	30.5	5.15	5.68	28.14	24.73	17.24	9.92	7.09	6.08	1.78	2.62	magenta
CD00962	GstO3=GSTO1	1.72	1.5	0.75	0.48	0.48	0.34	0.35	0.18	0.08	0.16	0.1	1.9	2.62	2.63	2.92	4.04	1.95	1.98	1.65	1.23	2.31	2.78	0.92	1.24	1.78	2.41	paleturquoise
CD00963	CG10866=C5orf28	2.54	2.49	1.77	1.64	1.62	0.73	0.71	0.88	0.91	1.95	2	3.65	18.88	19.44	4.67	6.29	6.3	5.43	3.3	3.28	7.12	7.46	8.17	7.21	17.31	11.83	brown
CD00964	Rrp6=EXOSC10	10.67	9.54	25.31	29.72	19.81	15.54	15.85	26.77	34.25	40.03	41.06	10.21	17.41	18.62	12.35	13.81	9.79	8.62	11.62	11.43	16.73	15.04	13.96	14.01	25.59	23.19	turquoise
CD00965	CG10144=VPS8	3.81	5.72	5.69	4.54	4.75	1.13	1.07	2.57	2.97	5.12	4.86	4.56	3.87	4.19	5.91	4.43	2.62	2.44	5.54	5.45	6.16	6.19	4.48	4.33	9.69	10.85	yellow
CD00966	NA=NUDT16L1	8.24	5.2	6.58	5.11	3.85	3.31	3.07	3.08	2.76	8.96	8.5	4.54	5.32	4.85	29.73	23.11	27.69	25.21	6.44	5.77	9	12.56	6.66	5.98	43.81	25.86	yellow
CD00967	Aldh-III=ALDH3A1	39.39	36.97	66.81	43.49	24.13	66.29	59.24	79.68	65.82	72.11	72.69	116.97	179.79	181.61	62.98	114.5	73.84	73.81	56.92	67.76	58.57	68.61	28.47	29.3	33.33	49.96	brown
CD00968	Lkr=TACR3	1.4	0.56	0.81	0.61	0.14	1.63	1.75	0.4	0.34	0.94	1.09	1.07	0.1	0.3	2.49	2.15	0.57	0.78	1.07	0.9	50.73	80.94	0.32	0.48	0.9	1.16	steelblue
CD00969	NA=Hypp378	0.01	0.36	0.48	1.39	0.48	0.11	0.09	0.09	0.03	0.05	0.06	0.16	0.63	0.42	0.14	1.05	0.3	0.2	0.56	0.77	0.26	1.19	0.57	0.88	3.84	4.02	yellow
CD00971	NA=ENSG00000254656	0.01	0.01	26.77	18.67	16.59	23.22	22.58	31.62	8.72	4.28	4.27	2.54	23.83	25.98	0	0	11.04	9.51	5.65	8.11	0.01	0.02	22.52	22.89	15.53	13.8	cyan
CD00972	sqh=MYL9	10.62	3.55	1.55	1.01	1.69	2.51	2.65	3.77	1.54	0.82	1.08	9.98	11.29	11.43	4.23	5.57	23.68	23.38	2.45	4.29	4.64	6.68	16.62	16.3	2.55	3.39	green
CD00973	Tret1-2=ENSG00000261768	0.21	0.01	0.25	0.16	0.03	0.53	0.62	9.77	3.02	0	0.02	0.36	20.42	19.32	0.39	0.32	0	0.09	0.98	0.82	1.83	2.43	0.02	0.02	0.03	0.03	brown
CD00974	beat-Ia=Hypp380	4.76	5.5	13.03	14.48	0.4	5.97	5.7	12.96	2.07	0.12	0.17	8.45	0.05	0.11	0.44	0.49	2.08	2.29	8.89	11.92	21.15	18.65	1.02	0.56	0.38	0.35	steelblue
CD00975	CG4797=ENSG00000261768	0.01	0.4	0.22	0.27	0	1.3	1.39	2.69	0.62	0.03	0.05	0.31	59.2	57.51	0.16	0	0.16	0.14	0.36	1.09	0.74	0.9	0.29	0.02	0.03	0.41	brown
CD00976	NA=Hypp381	0.01	0.01	0	0	2.15	0.15	0	0	37.83	32.27	34.1	0.01	0	0	0	0	0	0	0.01	0.01	0.01	0.02	0.02	0.02	0.03	0.03	turquoise
CD00978	NA=Hypp383	0.3	0.21	0.12	0.05	1.62	0.26	0.36	0.71	56.3	79.46	81.06	0.01	0	0	0	0.22	0.19	0	0.01	0.01	0.01	0.02	0.74	0.37	0.03	0.03	turquoise
CD00979	NA=Hypp384	0.01	0.01	0.14	0	0.14	0.07	0.11	0.27	1.95	8.3	6.77	0.29	0	0	0	0	0	0.16	0.01	0.01	0.01	0.02	0.02	0.02	0.03	0.03	turquoise
CD00980	NA=Hypp385	0.01	0.01	0.08	0	4.44	1.02	0.83	1.94	316.27	608.1	671.85	0.01	0.45	0.19	0	0	0.26	0	0.01	0.01	0.01	0.02	1.36	1.16	0.03	0.03	turquoise
CD00982	NA=Hypp387	0.01	0.01	0	0.21	3.18	0.57	0.62	2.04	91.25	212.7	206.02	0.01	0.41	0	0	0.39	0	0	0.01	0.01	0.01	0.02	0.02	0.56	0.03	0.03	turquoise
CD00983	NA=Hypp388	0.01	0.01	0	0	1.87	0.48	0	0.67	44.95	37.99	43.86	0.01	0	0	0	0	0	0	0.01	0.01	0.01	0.02	0.02	0.02	0.03	0.03	turquoise
CD00984	NA=Hypp389	0.01	0.01	0.04	0.04	2.49	0.25	0.21	0.38	56.52	80.2	81.58	0.01	0.11	0.09	0	0.09	0.1	0	0.14	0.13	0.19	0.02	0.57	0.02	0.03	0.03	turquoise
CD00986	NA=Hypp391	0.01	0.01	0.12	0	1.92	0.3	0.23	1.67	60.65	111.56	116.06	0.01	0.14	0	0	0	0	0	0.01	0.01	0.01	0.02	0.43	0.37	0.03	0.03	turquoise
CD00987	l(1)G0289=PLXDC1	0.01	0.01	0.05	0	0.22	0.39	0.51	13.73	11.32	0.23	0.43	0.01	0.14	0	0	0.12	0	0	0.01	0.01	0.01	0.02	0.02	0.02	0.03	0.03	red
CD00988	l(1)G0289=PLXDC2	0.18	0.01	0	0.05	0.21	0.01	0	111.61	33.28	0.02	0.04	0.01	0.77	0.6	0	0	0.1	0	0.01	0.01	0.01	0.02	0.02	0.02	0.03	0.03	red
CD00991	NA=Hypp393	6.54	7.68	4.2	4.31	45.58	1.23	1.38	67.8	29.73	0.66	0.47	1.11	1.06	0.84	7.69	9.85	1.76	1.51	1.59	1.88	8.73	8.58	10.02	12.46	5.22	3.24	red
CD00992	fkh=FOXA2	0.01	0.01	0	0	0.16	0.01	0.01	5.12	7.77	4.53	4.05	0.01	0	0	0	0.22	0	0	0.01	0.15	0.38	0.02	0.02	0.02	0.03	0.03	turquoise
CD00993	Tsp2A=TSPAN11	1.04	0.77	7.8	6.27	5.03	28.38	27.16	15.23	1.78	3.92	3.98	192.98	0.16	0.49	763.32	438.48	0.34	0.22	6.21	8.68	275.18	332.86	0.47	0.02	0.98	0.03	paleturquoise
CD00994	Npc2a=NPC2	107.54	136.39	46.31	255.35	1364.04	32.64	29.9	1077.45	661.98	5.16	5.37	23.93	15.84	16.68	6.86	9.1	144.61	146.94	28.17	36.12	12.07	22.33	7.64	7.42	2.65	3.52	grey60
CD00995	l(1)G0289=PLXDC1	1.29	1.97	0.07	0.13	4.48	0.89	0.89	0.4	169.44	340.35	344.39	0.22	0.27	0.27	5.95	3.58	1.25	1.85	0.12	0.15	1.32	2.37	10.78	13.26	0.38	2.46	turquoise
CD00996	NA=Hypp394	4.62	6.6	2.55	1.86	0.59	1.01	0.97	0	0.26	1.98	1.4	3.16	0	0	0	0.68	0.82	0.63	4.27	4.11	0.01	0.02	0.02	0.02	0.03	0.03	greenyellow
CD00997	NA=Hypp395	16.36	19.84	11.42	10.84	2.2	10.77	10.19	9.21	5.84	8.72	9.08	13.43	0.59	0.65	5.05	1.94	3.55	3.36	14.82	12.27	4.1	4.96	1.58	1.51	0.82	1.16	greenyellow
CD00998	NA=Hypp396	0.01	0.01	0	0.03	0.05	0	0	38.77	12.31	0.06	0.17	0.09	0.44	0.46	0.06	0.19	0.06	0	0.01	0.01	0.01	0.02	0.02	0.02	0.03	0.03	red
CD00999	CG16786=Hypp397	40.71	34.86	13.58	10.38	0.2	20.85	16.69	0.06	0.3	2.48	2.41	2.76	41.3	42.41	13.75	4.18	45.49	44.65	2.33	2.93	10.23	6	89.21	90.51	7.07	245.99	orange
CD01000	wls=GPR177	16.36	14.95	116.06	123.13	86.01	36.96	38.49	39.64	45.35	44.71	44.89	19.03	12.63	12.46	12.15	18.65	19.83	21.61	25.41	23.8	15.43	16.12	14.24	14.58	135.9	71.85	cyan
CD01001	CG16786=Hypp398	33.12	35.9	11.31	10.59	0.05	12.49	12.1	0.03	0.15	1.57	1.46	2.58	37.89	38.06	12.63	2.9	38.37	36.7	2.05	2.89	10.27	5.62	82.13	81.52	6.16	230.68	orange
CD01003	Ssadh=ALDH16A1	4.84	4.09	8.15	7.5	8.33	6.2	6.26	4.78	4.14	7.48	7.3	9.53	9.3	8.96	13.71	16.45	10.19	11.34	11.52	10.5	17.25	15.28	6.78	7.52	22.1	18.88	yellow
CD01004	CG12970=C6orf150	3.97	4.01	0.54	1.03	3.35	0.56	0.57	6.68	1.9	3.28	3.64	14.66	27.49	26.8	63.84	75.72	32.59	31.75	4.92	4.21	30.27	43.06	13.66	15.08	66.14	45.21	paleturquoise
CD01005	CG12970=C6orf150	5.38	2.25	0.49	1.64	13.45	0.9	0.75	34.14	11	2.05	1.88	3.39	4.64	5.15	8.48	3.68	23.9	19.64	1.35	0.95	10.09	11.34	3.07	4.8	5.29	15.11	red
CD01006	CG6204=ZNFX1	0.73	1.37	0.24	0.24	1.31	0.13	0.11	0.69	13.77	27.35	27.38	14.95	5.24	5.19	6.64	12.04	0.83	0.89	0.38	0.23	69.42	4.07	1.47	0.77	1.66	1.62	steelblue
CD01007	CG6204=ZNFX1	0.16	0.46	0.07	0.05	0.23	0.02	0.03	0.43	0.43	0.94	1.04	4.23	0.35	0.46	22.61	31.9	0.12	0.13	0.18	0.13	4.62	3.74	0.24	0.2	0.31	0.35	paleturquoise
CD01008	mAChR-B=CHRM3	7.44	11.52	3.69	2.7	0.03	6.12	5	0.11	0.12	0.12	0.05	12.59	0.33	0.37	0.86	0.25	1.72	1.6	19.15	17.16	0.85	1.14	2.09	2.49	0.98	1.31	magenta
CD01009	mus101=TOPBP1	3.9	4.43	10.53	12.8	20.9	8.04	8.14	11.93	22.56	31.01	31.3	7.1	8.55	9	7.56	9.45	5.73	5.96	9.34	8.08	9.18	9.11	5.87	4.73	14.37	11.53	turquoise
CD01010	CG6204=ZNFX1	0.23	0.32	0.64	1.42	8.46	0.21	0.21	11.41	11.91	11.26	11.06	0.16	0.14	0.22	0.28	0.09	0.07	0.11	0.18	0.11	0.19	0.54	0.22	0.22	1.06	0.82	turquoise
CD01011	Aats-thr=TARS	0.14	0.14	2.04	2.73	28.27	0.57	0.5	21.17	16.4	17.21	16.76	0.4	1.39	1.11	0.28	0.22	0.12	0.09	0.16	0.21	0.01	0.43	0.24	0.24	8.54	4.52	grey60
CD01012	CG6204=ZNFX1	2.28	1.34	0.7	1.02	2.46	0.11	0.15	1.27	1.08	2.86	2.79	42.45	3.56	4	5.15	5.96	1.81	1.87	1.35	1.33	73.81	13	1.89	1.82	7.22	5.4	steelblue
CD01013	CG6204=ZNFX1	3.39	3.97	0.28	0.28	2.75	0.04	0	3.94	2.99	2.37	4	26.29	14.7	15.94	2.41	20.6	1.58	0.88	3.85	5.3	21.29	7.92	8.06	0.02	7.68	6.97	paleturquoise
CD01015	NA=Hypp401	0.01	0.23	0.04	0	0	0.24	0.44	0	0	0.01	0.02	0.16	0.12	0.09	7.57	49.73	0.14	0.06	0.14	0.13	1.9	0.51	0.02	0.02	1.06	1.44	black
CD01016	NA=Hypp402	0.01	0.01	0	0	0	0.73	0.57	0.08	0.02	0.09	0	0.23	0.4	0.36	8.63	83.27	0.29	0.13	0.01	0.25	3.57	1.25	0.02	0.02	0.03	0.95	black
CD01017	Glut1=SLC2A1	77.57	202.9	32.9	27.44	7.6	76.88	66.56	12.19	3.08	1.87	1.99	181.24	47.71	44.29	11.96	0.88	83.4	91.92	228.01	282.72	3.95	2.2	60.23	56.09	74.21	81.7	magenta
CD01018	Hs3st-B=HS3ST5	21.88	28.16	10.45	8.39	2.22	11.52	12.71	0.89	0.51	0.95	0.93	30.99	11.42	11.04	5.19	4.8	9.94	9.86	30.93	30.06	8.62	12.29	20.07	21.41	3.09	2.8	magenta
CD01019	NA=Hypp403	0.38	0.26	0.09	0	0	0.1	0.07	0.07	0	0.43	0.51	48.99	0.14	0	91.02	34.47	0	0	0.01	0.01	88.18	78.32	0.02	0.02	0.98	0.74	paleturquoise
CD01020	Cht5=CHIT1	180.16	6.79	5.96	3.33	4.05	46.49	36.37	2.63	4.12	6.64	6.57	19.01	186.29	180.96	12.02	19.57	105.9	103.2	37.29	45.2	111.1	25.5	117.29	116.06	151.14	191.88	brown
CD01021	Synj=SYNJ1	21.3	33.22	20.45	17.8	12.43	14.53	15.32	11.82	14.35	13.2	12.65	29.36	9.21	9.12	7.82	7.79	13.28	13.73	42.27	39.95	8.54	8.58	17.02	16.88	18.12	15.47	magenta
CD01022	NA=Hypp404	1.19	0.75	2.25	1.09	0.41	1.75	2.48	2.68	0.5	0.09	0.09	1.35	2.19	2.89	0.86	0.53	4.74	4.66	0.77	5.07	1.6	0.02	31.24	29.76	1.66	3.2	blue
CD01023	CG7365=PLB1	1.93	0.92	0.25	0.11	0.12	198.56	214.91	0.08	0.1	0.71	0.78	0.46	12.51	11.59	1.22	11.18	23.94	30.29	1.2	1.07	7.32	0.43	19.92	24.34	11.6	7.11	lightgreen
CD01024	NA=Hypp405	0.18	0.21	1.27	1.66	7.62	0.58	0.61	0.95	1.04	0.85	0.63	0.14	0.05	0.11	0.16	0.45	15.41	13.83	0.14	0.13	0.01	0.02	0.66	0.52	0.31	0.41	green
CD01026	NA=Hypp407	0.16	0.01	1.62	1.9	16.95	2.32	2.86	18.65	6.56	5.41	5.49	0.01	0.05	0.08	0.25	0.59	0.08	0.05	0.01	0.01	0.16	0.22	0.02	0.22	0.03	0.03	grey60
CD01027	CG12877=REXO1L1	0.18	0.01	10.41	12.84	122.24	3.48	2.59	21.42	5.4	0.07	0.14	0.11	0.05	0.11	0	0	0.05	0.06	0.97	0.29	0.01	0.02	0.02	0.02	0.03	0.03	grey60
CD01028	NA=Hypp408	0.21	0.55	0.09	0.24	0.13	0.23	0.33	0.04	0.04	0.3	0.3	2.39	0.14	0.24	15.04	49.87	0.13	0.14	0.71	0.73	5.05	8.25	0.02	0.02	0.03	0.41	black
CD01029	NA=Hypp409	0.16	0.19	0.04	0.11	8.27	0.06	0.05	11.81	12.11	28	28.62	0.11	0.16	0.27	0.28	0.12	0.67	0.48	0.01	0.09	0.23	0.9	0.47	0.24	0.03	0.03	turquoise
CD01030	CG12877=REXO1L1	0.23	0.19	0.8	1.29	2.73	0.27	0.22	3.49	3.44	0.28	0.24	0.11	0.07	0.17	0.06	0.06	0.04	0.05	0.69	0.33	0.01	0.22	0.26	0.27	0.03	0.35	grey60
CD01031	NA=Hypp410	0.89	0.72	0.54	0.45	1.19	0.17	0.22	0.33	8.9	11.82	12.1	0.55	0.21	0.63	1.39	2.66	0.24	0.37	0.36	0.15	0.52	0.29	0.47	0.02	1.85	1.81	turquoise
CD01032	CG12877=REXO1L1	0.01	0.21	1.1	2.41	7.25	0.79	1.16	7.15	5.98	0.4	0.29	0.01	0	0.11	0.11	0	0	0.08	1.07	0.45	0.01	0.29	0.02	0.02	0.56	0.03	grey60
CD01033	Lectin-galC1=Hypp411	0.01	0.01	0.09	0.08	0.11	0.03	0.05	0	0.19	0.61	0.63	0.12	0.1	0.11	1.75	6.1	0	0.06	0.01	0.21	0.26	0.29	0.02	0.02	0.38	0.58	black
CD01034	NA=Hypp412	0.51	2.3	4.52	2	25.5	0.41	0.07	5.9	3.08	0.09	0.42	2.99	0.55	0.62	1.8	2.48	1.41	2.46	4.86	5.09	0.01	1.27	3.07	1.43	1.73	0.03	grey60
CD01035	CG12877=REXO1L1	0.21	0.61	0.19	0.2	1.97	0.22	0.18	0.12	55.17	69.42	72.69	0.2	0.39	0	0	0.19	0.06	0.14	0.97	1.27	0.91	0.29	0.69	1.11	0.82	1.09	turquoise
CD01036	Ank=ANK3	0.01	0.01	0.54	0.69	6.31	0.44	0.3	4.02	16.98	11.91	13.33	0.01	0.1	0	0.07	0.07	0.05	0.08	0.01	0.01	0.01	0.02	0.39	0.22	0.03	0.03	turquoise
CD01037	NA=SIDT1	3.72	2.65	0.17	3.21	8.24	0.11	0.09	5.95	2.92	2.5	2.25	15.16	20.16	20.3	31.46	11.47	48.4	48.01	2.54	3.52	14.32	24.91	12.34	12.28	2.09	2.73	green
CD01038	CG12877=REXO1L1	0.41	0.28	2.39	3.21	47.04	0.25	0.23	15.59	5.4	0.36	0.35	0.39	0.55	0.59	0.22	0.09	0.26	0.19	1.67	1.05	0.45	0.54	0.26	0.22	1.13	0.82	grey60
CD01039	Ank2=ANK3	0.01	0.01	0.07	0.1	0.99	0.09	0.09	0.39	29.76	26.77	25.83	0.01	0.22	0.08	0.07	0	0.33	0.39	0.01	0.01	0.01	0.02	0.29	0.24	0.03	0.03	turquoise
CD01040	NA=Hypp413	0.01	0.01	0.68	0.58	3.39	0.1	0.06	2.19	3.61	10.52	10.27	0.01	0	0	0.25	0.19	0	0	0.01	0.11	0.01	0.02	0.02	0.02	0.03	0.03	turquoise
CD01041	NA=Hypp414	0.01	0.01	62.09	72.73	76.35	41.78	32.2	0.03	0.03	0.04	0.13	0.01	0.08	0	0	0.12	0.25	0.09	0.01	0.01	0.01	0.02	0.02	0.02	0.03	0.03	saddlebrown
CD01042	NA=Hypp415	0.34	0.4	0.69	0.89	12.2	0.03	0.04	24.86	7.91	0.28	0.3	0.11	0.05	0.09	0.22	0.09	0.04	0.1	0.23	0.19	0.23	0.02	0.02	0.2	0.31	0.03	red
CD01043	NA=Hypp416	0.16	0.01	0.07	0.19	2.05	0.06	0.07	1.23	7.19	10.68	10.97	0.01	0.11	0.08	0.33	0.07	0.05	0.06	0.01	0.01	0.01	0.29	0.02	0.24	0.03	0.03	turquoise
CD01044	NA=Hypp417	0.01	0.01	110.17	114.75	98.21	124.92	126.4	0.14	0.08	0.85	0.4	0.01	0	0	0	0	0.21	0	0.01	0.01	0.01	0.02	0.47	0.02	0.03	0.03	saddlebrown
CD01045	CG1718=ABCA3	0.14	0.01	5.03	3.56	110.53	1.05	0.9	59.28	20.76	1.85	1.87	0.09	0.07	0.11	0.16	0.19	0.21	0.2	0.11	0.01	0.23	0.22	0.24	0.02	0.03	0.03	grey60
CD01046	NA=Hypp418	0.01	0.01	2.28	9.53	20.8	1.75	1.88	19.49	37	36.77	34.68	0.01	0.14	0	0	0	0.13	0.06	0.01	0.01	0.01	0.02	0.29	0.56	0.03	0.03	turquoise
CD01047	pigs=GAS2	25.65	34.44	26.23	25.69	12.61	49.45	45.67	44.58	17.31	3.9	3.6	44.89	12.69	12.05	1.17	3.17	14.46	14.82	188.59	146.53	17.68	20.04	28.97	29.7	10.19	9.3	magenta
CD01048	mRpL21=MRPL21	14.09	15.81	12.21	8.93	10.02	9.29	9.42	10.38	14.07	12.15	12.62	7.94	6.71	7.2	14.5	16.68	15.83	15.57	9.72	7.84	14.57	17.87	40.03	41.41	11.38	10.37	blue
CD01049	pnr=GATA4	0.94	0.94	16.22	20.61	24.97	5.83	7.16	23.91	7.35	0.92	0.92	2.31	3.01	3.01	6.09	13.49	3.52	3.52	0.87	1	6.93	10.54	20.93	19.46	6.16	5.8	grey60
CD01051	pnr=GATA4	3.81	2.47	14.99	24.48	113.32	5	4.91	85.17	45.85	3.17	2.91	13.11	39.41	39.01	8	16.47	37.52	37.33	2.7	4.34	26.67	35.66	10.02	9.75	8.85	10.26	grey60
CD01052	pnr=GATA4	0.16	0.01	10.29	10.49	18.64	4.94	4.87	37.92	14.78	0.55	0.55	4.77	0.12	0.13	20.11	33.79	0.28	0.23	0.74	0.8	16.1	30.88	0.02	0.02	0.03	0.03	paleturquoise
CD01053	CG4660=TDP1	26.13	38.92	0.79	0.43	0.8	0.99	1.41	14.63	4.19	4.46	4.35	113.43	2.79	2.89	4.52	3.68	4.86	3.39	105.41	118.77	14.03	6.84	2.96	3.66	4.22	21.04	magenta
CD01054	CG3822=GRIK2	8.45	9.11	4.53	4.15	6.23	17.8	19.17	17.13	7.35	4.19	4	18.52	0.99	1.17	16.8	8.92	37.75	37.59	11.29	31.16	13.82	15.65	99.32	99.89	5.56	4.99	blue
CD01055	RpL12=RPL12	153.83	92.98	509.41	479.43	337.19	385.54	368.98	436.29	331.4	67.56	74.37	61.14	203.42	200.22	145.68	123.92	168.76	164.03	34.5	38.12	113.22	73.67	172.69	173.58	699.33	506.29	cyan
CD01056	CG9095=CSMD3	146.53	70.42	45.43	21.42	15.54	38.65	33.4	5.2	4.35	6.3	6.5	1.8	113.43	106.59	93.79	29.41	66.85	66.56	4.9	4.12	200.22	50.64	147.19	141.35	11.94	28.56	cyan
CD01057	mim=BAIAP2L1	131.67	69.63	2.76	2.71	1.71	16.01	16.34	1.7	0.97	9.87	9.92	71.26	22.77	22.72	6.82	7.68	41.09	41.67	118.93	120.21	6.07	5.5	107.09	103.2	18.49	558.22	orange
CD01058	CG5776=SPATA5L1	4.71	3.18	5.08	6.64	5.8	2.28	2.15	4.81	9.52	11.24	10.87	1.93	3.79	3.85	3.66	4.96	1.65	1.59	2.74	2.27	5.01	3.97	3.48	3.34	10.03	8.61	turquoise
CD01059	Atac2=CSRP2BP	3.82	3.58	5.84	6.11	7.45	2.67	2.59	6.79	13.85	18.42	17.56	2.4	4.06	4.24	5.02	4.18	2.34	2.37	3.21	2.49	6.18	5.5	2.69	2.71	9.8	10.66	turquoise
CD01060	PGRP-SC1a=Hypp420	182.66	132.1	0	1.21	3.75	1.15	1.81	1.75	0.82	7.58	8.06	231.34	0.28	0.22	0	1	185.06	191.48	6.35	17.62	5.03	4.93	14.91	13.11	0.65	0.66	green
CD01061	CG17333=PGLS	72.38	68.83	56.75	50.42	49.6	33.15	31.34	48.7	34.98	22.43	24.32	66.12	40.62	38.68	106.59	87.81	30.67	31.79	41.52	38.75	113.1	127.83	18.52	15.21	76.85	51.57	paleturquoise
CD01062	Past1=EHD1	157.57	170.29	90.05	89.29	209.3	69.75	69.37	169.74	119.09	47.76	48.01	52.83	43.81	43.88	251.23	69.54	71.8	72.41	40.76	43	110.75	155.69	52.4	53.41	49.3	81.52	grey60
CD01063	Nup153=NUP153	20.4	19.23	44.71	49.28	46.28	37.99	38.3	43.69	103.2	155.9	157.57	22.7	28.52	28.9	29.64	20.16	28.64	28.59	30.62	27.54	36.69	20.83	40.47	41.58	44.43	41.1	turquoise
CD01064	CG8920=TDRD7	166.37	316.27	75.99	91.62	91.62	80.2	83.94	71.02	47.89	31.96	32.84	124.78	113.22	115.93	275.81	448.72	95.57	92.68	153.34	140.18	130.44	94.67	161.16	160.34	32.65	103.54	black
CD01065	NA=Hypp421	2.16	2.98	0.52	2.7	29.5	8.57	10.94	162.31	65.37	1.16	0.84	25.27	0.68	0.85	576.47	543.03	0.17	0.72	3.86	4.18	70.54	133.68	0.02	0.56	3.24	1.81	paleturquoise
CD01066	NA=RP11-884K10.5	278.26	225.8	57.03	53.19	83.27	64.14	67.5	87.31	67.62	53.34	51.82	132.27	85.11	88.64	218.5	139.28	87.88	90.92	134.22	138.77	232.43	275.81	91.62	106.05	96.04	96.7	steelblue
CD01067	NA=Hypp422	32.41	58.75	7.83	6.54	0	7.41	15.76	0	0	0	1.11	9.01	0	3.96	0	0	15.38	7.53	38.53	37.7	0.01	0.02	21.72	0.02	0.03	0.03	greenyellow
CD01068	CG33649=GATC	7.19	6.26	5.51	6.19	5.91	3.88	3.25	4.49	8.18	10.58	11.14	4.48	4.78	4.67	5.36	5.12	5.94	4.84	5.06	4.81	5.85	6.35	10.54	11.66	11.61	8.87	turquoise
CD01069	Pez=PTPN14	7.16	7.99	11.43	13.63	15.04	4.74	6	10.29	16.75	21.91	21.02	9.18	14.08	14.11	13.3	11.14	9.56	8.91	14.66	12.72	12.01	10.92	15.37	14.81	23.94	19.83	turquoise
CD01070	CG9953=PRSS16	41.51	37.76	26.56	30.28	62.51	20.15	17.94	108.2	48.86	11.02	11.39	46.74	24.16	24.43	47.93	48.81	235.5	249.67	26.33	29.46	32.54	28.27	137.14	137.72	10.94	10.49	green
CD01071	PGRP-SB1=PGLYRP3	27.38	28.57	0.24	2.92	12.02	23.08	25.36	47.93	14.42	6.72	6.72	87.04	0	0.36	0.58	0.39	104.37	104.66	19.89	32.62	1.83	2.7	8.96	9.83	0.65	0.03	green
CD01072	CG18065=C10orf32	4.55	4.77	2.78	2.86	3.38	0.71	0.72	1.56	1.46	2.53	2.6	2.24	3.78	3.69	3.9	3.43	1.8	1.57	3.46	2.78	4.57	5.43	3.44	3.73	7.88	8	yellow
CD01073	NA=Hypp423	19.75	14.79	26.83	21.93	24.87	9.41	10.82	26.79	25.84	27.77	24.12	11.54	17.54	17.66	26.81	21.88	19.83	21.19	10.92	9.05	25.08	35.16	7.2	11.32	25.41	20.79	magenta
CD01074	CG1718=ABCA3	13.29	16.99	0.47	0.47	0.15	4.22	4.89	9.33	1.26	0.97	1.02	34.44	1.46	1.6	67.6	91.17	1.91	2.01	13.69	13.75	49.61	38.05	1.75	1.07	3.01	1.96	paleturquoise
CD01075	NA=Hypp424	7.23	1.86	0	13.59	1.75	0.15	0.13	2.43	0.76	6.76	7.25	48.53	0.45	1.09	0	0.42	127	124.54	1.87	7.97	4.01	0.02	21.44	17.35	0.03	0.03	green
CD01076	NA=Hypp425	1.46	1.6	0.31	6.97	19.48	1.14	1.11	61.17	26.65	0.59	0.77	9.91	0.88	0.77	84.84	14.45	1.43	1.7	1.16	1.53	34.06	35.88	0.43	0.73	0.9	2.22	paleturquoise
CD01077	NA=RP11-894J14.4	55.16	68.7	15.4	22.03	24.56	17.88	20.66	17.15	13.02	17.66	15.46	28.43	34.14	33.93	18.11	17.9	25.63	20.51	38.39	35.22	19.39	20.78	21.32	20.53	32.19	39.83	greenyellow
CD01078	CG5705=MTRF1L	57.15	67.8	25.17	28.16	32.68	39.03	37.67	31.75	17.33	13.93	13.96	37.37	42.96	43.63	65.29	120.79	41.06	40.4	42.23	42.28	35.83	27.79	79.58	78.9	23.68	42.46	black
CD01079	NA=Hypp426	3.44	1.3	1.66	0.83	0.41	0.99	0.82	2.65	0.57	0.42	0.54	0.79	0.91	0.26	1.8	0.94	0.63	0.94	1.25	0.85	3.59	3.92	2	6.12	3.56	4.47	blue
CD01080	PGRP-SC1a=Hypp427	39.41	23.25	0.44	1.68	1.1	1.68	2.54	0.85	0.91	26.15	25.21	60.29	0.48	0.45	0.19	1.94	432.24	420.35	3.24	11.1	3.57	1.14	38.28	25.87	1.52	0.89	green
CD01081	NA=Hypp428	1.27	1.06	2.91	5.97	3.46	32.88	29.3	5.44	1.65	0.14	0.09	8.13	0.73	0.44	125.98	274.35	0.37	0.45	2.18	1.87	9.13	8.2	0.02	0.48	2.36	1.62	black
CD01082	CG6833=ENSG00000261493	13.12	9.97	20.6	21.79	18.06	17.18	15.82	20.89	23.77	26.51	29.45	12.33	16	15.85	15.55	15.67	10.68	10.8	14.67	12.86	12.72	13.36	7.29	10.37	20.98	17.04	turquoise
CD01083	NA=Hypp429	49.63	39.95	3.43	1.07	3.19	77.71	68.83	17.45	1.14	43.73	39.45	72.4	45.9	48.09	25.73	39.58	248.23	267.6	27.72	47.16	1.71	4.77	191.48	192.25	175.68	78.63	green
CD01084	Pkc98E=PRKCE	54.49	104.47	124.54	105.75	22.76	70.99	86.43	17.67	18.48	17.77	18.68	96.44	30.95	30.45	23.65	14.13	36.09	35.9	165.44	145.87	49.2	22.52	21.94	24.56	17.46	14.98	greenyellow
CD01085	CG13933=ANK2	101.2	73.26	12.96	13.74	16.82	15.12	15.88	18.23	16.54	21.31	20.5	37.71	58.72	59.1	14.44	34.1	18.38	18.75	52.7	58.36	13.55	12.54	62.94	66.1	23.57	23.84	greenyellow
CD01086	CG13623=ISCA2	15.78	10.9	5.36	5.17	11.26	7.48	7.43	13.49	9.3	7.36	7.6	16.3	31.35	28.08	22.87	25.47	15.5	17.36	14.59	14.94	25.47	35.71	34	33.74	7.96	7.29	cyan
CD01087	CG7509=LRRC15	9.48	10.04	0.3	0.21	0.03	6.48	8.18	0.25	0.05	0.44	0.43	13.01	0.05	0.08	144.61	387.27	0.52	0.6	9.68	8.2	21.2	13.89	0.6	0.48	0.31	0.03	black
CD01088	NA=NCAPG2	4.45	4.52	6.81	7.89	7.15	2.34	2.39	5.7	10.36	12.38	12.79	2.03	4.54	4.62	14.04	9.84	3.57	3.02	3.95	3.55	8.08	7.31	10.27	11.55	11.24	13.69	cyan
CD01089	CG8888=BDH1	4.01	3.92	20.29	18.62	10.92	128.13	142.1	26.13	10.15	4.83	4.68	15.01	31.81	34.27	21.04	26.23	85.86	79.2	4.07	4.93	10.13	12.68	215.94	214.91	2.65	5.31	blue
CD01090	CG3308=KLRAQ1	40.78	37.85	20.13	19.86	25.61	15.06	15.68	34.67	29.65	28.4	27.17	31.42	20.57	20.9	36.93	26.97	28.06	26.85	41.61	39.83	39.51	49.31	50.14	53.59	29.48	35.18	blue
CD01091	NA=Hypp430	0.34	5.16	4.78	9.58	1.75	66.93	57.31	0.09	0.12	1.07	0.8	2.21	53.78	58.25	50.22	33.08	57.43	65.84	2.21	2.01	29.43	99.39	83.78	85.24	2.36	5.26	blue
CD01092	CG6766=ERLEC1	26.41	26.16	31.14	29.66	38	32.66	32.37	42.14	26.77	21.62	22.23	32.53	27.59	27.38	45.47	46.28	33.15	32.27	30.94	29.81	44.9	46	25.4	22.99	41.01	32.38	paleturquoise
CD01093	CG7550=ADO	7.22	7.28	2.94	2.56	2.61	1.24	1.04	4.63	8.88	11.26	11.3	4.07	4.86	5.44	23.35	17.84	3.15	3.73	8.08	6.12	20.53	18.19	8.27	10.37	7.34	7.67	paleturquoise
CD01094	SIFaR=NPFFR2	12.75	17.92	0.19	0.26	0	0.54	0.53	0.07	0.04	0.09	0.13	5.84	0.17	0.11	0.25	0.16	0.2	0.19	15.77	14.77	0.26	0.02	0.32	0.27	0.03	0.35	greenyellow
CD01095	NA=Hypp431	2.04	0.01	0	0	0.08	8.37	10.5	0	0	0.12	0.27	0.01	101.77	90.74	0	0	8.18	8.17	0.01	0.01	0.01	0.43	1.47	5.1	1.59	2.02	brown
CD01096	alphaTub84B=TUBA3C	363.25	319.09	5683.25	4383.69	5011.54	2072.63	1918.18	2262.22	2072.63	818.44	755.7	1164.44	2828.8	3229.74	398.19	218.99	1609.9	1501.39	850.12	879.56	213.9	334.19	434.19	427.75	12597.9	6409.19	cyan
CD01098	NA=Hypp432	3.53	7.05	1.04	1.76	106.59	0.16	0.11	33.62	8.49	2.41	1.08	1.38	1.27	1.38	0	0	0.28	0.28	2.51	1.54	2.59	0.98	2.2	0.02	2.14	2.07	grey60
CD01100	NA=Hypp434	1.54	0.3	0.21	0.15	0.05	5.33	6.93	0.03	0.01	0.19	0.14	0.16	39.41	43.82	0.6	0.39	4.74	4.92	0.12	0.11	0.23	0.4	2.47	2.49	0.82	0.74	brown
CD01101	CG8646=ARSB	0.71	1.6	4.63	3.01	2.89	12.92	13.98	11.25	9.21	11.34	11.14	2.1	3.41	3.64	14.21	6.21	3.03	3.15	3.7	3.23	3.01	3.51	17.99	19.47	3.49	7.53	blue
CD01102	CG13759=Hypp435	17.32	19.31	3.89	2.2	0.1	3.63	3.77	0.06	0.64	2.53	2.07	4.98	0	0.38	0.39	0.16	1.48	1.03	6.43	6.28	0.26	0.02	2.16	0.45	0.65	4.5	greenyellow
CD01103	NA=Hypp436	1.08	0.21	0.03	0	0.03	1.06	1.29	0	0.01	0.07	0.05	0.14	13.79	15.09	0.11	0.19	1.23	1.14	0.12	0.11	0.49	0.4	0.47	0.56	0.03	0.82	brown
CD01105	NA=Hypp438	13.87	10.99	10.97	15	57.52	28.33	26.28	88.48	27.42	7.44	7.55	72.61	32.17	33.1	7.19	7.27	206.91	203.8	17.8	36.58	19.98	25.52	20.87	22.22	2.83	3.93	green
CD01106	NA=Hypp439	5.05	17.79	2.08	4.05	50.95	0.99	1.08	19.9	6.84	1.67	1.87	5.32	11.43	9.46	7.83	2.13	6.99	9.28	4.8	5.4	7.11	5.83	13.49	12.16	8.94	7.63	grey60
CD01108	NA=Hypp441	2.22	0.26	0	0	0.06	31.92	34.31	0.03	0	0.55	0.48	0.18	94.1	96.7	0.16	0.19	15.1	15.74	0.01	0.01	0.74	0.02	7.35	6.46	0.82	1.68	brown
CD01109	NA=Hypp442	0.48	0.9	0	0	0.05	1.28	1.64	0.07	0.01	0.03	0.09	0.18	10.77	10.19	0	0	1.35	1.03	0.01	0.53	0.29	0.37	0.57	0.88	0.03	0.74	brown
CD01110	CG31886=Hypp443	30.05	27.54	46.58	32.75	27.18	86.9	88.27	40.75	9.95	6.04	5.9	49.78	9.34	9.02	31.99	28.94	17.74	18.9	29.94	29.93	44.8	57.07	8.38	9.36	8.88	7.55	lightgreen
CD01111	NA=Hypp444	1.49	0.94	0.04	0.06	0.08	13.24	17.66	0.08	0.07	0.42	0.39	0.51	59.1	63.9	0	0.32	11.54	10.7	0.01	0.13	1.23	1.5	4.94	3.48	0.98	0.95	brown
CD01112	NA=Hypp445	8.67	8.99	9.67	13.33	55.94	18.89	17.96	68.79	24.35	6.46	6.28	65.37	29.16	27.34	6.14	7.83	177.06	166.69	15.74	33.34	18.62	24.18	17.36	17.03	2.92	3.47	green
CD01113	Exn=ARHGEF26	2.29	3.77	0.1	0.12	0.06	1.24	1.48	0.02	0.06	0.05	0.05	0.98	0.11	0.19	32.69	70.92	0.12	0.17	0.95	0.81	14.73	23.09	0.29	0.24	0.56	0.03	black
CD01115	NA=Hypp447	0.3	0.01	0.05	0	0	0.26	0.34	0	0.01	0	0	0.01	8.91	8.32	0.11	0	0.5	0.39	0.01	0.01	0.01	0.02	0.02	0.37	0.03	0.03	brown
CD01116	dre4=SUPT16H	10.23	10.31	39.89	45.82	51.03	21.81	23.78	32	29.98	37.91	38.34	16.22	15.06	14.88	14.15	11.93	14.63	14.84	15.1	15.27	17.43	14.53	11.7	10.68	28.98	21.1	cyan
CD01119	NA=Hypp450	0.01	0.01	0.09	0	0.57	0.01	0.01	0.49	2.52	28.85	28.93	0.01	0.16	0.22	0	0.39	0	0	0.01	0.01	0.23	0.02	0.02	0.02	0.03	0.03	turquoise
CD01122	NA=Hypp453	0.01	0.19	0.03	0.03	19.74	0.1	0.08	18.15	6.55	0.04	0.04	0.12	0.08	0	0.19	0.32	0.24	0.13	0.12	0.13	0.01	0.22	0.02	0.22	0.03	0.03	grey60
CD01123	CG3280=TMC3	1.92	2.05	2.41	1.64	0.08	1.19	1.08	0.05	0.06	0.09	0.07	1.27	5.15	5.33	0.3	0.35	4.33	3.78	2.04	1.81	0.71	0.98	0.26	0.3	0.9	1.02	brown
CD01124	KdelR=KDELR2	72.19	56.96	124.22	105.41	84.45	81.58	78.06	93.51	85.6	57.24	53.01	40.09	83.47	76.62	103.1	103.73	70.94	69.58	39.39	33.38	79.08	85	60.48	59.71	188.94	147.19	cyan
CD01125	CG42371=Hypp454	45.27	35.34	26.61	24.15	22.34	22.9	21.59	22.36	11.17	10.61	11.52	42.62	37.73	32.57	38.71	40.1	29.26	31.55	51.57	53.11	49.64	58.67	41.59	36.19	49.23	56.42	turquoise
CD01128	EfSec=EEFSEC	6.93	5.75	6.57	6.87	6.2	4.56	5.25	7.34	12.34	14.42	14.48	4.5	5.53	6.49	4.37	5.53	7.47	7.95	5.97	5.56	4.85	5.52	6.63	7.21	13.45	10.23	turquoise
CD01129	NA=Hypp456	6.18	9.67	1.95	1.54	0.14	2.18	2.55	0.22	0.16	0.1	0.06	4.44	0.69	0.92	0.71	0.8	2.33	2.53	12.36	12.11	2.66	1.62	1.4	0.56	3.17	0.95	magenta
CD01130	CG31211=SFRS18	70.97	77.89	89.49	130.71	57.06	64.88	71.17	51.98	45.66	52.65	53.61	69.63	57.74	58.43	41.13	50.16	42.29	42.27	72.84	70.36	35.15	34.87	39.23	43.66	113.87	70.46	cyan
CD01131	Crc=CALR	161.46	103.2	818.44	691.62	572.93	242.08	231.86	899.28	1705.67	3229.74	3229.74	208.76	344.39	396.49	430.11	260.18	261.62	257.91	96.25	93.16	140.75	150.03	212.3	200.22	1283.83	743.53	turquoise
CD01132	NA=Hypp457	0.01	0.01	0.07	0.08	0.07	0.01	0.01	0.01	0.03	0.03	0.07	0.01	0	0.17	0	0	139.69	121.97	0.23	0.01	0.01	0.02	1.79	3.34	1.35	0.03	green
CD01133	Magi=LNX2	4	4.84	6.17	5.46	0.03	2.34	2.25	0.06	0.05	0.07	0.06	4.81	1.39	1.35	0.16	0.19	0.68	0.68	6.83	5.6	0.38	0.22	0.39	0.8	0.9	2.07	greenyellow
CD01134	Syx5=STX5	89.13	88.27	33.14	33.34	103.73	33.3	35.19	117.53	106.36	51.31	53.11	66.39	54.07	55.38	101.33	81.47	64.09	64.92	83.35	74.37	72.82	69.91	43.02	46.36	49.12	75.09	red
CD01135	CG11109=NSUN6	12.97	14.55	12.08	13.88	10.77	8.34	9.16	5.82	4.44	13.38	13.16	5.5	9.75	10.64	11.16	10.75	4.99	3.97	6.76	7.14	8.62	8.82	7.12	9.05	14.83	11.76	green
CD01136	NA=Hypp458	12.27	22.68	6.79	7.66	4.63	1.83	3.47	0.92	2.47	3.37	3.8	5.26	4.99	7.4	50.39	10.02	3.31	3.68	7.61	7.05	45.43	35.55	6.36	2.89	10.76	6.98	paleturquoise
CD01137	Lk6=MKNK2	144.61	180.16	139.17	178.62	100	216.99	235.5	237.84	432.24	888.79	921.39	1077.45	750.81	794.83	198.56	482.48	134.51	129.58	992.56	850.12	260.18	187.64	149.22	152.16	66.01	61.7	turquoise
CD01139	Wdr82=WDR82	31.25	24.4	53.9	45.55	53.49	23.39	23.33	47.48	62.91	77.82	79.62	15.81	15.5	16.36	34.92	27	17.95	17.29	13.97	13.9	35.06	31.16	14.98	15.21	56.61	54.32	turquoise
CD01140	CG31961=TBCC	173.58	130.71	117.77	99.69	70.36	118.77	123.53	103.54	88.35	78.56	75.35	188.94	130.13	124.22	106.05	79.41	90.83	90.32	335.56	287.86	161.76	178	101.56	104.66	158.36	150.03	magenta
CD01141	CG44247=NPDC1	116.32	145.48	11.39	8.34	4.61	64.31	71.26	6.83	1.99	3.02	3.43	222.13	23.98	24.01	17.26	23.08	51.26	54.2	211.08	204.75	50.33	56	16.6	16.49	6.06	6.46	magenta
CD01142	beta3GalTII=B3GALNT2	9.95	9.82	19.87	11.09	3.53	12.57	12.49	1.77	3.66	5.7	6.05	5.57	3.64	3.61	6.57	7.61	3.61	2.48	7.28	6.83	4.99	6.93	3.61	6	8.52	7.75	tan
CD01143	mfr=OTOF	31.76	43.16	3.82	3.43	5.05	9.05	9.86	1.72	0.61	1.32	1.18	27.37	8.26	8.34	2.8	2.5	10.92	11.45	20.21	19.39	4.92	7.05	5.3	5.36	1.97	2.22	greenyellow
CD01144	CG42732=KCNT2	26.24	37.55	4.39	4.12	12.21	15.1	12.68	11.88	4.1	3.69	3.48	35.32	6.33	6.76	4.46	3.95	9.91	11.64	75.2	66.35	12.88	18.44	9.13	9.25	51.75	39.51	magenta
CD01145	CG14270=C19orf52	27.04	23.7	11.35	10.63	11.99	10.26	9.88	11.83	9.03	20.48	23.5	9.55	12.79	13.9	18.43	17.47	22.98	20.78	10.25	9.77	18.98	21.48	74.4	72.28	14.24	14	blue
CD01146	mRpL37=MRPL37	15.28	15.58	19.61	17.15	19.33	14.78	14.75	18.6	18	16.55	16.52	12.72	14.04	14.7	32.01	18.81	24.45	23.8	17.69	14.96	26.1	23.95	36.77	38.34	18.84	14.64	blue
CD01147	NFAT=NFAT5	223.37	251.23	94.75	118.09	69.5	65.84	66.89	82.97	57.57	77.65	76.81	296.28	70.45	71.26	70.72	69.13	73.74	76.44	407.17	392.38	157.57	216.99	70.54	71.9	83.37	70.88	magenta
CD01148	CG13185=MDN1	1.06	1.95	6.2	7.62	11.52	0.78	1.19	6.28	4.9	8.84	9.02	1.61	4.66	4.14	3.26	4.14	4.6	4.34	2.89	2.76	3.53	3.34	5	5.95	15.82	10.54	cyan
CD01149	CG5458=RSPH1	2.37	1.47	1.35	1.54	0.33	1.28	1.38	0.47	0.13	0.19	0.2	0.96	2.74	2.32	2.94	6.8	166.37	146.08	0.68	1.37	2.99	3.46	1.66	1.47	3.56	3.63	green
CD01150	CG9391=IMPA1	12.93	12.99	1.01	0.69	0.12	1.99	1.66	0.39	0.06	0.68	1.11	6.22	15.52	15.98	15.84	42.68	1.69	1.63	3.41	3.91	124.66	195.73	1.36	1.88	2.6	1.56	steelblue
CD01151	NA=Hypp459	28.07	27.78	37.11	39.41	34.36	34.3	36.8	32.05	33.71	28.81	29.53	30.38	53.54	51.3	50.95	47.45	21.45	21.77	29.66	30.12	24.11	29.53	22.12	23.14	48.71	51.31	brown
CD01152	Prx5=PRDX5	64.79	64.35	110.3	82.9	81.94	119.79	113.1	48.21	50.43	59.28	52.67	59.98	93.63	92.94	84.23	137.33	76.04	69.72	52.07	50.83	48.33	79.46	205.64	189.96	78.73	45.13	blue
CD01153	NA=GEMIN8	2.59	2.43	3.55	4.09	3.21	0.89	0.95	1.98	5.11	8.05	7.92	2.13	3.26	3.42	4.12	5.17	1.46	1.53	2.65	2.41	5.01	5.34	2.44	3.37	6.34	5.78	turquoise
CD01154	dbe=KRR1	8.14	8.33	20.41	18.51	19.14	12.4	13.15	25.84	26.7	22.12	21.94	9.07	16.14	17.19	12.77	17.62	8.64	8.06	7.88	7.77	9.58	10.76	7.9	7.28	26.27	19.52	cyan
CD01155	NA=Hypp460	3.39	1.07	7.93	2.9	0.9	1.84	1.48	2.12	0.88	3.11	3.53	0.88	7.14	6.75	9.4	5.36	9.49	11.98	0.4	1.8	13.34	2.87	13.14	10.37	3.09	10.42	blue
CD01156	CG42673=NOS1AP	24.47	20.43	13.35	17.85	9.76	17.08	17.1	9.3	3.46	2.19	2.16	25.27	11.46	11.35	1.65	1.51	6.18	6.67	31.76	38.47	4.68	3.43	11.81	11.42	46.76	26.65	magenta
CD01157	Aats-ala=AARS	32.07	26.83	40.4	41.67	46.18	29.18	30.69	35.85	19.01	28.33	28.93	24.49	37.16	37.43	43.1	39.23	37.91	37.07	21.91	21.08	39.85	41.47	45.2	43.61	70.07	74.66	yellow
CD01158	mey=Hypp461	1.66	1.62	10.46	6.01	0.03	15.54	16.72	0.68	0.6	0.16	0.13	1.68	25.59	24.96	0.64	0.39	4.11	3.64	2.12	2.35	0.01	0.22	2.06	2.24	4.14	3.74	brown
CD01159	Orc2=ORC2L	3.46	4.52	6.52	9.27	10.48	4.22	4.68	6.19	10.4	35.9	37.66	1.93	3.69	3.99	6.05	2.62	2.46	2.25	2.33	2.68	3.64	4.01	4.6	5.88	11.2	11.86	turquoise
CD01160	PPO2=CTGF	9.79	14.12	2.41	1.69	0.18	2.29	2.62	0.17	0.06	0.65	0.65	8.39	1.37	1.2	1.85	1	1.15	1.07	12.37	11.34	59.64	76.85	0.36	0.52	1.28	1.16	steelblue
CD01161	Cralbp=RLBP1L2	1.32	61.88	0.09	0.21	0.71	0.21	0.2	4.12	0.7	0.14	0.14	24.26	4.09	4.03	14.67	1.08	14.04	16.18	7.25	12.75	2.01	2.29	30.7	32.95	2.87	3.79	skyblue
CD01162	NA=Hypp462	11.58	10.51	9.92	12.96	10.06	38.67	36.13	6.89	2.3	7.34	5.44	5.58	95.97	99.36	6.68	5.44	16.39	14.09	7.23	4.42	3.81	5.9	9.28	3.66	12.46	9.2	brown
CD01163	NA=Hypp463	4.11	6.53	0.68	0.87	2.61	0.62	0.83	2.34	0.72	0.27	0.31	5.98	1.8	2.19	1.7	1.56	12.68	11.56	15.68	12.36	4.09	5.34	1.36	1.91	17.39	12.76	yellow
CD01164	smo=SMO	1.61	2.54	12.32	14.19	19.33	3.56	3.72	12.19	18.59	18.31	18.6	1.04	4.36	4.12	1.98	2.73	1.54	1.33	1.48	1.19	1.71	2.64	2.99	3.34	13.62	10.31	cyan
CD01165	Cdk9=CDK9	20.41	20.32	23.03	21.69	13.36	15.13	15.19	12.89	8.57	9.04	8.89	14.03	19.15	18.72	15.96	14.98	12	12	17.85	17.27	18.24	17.89	20.79	22.11	22.65	22.8	turquoise
CD01166	NA=Hypp464	0.01	0.01	1.5	0.42	0.45	0.16	0	0	0.05	0	0	0.37	0.3	0.37	0	0	0	0	0.01	0.01	0.01	0.02	0.02	1.47	6.87	2.65	yellow
CD01167	CG2812=WDR47	21.38	21.81	70.01	64.67	115.93	65.65	67.58	27.57	26.13	31.78	30.44	42.08	53.7	52.86	58.72	48.63	48.42	46.56	33.21	35.64	91.84	70.03	32.89	32.63	44.79	225.8	orange
CD01168	mgr=ENSG00000268440	22.77	22	47.79	43.17	57.24	38.82	37.2	47.89	42.95	37.82	38.49	15.22	21.74	22.44	23.72	23.72	19.46	18.02	16.49	17.79	20.62	22.56	14.12	16.14	54.83	41.72	cyan
CD01169	NA=Hypp465	12.97	11.81	24.02	22.71	16.49	8.21	7.53	12.62	10.67	24.77	27.53	11.82	14.43	15.04	15.47	15.99	11.37	11.53	10.52	10.02	14.01	21.27	7.74	9.08	40.11	27.07	cyan
CD01170	Pih1D1=PIH1D1	14	11.91	28.3	28.59	19.64	9.48	9.33	12.23	10	20.22	22.03	9.95	20.72	21.11	13.4	15.98	16.22	15.07	10.79	11.45	11.31	16.35	36.34	40.16	47.75	35.15	yellow
CD01171	ZnT86D=SLC30A6	24.05	20.32	19.28	17.02	21.1	16.26	15.98	19.68	11.04	16.67	16.19	17.61	23.98	24	47.42	48.57	18.06	19.8	14.14	14.91	39.12	40.74	16.3	15.21	19.6	18.67	paleturquoise
CD01172	CG7611=WDR26	95.57	82.27	70.28	66.39	54.36	50.61	54.76	79.52	47.72	57.38	56.7	71.93	84.41	82.52	208.76	164.71	78.63	80.58	64.57	68.25	117.58	97.23	64.79	64.64	37.16	58.28	paleturquoise
CD01173	Task7=KCNK9	87.41	75.72	53.72	49.56	1.81	57.18	53.31	1.2	0.76	1.41	1.27	31.25	0.9	0.93	11.9	11.64	8.62	9.76	43.51	37.2	8.08	6.44	5.79	4.66	2.6	2.73	greenyellow
CD01174	CG6472=LIPH	6.49	4.4	1.94	4.31	10.16	32.57	36.11	16.89	5.19	3.68	3.5	99.59	33.53	33.97	3.64	5.7	61.96	63.43	132.27	187.64	11.73	11.67	20.84	22.81	0.74	0.49	magenta
CD01175	pgant2=GALNT2	95.46	65.61	15.69	15.08	14.06	16.99	16.75	11.2	7.4	9.64	9.66	18.3	56.34	56.58	20.55	13.78	36.06	35.17	46.67	39.98	15.21	17.27	66.81	64.9	63.21	236.1	orange
CD01176	CG10126=CAPSL	4.32	3.37	8.9	7.73	2.98	62.13	60.29	2.68	0.5	1.03	1.26	10.96	33.5	33.65	26	22.18	11.46	12.32	1.07	0.94	18.39	47.33	4.25	3.34	11.55	10.46	lightgreen
CD01177	CG42732=KCNT1	19.75	37.32	3.88	3.48	11.4	5.7	7.46	12.08	3.56	2.9	2.96	30.27	5.49	5.39	3.9	3.44	9.42	8.34	65.49	59.47	13.75	19.39	8.61	8.39	39.24	27.51	magenta
CD01178	abs=DDX41	38.51	38.84	35.06	36.37	28.54	18.52	18.82	28.51	34.62	45.35	49.51	19.51	23.34	23.87	276.51	32.88	13.02	12.65	22.62	21.44	163.52	82	18.44	18.17	36.2	26.8	paleturquoise
CD01179	Tsp74F=TSPAN11	8.23	9.27	22.4	20.13	14.12	29.37	29.67	46.34	14	6.88	6.89	59.56	14.3	13.98	20.17	24.68	74.09	74.66	37.94	49.4	17.09	22.19	28.26	25.66	84.06	46.62	green
CD01180	NA=TMEM136	75.31	86.9	15.82	15.38	20.78	16.22	16.61	28.81	19.73	14.37	13.87	40.23	21.56	21.4	23.61	21.58	58.54	63.74	95.42	80.47	35.31	30.27	27.62	30.75	12.82	13.09	magenta
CD01181	LanB2=LAMC1	38.16	37.45	95.57	101.39	44.86	39.5	44.57	35.44	27.16	35.92	36.2	43.32	55.97	57.77	48.74	60.32	85.78	81.63	24.75	30.65	32.59	39.54	61.47	60.28	250.41	112.86	yellow
CD01182	TH1=TH1L	37.89	29.14	45.78	48.02	30.56	30.14	28.85	30.26	35.87	66.6	68.03	36.66	30.93	29.82	41.73	42.54	15.43	15.39	35.27	34.37	44.9	54.05	20.62	21.53	40.15	30.95	turquoise
CD01183	ds=DCHS1	5.57	10.03	36.05	38.95	31.09	12.3	12.95	16.94	18.77	30.84	29.99	13.94	38.54	38.24	4.3	3.76	11.43	11.04	19.37	19.01	1.26	1.67	22.92	22.8	61.88	43.11	yellow
CD01184	MRP=ABCC1	56.04	55.71	35.69	43.42	28.65	30.19	31.82	20.35	13.49	18.74	18.29	43.46	21.82	22.09	50.36	48.27	105.41	113.1	24.75	28.37	99.69	145.48	173.33	171.5	62.27	41.22	blue
CD01185	ft=FAT4	2.33	3.43	56.24	51.51	48.82	17.24	18.5	13.93	5.93	12.1	12.27	9.45	44.58	43.67	4.19	8.47	11.51	10.46	13.7	14.5	3.29	1.25	22.85	23.75	119.5	93.09	yellow
CD01186	CG4552=TBC1D23	36.59	36.11	53.46	45.66	28.71	43.19	39.59	28.16	28.29	30.82	30.42	49.73	24.99	25.35	56.3	40.82	37.78	36.78	27.48	29.4	134.91	338.91	28.69	27.45	31.94	30.67	steelblue
CD01187	Act5C=ENSG00000267807	1.75	2.77	772.34	1433.75	16934	850.12	763.32	1120.67	304.22	1.79	2.07	290.94	0.69	0.93	2828.8	667.03	0.43	0.39	2.36	1.57	818.44	347.48	0.6	0.3	1.73	0.03	grey60
CD01188	Cdk9=CDK9	6.87	5.61	15.05	17.61	23.52	7.24	7.93	21.39	16	29.81	29.07	4.8	7.28	7.6	3.79	4.48	4.64	5.11	4.58	3.95	7.53	6.88	7.94	8.65	22.02	18.95	cyan
CD01189	CG13185=MDN1	3.21	3.35	9.64	10.88	15.42	5.26	6.27	16.18	8.31	12.17	12.61	2.5	7.39	7.78	5.52	6.57	8.72	7.93	3.86	4.26	5.85	5.07	9.77	9.01	22.94	14.26	cyan
CD01190	Pmp70=ABCD3	113.1	119.64	37.04	33.62	24.82	35.79	38.25	32.18	31.09	57.87	56.55	85.17	35.59	34.17	125.82	142.96	54.9	55.08	42.44	44.54	88.94	98.6	58.54	56.24	65.1	94.1	paleturquoise
CD01191	NA=Hypp466	0.48	0.67	0.5	0.13	0.05	0.09	0.11	0.03	0.05	0.02	0.03	0.28	0.14	0.4	0	0.12	120.79	108.68	0.18	0.41	0.01	0.95	2.83	3.23	2.55	0.95	green
CD01192	Prp3=ENSG00000265228	10.38	12.06	16.25	16.28	17.39	6.94	7.42	12.8	13.72	17.09	18.31	5.13	9.4	9.26	12.83	9.23	6.91	6.09	6.56	6.65	21.71	15.25	9.38	10.79	20.92	22.27	cyan
CD01195	NA=Hypp468	0.91	1.39	0.56	0.43	0.25	1.08	1.2	4.37	2.99	8.01	7.76	2.05	0.88	0.89	2	1.16	0.62	0.6	2.9	1.95	1.71	2.66	6.72	9.28	1.35	11.4	turquoise
CD01196	NA=Hypp469	14.47	12.56	11.19	12.15	8.43	5.08	5.15	5.37	19.34	25.09	28.64	4.22	8.93	9.73	11.13	24.01	3.68	2.97	5.82	6.06	11.39	9.94	4.3	4.22	17.28	11.75	turquoise
CD01197	yellow-h=Hypp470	5.92	3.33	1.38	1.13	3.82	3.82	3.37	1.57	0.4	1.26	1.48	8.01	36.43	36.2	9.22	8.84	24.72	23.58	0.91	1.12	9.73	7.32	8.96	8.04	4.52	7.22	brown
CD01198	Jon65Aiv=PRSS55	0.51	0.01	0.2	0	0	2.16	3.11	0.13	0	0	0	0.01	2.09	2.46	0.88	52.31	0.22	0	0.01	0.45	1.66	4.52	0.02	0.02	1.73	1.62	black
CD01199	NA=Hypp471	12.65	12.72	7.63	7.61	11.65	6.51	6.57	19.21	6.36	1.66	1.58	18.28	10.66	10.59	14.34	16.34	9.94	10.8	19.17	17.74	56.27	63.68	7.41	6.92	8.2	9.14	steelblue
CD01200	NA=Hypp472	130.86	95.57	14.75	22.93	12.04	2.63	2.55	12.81	3.32	5.44	5.9	81.87	76.22	75.94	30.1	21.21	48.57	48.38	247.41	284.91	98.21	111.87	64.2	68.22	27.03	36.98	magenta
CD01201	yellow-h=Hypp473	7.35	4.27	0.66	0.92	3.78	3.71	3.92	2.09	0.41	1.13	1.15	12.22	83.19	81.81	7.84	9.21	25.2	24.13	2.33	2.41	9.29	10.29	10.41	10.86	4.99	5.52	brown
CD01202	CG3621=Hypp474	49.76	42.83	28.17	22.98	39.05	50.77	49.2	41.85	30.22	30.42	29.85	36.9	37.29	35.45	35.2	44.72	89	87.19	39.81	39.5	43.11	49.45	367.27	365.42	26.04	31.67	blue
CD01203	sicily=C8orf38	11.06	9.18	5.54	6.3	5.28	2.89	2.87	3.14	6.22	10.44	10.45	4.1	5.21	5	10.48	15.01	8.37	5.93	5.68	5.31	8.65	11.82	21.37	19.5	8.84	6.94	blue
CD01204	yellow-c=Hypp475	1.25	0.34	0.32	0.13	0.03	0.05	0.08	0.07	0.02	9.24	8.42	0.2	0.45	0.56	3.35	6.96	0.11	0.14	0.25	0.17	1399.56	2072.63	0.54	0.27	0.65	2.46	steelblue
CD01205	yellow-c=Hypp476	8.71	5.06	2.68	3.13	4.23	3.35	2.28	2.53	0.91	1.46	1.75	11.31	38.76	38.11	7.96	8.55	31.04	30.55	1.93	1.71	6.61	7.71	11.37	9.28	4.84	5.48	brown
CD01206	NA=Hypp477	5.66	6.23	22.47	21.16	0.16	12.73	12.49	0.16	0.05	0.16	0.2	12.28	2.09	2.05	2.14	1.23	2.77	2.77	17.13	14.25	0.93	0.92	1.71	2.16	0.98	1.96	greenyellow
CD01207	yellow-h=Hypp478	309.27	34.52	2.15	1.39	1.99	27.33	31.06	1.22	0.42	2.09	2.26	96.62	436.29	425.23	7.06	7.19	26.78	27.73	16.4	21.05	11.79	18.89	23.02	24.46	34.65	344.39	brown
CD01208	NA=SLC34A2	0.28	0.01	0.14	0.14	0.1	7.63	8.12	0.14	0.24	0	0	0.18	0.16	0.28	1.91	9.21	0.17	0.14	0.01	0.33	29.05	12.66	0.02	0.02	0.03	0.82	steelblue
CD01209	NA=Hypp479	2.35	3.22	6.17	7.24	5.2	1.05	0.95	3.1	2.71	6.21	6.33	3.41	4.98	4.14	3.69	5.21	2.16	1.76	4.84	3.81	4.84	9.22	4.07	4.26	9.66	8.9	cyan
CD01210	NA=Hypp480	3.54	3.9	4.62	5.71	4.01	5.24	5.06	24.96	0.81	0.98	1.22	950.95	3.58	4.12	334.19	294.2	2.16	2.61	44.15	61.58	138.02	301.17	3.01	3.73	8.16	7.83	darkmagenta
CD01211	Cda5=Hypp481	82.06	175.98	3.16	2.25	0.26	260.86	285.96	1.15	0.51	3.8	3.73	34.27	72.69	75.46	2.02	0.86	78.13	84	168.03	160.91	5.98	4.12	192.56	196.27	24.76	174.3	lightgreen
CD01212	CG1542=EBNA1BP2	12.13	10.04	21.18	22.07	33.04	17.77	18.36	48.92	53.87	47.24	48.11	10.38	20.35	21.35	14.41	13.27	11.44	10.12	9.24	7.95	14.44	13.3	12.09	9.96	37.01	25.77	turquoise
CD01213	CG32816=Hypp482	47.04	56.35	2.32	1.53	0.66	17.85	17.06	3.12	2.57	5.06	5.05	2.65	42.7	42.01	59.06	16.22	32.36	32.71	3.37	3.19	37.75	39.54	79.25	78.43	7.88	280.34	orange
CD01214	NA=Hypp483	15.98	21.25	32.45	29.91	0.81	8.08	8.79	0.53	0.23	0.29	0.48	13.27	2.43	3.24	4.19	1.27	6.13	8.42	14.61	14.87	7.05	3.89	18.96	17.67	30.3	15.11	cyan
CD01215	CG10175=CES2	0.01	0.01	4.69	2.92	16.46	13.65	14.27	9.67	1.68	0	0.34	0.01	12.95	12.03	0	5.61	8.58	12.82	0.01	0.01	0.01	0.02	0.02	4.3	0.03	0.03	brown
CD01216	NA=Hypp484	0.01	0.01	0.08	0.41	0.56	0.08	0.04	0.09	27.47	29.15	32.95	0.01	0.23	0.42	0	0	0	0	0.01	0.01	0.01	0.02	0.02	0.02	1.97	0.89	turquoise
CD01217	CG9153=HECTD2	0.36	0.23	1.03	0.79	0.04	1.01	1.07	0.02	0.07	0.31	0.35	0.28	7.4	8.14	1.61	0.45	0.32	0.3	0.46	0.45	1.32	0.51	0.26	0.22	0.38	0.82	brown
CD01218	NA=Hypp485	0.01	0.01	0	0	0.48	0.05	0.03	0.2	12.09	15.98	15.82	0.01	0.12	0.08	0.06	0	0	0	0.01	0.01	0.01	0.02	0.36	0.02	0.03	0.03	turquoise
CD01219	CG10175=ACHE	0.38	0.36	1.75	1.03	0.68	0.57	0.44	0.23	1.89	3.55	3.33	1.11	3.96	3.49	1.28	1.51	4.72	4.83	0.81	0.65	0.23	1.02	0.74	1.75	4.56	2.32	green
CD01220	NA=Hypp486	0.49	0.32	0.49	0.1	1.57	0.25	0.22	0.21	66.29	128.29	123.53	0.66	0.55	0.22	0.22	0	0.22	0.13	0.01	0.43	0.96	0.02	0.84	0.73	2.72	1.02	turquoise
CD01221	Rh3=OPN4	387.27	363.25	0.19	0.12	0	4.51	4.55	0	0.01	0.03	0.06	129.97	1.02	0.96	0.22	0	0	0	175.31	186.67	0.59	0.47	0.57	0.02	0.03	0.03	greenyellow
CD01222	NA=Hypp487	0.01	0.01	0	0	0.39	0	0.06	0	11.82	16.84	15.54	0.01	0	0	0	0	0	0	0.01	0.01	0.01	0.02	0.02	0.02	0.03	0.03	turquoise
CD01223	NA=Hypp488	0.01	0.01	0	0	1.29	0.22	0.22	0.1	46.38	87.31	88.94	0.01	0.1	0.15	0	0	0	0	0.01	0.01	0.62	0.02	0.95	0.02	0.03	0.03	turquoise
CD01225	NA=Hypp490	0.01	0.01	0.09	0.05	15.7	0.05	0.1	157.33	198.56	0.15	0.13	0.01	0	0.08	0	0.07	0	0	0.01	0.01	0.01	0.02	0.02	0.02	0.03	0.03	red
CD01226	chic=Hypp491	27.43	11.58	15.08	13.92	14.98	12.3	10.79	10.29	2.23	4.06	4	39.83	67.2	68.09	16.57	14.88	61.29	60.89	9	9.5	26.79	17.39	19.27	20.74	6.69	8.56	sienna3
CD01227	NA=Hypp492	0.01	0.01	0	0	1.16	0.07	0.05	0.22	13.37	23.4	24.16	0.01	0.16	0.13	0.11	0	0	0.09	0.01	0.01	0.01	0.02	0.5	0.02	0.03	0.03	turquoise
CD01228	NA=Hypp493	0.16	0.16	0.33	0.19	0.28	0.16	0.13	0.14	6.6	8.99	8.98	0.01	2.4	2.59	0.25	0.22	0.12	0.05	0.14	0.11	0.41	0.37	0.26	0.41	0.46	0.03	turquoise
CD01229	NA=Hypp494	4.61	8.04	2.36	2.76	1.12	0.94	0.65	0.27	0.61	1.01	0.67	3.84	5.41	5.31	2.37	0.49	0.6	1.54	6.06	5.68	2.81	4.09	0.02	1.24	5.03	3.55	magenta
CD01232	NA=THAP4	3.66	5.36	12.84	12.9	12.06	10.66	8.13	5.7	3.37	5.33	6.17	5.67	12.48	11.44	16.09	21.3	3.08	3.17	7.45	8.36	6.86	7.96	10.94	10.32	18.01	13.03	black
CD01233	mRpL55=MRPL55	14.37	13.04	18.12	16.13	18.29	13.76	12.2	16.69	12.22	13.95	14.55	15.58	10.36	12.71	11.83	15.07	20.98	19.91	15.77	15.73	13.7	14.78	37.72	37.15	17.24	19.93	blue
CD01234	CG34229=LYRM2	21.69	14.83	21.83	20.68	22.66	14.37	16.18	18.18	13.31	22.71	21.96	20.36	20.07	22.54	13.41	17.53	23.97	23.21	19.72	20.8	18.16	25.52	49.94	51.13	14.39	14.04	blue
CD01235	NA=Hypp496	0.01	0.16	0.03	0.03	0.4	0.04	0.07	0.1	14.6	16.61	16.23	0.01	0	0.13	0	0.09	0.08	0.11	0.21	0.01	0.19	0.02	0.26	0.22	0.38	0.41	turquoise
CD01236	RpS26=RPS26	139.49	99.23	459.97	451.02	359.42	407.17	402.12	394.53	327.01	107.09	107.68	93.59	217.52	191.88	199.62	142.51	204.25	192.25	75	64.87	128.13	132.42	162.03	168.42	612.01	458.92	cyan
CD01237	NA=Hypp497	0.18	0.26	0.07	0.14	0.04	3	2.61	20.62	0.07	0.74	0.79	185.91	0.16	0.17	453.06	398.19	0.23	0.26	8.56	13.33	18.33	27.84	0.02	0.02	0.46	0.49	paleturquoise
CD01239	Evi5=EVI5L	110.63	115.82	96.88	71.48	35.66	122.62	120.1	27.43	33.13	39.33	37.41	164.46	64.62	60.57	132.42	99.59	57.54	59.02	178.95	157.09	155.5	218.04	46.2	45.44	97.27	131.19	steelblue
CD01240	CG15385=ACPL2	6.84	6.6	12.77	13.06	6.45	16.07	14.79	3.87	2.81	3.79	3.85	15.24	9.27	8.34	3.51	4.69	5.86	6.5	16.94	14.25	6.35	4.54	5.67	6.56	16.66	13.1	greenyellow
CD01241	PPP4R2r=PPP4R2	2.51	2.64	6.91	7.07	7.87	2.73	2.54	3.9	4.12	5.01	5.11	2.74	4.34	4.73	5.66	4.86	2.57	2.15	4.54	3.54	7.12	8.29	4.87	4.33	16.46	12.7	yellow
CD01242	Rim2=SLC25A36	11.43	9.78	11.03	12.88	20.3	44.09	47.77	28.63	9.33	10.16	10.39	53.35	47.2	45.01	27.81	57.42	37.89	38.37	93.02	81.49	29.94	21.98	15.6	14.11	10.51	9.75	magenta
CD01243	RpL13A=RPL13A	158.91	110.36	879.56	879.56	728.32	618.18	615.76	714.8	594.68	165.22	161.16	155.29	332.86	310.35	204.25	162.91	293.21	276.51	122.37	94.55	140.08	137.87	229.92	228.01	921.39	714.8	cyan
CD01244	Swip-1=EFHD2	186.29	167.33	370.44	520.79	1142.84	565.44	488.47	192.98	306.99	301.17	313.81	123.67	181.24	183.43	102.29	66.76	135.24	135.58	240.7	251.75	74.79	86.9	83.47	81.45	17.63	219.9	grey60
CD01246	NA=Hypp499	0.01	0.32	0.06	0	0.66	0.09	0.09	0.3	20.07	33.43	26.47	0.01	0.16	0.13	0	0	0.08	0	0.01	0.01	0.01	0.02	0.02	0.02	0.65	0.03	turquoise
CD01247	RpS28b=Hypp500	187.64	158.36	558.22	561.91	488.47	410.78	408.89	755.7	618.18	173.33	183.74	124.4	228.01	234.84	218.99	177.4	191.02	185.47	109.53	92.52	234.2	252.48	151.9	154.8	565.44	367.27	cyan
CD01248	CG33228=Hypp501	6.73	5.06	7.59	6.73	10.13	4.14	3.56	7.52	8.17	15.63	15.66	3.04	3.33	4.3	6.54	6.34	9.87	9.61	4.8	3.95	6.71	8.39	20.95	23.89	13.23	9.48	blue
CD01249	NA=Hypp502	0.01	0.01	0	0	0	1.12	1.03	0.02	0	0.04	0	0.55	0.14	0.21	17.24	43.1	0	0.12	0.44	0.41	0.88	0.72	0.02	0.02	0.03	0.03	black
CD01250	crol=ZNF420	6.62	7.73	13.48	12.47	9.32	5.22	5.28	10.57	12.97	12.75	13	6.4	6.84	6.51	5.49	6.3	13.55	12.74	11.63	9.52	7.25	8.03	4.78	5.47	13.31	12.09	cyan
CD01251	crol=ZNF471	4.23	4.12	5.63	6.02	6	2.58	2.16	3.34	5.85	9.19	8.88	6.06	5.59	5.61	6.58	7.71	2.77	2.56	7.57	6.58	8.04	6.58	4.41	3.2	9.92	8.13	cyan
CD01252	alt=KTN1	18.11	16.91	65.56	63.36	76.64	47.2	46.68	75.62	127.17	148.4	148.25	33.72	60.73	64.64	40.74	34.83	64.99	64.16	28.48	27.77	34.56	24.95	54.89	56.96	135.24	94.83	turquoise
CD01253	dod=PIN1	113.87	107.49	96.04	91.17	88.09	102.2	92.9	72.54	75.99	84.06	75.88	78.83	51.31	46.95	44.89	46.63	59.79	58.36	87.36	74.56	39.8	50.96	39.28	39.87	150.91	90.55	cyan
CD01254	NA=Hypp503	32.48	23.44	1.3	1.39	5.79	1.02	0.93	1.81	1.01	2.02	2.07	8.06	14.65	15.03	3.62	1.62	4.69	4.9	12.12	10.08	6.75	22.8	19.78	21.09	56.79	31.83	yellow
CD01256	Fbl6=FBXL6	28.36	32.65	51.38	56.8	22.02	30.83	31.41	17.44	24.6	39.93	41.52	30.9	33.81	32.62	24.48	19.42	22.16	22.93	31.91	32.06	29.7	31.37	32.27	33.25	40.94	34.65	cyan
CD01258	CG42708=GLS	2.33	1.48	36.4	42.29	64.09	21.46	21.01	15.24	3.87	0.64	0.35	0.59	612.01	584.72	1.58	0.86	0.22	0.22	0.67	0.61	2.74	4.12	0.02	0.3	1.28	1.02	brown
CD01259	CG3108=CPB1	0.72	0.23	1.65	0.3	0.03	18.79	16.59	0.01	0	0.07	0.11	0.01	82.76	76.95	1.09	0.07	0.27	0.51	0.01	0.01	0.01	0.33	0.66	0.41	0.82	0.82	brown
CD01260	CG3108=CPB1	269.74	10.55	50.72	21.42	11.06	20.74	18.33	0.38	0.75	3.93	4.24	1.37	32.96	28.8	6.94	1.46	61.2	59.61	1.44	1.27	53.45	12.28	57.33	60.28	25.96	24.5	darkolivegreen
CD01261	Ctr1B=SLC31A2	24.64	21.88	31.96	25.03	49.47	66.32	50.28	35.11	16.73	13.32	13.19	18.06	133.9	125.66	132.1	233.01	53.78	55.04	13.86	12.55	43.26	49.71	55.97	46.4	18.24	19.78	black
CD01263	shi=DNM1	141.45	252.48	86.71	82.4	43.38	109.23	121.53	43.52	58.25	63.55	65.29	119.36	44.7	44.15	53.66	46.01	57.99	59.2	179.79	177.06	43.9	52.84	77.26	80.13	45.56	40.6	greenyellow
CD01265	CG9413=SLC7A9	77.26	87.36	14.71	21.06	17.67	31.23	30.33	23.91	10.15	2.72	2.87	43.1	33.05	32.45	10.63	3.78	29.37	32.05	103.59	102.64	15.35	9.89	52.91	54.23	20.59	28.61	magenta
CD01266	nau=MYOD1	0.62	0.72	6.12	6.32	0.13	1.29	1.26	0.27	0.21	0.21	0.27	1.23	0.05	0.19	0	0.53	1.99	2.16	0.49	0.74	0.99	0.6	1.82	2.42	0.65	0.49	tan
CD01269	NA=Hypp509	9.16	13.48	14.05	13.32	4.97	25.09	18.52	2.34	1.59	0.7	0.35	32.11	32.77	30.82	2.78	1.94	10.27	8.76	51.78	49.36	3.57	4.05	11.59	14.72	9.79	67.85	magenta
CD01270	CG10184=Hypp510	18.26	18.31	12.58	14.48	14.82	15	14.95	19.01	11.65	13.87	14.44	16.84	11.3	11.35	27.31	54.28	17.33	19.4	14.49	13.45	17.1	27.14	12.43	10.26	20.9	15.83	black
CD01271	siz=IQSEC1	23.57	27.38	90.32	85.4	50.6	59.92	58.4	34	36.89	26.75	26.41	29.04	37.81	36.69	20.33	18.47	41.46	42.2	48.57	45.82	13.59	13.41	38.46	38.42	84.92	114.95	cyan
CD01272	emb=XPOT	24.96	27.26	26.51	27.83	24.61	24.75	27.78	31.38	17.3	25.69	26.07	22.04	26.86	25.81	21.11	18.16	19.21	18.9	23.45	23.29	22.85	17.01	18.16	18.24	44.63	36.02	cyan
CD01273	NA=Hypp511	2.22	2.15	1.97	1.28	1.48	0.79	0.93	1.4	0.51	1.78	1.37	1.68	3.13	1.19	2	3.78	1.61	2.24	1.15	2.93	1.81	2.27	1.82	4.38	6.69	5.87	yellow
CD01274	CG9281=ABCF2	167.61	109.7	121.97	143.34	103.43	223.37	243.33	151.63	142.96	129.38	129.03	151.9	335.56	327.01	178.95	133.07	216.46	210.01	155.03	138.43	246.66	236.66	167.61	169.44	281.54	203.8	brown
CD01275	CG43901=Hypp512	7.48	15.78	9.37	8.46	4.33	7.98	8.53	2.26	1.09	0.57	0.58	18.19	26.81	24.86	3.13	2.82	5.23	5.05	33.57	28.47	5.36	5.83	8.92	9.28	8.6	55.51	orange
CD01276	CG1885=UROS	12.37	9.51	10.14	11.11	7.92	4.23	4.48	5.72	7.17	11.38	10.71	6.57	5.33	5.74	16.68	17.55	9.52	11.61	6.4	5.54	22.01	32.47	16.03	20.12	13.12	15.04	steelblue
CD01277	Hem=NCKAP1	39.49	45.25	103.37	107.44	53.57	41.48	43.79	46.25	48.34	43.18	42.78	52.96	50.5	49.57	50.41	38.86	37.42	38.13	45.29	44.26	47.08	57.33	27.45	28.4	96.33	64.97	cyan
CD01278	CG8531=DNAJC11	18.78	17.88	13.9	13.17	19.47	12.81	12.07	18.68	30.65	35.18	35.54	13.9	14.49	14.04	35.33	28.38	29.28	28.14	16.72	16.96	28.4	24.63	32.23	30.21	21.61	20.81	turquoise
CD01279	CG16868=CACHD1	13.1	14.31	32.03	35.88	38.19	17.74	18.22	22.47	23.97	24.3	24.06	19.39	16.74	15.78	23.05	27.09	13.25	13.64	16.62	16.68	24.04	25.77	12.78	14.09	28.15	25.54	cyan
CD01280	CG10566=ICA1	31.55	28.98	31.55	31.61	11.72	21.72	22.02	9.61	12.97	11.05	10.78	18.7	16.43	17.94	19.09	19.03	12.64	12.79	23.73	21.5	20.41	18.6	14.24	14.6	18.84	17.64	greenyellow
CD01281	CG3408=LRRC59	57.21	49.03	47.98	42.41	48.73	27.6	27.33	41.17	67.74	164.46	170.29	35.48	31.6	31.79	48.11	31.27	37.81	37.52	29.55	28.92	47.45	54.7	37.13	38.38	112	92.86	turquoise
CD01282	CG11247=ZNF845	10.94	12.23	82.64	81.45	17.57	20.76	20.81	13.49	11.38	30.77	27.81	13.76	15.63	14.64	13.24	12.98	16.31	16.58	18.94	15.89	11.52	10.78	14.68	12.03	20.1	17.47	tan
CD01285	Ank2=ANK2	0.93	0.69	0.06	0.08	0	0.09	0.15	0.56	0.12	0.09	0.07	0.12	2.16	2.25	3.9	2.8	0.1	0.08	0.11	0.11	2.17	2.17	0.21	0.2	1.52	0.74	paleturquoise
CD01288	NA=Hypp516	0.01	0.19	0	0	0.33	0.05	0.03	0.19	6.39	8.74	9.21	0.18	0.23	0.09	0.3	0	0.21	0.1	0.01	0.01	0.01	0.25	0.02	0.02	0.03	0.03	turquoise
CD01289	Spn42Da=SERPINB4	0.01	0.01	21.98	32.67	98.6	7.76	7.25	27.82	19.18	8.92	9.03	0.09	0.19	0.28	0.09	0.07	0.05	0.05	0.11	0.09	0.01	0.19	0.22	0.02	0.31	0.35	grey60
CD01291	Spn43Aa=SERPINB4	0.01	0.01	0.05	0.03	0.7	0.22	0.14	68.73	42.25	4.07	4.18	0.11	0.21	0.24	0	0	0.05	0.09	0.01	0.01	0.01	0.02	0.29	0.02	0.03	0.03	red
CD01292	NA=Hypp518	0.18	0.01	0.04	0.04	2.15	0.09	0.09	19.76	25.1	23.08	22.29	0.01	0.21	0.09	0.07	0	0.04	0	0.01	0.09	0.19	0.02	0.02	0.34	0.31	0.03	turquoise
CD01293	NA=Hypp519	0.28	0.32	0.04	0.05	0.3	0.06	0.06	0.19	3.61	5.64	5.83	0.89	1.14	1.08	0.41	0.25	0.87	0.71	0.14	0.29	0.16	0.02	0.69	0.52	0.74	0.58	turquoise
CD01298	NA=Hypp524	0.01	0.01	4.74	5.05	27.62	6	1.52	7.4	5.37	3.69	0	8.31	5.53	3.2	7.16	0	4.26	2.31	5.5	5.29	0.01	3.24	0.02	15.92	15.73	8.97	grey60
CD01299	NA=Hypp525	0.01	0.01	5.63	9.96	3.22	0.59	0	0	5.24	0	0	0.01	0	0	3.62	0	4.53	9.35	3.05	2.83	0.01	4.52	0.02	0.02	0.03	6.37	green
CD01301	CG5261=ENSG00000263032	30.04	28.28	14.96	13.9	11.17	24.98	25.6	8.56	11.11	15.45	15.62	20.75	22.2	21.53	45.81	32.56	49.37	49.55	27.06	25.32	27.53	30.51	156.34	153.07	23.57	33.98	blue
CD01302	CG14621=SLC35E3	46.92	40.78	19.6	21.22	16.26	16.54	16.46	14.96	32.14	42.04	44.92	21.42	22.31	20.17	33.86	27.93	21.23	20.59	41.18	35.36	42.19	46.65	37.13	37.54	41.32	59.03	saddlebrown
CD01303	NA=Hypp527	9.98	7.69	17.24	16.84	20.32	20.49	17.03	38.08	64.81	83.27	93.63	5.97	53.83	53.72	11.17	9.38	23.73	21.33	8.44	10.35	10.75	11.08	29.09	30.52	22.82	23.21	turquoise
CD01304	ChLD3=Hypp528	11.93	4.62	0.91	0.71	0.27	4.9	3.9	0.14	0.06	0.46	0.45	0.67	5.4	4.68	5.6	2.39	13.96	13.92	1.21	0.97	3.49	4.65	27.41	25.78	41.75	239.95	orange
CD01305	MED6=MED6	24.44	17.05	51.68	70.32	32.37	35.55	33.68	45.47	56.35	80.13	82	25.53	32.5	37.75	24.21	33.96	23.53	23.41	30.68	26.37	25.16	22.94	28.09	25.73	39.78	32	turquoise
CD01306	CG9890=ZNF277	15.58	12.54	14.68	14.82	13.24	9.73	8.69	9.65	5	25.32	25.92	8.13	10.62	10.44	13.92	13.39	6.83	7.27	13.11	11.31	18.38	16.05	21.23	20.01	18.53	15.78	turquoise
CD01307	CG14814=ACRC	1.59	2.2	8.06	8.98	14.09	3.26	4.22	8.97	27.51	46.47	45.65	3.29	11.84	11.12	4.12	3.69	9.41	9.81	5.82	5.98	4.17	5.09	9.33	7	11.83	10.77	turquoise
CD01308	f-cup=LRRC40	38.68	48.11	10.85	12.64	4.85	22.75	23.87	10.64	7.65	11	11.35	27.8	43.02	42.58	25.65	26.55	34.75	34.81	31.3	31.62	44.54	52.24	55.55	58.49	43.33	46.01	cyan
CD01309	CG9932=ZNF462	8.71	13.02	24.01	24.24	18.75	9.45	10.27	12.02	29.86	37.19	35.46	16.78	19.76	20.1	9.91	10.99	12.96	10.92	20.84	19.66	5.95	8.38	19.04	18.71	20.79	18.01	turquoise
CD01310	Droj2=DNAJA2	92.37	98.32	118.6	138.22	135.39	112.27	120.21	155.03	285.96	356.76	361.28	91.77	131.19	135.24	102.11	87.04	98.41	97.36	111.76	116.26	94.67	91.7	220.9	222.79	141.72	108.68	turquoise
CD01311	CG14701=DPH3	5.29	6.19	15.57	14.67	15.95	7.9	9.63	26.66	27.44	30.6	32.73	3.9	18.03	22.77	6.74	9.4	8.63	9.35	7.24	6.24	7.85	6.95	16.77	16.23	16.48	13.89	turquoise
CD01312	CG14641=RBM22	25.23	21.2	45.94	51.99	37.27	45.81	41.91	35.14	45.07	48.66	47.16	16.71	27.31	25.05	34.94	18.17	25.69	26.59	25.67	22.35	24.7	25.62	23.07	26.29	37.23	91.02	cyan
CD01313	NA=Hypp529	0.01	0.01	0	0	1	0	0.03	10.74	7.25	0.39	0.86	0.01	0	0	0	0	0	0	0.01	0.01	0.01	0.02	0.02	0.02	0.03	0.03	red
CD01317	NA=Hypp532	0.01	0.01	0.04	0.19	0.97	0.14	0.14	0.71	20.52	19.1	19.61	0.01	0.07	0	0	0	0.06	0	0.16	0.01	0.01	0.02	0.02	0.02	0.03	0.03	turquoise
CD01318	NA=Hypp533	0.01	0.01	1.77	2.47	12.64	0.27	0.2	5.07	6.29	5.81	5.41	0.01	0	0.11	0.09	0.09	0	0	0.01	0.01	0.23	0.02	0.02	0.02	0.03	0.03	grey60
CD01320	NA=Hypp535	0.01	0.01	0	9.34	12.71	0	0	9.43	172.42	699.33	838.59	0.01	0	0	0	0	0	0	0.01	0.01	0.01	0.02	0.02	0.02	0.03	0.03	turquoise
CD01321	NA=Hypp536	15.55	24.48	1.37	1.63	0.57	0.27	0.35	0.16	0.42	0.05	0	1.78	0.64	0.49	5.29	6.1	0.66	0.65	2.56	3.01	6	3.89	0.84	1.39	4.77	2.58	skyblue
CD01323	NA=Hypp538	0.01	0.01	0	0.29	0.61	0.1	0.05	0.12	10.31	9.06	8.93	0.01	0.12	0	0	0	0	0	0.01	0.01	0.01	0.02	0.02	0.02	0.03	0.03	turquoise
CD01325	CG10527=Hypp540	0.01	0.01	0.07	0	0	0	0	10.33	1.54	0	0	0.01	0.11	0.17	0.3	0	0.1	0	0.01	0.01	0.01	0.02	0.02	0.52	0.03	0.03	red
CD01327	NA=Hypp542	0.48	0.74	0.17	0	0.4	0.18	0.25	4.35	9.86	44.58	39.53	0.56	0	0	0.44	0	0.2	0	0.46	0.01	0.01	0.02	0.02	0.02	0.03	0.03	turquoise
CD01328	NA=Hypp543	0.01	0.01	0.1	0.11	2.96	0.59	0.76	0.79	167.61	313.81	308.17	0.01	0.68	0	0	0	0	0	0.01	0.01	0.01	0.02	1.71	0.77	0.03	0.03	turquoise
CD01330	NA=Hypp545	0.01	0.01	0	0	2.5	0.33	0.29	0.19	59.36	56.52	58.64	0.01	0.28	0.11	0.09	0	0	0	0.01	0.01	0.01	0.02	0.02	0.84	0.03	0.03	turquoise
CD01331	NA=Hypp546	0.01	0.01	0	0	0.26	0.01	0	0.49	4.67	12.88	13	0.01	0.08	0	0	0	0	0	0.01	0.01	0.01	0.02	0.29	0.02	0.03	0.03	turquoise
CD01332	NA=Hypp547	0.01	0.01	3.91	7.44	30.19	1.25	0.84	15.97	4.75	1.28	2	0.01	0.22	0	0	0	0	0	0.01	0.01	0.01	0.02	0.02	0.02	0.03	0.03	grey60
CD01333	NA=Hypp548	0.01	0.01	0.68	0	1.87	0	0	0.67	13.82	29.75	30.7	0.01	0.84	0	0	0	0	0	0.01	0.01	0.01	0.02	0.02	0.02	0.03	0.03	turquoise
CD01336	NA=Hypp551	0.01	0.01	0	0	1.57	0.12	0.22	0.15	46.52	66.01	65.49	0.01	0.28	0	0	0	0	0	0.01	0.01	0.01	0.02	0.6	0.52	0.03	0.03	turquoise
CD01338	NA=Hypp553	2.01	4.59	4.12	4.19	0	1.6	2.4	0	0.06	0	0	2.5	0	0.4	0	0	0.75	0.72	1.44	2.45	0.01	0.02	0.02	2.96	0.03	0.03	greenyellow
CD01344	Lasp=LASP1	62.67	69.67	114.15	81.94	78.56	128.56	129.88	107.6	83.35	70.32	67.8	116.47	61.21	65.49	38.9	46.48	66.81	66.76	94.24	102.48	56.19	115.07	80.94	75.46	49.64	88.74	lightgreen
CD01345	CG2269=Hypp559	143.57	158.91	4.07	3.31	5.88	91.35	95.73	17.41	3.75	2.51	2.61	233.59	7.78	8.09	5.69	5.72	54.72	56.8	170.95	174.99	2.65	4.05	10.12	10.79	3.05	2.89	greenyellow
CD01346	Pak=PAK7	21.67	22.66	39.39	41.78	40.01	19.54	20.3	27.72	32.09	41.96	40.11	29.29	50.6	51.59	25.18	26.05	15.91	16.2	32.73	31.61	19.57	20.22	29.06	30.02	52.63	53.97	yellow
CD01347	CG13618=Hypp560	0.72	0.67	0.05	0.18	0.18	12.38	12.04	2.87	0.19	0.23	0.19	29.53	16.49	15.1	2.36	0.8	6.68	8.69	110.42	112.13	0.23	0.02	12.17	13.96	98.21	68.95	magenta
CD01349	CG31156=SRBD1	9.4	11.24	10.83	12.25	11.04	6.71	7.28	14.96	12.75	14.87	15.68	9.31	14.7	14.92	8.39	7.64	9.36	10.16	14.96	14.55	11.01	11.84	11.37	12.97	15.68	18.46	cyan
CD01350	cN-IIIB=NT5C3	8.88	11.16	19.82	20.11	19.89	15.27	15.12	11.13	28.33	32.48	35.94	10.37	16.76	14.5	12.52	12.64	10.43	8.24	12.16	10.69	14.1	16.88	12.54	11.27	27.66	32.93	turquoise
CD01351	C3G=RAPGEF1	17.66	18.92	33.47	31.39	13.59	40.58	40.17	10.97	8.7	9.52	9.65	22.56	27.21	27.01	12.45	26.5	21.95	21.64	32.31	30.67	11.35	18.35	31.74	31.41	23.95	30.61	turquoise
CD01352	NA=Hypp562	34.49	26.12	21.81	16.23	12.91	18.64	19.87	11.35	9.82	13.58	13.51	16.73	10.31	10.36	22.63	11.14	18.59	19.44	22.89	20.01	40.4	42.67	19.27	20.87	12.69	15.88	steelblue
CD01353	ash2=ASH2L	6.04	5.42	22.04	23.36	19.3	8.99	8.58	12.3	13.76	16.08	15.29	5.1	7.7	7.82	9.79	7.76	6.09	5.57	5.73	5.84	10.88	10.48	7.87	8.1	22.49	18.97	cyan
CD01354	pio=Hypp563	48.76	115.7	76.1	84.69	46.5	138.43	148.25	81.42	51.25	41.66	37.54	298.9	353.84	343.01	28.28	36.22	105.61	111.24	257.91	376.86	13.69	25.31	237.3	235.5	440.88	275.18	brown
CD01355	Vps2=CHMP2A	72.07	73.58	50.64	47.09	54.44	69.67	69.18	59.58	44.79	33.71	34.57	50.54	42.92	44.46	113.53	306.99	79.62	77.2	54.82	53.66	73.58	83.11	43.25	40.75	76.47	88.94	black
CD01356	sqa=MYLK	23.28	16.97	0.83	0.56	2.03	9.97	10.38	21.72	8.37	0.6	0.67	13.18	1.15	0.89	9.3	8.37	30.82	33.49	3.92	8.91	9.23	8.02	23.71	24.29	0.03	0.58	green
CD01357	NA=Hypp564	0.44	0.21	0.05	0.38	0.12	0.39	0.51	0.01	0	0.02	0.02	0.01	30.62	32.92	0.09	0	0.32	0.15	0.01	0.01	0.01	0.02	0.02	0.02	1.73	1.16	brown
CD01358	SmG=SNRPG	32.81	32.61	102.69	95.42	76.95	75.94	70.32	65.29	53.21	34.02	33.28	29.94	39.56	38.33	32.88	48.22	29.45	29.92	25.65	25.54	34.42	55.1	16.62	14.46	114.75	76.73	cyan
CD01359	Glycogenin=Hypp565	19.24	23.42	23.21	23.87	4.7	101.08	103.84	5.24	4.02	6.8	6.8	20.8	50.12	49	4.43	6.68	24.77	26.44	186.29	159.33	3.49	4.85	34.37	32.52	44.19	43.94	magenta
CD01360	CG4942=COX18	2.38	1.95	2.77	2.75	3.07	1.03	0.88	1.54	1.5	2.41	2.89	2.03	3.11	3.22	4.41	3.43	3.12	3.25	3.89	3.1	3.28	3.87	10.38	9.55	8.35	7.87	blue
CD01361	CG13618=Hypp566	54.68	46.85	23.01	24.32	398.19	30.92	29.01	4383.69	5683.25	28.19	28.91	42.25	48.34	49.77	88.64	78.43	38.96	37.81	41.66	47.02	64.85	71.36	23.75	20.91	27.96	27.02	red
CD01362	NA=RAB3IP	75.58	70.88	26.24	25.54	52.48	65.41	69.02	41.17	11.17	2.65	2.83	119.97	21.79	22.38	31.67	15.24	26.58	25.47	77.49	79.98	27.31	20.39	35.76	36.09	7.77	10.67	greenyellow
CD01363	CG9289=ENSG00000262243	1.16	1.01	4.79	4.48	1.17	27.3	27.16	2.36	0.01	0.4	0.45	60.02	0.48	0.4	7.16	14.77	0.6	0.83	2.93	3.17	99.89	139.28	1.28	0.37	1.06	3.39	steelblue
CD01364	scramb1=PLSCR3	1.04	1.24	0.08	0.09	0.1	1.47	1.22	0.27	0.01	0.14	0.34	11.42	0	0	81.7	115.18	0.08	0.12	0.49	0.73	44	67.29	0.02	0.02	0.03	0.03	paleturquoise
CD01365	l(1)G0020=NAT10	2.3	2.9	13.62	13.53	23.95	7.9	8.3	21.44	27.55	24.86	25.85	2.46	6.4	6.45	4.41	5.19	4.55	3.78	3.43	3.31	4.2	4.74	5.73	5.8	18.7	14.03	cyan
CD01366	Pex6=PEX6	5.65	5.07	6.31	6.34	4.67	2.14	2.19	2.62	4.46	8.44	8.6	4.74	5.74	6.3	7.41	8.29	3.73	3.53	5.6	5.4	8.62	9.55	4.36	3.59	11.38	10.19	cyan
CD01367	CG6414=NLGN1	11.16	8.52	2.27	1.82	0.55	8.89	8.62	3.37	7	21.82	22.56	29.85	80.63	80.42	3.41	3.85	9.53	8.01	28.03	30.69	2.19	2.45	42.68	42.99	3.97	2.77	brown
CD01368	Est-Q=ENSG00000262243	0.21	0.01	309.27	249.67	159.85	264.52	269.74	106.72	56.84	1.12	1.33	0.01	0.98	1.02	0.09	0.25	1.59	1.49	0.28	0.19	0.56	0.22	0.02	0.02	0.56	0.41	saddlebrown
CD01369	CG13618=Hypp567	0.01	0.01	0.33	0.04	0.34	21.84	22.52	0.01	0.01	0.01	0.03	0.01	1.32	1.57	0.16	0.07	0.15	0.09	0.01	0.17	0.16	0.02	0.02	0.02	2.36	1.31	lightgreen
CD01370	Kr=BCL6	5.67	15.21	22.84	31.65	142.1	1.07	1.71	54.04	26.53	5.62	4.96	5.26	5.32	4.86	10.51	6.28	6.83	7.09	22.66	16.28	34.44	89.29	6.81	5.95	6.22	5.33	grey60
CD01371	CG42514=ENSG00000262186	4.18	4.14	5.15	4.85	8.74	4.66	4.14	8.77	2.39	2.55	2.47	16.5	9.93	8.62	21.57	87.57	4.17	4.74	3.81	5.76	84	87.04	9.41	10.68	7.53	6.37	paleturquoise
CD01372	NA=Hypp568	5.3	13.41	9.82	13.03	23.24	4.45	4.58	21.41	61.82	110.85	115.43	16.36	5.8	6.29	4.58	4.66	5.23	4.77	47.66	52.5	4.23	4.01	5.53	5.6	17.82	13.34	turquoise
CD01373	Dronc=CASP2	39.02	33	41.71	38.62	43.52	23.92	23.09	46.96	21.24	45.18	44.19	23.21	39.09	40.63	49.58	45.55	30.64	31.53	21.15	20.76	29.87	20.63	39.34	36.87	38.84	35.56	magenta
CD01374	Aats-arg=RARS	9.59	8.83	22.74	21.64	29.79	16.87	15.47	32.36	22.9	32.26	33.35	15.77	24.87	24.3	27.56	16.87	23.46	23.89	9.11	8.24	41.11	88.77	19.42	19.31	52.23	35.48	steelblue
CD01375	Eip74EF=EHF	14.4	10.47	0.22	3.07	12.54	5.62	5.98	4.8	3.22	3.06	3.05	29.33	72.89	69.46	30.56	57.57	13.26	12.58	4.33	11.94	39.63	38.55	16.03	14.92	6.95	8.59	brown
CD01376	CG9119=C11orf54	15.87	5.17	50.69	45.73	21.56	63.05	52.58	10.48	3.72	4.87	5	20.81	26.27	24.76	193.73	83.69	21.78	23	5.39	5.94	70.74	61.98	17.59	18.46	27.61	26.8	paleturquoise
CD01377	CG9287=CES3	0.46	0.34	79.88	78.47	66.64	38.78	36.52	22.56	7.1	0.11	0.13	0.22	1.19	1.38	0.28	0.19	0.6	0.57	0.11	0.15	0.23	0.19	0.81	0.84	1.59	0.82	tan
CD01378	Faf=Hypp569	2.82	2.41	3.85	3.6	10.54	0.79	1.42	176.68	155.5	198.89	201.94	1.83	4.21	4.82	5.94	6.25	2.24	2.14	2.27	1.51	2.29	2.83	2.3	6.33	6.2	5.04	turquoise
CD01379	CG8004=MTX2	4.64	4.61	2.89	2.5	3.39	0.95	0.91	1.43	1.21	1.98	1.92	2.15	2.05	2.08	4.38	3.34	0.96	0.87	3.54	3.25	5.2	6.97	2.09	2.52	6.24	6.53	steelblue
CD01381	NA=Hypp571	1.33	2.75	2.77	3.38	0.25	0.78	0.89	2.05	1.41	1.77	1.94	0.48	2.22	1.93	5.13	4.17	0.54	0.52	0.16	0.41	6.4	9.3	1.96	2.83	7.01	5.58	steelblue
CD01382	NA=CASP8	0.01	0.01	0.08	0.05	0	0.06	0.11	0.05	0.21	0.65	0.58	0.8	0	0.08	3.85	4.04	0.2	0.12	0.53	0.49	0.01	0.33	0.24	0.52	0.03	0.03	paleturquoise
CD01386	NA=Hypp575	0.01	0.01	0	0	0.08	0.01	0	0.01	1.05	7.6	7.15	0.01	0	0	0	0	0	0	0.01	0.01	0.01	0.02	0.02	0.02	0.03	0.03	turquoise
CD01389	NA=Hypp577	0.01	0.01	0.5	0	0	0	0	0.17	8.26	25.15	27.21	0.01	0	0	0	0	0	0	0.01	0.01	0.01	0.02	0.02	0.02	0.03	0.03	turquoise
CD01390	NA=Hypp578	0.01	0.01	0	0	0.58	0	0.04	0	1.58	3.85	3.83	0.01	0	0	0	0	0	0	0.01	0.01	0.01	0.02	0.02	0.02	0.03	0.03	turquoise
CD01392	NA=Hypp580	0.26	0.34	0.04	0.07	0.21	0.06	0.03	0.18	6.27	10.79	10.57	0.54	0	0	0.25	0	0	0	0.23	0.45	0.29	0.9	0.02	0.3	0.03	0.03	turquoise
CD01393	NA=Hypp581	0.01	0.01	0	0	0	0.12	0	0	19.63	30.17	24.77	0.01	0	0	0	0	0	0	1.15	1.79	1.83	1.85	0.02	0.02	0.03	0.03	turquoise
CD01394	NA=Hypp582	0.18	0.19	0.07	0.05	1.12	0.1	0.12	0.43	25.1	58.45	58.06	0.01	0.07	0	0.09	0.19	0.1	0	0.51	0.13	0.65	0.81	0.36	0.02	0.03	0.03	turquoise
CD01396	NA=Hypp584	17.96	17.84	7.17	9.02	3.69	22.88	20.18	30.15	10.53	2.69	2.96	84.23	0.62	0.69	223.98	60.17	73.67	76.83	40.3	29.94	55.17	44.54	1.28	7.47	1.44	0.03	paleturquoise
CD01398	NA=Hypp586	3.3	5	0	0	0	0.4	1.04	0	0	0	0	2.91	0	0	0	1.08	0	0.7	1.89	1.28	0.01	0.02	0.02	0.02	0.03	0.03	greenyellow
CD01400	prom=PROM1	92.21	89.42	0	0	0	0.24	0.26	0	0	0	0	110.8	0	0	0	0	0	0	71.21	46.69	0.01	0.02	0.02	0.02	0.03	0.03	greenyellow
CD01401	Ank=ANK1	0.32	0.01	0.2	0.2	0.33	0.07	0.03	0.58	0.24	1.15	1.47	0.86	0.88	0.37	2.41	5.92	0.13	0	0.01	0.45	1.26	0.02	4.57	3.92	1.06	1.68	black
CD01402	cbs=GOLGA1	27.54	26.5	39.64	40.44	38.29	29.78	28.04	31.52	38.94	36.37	38.95	26.51	29.53	28.98	30.36	27.97	26.4	26.65	46.03	42.75	28.82	29.96	33.04	33.4	49.78	48.88	yellow
CD01403	Dscam2=DSCAM	9.19	22.93	3.76	5.8	0	2.18	2.79	0	0	0	0	13.31	0.95	0	1.49	0	0	0.64	22.92	12.03	0.01	0.02	0.02	0.02	0.03	0.03	greenyellow
CD01404	CG7280=SUOX	11.51	11.33	10.22	11.17	10.71	24.95	24.36	10.89	11.51	13.37	13.81	20.54	115.18	114.38	24.69	27.36	36.42	34.21	17.22	17.43	26.38	32.16	33.86	35.3	25.01	19.67	brown
CD01405	lea=KAZALD1	17.35	20.92	18.07	20.48	7.68	68.65	57.51	84.11	37.61	6.66	6.22	210.22	0.61	0	213.43	69.32	170.29	168.76	90.66	66.39	51.15	39.61	14.27	2.96	0.03	2.8	green
CD01406	CG11103=TM2D2	23.92	23.32	27.49	22.85	23.85	26.21	25.31	22.56	17.26	34.1	29.17	37.64	25.94	28.1	40.06	46.74	34.12	34.42	27.85	22.38	55.52	60.62	120.66	130.71	40.74	37.25	blue
CD01407	Mtpalpha=HADHA	45.1	43.77	87.31	92.21	136.64	112.13	107.09	130.71	88.44	110.75	107.19	81.06	91.09	87.94	117.77	132.58	268.37	262.37	80.37	81.06	72.28	75.62	1077.45	1097.32	111.71	118.32	blue
CD01409	NA=Hypp587	0.01	0.01	1.31	1.54	6.99	0.27	0.29	4.91	21.83	26.41	26.66	0.01	0.14	0	0	0.07	0.05	0	0.01	0.01	0.01	0.22	0.02	0.02	0.03	0.03	turquoise
CD01411	Ank=RIPK4	0.01	0.01	0.14	0.05	1.69	0.03	0.03	1.24	12.65	15.36	14.65	0.01	0.05	0	0	0	0.05	0.06	0.01	0.11	0.01	0.02	0.02	0.37	0.03	0.03	turquoise
CD01412	Ank2=ANK1	0.3	0.01	0.07	0.17	3.24	0.06	0.03	6.24	9.87	8.45	9.19	0.01	0.05	0	0.07	0.16	0.07	0	0.01	0.01	0.01	0.29	0.29	0.02	0.03	0.03	turquoise
CD01414	Hml=MUC2	17.25	16.62	1.24	4.96	27.91	0.5	0.55	36.32	11.92	7.9	7.91	56.22	125.66	127.17	7.6	7.8	118.93	110.63	62.82	64.33	20.13	31.48	32.53	33.43	5.86	8.56	brown
CD01415	NA=Hypp589	0.01	0.01	0.05	0	1.17	0.09	0.11	0.12	16.35	16.37	17.59	0.01	0	0	0	0	0	0	0.01	0.01	0.01	0.02	0.43	0.02	0.03	0.03	turquoise
CD01416	fs(1)h=BRD4	0.01	0.01	2.92	2.55	12.65	0.31	0.46	9.51	2.78	0.95	1.11	0.01	0	0	0.16	0.19	0	0	0.01	0.01	0.01	0.02	0.02	0.02	0.03	0.03	grey60
CD01417	NA=Hypp590	0.01	0.01	0	0.08	2.43	0.31	0.21	0.18	69.91	116.47	114.95	0.01	0.12	0	0	0	0	0	0.01	0.01	0.01	0.02	0.02	1.03	0.03	0.03	turquoise
CD01418	NA=Hypp591	0.01	0.01	0	0	1.51	0.12	0.1	0.41	49.58	103.54	105.96	0.01	0.16	0	0.25	0	0	0.09	0.01	0.01	0.01	0.02	0.88	0.02	0.03	0.03	turquoise
CD01419	NA=Hypp592	0.18	0.19	0.16	0.25	0.74	0.19	0.25	0.06	15.12	23.45	23.39	0.12	0.36	0.24	0.19	0.16	0	0.06	0.14	0.17	0.19	0.02	0.02	0.27	0.46	0.03	turquoise
CD01420	NA=Hypp593	0.01	0.01	0.19	0.07	0.78	0.26	0.34	0.39	48.18	81.37	82.7	0.18	0.19	0.15	0	0	0	0	0.01	0.01	0.01	0.02	0.02	0.02	0.03	0.03	turquoise
CD01421	CG15661=UGT2B7	0.18	0.3	0.17	0.17	0.02	9.72	10.69	0.12	0.11	0.2	0.2	0.75	3.8	3.99	0.93	1.91	2.79	2.21	0.44	0.65	0.01	0.02	2.09	2.24	0.31	0.49	lightgreen
CD01422	NA=Hypp594	0.01	0.23	0	0.11	0.54	0.08	0.03	0.06	13.48	14.51	14.9	0.16	0	0	0	0	0	0	0.01	0.01	0.49	0.02	0.54	0.02	0.03	0.03	turquoise
CD01423	NA=Hypp595	0.01	0.01	0.06	0.06	0.96	0.02	0.07	0.2	11.35	16.24	17.41	0.01	0	0	0.25	0	0	0	0.01	0.01	0.01	0.02	0.02	0.02	0.03	0.03	turquoise
CD01424	NA=Hypp596	0.01	0.01	0.03	0.07	0.87	0.2	0.21	0.78	45.38	64.4	64.75	0.01	0.17	0.21	0.16	0.07	0.05	0	0.01	0.11	0.01	0.02	0.29	0.24	0.03	0.03	turquoise
CD01426	NA=DOK7	2.75	3.86	8.38	9.9	0.5	0.58	0.48	0.37	0.58	0.77	1.3	3.4	0	0	1.27	0.59	0.72	0.54	3.03	3.04	4.82	14.17	0.02	0.02	3.69	2.73	steelblue
CD01427	NA=Hypp598	0.16	0.01	0.09	0.08	2.63	0.22	0.24	1.55	79.31	136.39	137.87	0.12	0.31	0.26	0.11	0.06	0.05	0	0.11	0.01	0.26	0.02	0.66	0.69	0.31	0.03	turquoise
CD01428	NA=Hypp599	0.01	0.01	0.07	0.08	1.97	0.18	0.21	0.47	106.47	201.94	206.44	0.01	0.12	0	0	0.22	0.11	0	0.01	0.01	0.01	0.02	0.02	1.16	0.03	0.03	turquoise
CD01429	NA=Hypp600	0.01	0.01	0	0	0	0	0	0	3.92	4.24	5.74	0.01	0	0	0	0	0	0	0.01	0.01	0.01	0.02	0.02	0.02	0.03	0.03	turquoise
CD01430	NA=Hypp601	0.23	0.01	0.23	0	1.92	0.25	0.32	0.19	42.12	84.52	81.31	0.01	0.17	0.15	0	0.32	0	0	0.21	0.01	0.01	0.02	0.02	0.84	0.03	0.03	turquoise
CD01431	NA=Hypp602	0.01	0.01	0.1	0.07	1.26	0.28	0.29	1.78	64.14	148.78	146.74	0.01	0.19	0	0.09	0.06	0.05	0.05	0.01	0.01	0.01	0.02	0.74	0.62	0.03	0.03	turquoise
CD01432	NA=Hypp603	0.14	0.01	0.09	0.1	1.18	0.18	0.21	0.37	45.77	84.76	87.88	0.12	0.44	0.31	0.19	0.28	0.11	0	0.18	0.01	0.29	0.02	0.36	0.41	0.03	0.03	turquoise
CD01433	NA=Hypp604	0.01	0.01	6.59	5.82	7.38	2.89	3.29	3.69	228.59	543.03	572.93	0.01	0.5	0.3	0.25	0.12	0	0	0.01	0.17	0.59	0.02	1.28	1.11	0.03	0.03	turquoise
CD01434	NA=Hypp605	0.18	0.01	70.23	61.98	96.88	56.6	46.99	18.57	81.7	107.54	113.53	0.01	0.27	0.49	0.09	0	0.06	0	0.16	0.21	0.33	0.02	1.24	0.02	0.03	0.03	turquoise
CD01435	NA=Hypp606	0.01	0.52	0.14	0.07	1.13	0.18	0.09	0.3	37.28	56.6	54.95	0.18	0.21	0.17	0	0	0.1	0	0.01	0.01	0.01	0.02	0.02	0.52	0.03	0.03	turquoise
CD01436	NA=Hypp607	0.01	0.01	0.41	0.11	3.62	0.68	0.48	3.73	143.57	332.86	305.63	0.16	0.44	0	0	0	0.27	0	0.01	0.01	0.45	0.02	0.88	0.41	0.65	0.03	turquoise
CD01438	NA=Hypp608	0.01	0.23	0.16	0.05	6.69	1.35	1.06	0.11	329.94	728.32	772.34	0.01	0.73	0	0	0	0.13	0	0.01	0.01	0.01	0.02	0.5	1.82	0.03	0.03	turquoise
CD01439	NA=Hypp609	0.01	0.01	1.29	1.17	0.27	0.06	0.01	0.31	0.07	0.21	0.22	0.18	0.81	0.53	0	0	0.27	0.22	0.69	0.43	0.01	0.02	0.02	0.52	5.64	1.62	yellow
CD01440	Lon=LONP1	14.95	16.45	15.59	14.34	22.31	8.17	9.81	25.69	16.29	15.69	15.79	10.59	12.66	13.34	22.07	21.02	16.1	16.23	18.21	15.21	17.25	16.7	24.12	24.65	22.68	20.22	blue
CD01441	CG7914=CYB5RL	5.17	3.4	10.73	10.95	6.2	19.22	17.15	5.38	4.93	4.2	4.86	7.73	3.72	3.43	18.64	6.78	5.03	5.35	9.18	9.22	8.29	8.1	4.66	5.22	8.25	12.41	lightgreen
CD01442	CG2118=MCCC1	19.31	9.38	2.79	2.55	3.93	3.27	3.74	1.48	1.86	3.6	3.64	3.25	9.52	9.3	7.03	3.6	13.63	12.81	3.66	3.51	13.13	8.74	25.13	24.12	9.58	14.48	blue
CD01443	CG3909=WDR61	0.01	0.01	21.81	8.76	6.38	4.68	2.37	9.82	2.6	0	0	0.01	6.44	3.28	0	0	5.06	9.23	8.74	6.02	0.01	0.02	0.02	11.91	8.39	9.66	cyan
CD01444	NA=Hypp610	5.68	2.99	0.07	0.07	0	0.21	0.14	0	0	0.26	0	0.18	1.37	1.8	1.35	0	1.59	1	0.71	0.47	3.18	0.98	4.23	4.48	0.82	5.15	yellowgreen
CD01445	CG31223=ZNHIT2	9.56	8.17	11.94	13.78	10.37	5.81	6.23	12.21	20.8	20.37	20.69	8.82	9.79	9.92	14.12	14.14	3.74	3.78	10.63	9.31	12.99	15.92	6.36	6.64	13.03	10.75	turquoise
CD01446	CG4210=SAT2	8.93	6.82	4.45	3.14	0.7	4.77	4.74	0.82	0.06	0.13	0.3	0.88	12.72	10.43	2.74	4.43	6.55	5.13	3.87	4.37	7.33	3.04	11.37	10.68	5.06	3.82	turquoise
CD01447	CG30499=RPE	34.72	30.41	29.73	31.87	33.84	13.76	15	20.72	12.16	11.77	13.14	25.37	18.27	17.64	40.69	36.8	52.7	51.45	25.05	20.32	47.83	57.15	32	35.23	52.2	30.58	turquoise
CD01448	CG6796=NARS2	3.39	3.15	6.76	6.86	6.33	2.8	2.67	5.53	9.43	12.7	12.48	3.18	4.93	4.48	4.67	6.62	3.35	3.36	4.98	4.17	5.01	4.93	4.41	4.22	9.78	7.37	turquoise
CD01449	Lsm11=LSM11	0.01	0.01	1.47	2.36	2.87	0.22	0.54	0.48	6.91	2.47	1.48	0.71	3.14	1.86	0	3.17	0	0.82	0.95	0.9	0.01	1.53	0.02	3.43	3.24	4.38	cyan
CD01450	CG1815=ZMYND8	1.29	1.13	1.6	2.46	4.8	0.08	0.14	1.69	0.72	0.86	0.76	0.55	1.03	1.7	3.18	2.27	0.55	0.49	0.36	1.35	2.11	2.17	2.24	1.51	4.7	3.39	yellow
CD01452	CG4374=SALL1	26.29	19.83	1.27	0.53	0	2.33	2.4	0.08	0.17	0.53	0.48	1.07	11.12	10.19	11.76	0.71	12.37	13.77	1.54	1.31	20.84	11.48	26.67	28.07	3.84	13.57	blue
CD01453	CG4210=SAT2	7.77	7.87	15.91	14.85	8.23	6.37	4.29	6.26	1.14	1.08	0.84	4.02	6.33	6.33	23.89	32.77	14.67	15.7	7.73	6.54	8.05	14.97	6.15	6.96	17.15	11.24	paleturquoise
CD01454	CG12056=CYB5D2	19.92	18.86	38.14	35.84	18.4	24.26	23.06	19.49	10.93	14.2	14.94	20.54	21.95	20.93	28.81	37.08	21.32	18.49	17.42	18.62	37	46.77	9.13	11.84	34.63	29.45	steelblue
CD01455	NA=HMMR	2.45	0.01	7.69	8.85	11.53	2	2.02	1.74	14.92	5.36	6.75	0.48	2.16	0.84	0	3.41	0.29	0.3	2.06	1.62	0.96	2.22	0.02	0.02	7.17	6.29	cyan
CD01457	Tom7=TOMM7	25.44	20.67	55.08	38.64	43.86	45.18	45.18	39.49	21.49	14.88	18.54	28.86	26.64	28.06	34.95	30.36	54	51.24	27.89	27.88	35.38	41.94	84.84	85.3	52.6	43.63	blue
CD01458	CG4573=EARS2	8.76	8.3	9.43	10.72	13.07	5.52	4.63	11.86	12.87	14.23	13.64	8.29	11.93	12.27	13.8	16.27	8.29	7.98	11.71	9.59	15.02	21.03	8.38	10.45	11.09	9.76	steelblue
CD01459	CG12128=C9orf114	12.92	11.93	11.43	14.09	32.03	9.59	10.6	24.51	38.25	31.73	32.8	9.03	23.34	23.05	36.37	30.95	6.28	6.28	8.24	8.15	25.83	21.79	9.11	8.53	18.05	18.57	turquoise
CD01460	Mnt=MNT	19.42	26.53	41.28	47.47	43.63	35.69	37.41	41.41	43.69	42.15	41.28	61.2	63.32	62.87	26.67	33.23	32.42	32.68	61.56	59.22	19.68	18.5	28.23	26.95	58.27	42.68	brown
CD01461	crol=ZNF226	22.93	23.19	33.58	27.93	18.27	22.67	23.21	14.37	28.49	46.28	46.03	16.88	19.78	20.51	22.96	23.7	10.78	10.67	22.91	25.26	21.83	22.18	15.2	14.78	20.52	19.33	turquoise
CD01462	Oli=BHLHE22	13.25	12.76	101.56	98.41	0.31	39.03	34.5	0.12	0.04	0.03	0.06	12.37	0	0	0.16	0.07	2.13	2.16	13.15	12.26	0.23	0.02	0.02	0.77	0.38	0.03	tan
CD01463	CenG1A=AGAP1	13.49	14.21	20.01	21.75	22.55	10.5	11.48	23.95	24.36	19.3	18.85	16.88	17.42	16.4	14.82	19.05	10.22	9.95	42.56	42.24	13.58	13.85	18.96	18.84	15.75	13.02	magenta
CD01464	Bet3=TRAPPC3	88.58	75.38	58.72	49.36	44.79	40.24	39.49	47.62	36.05	38.68	40.34	52.02	47.38	44.79	75.83	111.1	61.49	62.17	47.27	38.99	78.56	105.2	47.29	44.38	48.34	42.32	paleturquoise
CD01465	sens-2=GFI1	2.23	2.47	13.67	12.93	0.05	2.77	3	0.14	0.1	0.07	0.06	2.41	2.03	2.36	2.34	0.25	1.68	1.51	3.34	2.6	0.49	1.32	4.64	2.89	0.38	0.41	tan
CD01466	NA=Hypp612	0.48	0.61	0	0.27	0.52	2.21	2.59	0.19	0.11	1.62	1.97	2.62	1.35	1.65	50.12	52.67	2.75	2.46	1.44	1.12	7.67	4.19	2.86	3.5	4.14	3.39	paleturquoise
CD01468	NA=Hypp614	8.14	7.11	0.49	0.48	0.09	2.08	2.11	0.01	0	0.06	0.04	1.74	0.14	0.24	8.34	20.55	0.44	0.43	1.47	1.94	1.23	0.98	0.02	0.24	0.82	0.82	black
CD01469	Atg14=ATG14	37.12	31.78	23.6	25.48	31.25	19.15	20.16	40.4	56.39	50.33	50.83	30.61	38.95	37.16	61.84	72.45	42.12	41.43	27.54	30.49	50.06	45.8	71.65	68.09	19.82	18.13	blue
CD01470	ab=ZFP161	21.77	43.27	166.69	144.61	46.71	39.62	56.4	19.19	48.29	79.03	78.93	44.49	101.45	97.68	31.01	41.1	44.53	40.43	49	47.88	26.76	21.1	37.16	36.77	40.54	41.36	cyan
CD01471	Vmat=C6orf192	6.18	0.68	31.7	28.45	42.09	34.87	31.11	35.55	18.71	5.38	5.52	7.64	5.51	5.72	39.61	30.29	1.65	2.25	3.22	3.74	14.02	22.77	4.11	4.57	4.52	3.2	grey60
CD01472	NA=Hypp615	12.45	1.56	0.2	0.23	0.8	4.54	4.72	3.96	1.11	3.82	3.67	22.01	62	65.29	35.7	128.7	11.27	13.81	19.6	21.34	156.59	9.01	17.59	18.58	13.12	12.03	paleturquoise
CD01473	NA=Hypp616	145.87	83.29	28.63	30.03	16.33	45.38	34.08	82.33	22.38	5.66	8.8	96.51	35.9	42.26	65.1	62.57	49.61	43.92	104.42	133.25	30.09	51.76	60.31	63.59	6.8	3.95	magenta
CD01474	Diap1=BIRC3	0.81	1.29	4.75	2.74	3.88	5.67	6.02	5.84	21.64	78.2	76.37	3.25	8.19	7.74	1.28	1.25	4.13	3.61	3.29	4.75	1.73	1.64	13.84	13.31	9.33	5.43	turquoise
CD01475	Atg8a=MAP1LC3B	108.47	83.24	51.77	52.54	265.3	105.61	102.29	553.81	506.29	258.61	257.57	139.83	117.89	121.13	162.03	178	67.85	68.2	169.74	165.72	169.09	150.91	51.67	48.57	37.87	42.65	red
CD01476	NA=Hypp617	13.81	11.52	14.48	14.97	12.78	9.67	9.46	6.68	7.78	8.97	8.88	10.53	9.96	8.81	12.23	20.08	9.31	9.3	14.76	13.72	9.69	14.82	7.01	13.96	11.12	11.52	black
CD01477	NA=Hypp618	632.71	8.15	15.4	6.01	3.41	65.15	55.67	2.82	13.92	50.74	37.87	6.87	45.75	50.68	9.14	5.49	119.23	115.24	3.19	3.36	54.78	5.54	169.09	164.25	27.43	55.71	darkolivegreen
CD01479	Galphaq=GNA11	31.33	57.22	131.5	129.21	48.21	39.7	46.84	39.93	49.22	64.44	63.71	53.31	66.06	69.13	41.87	44.95	46.68	45.19	60.48	58.9	40.3	48.72	37.81	38.6	96.7	76.81	cyan
CD01480	nito=RBM15	33.69	40.79	37.33	48.1	36.2	30.98	31.34	22.23	19.65	28.57	28.54	46.03	33.55	32.92	30.69	27.84	25.23	25.01	69.32	63.76	23.28	20.71	30.6	29.46	41.51	34.76	magenta
CD01481	mib1=MIB1	17.47	22.17	13.97	15.7	14.73	8.79	8.88	8.54	9.31	12.33	12.24	55.74	14.57	14.52	11.38	11.49	12.37	12.27	77.06	83.14	12.68	12.66	18.03	19.05	22.43	18.4	magenta
CD01482	Cpr72Eb=Hypp620	8.46	3.69	20.33	8.83	8.31	22.12	18.01	17.04	2.96	8.09	7.59	94.75	155.5	158.07	10.51	16.07	83.29	87.12	267.6	232.43	26.94	20.63	87.81	84.3	300.07	194.1	yellow
CD01483	l(3)72Ab=SNRNP200	22.66	24.83	77.26	91.7	63.17	35.95	36.96	46.41	29.81	24.67	24.94	29.58	37.07	36.5	39.03	27.83	29.69	29.07	32.21	33.11	39.31	36.55	26.45	28.27	78.96	60.72	cyan
CD01484	Oct-TyrR=HTR1A	15.21	14.92	4.31	3.63	0.1	8.34	6.58	0.41	0.05	0.07	0	6.85	0.87	0.69	0.97	0.35	0.66	0.94	5.6	4.25	1.32	0.51	1.32	1.88	0.03	0.49	greenyellow
CD01485	NA=KIAA0907	19.81	34.18	53.04	62.82	27.86	41.15	41.65	18.55	20.27	20.8	20.61	27.7	22.11	22.94	22.95	21.58	19.72	19.64	29.46	28.33	14.72	20.5	25.77	25.91	37.45	28.23	tan
CD01486	CG12811=Hypp621	10.65	6.31	4.01	3.59	1.39	2.92	2.38	3.71	1.24	2.5	2.45	16.34	4.82	4.27	3.91	5.05	30.62	28.71	6.15	6.57	5.92	5.18	14.24	13.67	5.84	10.03	green
CD01487	NA=Hypp622	18.59	15.69	22.32	20.75	10.37	11.25	13.48	9.8	26.06	42.92	45.06	11.98	14.58	15.15	22.59	18.81	15.36	14.57	12.95	12.08	11.89	14.96	28.06	28.64	19.26	23.87	turquoise
CD01489	NA=Hypp623	1.88	1.88	0.19	0.23	6.27	27.83	25.38	728.32	85.97	97.68	91.62	921.39	396.49	427.75	0.28	5.86	2262.22	1999.01	1019.87	565.44	0.45	0.47	220.48	223.98	3022.9	2385.6	yellow
CD01490	NA=Hypp624	1.43	1.15	9.79	11.3	16.03	5.83	7.81	7.5	14.05	27.67	27.53	1.43	15.87	13.18	20.08	6.08	4.08	4.26	1.63	2.46	14.17	3.61	3.44	3.99	13.45	9.37	turquoise
CD01491	CG31320=HEATR2	6.72	6.12	12.05	12.96	9.16	10.91	10.08	4.17	5.62	9.44	9.52	5.18	6.87	6.87	6.97	7.65	3.69	3.78	7.48	6.85	6.3	8.31	6.29	6.56	9.25	8.1	cyan
CD01492	NA=Hypp625	6.73	1.91	0.17	0.21	0.13	0.43	0.67	0.9	0.03	0.5	0.43	12.99	11.55	12.19	27.19	30.56	9.83	9.07	1.2	1.27	16.9	9.23	2.73	3.69	17.91	15.7	paleturquoise
CD01493	CG9667=ISY1	18.81	14.97	48.02	47.79	44.19	24.81	25.96	42.12	50.9	63.86	62.87	13.86	15.45	15.69	28.09	24.8	21.12	16.61	15.22	13.79	27.4	27.6	8.09	11.2	48.16	34.08	cyan
CD01495	santa-maria=SCARB1	81.09	85.93	74.3	70.36	86.2	58.12	60.9	56.17	42.01	44.26	28.9	43.72	42.55	43.48	144.83	124.4	32.06	32.15	26.87	33.29	120.34	109.23	18.8	19.28	65.29	40.73	paleturquoise
CD01496	NA=Hypp626	7.71	4.5	0.69	0.69	2.38	1.16	1.05	0.57	0.46	1.02	1	4.44	20.38	20.66	0.66	4.17	16.7	17.39	5.2	6.65	1.46	0.6	14.51	15.38	31.72	21.22	brown
CD01497	fws=COG5	10.45	10.28	10.68	10.9	21.71	5.02	4.87	17.34	9.75	10.38	10.26	8.79	14.75	13.77	16.4	15.77	11.17	11.67	10.32	9.39	23.11	22.73	10.02	9.18	16.77	16.34	steelblue
CD01498	NA=Hypp627	4.48	3.77	3.45	3.38	5.26	0.77	0.76	4.39	3.68	5.85	5.25	3.97	4.69	4.66	9.99	8.07	2.53	3.33	2.39	2.87	7.15	7.06	3.52	1.07	5.7	5.35	paleturquoise
CD01499	NA=Hypp628	3.25	3.29	0.41	0.8	2.93	282.72	300.07	1.66	0.75	9.29	7.8	1.71	1207.35	1207.35	0.39	2.18	122.5	111.44	2.81	1.44	0.62	0.02	199.62	197.09	2828.8	2828.8	yellow
CD01500	NA=Hypp629	6.74	8.03	2.27	2.38	0.11	2.69	3.62	0.07	0	0	0.06	3.21	0.35	0.55	0	0.62	0.43	0.42	3.61	3.25	1.85	0.02	0.02	2.36	0.03	0.03	greenyellow
CD01501	NA=Hypp630	8.21	0.72	0.07	0.06	0.07	1.07	0.96	0.41	0.35	0.22	0.23	0.23	12.08	11.39	9.55	9.45	6.6	7.05	0.28	0.47	24.77	3.18	8.22	7.67	4.88	4.25	steelblue
CD01502	phl=BRAF	36.5	34.73	46.21	47.44	33.84	34.06	34.13	29.5	31.51	48.78	48.68	28.62	29.61	28.75	34.08	29.78	21.85	21.39	28.78	28.42	38.74	38.12	24.53	24.48	41.1	33.66	turquoise
CD01503	CG14880=Hypp631	2.75	5.03	2.92	4.68	2.05	24.45	27.75	11.18	3.46	2.79	2.86	24.94	323.64	334.19	5.8	2.27	15.03	15.21	8.12	15.03	3.03	3.89	13.6	17.76	6.52	8.09	brown
CD01504	NA=Hypp632	6.83	8.95	10.43	13.15	11.56	3.95	4.76	4.69	6.12	6.98	7.24	8.77	6.59	7.06	9.57	11.52	5.62	5.83	12.6	11.25	10.25	11.96	9.71	9.6	9.31	9.13	lightgreen
CD01505	bdg=SLC6A1	34.54	18.6	32.38	34.58	58.06	24.68	24.63	54.37	31.77	35.76	37.47	16.59	84.41	83.19	26.09	27.49	26.51	26.27	19.41	18.79	62.13	54.32	30.19	31.85	65.17	53.76	brown
CD01506	CG3587=KTI12	8.65	6.74	9.72	7.76	7.8	7.71	6.97	5.81	8.99	14.2	13.37	7.42	8.46	8.78	7.33	10.02	2.32	2.81	8.56	7.29	7.39	10.79	4.25	5.19	10.53	9.95	turquoise
CD01507	CG9300=NOL11	5.72	4.77	17.82	19.03	20.86	14.96	15.94	18.62	19.84	36.52	36.08	6.38	14.4	14.07	9.15	9.51	7.38	6.82	6.61	6.2	9.76	8.58	7.12	9.99	24.2	19.67	turquoise
CD01508	gd=PRSS8	134.91	84.16	10.27	10.74	10.27	43.09	46.51	53.08	8.97	4.49	4.69	216.46	87.31	88.77	20.57	14.11	197.09	222.79	114.85	161.46	16.96	11.07	44.79	42.88	245.99	79.91	green
CD01509	CG30053=Hypp633	0.89	1.03	0.23	0.39	0.16	0.42	0.45	0.02	0	1.73	1.85	0.63	0.43	0.59	0.11	0.8	8.1	6.72	0.46	0.59	3.79	8.63	0.29	0.24	1.13	0.03	green
CD01510	CG18769=CCDC109A	14.79	19.75	19.91	18.99	13	24.39	27.4	11.93	33.97	51.86	53.41	17.08	23.77	23.09	30.62	21.71	20.59	19.54	18.34	18.36	29.76	31.12	19.5	18.82	18.83	16.71	turquoise
CD01511	NA=Hypp634	2.84	5.53	6.87	8	15.25	4	3.37	7.78	8.18	7.73	7.04	3.92	5.26	5.11	5.52	4.43	2.99	2.89	4.31	3.74	8.94	7.84	4.48	4.57	13.27	11.66	cyan
CD01512	NA=Hypp635	0.85	0.96	2.54	2.87	0.54	5.65	6	1.56	0.62	0.16	0.37	0.8	16.97	17.6	2.29	3.28	3.12	2.79	0.42	0.61	3.75	4.54	1.4	1.79	2.24	0.89	brown
CD01513	CG13298=AC008073.5	49.11	36.56	106.36	109.13	52.94	67.85	70.72	59.1	60.35	120.5	120.34	44.08	55.39	55.13	40.24	45.06	32.52	33.47	38.82	39.87	54.89	48.09	28.23	28.64	98.03	67.08	cyan
CD01514	NA=Hypp636	0.23	0.42	0.34	0.23	0.1	0.04	0.06	0.55	0.5	13.14	14.2	0.57	0.93	0.87	0.64	0.9	0.18	0.32	0.18	0.21	2.19	1.85	0.5	0.73	0.38	0.41	turquoise
CD01515	NA=Hypp637	0.01	0.01	0	0.11	0	1.14	0.89	0	0.16	3.78	4.37	0.37	0.16	0.5	0	0.25	0	0.51	0.01	0.26	0.74	0.02	0.02	0.02	1.73	1.68	turquoise
CD01516	CG11180=PINX1	3.58	4.24	14.08	15.25	11.07	6.24	6.46	11.38	18.88	24.46	23.89	3.48	7.36	8.92	6.74	7.4	3.91	4.35	4.84	4.29	6.2	7.73	8.53	7.56	21.99	17.18	cyan
CD01517	CG14516=ENPEP	0.01	0.16	0.81	0.46	0.8	9.33	11.29	0.73	0.03	1.27	1.32	5.99	0.17	0.26	22.2	3.39	0.18	0.16	0.11	0.13	45	43.41	0.02	0.02	0.03	0.35	steelblue
CD01518	Med=SMAD4	32.83	33.82	73.15	78.73	37.29	36.72	36.75	32.75	50.66	73.61	71.26	32.18	35.58	35.76	39.39	37.32	27.41	26.32	36.87	34.87	28.02	25.6	22.04	23.46	61.2	41.36	cyan
CD01519	CG11137=TMEM85	68.48	53.47	50.31	40.74	45.02	41.97	41.13	46.09	43.15	79.68	79.85	48.29	38.72	39.96	59.56	85.37	32.03	37.16	37.56	42	58.36	75.4	39.44	35.9	66.35	44.55	turquoise
CD01520	Rbp=RIMBP2	18.56	41.48	6.66	4.35	1.29	15.52	18.65	1.77	0.74	2.4	2.52	34.61	39.74	37.88	1.43	10.18	6.73	6.93	52.28	48.36	58.51	99.45	5.84	5.91	2.72	1.9	steelblue
CD01521	S1P=MBTPS1	17.63	16.68	18.19	21.08	12.78	12.2	12.27	9.23	8.98	13.44	13.49	13.11	15.34	14.52	30.18	40.6	11.51	11.71	16.42	14.54	22.27	22.73	14.51	15.8	23.53	23.29	black
CD01522	NA=Hypp638	992.56	1019.87	1252.71	1019.87	380.62	1097.32	1077.45	359.42	133.07	251.23	242.74	2262.22	3.04	3.01	1.35	3.66	12597.9	12597.9	722.14	1918.18	45.51	21.19	140.39	135.58	5.29	5.2	green
CD01523	CG3756=POLR1C	14.29	11.17	18.97	19.42	17.62	11.35	10.41	17.99	29.55	34.96	34.4	8.74	13.87	13.35	11.28	11.82	6.31	6.36	13.07	11.78	14.95	11.93	9.41	8.86	19.33	16.06	turquoise
CD01524	CG44252=SLC27A4	18.59	43.6	7.05	5.05	8.96	1.15	1.25	87.41	38.85	4.63	4.88	125.29	11.22	10.92	5.41	5.14	102.29	109.53	26.45	43.23	5.6	8.35	16.3	16.54	2.5	2.86	green
CD01525	gwl=MASTL	1.33	1.67	5.01	6.27	5.6	3.97	3.89	5.31	9.67	15.17	15.09	4.36	43.74	45.82	4.07	5.63	2.42	2.54	2.05	2.96	4.53	7.25	4.57	3.73	8.79	7.31	brown
CD01526	NA=Hypp639	55.38	110.63	2.6	3.98	29.48	17.04	17.81	23.11	4.55	2.64	2.61	85.06	113.87	115.7	68.25	33.46	30.32	31.69	32.92	43.49	172.96	137.72	89.49	90.66	53.15	53.67	steelblue
CD01527	CG1427=SEPSECS	28.3	31.23	19.31	19.43	18.82	23.3	24.19	15.39	20.92	26.65	28.75	26.31	13.15	13.8	16.6	24.57	16.81	16.09	33.48	31.39	22.15	19.58	16.86	17.6	23.03	19.21	magenta
CD01528	CG7365=PLB1	3.18	1.1	0.42	0.38	0.12	0.69	0.59	0.09	0.14	0.07	0.05	0.64	4.24	4.62	0.28	15.4	0.51	0.5	1.6	1.83	1.75	3.92	1.96	1.91	6.15	7.8	black
CD01529	CG3160=PGAP1	10.37	12.1	16.5	15.62	10.53	6.79	8.01	7.61	5.85	16.21	16.37	14.15	11.37	11.28	18.18	17.64	13.46	13.46	12.19	12.3	17.57	13.87	13.2	12.82	14.35	12.83	paleturquoise
CD01530	NA=Hypp640	0.3	0.3	0.08	0.05	0.81	0.02	0.02	0.26	0.1	0.1	0.12	0.22	0.08	0.11	1.7	0.76	113.43	104.37	0.51	0.23	2.04	0.02	1.4	3.26	0.03	0.58	green
CD01531	NA=Hypp641	0.01	0.01	2.55	0	0	0.83	2.28	0	1.23	0	0	2.58	0	0	0	0	0	2.31	3.76	0.01	0.01	0.02	0.02	0.02	0.03	0.03	magenta
CD01532	eIF2B-gamma=EIF2B3	35.22	29.54	27.38	28.63	20.08	19.06	20.7	21.25	19.47	40.54	41.16	14.69	17.61	19.22	22.65	23.55	18.54	17.11	15.37	15.86	20.99	24.7	21.83	23.33	29.32	27.59	turquoise
CD01533	NA=Hypp642	2.29	2.41	3.92	3.79	0.75	1.9	1.46	0.65	0.24	0.8	0.69	2.73	5.65	6.03	2.53	1.64	20.49	20.32	1.96	4.65	4.59	4.84	10.81	13.9	3.79	1.85	green
CD01534	CG15701=WDR60	0.26	0.19	4.37	3.78	0.05	1.02	0.8	0.05	0.03	0.02	0.04	0.56	2.89	2.66	0.28	0.22	0.41	0.5	0.42	0.39	0.16	0.02	0.88	0.27	1.92	1.44	cyan
CD01535	NA=GEMIN6	6.94	5.57	9.45	8.65	9.35	3.73	3.74	6.86	4.38	4.89	5.42	2.17	4.41	5.1	7.86	6.22	3.28	3.45	3.01	2.9	13.38	14.32	2.09	4.38	11.74	9.58	steelblue
CD01536	SP1029=ENPEP	0.51	0.36	652.5	707.54	1650.64	275.81	280.34	2154.18	2502.67	0.11	0.09	0.14	0.3	0.46	0.36	0.25	0.45	0.17	0.11	0.21	0.29	0.19	0.39	0.02	0.65	0.03	red
CD01537	NA=Hypp643	2.32	0.53	0	0.11	0.16	0.04	0.06	0.94	0.22	1.29	0.88	3.44	0.55	0.62	6.97	8.17	0.39	0.37	0.54	0.26	7.06	6.15	0.95	1.2	0.03	9.7	paleturquoise
CD01538	CG9510=ASL	0.16	0.01	8.08	7.13	0.51	4.81	3.27	1.35	0.66	0.48	0.49	0.82	0.31	0.34	10.19	12.62	6.76	6.03	0.01	0.11	4.36	1.07	0.5	0.02	3.49	2.02	black
CD01539	NA=Hypp644	21.53	21.57	0.34	0.18	0.39	1.43	1.9	0.05	0	1.77	1.49	8.25	37.4	37.85	1.39	5.4	27.71	29.42	8.72	9.25	2.56	0.72	19.23	18.61	50.69	30.59	brown
CD01540	Ptpa=PPP2R4	43.13	36.69	15.84	14.94	19.5	16.51	17.65	17.67	18.97	25.35	26.34	21.27	23.7	21.67	39.91	40.99	12.5	12.24	24.57	22	28.17	32.25	15.82	15.5	18.87	21.51	paleturquoise
CD01541	Mmp1=MMP17	5.18	6.51	3.78	3.03	0.11	2.72	2.62	0.12	0.06	0.33	0.31	2.57	1.5	1.68	0.58	0.16	3.09	2.68	3.58	3.63	0.33	0.9	0.74	1.03	1.66	0.89	greenyellow
CD01542	NA=Hypp645	1.54	0.98	0.47	0.48	9.94	0.1	0.08	12.94	9.81	8.47	7.91	0.7	0.65	0.62	1.68	2.06	0.17	0.24	0.62	0.77	3.01	2.75	0.5	0.56	4	3.79	grey60
CD01543	NA=Hypp646	30.66	2.92	1.62	2.26	10.02	9.81	7.45	17.4	8.96	4.83	4.84	171.1	166.69	170	5.17	12.54	35.51	36.81	123.13	185.47	23.78	19.96	44.31	41.3	14.11	13.89	brown
CD01544	NA=Hypp647	4.61	5.2	5.93	7.15	17.34	2.13	2.09	16.3	6.7	8.03	7.11	3.72	25.2	21.42	7.56	8.9	5.88	4.6	5.37	5.42	17.58	18.45	9.89	9.86	16.2	15.81	brown
CD01545	CG14516=ANPEP	1.2	0.52	1.2	1.24	0.79	5.58	7.29	6.22	0.19	6.47	6.61	676.67	0.22	0.37	15	99.69	1.56	1.67	0.18	0.19	2828.8	632.71	0.24	0.41	0.31	0.41	steelblue
CD01546	sens=GFI1	2.92	3.3	3.35	5.98	1.13	0.33	0.37	1.32	0.99	0.11	0.17	1.51	1.44	1.51	0.09	0.09	0.05	0.12	2.26	1.71	0.16	0.02	0.02	0.3	1.13	0.41	tan
CD01547	p47=NSFL1C	52.56	46.75	39	40.08	65.25	29.96	31.66	82.13	89.83	75.85	79.2	26.84	22.54	24.1	123.37	67.52	45.26	47.56	24.6	25.66	74.74	68.36	17.39	18.84	59.92	43.41	turquoise
CD01548	Gbs-70E=PPP1R3C	42.52	52.44	4.35	5.92	10.43	14.94	16.21	15.32	13.15	16.72	16.79	55.45	65.1	65.92	32.03	29.26	84.06	89.07	149.33	128.56	41.75	34.76	78.29	76.47	91.7	71.53	magenta
CD01549	Sox15=HBP1	9.21	13.3	16.44	12.29	8.28	28.15	26.41	3.29	1.67	2.2	2.29	11.7	2.65	2.61	0.64	0.8	30.15	26.84	14.04	12.7	0.68	0.63	4.07	5.95	2.36	3.15	green
CD01550	SP1029=ANPEP	0.46	0.32	8.53	15.58	251.23	29.7	32.02	60.52	11.93	3.83	3.8	203.8	0.08	0.09	451.02	211.51	0.1	0.08	0.11	0.11	459.97	172.42	0.21	0.2	0.31	0.03	paleturquoise
CD01551	neb=KIF14	0.01	0.01	9.39	17.44	17.72	4.1	8.66	11.63	28.14	50.17	49.12	2.7	8.93	9.16	1.89	4.63	2.21	4.65	0.01	3.09	2.54	1.53	0.02	0.02	9.92	10.92	turquoise
CD01552	NA=GOPC	19.85	20.75	17.35	16.71	12.59	10.09	7.42	7.27	14.03	18.14	19.09	13.09	9.98	9.13	15.77	12.65	12.66	13.6	15.6	15.96	19.21	15.64	11.3	10.83	13.84	13.75	turquoise
CD01553	CG11550=TTPAL	529.82	408.89	0.85	0.62	0.26	6.1	6.04	0.35	0.05	0.83	0.77	5.53	13.71	13.87	16.35	2.02	23.42	22.57	2.39	2.36	57.43	53.92	58.25	57.63	6.49	12.46	skyblue
CD01554	phr6-4=CRY1	16.54	13.81	7.78	8.76	7.29	7.17	7.95	7.11	14.22	20.58	22.32	10.24	12.25	12.25	26.57	10.52	7.5	7.28	12.95	13.94	20.57	16.29	8.41	12	16.18	12.9	turquoise
CD01555	CG13229=GALR2	1.85	1.74	0.55	0.3	0.63	0.12	0.19	0.4	0.44	0.05	0.05	1.78	12.39	12.48	1.07	2.76	0.82	0.79	5.5	5.79	15.25	16.74	1.92	1.72	12.75	14.54	steelblue
CD01556	Orco=Hypp648	0.21	0.01	0.17	0.39	1.71	0.15	0.18	0.62	0.22	0.21	0.24	1.07	0.5	0.27	2.58	1.56	0.33	0.43	0.32	0.29	6.61	8.29	0.29	0.37	0.03	0.82	steelblue
CD01557	NA=IER5	113.22	85.56	94.1	81.34	56.92	82.52	82.33	37.47	29.68	28.02	27.11	87.22	71.8	72.78	104.17	56.63	66.43	67.85	68.45	96.51	170.95	107.68	87.31	89.65	174.99	204.75	turquoise
CD01558	NA=RTKN	19.85	18.51	50.87	61.91	77.82	52.89	50.68	92.94	70.17	23.44	23.94	23.74	38.4	38.17	9.14	6.17	10.75	11.81	10.59	12.63	23.95	30.67	62.25	57.03	27.28	22.97	red
CD01559	Blm=RECQL	17.53	27.25	43.39	45.12	30.13	17.82	21.31	20.55	24.21	39.33	40.44	24.05	23.28	22.1	24.91	16.49	16.81	17.39	24.35	25.39	26.51	26.07	19.96	20.91	38.69	30.46	cyan
CD01560	NA=Hypp649	0.38	0.93	0.16	0.13	13.88	0.03	0.03	39.28	25.35	145.48	139.49	0.82	1.95	2.32	0.79	0.71	0.41	0.61	0.26	0.15	1.44	1.87	0.02	0.37	0.9	0.58	turquoise
CD01561	wol=ALG5	17.51	14.49	22.71	23.17	19.14	16.15	17.92	19.93	15.14	15.82	16.56	14.25	24.59	27.06	28.21	24.8	18.3	20.51	11.24	12.21	28.91	34.53	23.18	18.98	41.88	31.49	yellow
CD01562	CG16857=IGSF9	96.28	106.05	2.63	2.47	0.25	0.5	0.52	1.91	0.88	1.64	1.57	23.57	2.72	2.91	5.41	3.53	46.22	44.79	107.54	125.47	5.48	3.57	23.99	25.24	1.85	1.31	magenta
CD01563	CG5535=SLC7A2	0.36	0.26	0.23	0.17	0.82	2.3	2.19	0.48	0.1	0.53	0.46	12.29	0.51	0.69	201.94	107.19	0.16	0.17	0.75	0.95	32.91	20.98	0.36	0.2	0.03	0.35	paleturquoise
CD01564	CG2862=HINT1	24.09	22.97	95.89	89.55	79.46	53	50.26	80.94	35.09	21.89	24.23	41.78	42.67	43.23	51	59.47	48.95	45.69	27.87	26.01	65.94	81.76	48.81	46.08	148.25	85.03	cyan
CD01565	CG17327=PTRH2	31.13	31.78	15.31	16.47	18.02	14.4	14.66	18.58	16.21	15.41	15.77	31.47	23.16	23.27	29.62	21.21	17.47	17.07	30.44	30.74	50.08	56.67	14.08	13.79	25.5	19.49	steelblue
CD01566	rols=TANC2	2.58	7.34	6.81	5.77	10.87	2.72	2.69	12.76	3.58	1.17	1.2	8.51	49.69	51.18	16.05	11.39	9.34	9.21	5.53	7.25	20.15	13.45	21.21	20.76	12.14	12.55	brown
CD01567	NA=Hypp650	15.73	5.5	31.23	28.18	56.79	35.77	31.61	69.94	41.7	6.84	6.71	5.79	12.24	10.86	22.53	7.85	16.22	19.47	6.97	7.97	13.78	8.82	11.57	9.92	9.92	8.46	grey60
CD01568	NA=CASP10	6.21	3.49	2.81	3.46	0.94	3.19	4.48	1.18	0.61	2.16	1.96	4.41	17.48	17.22	12.26	17.78	12.49	11.93	1.74	2.29	9.07	6.37	10.59	10.28	30.85	25.68	yellow
CD01569	msk=IPO7	31.8	31.26	54.12	58.43	76.35	66.46	69.82	69.3	81.52	65.55	66.01	30.35	29.32	31.06	25.71	21.76	31.22	32.8	29.85	29.09	35.6	29.9	23.94	24.86	61.98	47.88	cyan
CD01571	TM9SF4=TM9SF4	34.99	30.95	44.32	43.12	32.96	29.57	27.76	23.63	43.22	53.97	50.63	32.74	35.8	35.65	46.03	36.74	30.92	32.53	27.45	27.19	45.31	50.25	33.82	30.11	64.99	59.14	cyan
CD01572	coro=CORO6	40.54	38.67	38.49	31.71	35.1	103.43	115.63	26.85	26.83	23.83	22.89	36.39	49.81	48.27	34.68	20.76	81.01	85.71	33.72	40.66	27.91	29.27	41.06	43.45	34.03	28.02	lightgreen
CD01573	NELF-B=COBRA1	11.17	12.02	20.26	23.52	16.87	7.32	7.99	11.06	14.74	21.52	22.11	10.81	14.03	13.68	16.4	17.98	7.25	7.13	9.83	10.77	15.93	17.42	11.93	10.51	23.81	22.43	cyan
CD01574	GC=GGCX	25.7	25.55	28.94	29.45	9.53	15.54	14.9	10.01	5.87	7.09	6.46	20.95	13.2	12.53	14.44	17.46	30.25	28.44	19.19	19.24	12.54	12.75	13.25	11.23	16.61	16.52	turquoise
CD01575	NA=Hypp652	0.49	0.5	0.76	1.44	0.3	1.8	2.73	0.96	0.69	0.32	0.46	0.36	5.97	6.07	1.19	1.37	2.27	2.61	0.28	0.43	4.17	5.03	1.54	0.02	0.03	0.03	brown
CD01576	CG30467=SAAL1	4.53	4.43	9.85	12.64	11.41	2.56	2.76	9.98	19.46	35.39	37.09	4.65	4.94	5.56	6.36	5.4	3.04	4.07	6.11	5.25	7.31	6.84	4.17	4.97	17.15	13.22	turquoise
CD01577	AP-2sigma=AP2S1	119.23	102.79	66.17	62.37	155.69	69.32	64.44	60.81	41.81	28.2	29.19	51.15	46.8	45.16	42.35	43.77	42.64	45.15	48.97	49.73	72.45	91.77	34.3	33.1	41.71	45.67	grey60
CD01578	NA=Hypp653	6.64	14.12	14.59	11.32	11.29	13.21	15.92	6.76	17.76	29.34	23.34	10.21	12.65	11.84	17.5	14.27	10.06	10.92	14.91	11.3	23.63	20.4	8.17	9.45	11.54	11.57	turquoise
CD01579	Traf4=TRAF6	66.17	31.05	1.67	2.58	5.77	4.91	5.01	17.11	2.69	2.02	2.02	97.14	20.74	22.24	15.11	13.9	41.04	40.7	29.46	41.73	19.95	13.63	26.48	28.48	14.44	13.87	darkmagenta
CD01580	NA=CRYZL1	11.39	9.97	19.16	15.21	11.75	9.45	7.6	4.92	4.92	7.7	7.7	6.31	7.55	7.58	8.96	8	5.36	6.01	6.51	5.93	11.69	15.1	13.08	14.09	14.54	13.48	cyan
CD01581	Ca-beta=CACNB2	74.82	111.1	29.99	26.88	4.2	46.2	50.43	12.62	6.69	5.34	5.46	142.51	17.94	18.89	12.23	6.17	26.13	25.81	315.47	245.99	21.32	19.29	44.69	45.8	3.92	4.7	magenta
CD01582	Syn1=GOPC	28.19	23.15	19.87	21.4	13.74	16.7	13.93	10.61	19.35	25.97	25.04	16.71	11.59	11.81	15.5	12.99	13.34	12.82	19.94	18.85	17.26	17.8	14.63	14.33	18.07	14.75	turquoise
CD01583	IntS1=INTS1	8.9	11.24	23.81	25.01	18.51	10.19	10.54	13.73	10.44	14.57	14.4	15.52	18.97	19.16	12.97	14.92	10.97	10.73	19.85	18.82	13.91	13.53	14.04	13.26	23.24	21.97	cyan
CD01584	Cpr64Aa=Hypp654	0.82	2.01	0.23	0.33	0.16	0.13	0.07	0.01	0.12	3.14	3.19	0.14	1.44	2.12	0.28	1.56	29.32	34.63	0.01	0.15	0.01	0.02	473.65	476.52	6.19	58.72	blue
CD01585	Cpr64Aa=Hypp655	39.56	150.48	0.12	0.3	0.19	210.68	196.7	0.43	5.81	24.32	21.46	0.64	622.23	661.98	0.07	2.13	520.79	572.93	0.71	0.77	1.49	7.48	828.22	818.44	1.06	1.96	blue
CD01586	CG5793=FAHD1	121.26	91.02	119.23	91.88	17.82	86.01	74.42	69.02	20.11	12.08	12.18	312.79	277.41	297.41	98.11	245.31	189.62	167.33	213	182.66	130.13	165.44	153.34	156.59	153.61	191.02	turquoise
CD01587	NA=Hypp656	6.81	7.36	7.78	8.98	5.93	3.42	3.8	4.08	4.62	9.83	10.09	5.13	7.2	7.27	9.04	9.62	3.59	3.04	7.25	6.12	11.39	10.82	9.77	7.16	14.75	11.38	cyan
CD01588	CG11984=KCMF1	49.7	48.89	49.3	50.56	49.65	39.96	42.25	56.67	92	125.66	121.53	54.23	74.9	72.07	65.13	47.37	53.11	52.04	57.49	59.56	48.83	43.86	76.17	80.58	41.57	44.33	turquoise
CD01589	NA=ENOSF1	2.49	3.01	14.03	12.65	46.71	13.81	11.16	16.52	9.67	7.99	7.47	1.31	2.36	2.68	19.64	9.96	12.96	13.75	0.6	0.66	14.38	15.2	11.75	11.98	2.83	4.58	grey60
CD01590	NA=Hypp657	22.49	432.24	0	0	0	2.43	1.94	0	0.28	0.68	0.43	1.74	15.03	17.1	0.62	0	20.13	21.93	1.3	1.22	0.01	2.09	30.96	31.2	0.03	0.03	skyblue
CD01591	CG11449=CCDC19	0.46	0.42	3.83	3.9	0.48	0.86	0.78	22.31	5.26	0.09	0.2	0.67	2.48	2.3	0.44	1.18	1.7	1.26	0.98	0.92	0.49	0.63	0.36	0.22	1.13	1.02	red
CD01592	vari=MPP2	45.18	51.96	54.44	72.13	50.83	31.95	32.94	31.88	23.24	20	20.41	45.49	86.61	90.08	34.21	38.25	20.06	18.19	63.27	60.73	55.23	44.48	28.23	27.17	111.71	123.37	yellow
CD01593	Cpr62Bc=Hypp658	714.8	1533.29	0	0.04	0.03	107.54	100.19	0.02	0.08	5.07	4.92	2.09	20.69	22.24	0.56	0.94	236.66	251.23	1.65	2.38	2.17	6.49	387.27	388.75	2.09	2.41	skyblue
CD01594	sas=Hypp659	67.72	58.13	38.32	33.51	4.96	46.63	45.43	1.94	1.94	4.62	4.59	10.61	194.49	196.27	52.07	27.06	41.46	39.56	10.39	16.67	26.4	37.4	71.71	69.54	47.89	365.42	orange
CD01595	Set2=SETD2	9.13	9.6	23.05	27.39	18.9	10.8	12.35	17.75	18.91	24.38	24.27	11.09	21.22	22.14	13.61	17.83	13.84	13.7	12.54	12.75	15.23	13.98	14.78	14.5	24.85	19.98	cyan
CD01596	CG16926=Hypp660	83.53	65.65	124.66	120.5	70.68	106.47	109.03	180.16	58.7	41.75	43.36	198.21	86.65	85.63	30.6	68.93	394.53	380.62	120.5	164.25	109.94	92.06	76.04	70.58	332.86	136.64	green
CD01597	beat-VII=Hypp661	15.48	20.44	13.16	9.9	0.18	19.06	19.25	0.39	0.12	0.09	0.07	16.55	8.32	8.24	1.87	2.13	2.85	3.02	15.55	15.48	0.45	0.54	1.66	1.64	1.21	1.68	greenyellow
CD01598	vlc=DLGAP1	52.99	52.56	58.9	72.84	61.82	37.47	38.6	58.79	74.72	129.97	129.38	52.02	103.84	104.17	47.66	33.42	47.41	47.45	64.97	66.29	51.67	56.61	77.57	77.2	60.7	46.35	turquoise
CD01599	for=PRKG1	30.12	141.72	26.58	25.43	23.02	34.16	44.95	29.2	13.45	8.64	8.5	192.25	97.59	89.62	35.22	32.41	43.77	43.3	219.9	190.61	48.11	75.67	74.56	77.37	83.08	294.2	magenta
CD01600	CG13016=TMEM39A	8.95	8.86	5.42	5.35	4.34	2.41	2.61	2.86	4.03	5.73	5.88	5.29	4.26	3.82	8.86	9.48	3.22	3.48	6.17	5.87	10.23	11.67	6.41	5.86	9.44	9.18	paleturquoise
CD01601	NA=Hypp662	97.27	20.47	5.73	1.75	0.18	2.77	1.98	0.26	0.07	2.09	2.11	2.53	5.96	5.98	11.56	0.65	13.96	12.48	0.94	1.35	34.91	16.4	32.61	33.36	1.52	11.97	darkolivegreen
CD01602	NA=Hypp663	4.18	3.79	0	0.08	0	1.14	1.24	0.16	0.09	0	0	5.94	0.23	0.62	0	0	0.11	0.25	6.72	5.5	0.01	0.02	0.02	0.02	0.03	0.89	magenta
CD01603	CG3726=KLHL17	8.26	11.93	52.6	61.17	98.75	27.07	29.33	49.6	63.95	83.47	80.68	14.33	28.56	27.49	8.96	9.48	19.1	18.68	29.39	27.59	11.25	8.03	19.38	20.87	162.6	75.31	cyan
CD01604	kar=SLC16A10	1.53	1.69	4.8	3.89	7.69	19.25	17.79	13.53	5.84	0.7	0.4	13.29	23.5	22.5	1.65	1.27	22.59	20.72	1.47	1.19	55.97	78.26	5.05	5.13	0.03	0.66	steelblue
CD01605	CG32037=Hypp664	155.59	58.22	2.53	2.18	0.99	9.04	7.06	1.31	0.75	1.02	1.21	21.05	7.9	8.36	1.11	0.42	7.76	9.45	27.69	40.35	0.59	0.37	24.22	20.17	11.69	16.29	darkolivegreen
CD01606	CG10306=EIF3K	87.25	65.22	138.22	117.64	86.61	107.19	107.19	93.39	91.77	73.24	75.4	54.72	109.83	100.38	95.73	96.38	57.43	59.1	42.41	42.04	104.76	98.21	48.6	45.77	130.13	99.39	cyan
CD01607	eIF-3p40=EIF3H	36.02	27.97	61.74	60.92	74.09	49.53	50.5	84.52	69.37	42.12	43.84	23.27	34.39	34.71	53.11	38.75	37.27	39.51	17.85	18.87	41.13	39.05	49.11	45.5	90.02	79.08	cyan
CD01608	Mrtf=MKL2	7.74	8.02	16.93	16.45	35.46	19.74	21.56	11.84	12.43	14.95	14.52	16.02	21.92	21.86	10.16	12.26	15.46	15.11	17.76	18.32	10.51	9.82	33.61	34.18	23.04	22.64	blue
CD01609	trp=TRPC5	100.7	167.09	0.09	0.19	0.05	0.12	0.08	0.01	0.01	0.04	0.03	63.82	0.58	0.28	0.22	0.12	0.36	0.35	82.52	70.07	0.01	0.29	0.02	0.02	0.03	0.03	greenyellow
CD01610	CG7772=MTFP1	13.25	14.92	18.01	14.39	10.68	18.84	19.04	12.68	9.49	11.58	12.84	9.33	24.89	22.54	26.19	25.68	24.12	25.29	9.06	9.52	14.9	19.8	38.19	41.23	8.12	5.08	blue
CD01611	Cpr92A=Hypp665	99.42	95.73	1.82	1.29	0	0.48	2.69	0.67	0.23	13.48	12.06	26.57	34.99	22.3	12.32	5.7	15.19	27.33	3.4	9.5	31.82	15.47	172.42	163.52	0.03	9.22	blue
CD01612	Scgbeta=SGCB	54.41	51.93	35.51	28.8	2.17	59.55	56.58	4.99	1.61	1.42	1.43	21.48	1.5	1.47	10.34	4.73	20.5	20.31	23.74	21.36	43.22	50.86	22.41	19.82	2.09	1.81	greenyellow
CD01613	SCOT=OXCT1	37.29	35.92	55.3	49.46	28.35	57.99	59.36	41.94	22.19	22	23.11	64.79	126.06	122.24	34.53	42.48	58.51	57.73	54.29	65.61	59.4	62.48	61.33	58.28	73.81	49.73	brown
CD01614	tau=MAP4	66.87	83.03	100	80.91	33	66.06	62.49	71.71	32.05	3.17	3.18	84.58	124.66	119.23	41.24	41.99	35.14	34.81	79.25	78.01	58.92	59.5	132.1	133.68	4.2	728.32	orange
CD01615	NA=Hypp666	28.74	584.72	0	0	0	3.99	3.89	0	0.3	0.35	0.75	1.46	17.32	19.34	0.25	0	27.05	33.02	2.19	1.37	0.01	1.72	40.19	41.65	1.06	1.75	skyblue
CD01616	CG30116=FBXW7	34.95	47.66	8.43	6.99	0.43	27.65	29.51	0.35	0.17	0.24	0.18	29.81	2.71	2.67	3.39	2.76	3.52	3.56	25.39	23.97	2.22	1.91	2.8	3.04	3.71	2.62	greenyellow
CD01617	und=METAP2	24.08	25.74	36.96	40.1	48.93	34.22	32.73	50.39	37.34	17.66	17.95	34.67	30.65	30.23	29.31	22.01	21.33	22.89	36.65	36.27	30.2	25.92	23.26	23.6	45.93	32.34	grey60
CD01618	Lar=PTPRD	26.29	21	41.07	39.76	29.2	43.32	41.82	27.43	54.29	61.91	62.64	30.52	34.98	33.67	14.96	16.11	25.06	24.28	32.67	32.99	9.63	11.77	30.2	30.52	36.56	30.66	turquoise
CD01619	Pdk1=PDPK1	58.32	50.45	35.67	36.82	47.91	27.7	27.68	28.95	49.9	81.52	84.92	29.79	32.19	31.64	52.79	50.73	33.25	33.45	32.88	31.09	43.15	48.6	41.5	41.95	41.32	48.6	turquoise
CD01620	Fnta=FNTA	28.88	28.09	48.69	43.2	46.85	31.61	31.66	50.33	43.11	39.71	39.43	53.19	37.43	39.34	32.19	42.59	39.05	40	41.77	37.31	30.77	34.65	31.58	30.85	77.65	52.89	cyan
CD01621	Cpr64Ad=Hypp667	414.46	517.19	0.07	0	0	0.11	0.09	0.13	0.15	43.13	36.91	0.45	921.39	950.95	3.48	1.41	807.72	888.79	0.36	0.45	37.62	3.15	317.7	305.63	0.03	0.03	brown
CD01622	CG34354=TIA1	27.38	57.9	150.03	153.83	53.78	54.99	72.63	34.52	17.39	19.85	20.48	57.58	45.63	47.04	51.37	35.25	52.65	51.73	87.88	95.57	38.79	39.93	38.96	38.15	55.05	73.24	tan
CD01623	CG34114=NCAM2	7.46	16.17	17.36	17.08	1.49	6.34	8.06	0.48	0.46	0.78	0.97	14.49	1.37	1.1	1.05	0.49	2.19	2	21.01	17.47	1.73	0.51	1.92	1.31	0.9	1.23	greenyellow
CD01624	CG6006=SLC22A13	19.55	24.07	4.91	3.07	3.4	17.1	14.09	56.45	21.69	0.54	0.48	4.51	9.03	9.92	1.39	0.71	2.85	3.51	5.39	7.29	1.37	1.02	22.21	24.84	4.28	3.6	red
CD01625	CG7236=CDKL1	0.38	0.46	0.57	0.43	0.15	0.84	0.77	0.09	2.33	4.28	4.71	0.42	5.08	5.5	0.14	0.07	0.46	0.53	0.78	0.55	0.52	0.84	0.63	0.8	0.9	5.19	turquoise
CD01626	NA=Hypp668	0.61	1.34	2.12	2.42	12.88	9.64	9.22	1.13	0.21	0.54	0.17	2.14	34.28	30.91	1.68	0.73	3.3	3.45	3.02	3.5	1.73	0.95	2.16	1.31	7.79	6.61	brown
CD01627	CG42749=Hypp669	0.71	1.07	1.62	2.08	0.51	44.57	46.76	32.5	0.72	13.22	12.07	281.54	1.96	2.72	1186.24	49.16	0.63	0.51	10.82	15.96	728.32	1399.56	0.5	0.73	0.03	0.03	steelblue
CD01628	CG31522=ELOVL7	6.4	4.99	1.05	0.63	0.54	27.2	26.93	51.62	9.56	1.53	1.35	394.53	42.52	44.84	116.32	2.53	47.51	57.47	138.77	275.18	4.07	11.44	18.64	14.58	5.1	16.46	darkmagenta
CD01629	CG1434=DUS2L	11	10.14	11.88	11.67	7.75	6.73	7.75	10.31	10.77	19.89	20.67	5.61	6.95	6.18	7.2	9.03	4.34	4.04	6.71	6.82	10.63	10.73	5.7	5.53	15.54	12.5	turquoise
CD01630	NA=Hypp670	0.16	0.01	0.06	0.1	0.03	0.07	0.09	0.03	0	0.04	0.02	0.36	0.35	0.4	14.16	42.59	2.13	2.05	0.21	0.13	1.93	2.72	0.02	0.45	0.03	0.41	black
CD01631	CG3008=RIOK3	47	47.1	36.56	35.06	43.03	39.21	41.38	103.84	144.21	153.97	158.07	34.96	57.24	55.48	86.5	89.75	47.2	47.56	38.17	38.24	56.72	53.04	71.33	73.5	27.98	27.23	turquoise
CD01632	CG42749=Hypp671	0.01	0.01	0	0	0	0.16	0.39	0	0	0	0	0.01	0	0	76.33	276.51	0	0	0.01	0.01	0.01	0.02	0.02	0.02	0.03	0.03	black
CD01633	CG42749=Hypp672	0.65	0.46	0.11	0.36	4.67	1.34	1.5	4.74	0.1	0.53	0.58	64.22	0.69	0.41	70.63	63.78	0.15	0.15	5.76	4.39	120.21	164.98	0.57	0.48	0.03	0.03	steelblue
CD01634	Acn=ACIN1	32.16	37.28	129.21	159.85	85.93	61.7	63.86	67.39	50.95	36.39	34.28	38.99	49.03	50.85	31.35	30.71	41.31	39.34	39.42	35.88	27.45	29.17	32.56	33.96	141.9	84.92	cyan
CD01635	Cog7=COG7	11.83	11.29	13.54	11.83	15.22	4.8	4.79	11.6	8.91	8.7	8.78	5.72	7.26	7.56	18.56	15.65	7.58	6.98	6.55	6.3	17.24	15.78	8.66	9.05	18.64	14.11	paleturquoise
CD01636	Drep-2=CIDEA	159.1	213.9	12.1	5.75	0.45	42.68	41.5	0.77	0.09	0.23	0.12	40.38	1.46	1.75	0.39	1	2.21	3.64	47	42.16	0.33	1.46	5.37	5.1	3.88	2.27	greenyellow
CD01637	Muc91C=RPTN	921.39	197.49	40.23	15.81	3.06	148.4	133.25	2.92	1.34	0.98	1.01	9.63	37.97	37.64	230.68	6.47	128.42	121.41	41.73	38.5	72.17	131.9	95.12	96.51	9.39	234.84	darkolivegreen
CD01638	CG42749=Hypp673	0.77	0.23	0.11	0.17	0.11	51.65	55.53	0.46	0.06	0.82	0.89	54.45	0.73	0.88	313.81	37.01	0.39	0.37	0.3	0.49	198.21	476.52	0.54	0.02	0.65	0.03	steelblue
CD01639	CG9166=C7orf30	12.26	7.67	28.72	30.56	15	15.6	15.63	11.97	13.95	17.82	18.83	5.43	8.57	8.77	7.89	8.21	8.35	6.89	22.41	21.82	9.24	10.12	10.44	12.11	25.21	21.11	cyan
CD01640	NA=Hypp674	0.62	0.75	81.55	27.76	4.26	94.39	81.01	1.37	0.68	0.28	0.32	0.89	211.08	238.59	12.61	241.4	0.66	0.29	1.57	1.39	14.65	1.66	6.11	3.11	7.23	4.74	brown
CD01641	Ccp84Af=Hypp675	6.62	96.38	0.46	0.26	0.03	569.39	598.81	0.04	0.12	10.03	9.43	0.33	184.25	197.49	0.19	0.56	170.62	206.91	0.54	0.68	0.99	2.67	254.65	257.23	0.56	0.41	lightgreen
CD01642	SP555=SPSB3	27.22	31.72	178	160.79	0.57	46.02	43.52	0.3	0.43	0.44	0.38	16.59	2.72	3.07	1.96	1.51	2.57	2.91	20.66	16.04	1.17	0.43	3.2	3.46	5.62	4.21	tan
CD01643	CG8243=ADAP1	39.34	34.73	59.36	61.02	37.42	41.45	44.27	39.14	28.89	41.68	40.48	41.87	43.67	45.48	30.51	37.11	36.63	35.82	34.91	28.72	36.08	46.75	19.58	19.25	50.4	36.08	blue
CD01644	bsf=LRPPRC	17.28	18.67	49.33	45.99	44.58	34.22	35.61	42.44	40.62	46.92	48.56	19.6	29.08	28.2	24.5	25.27	53.21	48.97	20.71	19.81	14.77	12.77	71.9	72.99	38.93	30.08	blue
CD01645	lid=KDM5A	38.27	50.55	123.27	132.27	52.34	40.23	42.96	43.58	60.94	79.25	79.91	36.81	56.45	54.61	49.45	42.3	31.76	31.09	53.64	50.48	35.34	35.93	46.26	46.71	60.03	52.95	cyan
CD01646	for=PRKG1	129.38	355.38	36.08	31.08	21.78	62.67	72.41	35.83	22.02	26.12	25.76	189.62	129.79	130.86	56.04	46.35	64.6	66.14	266.12	206.44	86.9	122.37	121.97	124.54	151.5	387.27	magenta
CD01647	Cpr62Bb=Hypp676	0.01	7.99	0	0	0	0	0	0	0	0	0	0.01	0	0	0	0	27.71	33.47	0.01	0.01	0.01	0.02	39.44	124.04	0.03	13.19	blue
CD01650	NA=Hypp679	2.03	2.88	0	1.47	0.62	0.22	0.1	0.19	0	0.25	0	0.71	0	0.77	4.95	0	0	0	1.63	0.01	2.54	1.53	0.02	0.02	7.46	3.06	yellow
CD01651	NA=Hypp680	0.01	0.01	0	1.66	3.22	0.59	0.87	10.92	3.25	0.92	0.99	0.77	4.87	6.35	0	1.41	3.84	3.45	1.78	1.64	5.67	3.64	0.02	0.02	3.49	3.27	red
CD01655	NA=Hypp684	0.01	0.01	1.92	1.99	0	0.32	0	1.71	0.55	0.74	2.02	0.87	1.61	0.99	0	0	0.62	0	1.22	1.12	3.16	3.13	0.02	0.02	3.88	3.63	yellow
CD01660	CG8786=RNF146	0.16	0.01	1.23	0.95	7.56	0.39	0.37	6.99	3.82	0.51	0.61	0.11	0.05	0.08	0.11	0	0.05	0.08	0.3	0.31	0.16	0.02	0.29	0.24	0.38	0.58	grey60
CD01666	Cpr56F=Hypp693	21.14	12.3	0.49	0.36	0.06	0.69	0.61	12.08	1.97	1.73	2.21	7.14	4.57	4.45	0.16	0.97	24.49	28.65	15.91	19.56	5.91	1.46	110.17	110.17	1.78	49.85	blue
CD01667	NA=GAL3ST1	0.53	0.01	0.1	0.21	0	1.87	1.46	0.69	0.21	0.2	0.05	2.88	3.5	5.15	83.03	30.03	0.14	0	0.3	0.26	2.15	7.86	0.02	0.02	0.03	0.03	paleturquoise
CD01668	CG10424=CARKD	2.28	2.57	2.48	3.26	2.65	0.77	0.9	1.56	1.18	3.05	3.45	2.58	4.39	4.62	43.48	48.32	4.61	3.75	2.12	2.33	14.46	23.38	2.44	2.96	7.96	6.68	paleturquoise
CD01669	NA=GAL3ST1	0.64	0.36	0.64	0.11	0	1.73	1.47	1.77	0.21	0.05	0.14	2.93	4.51	4.03	92.94	35.85	0	0.1	0.21	0.17	2.97	8.16	0.02	0.02	2.24	0.03	paleturquoise
CD01670	CG31547=SLC12A2	0.14	0.14	0.15	0.06	0.04	2.18	2.25	0.02	0.03	0.07	0.07	0.16	172.13	168.42	0.88	0.97	2.55	3.07	0.38	0.35	1.26	1.9	0.81	1.28	1.66	0.66	brown
CD01671	Ncc69=SLC12A2	0.56	19.46	0.29	0.19	0.13	5.33	7.22	0.19	0.45	5.6	5.41	2.65	127.17	132.84	41.1	60.73	12.75	15.63	5.78	9.37	32.25	28.83	45.57	45.58	1.97	1.68	brown
CD01672	CG42327=ENSG00000262418	69.5	83.86	38.95	47.04	72.41	54.99	61.94	23.44	10.56	6.03	5.82	91.09	93.09	93.09	31.26	13.95	27.99	28.02	147.3	138.6	51.77	73.38	50.3	48.76	41.45	31.12	magenta
CD01673	Droj2=DNAJA4	18.89	18.64	17.32	16.13	23.66	14.17	14.23	20.57	17.8	16.12	15.62	18.47	12.58	12.88	10.39	8.57	10.5	11.1	21.09	18.43	25.96	29.77	12.88	12.11	18.39	16.95	steelblue
CD01674	CG13827=PEX11G	17.1	17.98	8.75	7.04	5.78	4.13	3.18	12.57	13.26	23.8	27.19	31.6	28.11	26.19	56.16	55.19	22.21	23.65	25.81	23.74	57.87	62.78	5.98	6.71	11.75	12.71	paleturquoise
CD01675	Ncc69=SLC12A2	9.29	24.02	1	1.21	0.62	84.69	91.62	7	10.57	12.42	13.62	61.58	8.18	9.83	6.68	9.36	46.78	47.42	55.48	63.21	159.85	425.23	4.04	5.91	0.03	0.03	steelblue
CD01676	CG31547=SLC12A2	2.12	0.5	0.12	0.06	0.04	3.07	3.58	0.02	0.02	0.23	0.26	0.27	0.23	0.49	612.01	129.38	0.16	0.24	0.56	0.55	101.66	5.53	0.02	0.24	1.52	0.58	paleturquoise
CD01678	Sardh=SARDH	28.18	29.37	5.18	7.16	7.52	10.82	10.7	3.4	0.51	3.21	3.43	70.32	17.86	17.25	12.92	10.39	102.91	103.73	46.85	60.52	53.57	56.84	9.83	9.22	1.97	0.95	green
CD01679	Cyp4c3=CYP4V2	0.01	0.16	2.61	1.62	0.08	4.48	3.85	0.12	0.35	2.58	2.5	0.31	0.11	0.11	7.25	119.64	33.66	27.55	0.16	0.11	0.65	1.07	1.28	1.43	1.44	0.03	black
CD01680	CG10064=WDR16	0.23	0.34	0.93	0.89	0.21	0.3	0.14	0.02	0.04	0	0.07	0.01	0.31	0.24	0.14	5.76	51.29	46.42	0.4	0.01	0.45	0.02	0.02	0.02	1.06	0.66	green
CD01681	CG3501=FAM158A	38.39	34.91	27.3	24.69	28.62	26.44	27.24	36.22	46.75	42.67	42.24	25.96	26.87	26.16	34.71	38.12	26.43	25.14	21.85	20.09	34.56	35.21	20.72	20.04	54.48	38.65	turquoise
CD01682	CG31917=ZNHIT1	34.85	25.48	33.56	40.87	49.85	26.09	22.81	17.11	5.89	17.11	16	32.43	23.86	22.86	33.23	29.01	21.63	20.13	33.6	34.89	40.37	36.54	16.91	15.64	41.35	36.13	turquoise
CD01683	MED17=MED17	7.82	9.52	27.14	29.21	9.14	9.91	9.58	4.88	3.3	14.32	14.88	11.48	14.18	13.18	7.9	7.88	11.41	11.29	11.09	9.59	8.84	8.25	9.44	9.8	29.17	24.02	cyan
CD01684	SMSr=SAMD8	28.01	22.52	15.86	18.03	35.61	23.99	24.75	31.47	18.07	8.47	9.07	21.29	36	35.83	108.82	140.18	30.5	30.65	30.17	31.47	32.17	21.87	22.77	20.17	37.58	27.98	paleturquoise
CD01685	defl=INTS7	11.24	10.23	28.47	27.07	19.34	19.25	18.97	11.62	14.82	19.98	20.91	6.05	10.9	11.33	13.28	12.59	6.6	6.53	6.11	5.91	17	16.47	7.17	8.76	18.26	14.9	cyan
CD01686	CG11837=DIMT1L	6.16	7.07	13.31	13.13	11.65	12.97	12.94	9.84	14.87	16.14	17.47	4.54	8.32	8.32	8.64	21.62	3.79	3.88	6.46	4.59	8.86	8.58	4.6	5.77	13.4	12.24	turquoise
CD01688	NA=Hypp695	4.2	6.29	2.5	2.04	0.18	22.22	18.32	2.6	0.41	1.56	0.92	16.57	82.45	91.06	32.09	18.87	19.27	22.11	19.57	19.32	54.45	16.1	14.16	17.25	44.21	19.58	brown
CD01689	CG3781=JOSD1	9.65	8.74	10.44	9.26	8.31	6.77	7.15	7.2	12.13	13.88	14.96	16.66	11.72	11.62	23.06	27.18	5.65	6.66	11.43	11.13	27.81	30.42	4.9	6.28	19.57	18.84	paleturquoise
CD01690	NA=Hypp696	0.01	0.01	60.77	53.14	0.22	182.66	164.71	0.19	0.58	0.05	0.1	0.01	0.7	0.38	0	0	0	0	0.01	0.26	0.01	0.51	0.02	0.02	0.03	0.03	lightgreen
CD01691	Cad96Ca=AATK	56.89	77.65	53.37	55.12	62.91	34.01	35.08	43.26	58.28	72.89	71.46	64.18	21.72	22.27	33.56	16.02	30.25	29.24	189.8	191.48	58.64	47.55	95.12	93.46	41.06	26.23	magenta
CD01692	CG31221=Hypp697	196.7	271.88	7.86	6.52	4.07	63.84	61.74	6.06	5.62	6.13	6.26	172.96	41.13	43.03	23.58	23.63	25.76	28.59	150.25	138.02	3.3	1.48	15.86	11.39	7.34	6.11	greenyellow
CD01693	Cyp4c3=CYP4V2	0.62	0.01	0.57	0.81	0	4.3	3.31	0	0.08	0.26	0.76	0.01	0	0	6.77	536.29	12.81	6.52	0.01	0.01	3.07	0.02	0.02	0.02	0.03	0.03	black
CD01694	NA=Hypp698	13.41	12.05	3.89	7.18	6.9	3.26	2.88	3.13	3.69	7.04	6.51	3.79	10.28	14.27	11.82	10.46	5.11	7.07	5.03	4.38	8.67	11.81	7.94	12.65	15.24	15.75	yellow
CD01695	frj=ENSG00000261917	32.99	29.51	63.63	61.2	36.6	52.48	50.89	34.95	38.3	48.49	47.57	47.89	60.41	63.06	43.22	78.78	69.13	67.18	71.55	64.53	52.07	71.21	58.67	60.1	88.01	53.49	grey60
CD01696	NA=ARL2BP	0.01	0.42	5.33	4.71	0.63	2.02	1.87	0.37	0.12	0	0	0.41	0.53	0.41	0.19	0.19	0.11	0.36	0.01	0.51	0.01	0.02	0.02	0.59	0.82	0.03	tan
CD01697	Cyp4c3=CYP4V2	0.01	0.01	0.08	0.09	0.14	0.01	0	0.02	0.45	1.44	1.24	0.16	0.07	0	0.09	0.16	0	0.06	0.14	0.01	0.01	0.02	0.54	0.02	5.32	1.31	yellow
CD01699	wds=WDR13	37.93	29.62	21.32	23.07	13.54	13.88	13.26	15.44	8.06	15.85	16.15	19.48	26.07	26.61	28.18	35.39	14.82	13.97	22.55	19.93	28.32	28.19	24.44	20.49	23.55	23.58	paleturquoise
CD01700	gw=TNRC6A	29.56	46.4	203.8	202.9	76.02	84.45	97.36	52	43.42	36.76	36.94	103.95	100.62	103.95	27.1	40.99	72.35	67.29	126.94	119.64	32.2	33.12	77.43	75.88	161.76	104.47	cyan
CD01701	Cyp9f2=CYP3A4	0.34	0.3	0.77	1.22	0.1	2.9	3.17	0.15	0.06	0.12	0.08	0.41	1.02	0.75	2.36	12.55	2.28	1.92	0.49	0.83	0.52	0.22	1.05	0.77	0.03	0.03	black
CD01702	NA=Hypp700	0.18	0.19	0.69	1.32	8.53	0.11	0.06	6.13	2.87	0	0	0.16	0.05	0	0.39	1.27	0	0	0.01	0.13	0.01	0.02	0.02	0.02	0.03	0.03	grey60
CD01703	bai=TMED10	127	75.2	149.01	127.68	93.88	113.65	111.1	81.94	76.57	55.59	53.52	64.53	113.65	105.96	215.38	174.65	81.24	89.39	41.9	39.24	142.3	173.9	96.04	83.86	345.91	227.31	yellow
CD01704	NA=Hypp701	8.69	2.19	0.11	0.44	2.54	0.23	0.17	0.68	0.22	0.41	0.37	7.16	5.81	5.13	5.55	3.39	8.15	8.01	1.74	2.09	17.22	4.33	5.42	4.8	1.59	4.07	steelblue
CD01705	Cyp9f2=CYP3A4	3.72	10.25	0.69	0.67	0.43	29.84	35.22	15.34	2.45	1.81	1.75	26.7	92	94.21	124.78	451.02	60.41	54.04	23.86	25.53	9.47	17.22	12.78	12.41	9.74	11.97	black
CD01706	Cyp4c3=CYP4V2	0.01	0.01	0.03	0.03	0.06	0.15	0.12	0.48	0.32	0.19	0.12	0.34	3.65	3.77	0.06	0.22	1.13	0.83	0.11	0.17	0.19	0.02	1.16	1.28	11.29	5.46	yellow
CD01707	CG13889=CEP290	1.18	2.38	6.18	5.94	0.12	0.39	0.56	0.04	0.05	0.1	0.09	0.57	2.05	2.09	0.6	0.07	0.47	0.48	1.02	1	0.19	0.22	3.16	2.66	2.04	1.62	tan
CD01708	Edem2=EDEM3	53.83	39.65	27.38	31.16	55.8	36.57	35.98	47.08	27.89	21.33	21.57	39.35	50.43	48.18	118.09	127.34	74.66	74.9	59.24	52.91	88.77	84.06	37.93	39.25	50.22	46.26	paleturquoise
CD01709	arx=GTSF1	0.32	0.89	0.42	0.54	2.53	0.27	0.31	3.28	34.69	95.25	94.71	0.31	0.33	0.08	0.41	0.49	0.17	0.13	0.38	0.68	0.8	1.62	0.02	0.73	0.65	0.03	turquoise
CD01710	NA=Hypp702	0.01	0.01	1.54	2.25	0	0.16	0.41	10.08	3.99	2.61	0.44	0.01	1.02	0	0	0	0	0	0.01	0.01	0.01	0.02	0.02	0.02	0.03	0.03	red
CD01711	NA=Hypp703	3.5	8.06	2.19	1.8	4.52	0.8	0.89	1.92	8.66	17.3	16.81	4.48	5.25	4.34	6.33	4.15	1.61	1.64	10.34	9.63	8.55	5.96	7.84	6.83	15.16	55.59	orange
CD01712	LpR1=LDLR	7.33	10.85	3.6	3.67	1.12	2.52	2.6	0.74	1.21	2.95	2.79	7.81	2.42	2.45	3.56	3.89	19.27	18.87	10.77	10.81	6.05	5.34	16.99	17.49	22.25	49.33	orange
CD01713	Cyp4c3=CYP4V2	0.23	0.01	0.57	0.71	1.31	0.12	0.14	13.63	1.82	5.21	5.75	21.37	0.12	0.08	11.82	390.53	147.19	130.86	2.36	5.71	3.54	3.66	10.46	11.7	0.82	1.16	black
CD01714	mRpL11=MRPL11	18.74	17.96	26.24	22.17	23.93	17.1	19.28	29.18	32.22	36.34	35.48	9.66	16.55	17.72	24.25	23.95	28.05	26.09	13.7	12.78	16.77	20.56	32.72	34	24.55	18.33	turquoise
CD01715	NA=Hypp704	5.57	5.62	6.27	4.2	4.39	3.61	6.1	7.64	2.65	0.85	0.75	14.03	35.87	32.85	9.74	14.22	10.15	8.96	8.22	8.89	15.28	22.93	0.02	9.75	46.52	26.46	yellow
CD01716	l(2)37Cc=PHB	58.22	53.52	91.44	87.19	95.65	75.54	77.65	102.29	116.47	87.19	89.97	46.08	67.98	65.39	84	86.11	98.95	97.27	48.09	47.33	60.23	64.92	99.48	95.61	93.02	65.08	magenta
CD01717	RpII18=POLR2F	133.25	108.93	135.09	154.33	104.27	85.11	85.37	116.72	125.98	134.51	137.33	89.9	112.98	112.27	128.7	127.83	64.18	67.56	85.82	78.32	188.59	209.3	59.57	57.1	180.77	128.29	steelblue
CD01718	spz3=Hypp705	20.01	55.51	2.2	2.38	6.11	30.11	31.43	1.27	0.9	1.25	1.73	6.11	26.02	24.08	19.76	1.98	27.44	31.12	11.95	12.72	0.68	4.5	85.86	84.45	8.47	10.4	blue
CD01719	NA=Hypp706	1	0.36	0.11	1.03	0.25	0.08	0.04	0	0	0	0	1.81	3.06	2.63	0.28	0	0.61	0.75	33.18	31.34	0.01	0.02	0.02	0.02	0.03	2.86	magenta
CD01720	Ptp10D=PTPRB	4.28	2.67	1.11	0.97	2.71	0.32	0.39	0.82	0.27	0.42	0.57	4.18	7.14	6.7	3.03	3.85	6.7	7.11	1.56	1.65	4.02	5.68	2.64	4.12	1.78	2.8	sienna3
CD01721	CG18661=LA16c-398G5.2	26.64	22.81	26.49	25.69	15.63	24.43	21.93	28.93	11.31	12.92	13.67	86.5	36.22	38.91	30.12	56.43	29.39	30.36	46.4	45.26	106.47	107.93	34.27	36.54	42.52	33.25	steelblue
CD01722	CG12951=KLK3	1.11	1.39	2.02	1.22	0.96	0.32	0.42	0.04	0.1	0.16	0.26	1.25	0.59	0.76	0.41	1.41	0.47	0.39	2.15	0.88	0.88	0.43	2.06	1.24	4.65	3.52	yellow
CD01723	Dbp73D=DDX51	6.69	5.73	10.66	11.24	11.87	7.01	7.09	13.76	17.52	15.87	15.88	3.93	9.48	9.31	9.63	10.95	4.31	4.39	4.15	4.62	9.76	8.44	6.72	6.62	15.53	13.29	cyan
CD01724	MED17=MED17	10.91	10	18.64	20.22	20	11.52	10.75	15.91	28.35	46.81	47.84	10.75	16.26	16.81	18.79	17.44	10.13	9.76	11.29	11.18	15.9	15.85	13.29	13.79	24.5	20.67	turquoise
CD01725	S6kII=RPS6KA3	72.54	73.02	28.72	27.99	23.87	25.32	26.23	40.77	18.45	21	20.76	79.52	25.28	25.36	35.1	19.45	25.04	25.54	98.32	108.2	46.94	43.81	15.02	15.47	19.96	18.88	magenta
CD01726	CG4596=TMEM169	7.77	8.44	23.81	23.7	14.25	9.23	8.09	8.17	15.74	20.62	21.58	6.96	12.11	13.36	10.02	9.59	8.35	8.55	6.51	6.99	10.13	15.17	6.29	8.43	22.44	16.34	cyan
CD01727	CG10889=ZC3H12C	76.85	36.39	16.31	15.63	22.29	19.12	17.18	9.34	13.32	15.21	15	30.24	19.64	18.17	33.25	10.23	28.54	28.75	22.56	32.36	33.91	53.58	33.04	32.49	10.17	37.29	darkolivegreen
CD01728	CG8461=C6orf153	13.33	10.61	16.16	13.25	17.7	8.31	9.65	25.03	26.49	34.79	37.07	7.48	13.22	15.14	12.35	13.8	6.46	6.54	6.3	6.1	18.27	19.03	10.9	9.05	20.75	16.67	turquoise
CD01729	sta=RPSA	131.5	94.39	1039.44	1142.84	763.32	794.83	728.32	861.06	699.33	284.91	274.35	201.07	390.53	378.67	187.13	171.24	349.31	338.91	140.39	122.5	143.84	103.2	260.86	261.62	1142.84	899.28	cyan
CD01730	NA=Hypp707	0.18	0.14	0.89	0.73	7.85	0.22	0.22	2.72	0.99	1.13	1.15	0.12	0.1	0.21	0.79	1.11	0.63	0.46	0.23	0.15	0.8	0.75	0.02	0.22	0.31	0.58	grey60
CD01731	Syx8=STX8	33.54	29.9	20.67	22.54	58.87	19.06	19.9	42.78	30.98	24.21	26	53.66	32.67	30.33	40.75	53.8	24.47	23.08	30.08	37.11	39.19	36.37	19.34	16.09	17.88	17.17	paleturquoise
CD01732	drk=GRB2	51.41	48.63	100.09	106.98	84.16	70.28	75.23	86.24	79.46	63.42	64.92	69.54	81.7	83.29	51.57	47.43	50.33	52.25	51.03	56.32	73.92	88.01	39.23	37.47	76.62	57.21	cyan
CD01733	CG5687=SLC5A12	0.21	0.16	0.03	0	0.03	0.17	0.11	0.05	0.02	0	0.02	0.67	0	0.08	3.03	19.42	0.05	0.1	0.12	0.11	1.71	0.47	0.02	0.02	0.03	0.03	black
CD01734	l(2)k05819=KIAA0195	23.95	27.73	20.21	21.38	12.14	18.84	19.08	13.55	14.89	21.06	20.44	26.34	25.21	25.47	30.42	34.51	16.82	17.61	30.55	31.15	21.61	25.44	36.42	35.68	24.31	18.79	blue
CD01735	mRpL1=MRPL1	17.85	16.82	21.48	19.37	23.75	21.21	24.65	28.25	32.67	42.34	40.94	9.11	21.45	20.81	16.83	25.24	35.49	33.51	12.47	12.06	16.19	15.78	66.32	65.06	31.45	23.93	blue
CD01737	scny=USP36	11.13	11.98	19.8	21.28	15.63	15.44	15.9	14.93	32.98	51.23	50.21	11.26	11.42	11.95	10.42	8.77	13.4	13.92	17.13	15.68	18.33	15.39	13.79	13.43	24.69	19.67	turquoise
CD01738	cni=CNIH	33.82	25.22	65.63	60.75	73.28	29.88	35.58	86.65	64.4	54.78	52.23	33.62	25.2	29.78	33.3	31.76	16.79	17.5	23.42	22.63	27.37	38.85	33.04	39.55	48.47	34.28	cyan
CD01739	NA=Hypp709	5.68	5.68	6.72	5.97	8.4	4.02	4.84	4.54	27.85	44.78	44.01	4.88	6.58	6.62	11.47	14.05	6.05	6.36	3.6	3.53	10.51	13.56	9.08	8.86	8.91	7.89	turquoise
CD01740	RhoGAP68F=ARHGAP20	26.32	24.77	38.93	40.47	58.32	47.14	49.18	56.72	214.91	388.75	385.54	70.4	239.26	234.2	18.53	12.63	42.35	39.19	152.16	146.94	33.42	32.93	48.83	51.83	18.9	119.5	turquoise
CD01741	CG15358=CD207	0.32	0.14	0.32	0.63	3.09	0.13	0.2	0.05	0.02	0.02	0.02	0.7	4.28	4.56	0.25	0.86	0.78	0.84	0.18	0.15	0.49	0.66	0.29	0.24	0.74	0.03	brown
CD01742	CG31278=ENSG00000258429	7.94	7.83	7.23	7.66	7.63	3.03	3.15	5.05	8.19	10.2	10.13	4.68	8.66	7.74	8.63	12.82	6.21	5.68	5.45	5.22	8.82	11.2	10.7	11.62	10.37	9.05	greenyellow
CD01743	qjt=NSMCE2	21.48	17.5	21.65	20.32	14.61	12.6	12.87	16.64	19.48	22.67	24.28	20.17	19.51	19.26	10.55	14.24	12.21	9.87	23.24	20.73	19.86	25.96	8.74	9.33	34.04	24.23	blue
CD01744	NA=Hypp710	27.84	35.73	14.73	15.35	9.01	26.17	25.92	2.5	10.58	16.59	16.44	2.11	20.85	20.9	23.29	12.33	23.52	23.16	5.11	5.35	13.04	15.8	53.72	53.46	10.31	485.55	orange
CD01745	Spase25=SPCS2	149.44	115.07	176.68	153.34	111.1	141.54	134.08	123	81.4	64.07	65.84	145.48	121.66	123.53	140.58	146.94	81.06	83.08	117.03	109.03	127.68	133.47	86.65	89.49	220.48	168.42	turquoise
CD01746	CG17219=C1orf156	8.66	4.06	4.1	5.03	7.09	4.25	4.38	13.29	7.67	9.74	9.59	4.93	5.13	5.13	8.61	8.01	11.82	13.1	5.92	7.51	7.03	6.28	31.33	30.6	9.9	7.66	blue
CD01747	RecQ4=BLM	1.95	1.52	4.1	5.83	8.33	1.78	1.81	3.32	20.71	31.14	31.96	2.25	4.86	5	3.38	3.95	2.31	2.2	2.84	2.43	4.05	4.12	3.44	3.99	8.49	6.77	turquoise
CD01748	CG5687=SLC5A12	20.37	24.36	0.24	1.18	9.05	1.84	1.74	5.31	3.02	0.89	1.06	26.27	3.61	3.6	10.46	29.01	1.46	1.49	6	5.82	14.18	6.06	3.78	3.3	0.56	3.47	black
CD01749	NA=Hypp711	7.29	8.33	30.26	32.89	5.29	9.38	9.67	2.17	201.43	461.94	457.84	8.86	1.1	0.89	4.73	2.76	11.58	11.96	5.63	8.04	3.37	2.54	17.11	18.2	0.9	0.95	turquoise
CD01750	Claspin=CLSPN	1.71	2.13	6.39	8.37	13.49	2.33	3.13	7.24	18.13	26.09	27.57	3.31	4.42	4.48	3.01	8.59	1.99	1.88	6.24	5.1	2.58	3.2	1.62	3.07	8.46	6.68	turquoise
CD01751	koi=SUN2	12.24	15.41	28.42	30.73	32.14	16.72	17.41	34.55	38.32	47.76	48.22	48.38	49.16	49.98	23.94	26.99	17.29	17.36	38.28	46.32	31.05	31.45	33.92	32.86	21.58	157.33	orange
CD01752	ppan=PPAN	4.74	3.83	20.8	20.94	29.62	16.18	19.08	39.64	34.36	30.52	29.02	3.69	10.69	10.57	8.53	7.43	6.31	7.16	10.31	10.23	9.22	5.09	10.15	12.2	29.23	19.62	cyan
CD01753	CG11790=TMX1	10.78	9.06	23.48	21	26.12	20.66	18.52	20.77	14.22	10.89	10.93	17.97	27.99	26.55	19.93	17.94	30.88	30.91	12.1	11.43	14.32	17.24	25.96	26.26	48.25	50.31	yellow
CD01754	CG6763=MEP1B	3.25	2.62	1.81	1.08	0	6.89	8.47	0	0.01	0.46	0.4	0.51	49.23	48.74	0.19	0.22	3.39	3.61	0.25	0.15	1.04	2.17	10.73	9.05	4.99	6.11	brown
CD01755	NA=LRWD1	2.15	2.08	5	8.36	11.76	3.22	3.11	7.5	13.22	24.54	24.42	2.14	2.48	2.77	3.95	2.82	1.25	1.18	1.96	1.81	1.87	3.2	0.92	1.98	12.72	8.67	turquoise
CD01756	sip3=AMFR	34.66	44.08	37.76	37.12	96.51	32.41	32.76	65.96	44.26	22.54	21.76	46.27	52.81	50.71	42.6	35.67	48.1	48.04	50.87	49.62	57.74	41.83	81.81	84	29.05	21.6	blue
CD01757	Tfb5=GTF2H5	16.12	11.58	42.37	46.13	36.76	17.99	28.68	31.72	10.43	25.63	22.25	22.62	26.55	30.51	12.29	19.65	27.19	23.8	19.97	20.9	19.57	23.3	28.37	21.32	40.42	21.48	cyan
CD01758	twin=CNOT6	37.61	38.24	91.53	95.97	45.44	44.79	46.43	44.74	39.95	37.1	38.64	50.08	66.58	67.94	36.43	38.92	40.55	41.47	46.28	48.23	34.53	29.2	45.76	47.38	61.47	81.47	cyan
CD01759	CG5756=Hypp712	2.12	3.61	3.97	4.69	2.81	10.24	10.59	2.94	0.59	1.79	1.85	6.52	178.95	200.66	2.78	0.78	13.9	16.14	12.39	18.73	1.29	2.09	29.71	30.48	0.31	4.7	brown
CD01760	CCHa1-R=NMBR	9.86	11.7	1.67	1.44	0.25	2.81	2.46	0.2	0.08	0.05	0.05	5.58	0.14	0.21	1.09	0.39	0.59	0.54	4.69	3.63	2.47	1.39	1.2	0.24	0.03	0.03	greenyellow
CD01761	NA=Hypp713	24	9.84	15.39	15.16	3.06	20.16	17.81	1.17	82.49	153.97	148.4	8.77	18.78	17.04	10.31	14.51	20.9	20.53	8.37	9.17	13.59	7.42	19.98	21.48	12.31	43.63	turquoise
CD01762	NA=Hypp714	5.94	4.45	15.84	15.52	13.18	8.76	7.06	11.9	12.03	15.25	14.92	13.95	12.63	13.06	25.84	32.96	11.9	10.43	8.72	7.78	15.42	26.31	9.83	8.8	28.03	21.69	paleturquoise
CD01763	NA=Hypp715	3.15	3.92	4.54	7.07	3	10.12	9.96	4.42	2.3	1.46	1.2	17.26	64.35	72.97	3.85	5.19	8.44	7.16	18.99	18.52	6.8	8.27	14.4	13.15	57.24	36.25	brown
CD01764	Efhc1.2=EFHC2	1.04	0.94	1.73	1.69	0.02	0.34	0.38	0.11	0.04	0.1	0.09	0.42	0.61	0.68	0.19	0.16	105.51	94.75	0.57	0.41	0.19	0.33	2.69	2.8	0.31	0.66	green
CD01765	CG5910=Hypp716	0.74	0.4	0.23	3.22	3.07	0.89	0.85	1.09	0.19	0.31	0.45	0.93	13.56	12.68	32.21	2.71	5.01	3.59	1.06	2.65	16.27	41.85	3.29	2.83	1.28	1.56	steelblue
CD01766	Hs3st-B=HS3ST1	0.95	1.09	1.77	1.99	5.22	0.48	0.48	0.58	0.72	0.32	0.26	0.83	2.48	2.15	0.66	3.15	0.64	0.63	1.1	0.99	1.73	1.85	1.2	1.75	5.42	4.45	yellow
CD01768	CCAP=Hypp718	117.64	147.06	4.63	7.2	69.67	26.8	25.13	0.08	0.06	1.05	1.38	39.74	0.59	0.6	17.28	3.73	31.82	30.83	28.03	30.14	5.09	7.44	7.41	10.37	1.13	0.03	greenyellow
CD01769	CG10189=CTU2	20.34	19.03	17.97	17.96	28.73	19.04	19.5	28.01	23.02	27.37	26.13	15.64	19.38	19.18	22.02	22.12	9.59	10.08	15.74	16.55	27.14	26.29	27.09	24.59	19.57	15.47	green
CD01770	Rac1=RAC2	140.75	149.85	153.83	146.53	143.34	89.9	100.44	159.85	150.03	106.72	108.47	113.87	108.82	116.64	237.84	163.22	91.84	95.97	92.94	98.11	230.68	221.26	69.67	72.84	149.65	109.03	paleturquoise
CD01771	NA=Hypp719	0.16	0.16	100.27	69.58	69.82	103.2	99.45	0.21	0.12	0.01	0.02	0.33	0.08	0.08	0	0.07	35.53	32.93	0.59	0.51	0.01	0.02	0.02	0.24	0.38	0.03	saddlebrown
CD01772	NA=Hypp720	4.74	4.84	0.82	0.43	0.48	0	0.13	0.09	0.06	0	0.1	5.85	5.29	6.27	0	1.46	0.55	0.23	45.31	37.29	1.55	0.51	4.07	2.83	2.87	1.75	magenta
CD01773	CG13196=Hypp721	0.26	0.32	2.45	1.62	0.79	24.7	25.28	0.04	0.05	0	0.07	0.5	2	2.03	0.22	0	0.73	0.72	0.26	0.19	0.41	0.02	0.36	0.3	3.95	3.06	lightgreen
CD01774	NA=Hypp722	4.13	3.05	6.77	7.01	9.93	5.48	4.96	9.01	12.63	27.4	30.56	5.46	8.15	7.78	4.41	7.15	2.04	2.35	4.78	4.41	4.99	5.43	1.71	2.45	9.05	6.56	turquoise
CD01775	CG3625=AIG1	18.04	9.46	1.58	1.2	0	5.98	5.82	0.25	1.08	8.06	8.3	0.97	0.27	0.17	2.84	2.88	279.24	266.91	8.15	7.93	4.31	3.31	115.7	117.64	0.98	2.83	green
CD01776	CG10948=ENOX1	38.25	53.78	60.56	65.65	27.42	41.18	39.37	14.73	24.32	31.44	31.87	39.27	21.4	20.12	19.97	24.62	22.52	22.64	54.46	45.94	16.2	18.52	39.89	38.92	36.33	25.96	greenyellow
CD01777	NA=COMMD8	33.63	31.11	46.88	40.21	36.86	28.18	28.96	48.42	33.04	27	33.51	47.26	65.94	67.03	37.99	122.37	40.13	37.19	30.6	33.74	41.38	61.58	50.95	51.42	26.6	19.04	black
CD01778	CSN1b=GPS1	14.83	14.03	20.14	19.03	24.07	15.3	14.25	26.69	14.93	9.95	10.01	13.33	17.28	16.52	22.98	21.1	14.27	14.56	16.1	15.37	17.37	16.33	14.75	16.11	22.55	19.04	turquoise
CD01779	CG1105=ARRDC2	2.32	2.2	6.7	7.3	3.89	7.04	7.16	0.95	2.94	5.85	6.31	1.66	27.04	27.57	2.27	5.42	3.7	3.59	1.73	2.14	2.06	1.62	5.33	3.8	19.71	15.45	brown
CD01780	NA=Hypp723	3.3	2.67	18.46	20.18	56.72	12.54	11.98	12.55	7.25	9.99	9.73	1.85	3.37	2.83	3.09	3.83	1.63	1.76	1.78	1.64	4.11	5.06	4.14	4.89	8.03	5.74	grey60
CD01781	NA=Hypp724	0.61	0.3	0.56	0.31	0.1	1.43	1.51	0.05	0	0.11	0.16	0.31	13.05	12.95	0.74	0.07	1.75	1.97	0.4	0.31	3.14	9.28	1.09	2.4	1.44	5.56	brown
CD01782	CG6724=WDR12	12.94	11.84	15.8	19.39	26.21	12.11	12.31	26.2	22.04	20.49	20.67	12.86	14.02	13.64	17.07	17.06	11.42	12.58	10.82	10.66	15.21	14.55	11.96	11.82	25.52	19.98	cyan
CD01783	Nplp1=Hypp725	50.17	54.24	8.01	6.49	0.1	115.07	117.77	10.26	2.08	1.02	0.98	36.76	0	0.11	0.47	0.16	28.09	26.32	35.08	39.54	0.23	0.02	1.09	1.24	0.03	0.03	lightgreen
CD01784	gsb-n=PAX3	0.16	0.01	4.76	4.93	3.18	0.5	0.4	0.08	0.17	0.41	0.3	0.11	0	0	1.21	9.93	0.74	0.42	0.01	0.01	0.01	0.02	0.02	0.02	0.03	0.03	black
CD01785	glob1=CYGB	20.38	20.01	24.7	20.08	6.97	27.99	26.53	4.18	0.98	1.13	1.51	14.65	61.38	63.19	38.43	54.41	13.12	14.87	8.78	11.62	41.41	30.82	6.51	9.33	17.55	14.7	brown
CD01786	CG7564=LUC7L	257.91	246.66	213	248.23	121.97	178.62	175.31	131.67	87.41	102.37	103.43	190.61	165.44	172.13	178.15	175.31	103.2	98.6	213.43	202.41	151.9	152.16	132.58	132.42	180.77	136.96	greenyellow
CD01787	Cyp4c3=CYP4V2	0.21	0.21	1.84	1.47	0.84	0.82	0.64	1.05	14.18	21.86	23.58	0.88	0.12	0.11	36.08	90.39	26.21	24.78	0.16	0.47	9.11	10.04	2.16	1.51	1.21	0.58	black
CD01788	NA=Hypp726	3.74	4.56	6.39	6.53	1.36	1.95	2.27	1.83	0.73	0.84	0.94	5.97	30.72	30.41	2.62	3.47	4.63	5.13	22.49	18.94	2.94	4.03	9.11	5.08	22.86	17.35	brown
CD01789	NA=Hypp727	0.01	0.34	3.48	2.25	11.26	0.52	0.72	13.74	6.52	2.11	2.14	0.01	0.16	0	0.71	0.8	0.4	0.3	0.51	0.01	0.45	0.02	0.02	0.02	0.03	0.03	grey60
CD01790	Psn=PSEN2	28.48	26.3	30.15	32.21	35.76	23.46	23.53	27.59	14.83	15.8	15.34	32.39	19.97	20.1	142.74	97.76	16.79	16.5	18.88	20.21	49.57	55.53	17.14	17.31	39.79	26.48	paleturquoise
CD01791	NA=Hypp728	3.52	3.89	4.84	5.24	2.9	3.99	3.45	3.4	1.24	0.7	0.71	13.73	30.4	29.14	2.89	4.11	3.65	4.59	23.98	21.32	6.76	7.97	6.2	4.48	16.85	15.5	brown
CD01792	EloB=TCEB2	70.61	59.22	44.53	41.94	74.19	37.85	37.6	69.02	101.45	118.6	123.37	35.64	38.62	37.61	74.51	62.4	47.25	47.64	37.71	38.57	57.41	66.93	47.87	44.07	44.54	49.7	turquoise
CD01793	CG7365=PLB1	1.58	1.72	0.14	0.19	0.1	3.79	6.34	0.08	0.07	0.1	0.06	1.16	128.29	128.29	0.14	6.13	1.75	1.88	3.22	2.5	0.91	0.6	0.02	0.62	5.49	3.77	brown
CD01794	Hsp67Ba=ENSG00000263007	2.67	2.43	0.2	0	0	0	0.01	0.02	0	0	0.05	2.17	1.09	0.85	2.37	2	0	0.22	101.56	107.04	0.99	0.02	0.02	0.02	1.06	2.62	magenta
CD01795	5-HT1A=HTR1A	14.44	16.33	3.72	3	0.16	11.2	11.65	0.28	0.12	0.05	0.07	13.51	0.41	0.45	0.39	0.42	1.58	1.6	24.22	22.49	0.45	0.33	1.13	1.03	0.98	1.96	greenyellow
CD01796	NA=Hypp729	1.27	0.8	2.14	3.21	10.21	1.08	1.14	9.43	94.75	280.34	264.52	6.96	0	0.65	0	0	0	0	6.82	10.59	3.47	2.78	3.2	2.71	0.03	0.03	turquoise
CD01797	Mdr50=ABCB1	0.44	0.5	0.79	0.48	0.23	18.27	20.35	0.9	0.81	5.44	5.33	7.08	0.08	0.07	359.42	453.06	0.39	0.33	0.63	0.25	53.21	60.73	0.22	0.22	0.03	0.41	paleturquoise
CD01798	Galphai=GNAO1	1.88	1.3	6.06	7.73	18.88	1.9	2.26	10.5	17.69	25.17	24.86	4.64	15.02	14.13	4.72	5.91	2.58	2.34	5.65	6.08	5.21	3.97	7.64	8.15	45.84	33.52	yellow
CD01799	Tnks=PSMD10	27.56	23.54	22.02	22.76	18.79	16.37	16.61	20.32	18.07	19.36	20.35	17.19	23.39	23.56	39.7	45.67	19.71	20.8	18.89	18.8	56.04	54	13.9	17.42	31.77	27.25	steelblue
CD01800	CG4998=KLKB1	0.84	12.07	1.13	1.1	1.85	22.37	23.76	5.35	0.78	0.66	0.71	14.18	74.66	75.5	0.88	1.41	9.91	9.12	5.9	9.91	0.99	1.51	9.44	9.28	3.32	1.16	brown
CD01801	CG7839=CEBPZ	4.72	4.12	14.75	16.45	18.29	9.67	11.57	21.41	22.81	24.89	25.81	3.69	10.66	11.83	6.7	6.4	5.66	5.5	4.5	4.78	7.37	6.59	8.35	10.2	21.85	16.78	cyan
CD01803	CG32808=KLKB1	1.09	1.25	85.63	57.99	8.58	172.42	161.76	3.71	1.26	1.91	1.58	204.75	0.96	0.81	38.92	183.43	0.31	0.3	1.24	1	59.1	24.35	0.69	0.96	3.97	2.58	lightgreen
CD01804	CG13704=Hypp730	0.34	0.38	12.65	8.52	0.25	26.57	26.82	10.45	0.19	1.52	1.83	111.66	0.05	0	512.87	368.98	0.11	0.24	3.95	5.44	206.02	294.2	0.02	0.02	0.03	0.03	paleturquoise
CD01806	CG5687=SLC5A12	1.87	1.51	0.03	0.09	0.99	10.37	13.06	5.54	0.9	0.18	0.14	17.46	0.19	0.22	19.42	37.14	2.07	1.69	0.57	0.74	12.74	10.41	0.88	0.02	0.38	0.41	black
CD01808	Spn77Ba=SERPINC1	17.72	10.11	5.58	6.24	3.55	55.24	57.07	5.98	1.1	2.75	2.97	32.31	166.37	164.46	68	43.24	43.36	40.65	39.4	43.82	113.77	25.59	25.84	26.05	99.39	44.25	brown
CD01809	NA=Hypp732	0.01	0.01	0	0.24	6.99	1.31	1.62	2.53	503.16	1186.24	1164.44	0.01	0.87	0	0	0	0.25	0	0.01	0.01	1.1	0.02	2.77	0.84	0.03	0.03	turquoise
CD01810	GalNAc-T2=GALNT7	17.93	16.12	32.98	28.56	56.1	22.19	21.1	22.31	15.76	25.76	26.06	16.09	41.47	42.91	39.4	48.04	18.03	17.67	14.68	13.78	37.3	29.37	25.24	26.69	107.54	62.17	yellow
CD01811	Syngr=SYNGR2	410.78	520.79	68.45	65.1	21.58	165.22	167.09	22.04	36.29	61.42	57.47	212.3	26.47	25.09	39.09	54.94	33.34	35.05	255.83	262.37	84.45	100	23.27	22.48	26.61	25.42	greenyellow
CD01812	CG9701=LCT	6.69	6.02	16.42	17.66	9.58	9.83	9.93	5.53	5.34	7.25	6.98	6.45	7.14	7.38	9.97	130.71	3.77	3.94	6.29	6.28	9.35	11.06	5.87	5.53	12.35	10.92	black
CD01813	CG11739=SFXN1	27.53	24.75	22.97	18.67	22.9	26.13	25.42	150.7	102.59	18.09	19.25	12.29	18.19	18.69	19.75	29.34	64	64.87	15.19	17.29	9.35	9.02	10.27	11.48	11.83	13.98	red
CD01814	NA=Hypp733	0.01	0.01	0	0	0	0	0.01	0	0.02	0	0	0.01	0	0.13	0	0	30.53	27.25	0.01	0.01	0.01	0.02	0.54	0.02	0.03	0.03	green
CD01815	NA=Hypp734	18.5	20.72	23.94	24.78	20.16	12.57	13.73	13.38	17.39	25.35	27.27	11.51	14.35	14.41	13.55	14.03	20.14	19.5	16.24	16.12	15.65	15.53	11.87	11.94	28.73	33.11	cyan
CD01817	NetA=NTN1	38.87	49.69	93.24	97.59	26.19	61.26	60.73	15.42	33.06	40.96	40.44	10.07	25.8	24.11	3.11	3.17	20.88	21.66	18.19	15.99	1.57	1.12	17.46	15.14	12.11	20.26	tan
CD01818	shep=RBMS1	84.3	174.99	281.54	282.72	135.58	110.8	134.71	110.53	457.84	978.79	966.3	257.23	162.03	165.22	72.63	83.35	115.56	106.05	446.4	408.89	50.64	43.73	106.98	106.85	353.84	158.07	turquoise
CD01819	Orco=Hypp736	0.46	0.59	0.34	0.38	0.05	0.17	0.17	0.01	0.01	0.02	0	0.28	0.25	0.38	0.19	0.12	0.57	0.76	0.32	0.41	0.19	0.43	0.02	0.41	4.72	3	yellow
CD01820	CG4813=RNF220	12.99	13.65	32.31	34.75	24.7	21.64	21.12	15.15	26.7	38.65	37.24	14.37	11.18	10.04	19.63	15.15	6.42	7.15	23.67	22.77	18.1	14.67	7.9	7.25	18.2	17.58	turquoise
CD01821	spn-E=TDRD9	0.28	0.36	2.3	2.4	1.75	0.34	0.34	1.17	14.93	31.61	33.33	0.57	0.51	0.54	0.36	0.28	0.56	0.55	0.91	0.66	0.19	0.19	0.36	0.2	0.65	0.82	turquoise
CD01822	MAN1=LEMD3	12.05	10.61	25.99	31.9	36.66	18.07	20.28	24.55	26.83	53.52	54.61	12.86	17.88	17.61	14.98	13.88	11.93	11.96	13.38	13.57	15.19	13.49	13.25	12.11	34.45	27.77	turquoise
CD01824	NA=MPG	9.53	7.65	12.11	10.53	5.91	7.81	6.87	3.69	1.42	3.4	3.39	5.44	5.21	4.61	12.15	17.03	5.33	5.22	5.47	5.45	13.07	13.18	11.22	12.28	8.99	8.27	paleturquoise
CD01825	CG17187=DNAJC17	0.01	0.01	1.79	5.01	8.77	0	0	0.26	1.08	1.75	3.49	3.34	2.72	2.91	0	0	0.58	0	12.99	3.89	0.01	0.02	0.02	0.02	7.6	7.58	magenta
CD01826	gsb=PAX3	0.01	0.01	10	12.71	11.61	1.33	1.31	0.09	1.39	1.2	1.35	0.25	0.07	0.11	0.33	0.28	0.93	0.77	0.01	0.41	0.56	0.02	0.39	0.34	0.03	0.03	cyan
CD01827	CG6678=RCCD1	3.65	3.51	4.07	5.84	4.64	1.79	1.52	2.44	9.25	14.78	14.61	3	3.82	4.5	9.02	14.86	1.44	1.76	4.7	4.04	6.22	8.25	3.4	3.04	9.79	7.66	turquoise
CD01828	NA=Hypp738	5.05	3.66	15.27	15.84	12.13	9.42	9.12	7.76	5.54	2.47	2.04	3.54	40.53	37.75	4.97	2.06	6.63	7.37	8.47	10.08	8.57	8.95	20.9	21.56	8.3	58.03	orange
CD01830	Arp1=ACTR1B	53.25	50	73.71	69.86	81.94	51.91	50.02	61.88	54.86	54.89	53.74	34.8	49.16	48.9	73.38	54.04	46.14	43.16	31.66	29.62	60.94	64.47	40.96	39.58	91.92	59.14	cyan
CD01831	CG4984=CACNG5	31.48	23.91	18.29	10.22	0.35	56.45	57.69	36.42	2.92	2.01	1.99	62.92	0.77	0.62	2.84	1.62	72.11	70.88	31.27	32.56	2.63	1.25	89.94	89.65	1.44	2.83	blue
CD01832	CG9536=TMEM115	29.16	23.45	21.41	21.47	36.93	15.84	16.4	31.29	23.6	18.49	18.21	18.99	17.79	17.11	28.5	30.15	15.51	17.57	20.08	17.5	29.26	29.55	19.75	19.19	22.95	21.22	grey60
CD01833	uif=ENSG00000266766	24.79	21.02	66.89	56.27	35.71	15.3	14.71	11.65	37.78	81.31	80.75	4.86	119.64	110.85	34.49	21.13	50.68	47.85	9.92	11.52	51.9	7.51	110.97	112.72	113.1	288.93	orange
CD01834	5-HT1B=HTR1A	6.57	6.93	1.18	1.01	0.03	1.2	1.21	6.74	1.9	0.26	0.28	8.91	0.08	0.19	0.33	0.56	1.88	1.75	6.13	6.59	1.59	0.63	0.6	0.62	0.03	1.75	greenyellow
CD01836	Rgl=RGL1	40.75	42.68	30.99	30.13	36.25	25.82	22.77	10.15	23.86	32.1	31.92	17.14	35.75	35.87	26.64	22.79	20.11	21.46	20.81	20.15	31.92	23.96	32.57	31.24	39.15	34.04	red
CD01837	elgi=RNF41	25.4	24.69	21.61	19.66	20.2	16.86	15.42	13.94	19.27	25.57	26.31	32.71	39.34	37.96	26.2	31.19	20.99	21.37	34.83	32.65	28.76	24.33	25.87	23.99	146.53	82.64	yellow
CD01838	NA=Hypp741	4.15	4.78	14.79	16.49	4.59	19.49	19.03	6.76	1.65	1.88	2.26	22.45	44.13	51.21	4.07	8.59	16.77	13.44	30.83	27.84	7.77	10.35	17.85	21.2	55.97	39.64	brown
CD01839	CG9134=CD207	0.34	0.21	0.76	0.21	0.14	0.94	1.03	0.02	0.03	0.09	0.09	0.45	10.61	10.39	0.28	0.45	1.35	1.06	0.21	0.21	0.38	0.92	0.77	1.11	1.13	0.58	brown
CD01840	NA=Hypp742	32.33	36.06	5.21	4.01	0.08	21.46	22.36	3.96	1.02	0.18	0.25	31.37	0.65	0.75	0.33	0.45	6.55	6.2	31.84	31.89	0.16	0.43	3.01	3.62	0.31	0.49	greenyellow
CD01841	aux=GAK	39.93	46.23	29.32	32.35	50.08	23.14	24.87	25.08	23.44	24.94	24.3	31.23	23.33	23.48	43.44	25.85	28.24	29.81	42.33	41.19	35.51	31.74	26.94	27.51	27.49	24.27	greenyellow
CD01842	CG2818=GPCPD1	99.13	76.57	22.85	25.28	24.21	26.88	29.39	26.07	15.4	27.04	27.57	28.53	40.13	40.79	98.6	92.94	117.29	126.56	75.62	68.91	109.83	93.39	198.56	195.73	36.43	31.05	blue
CD01843	NA=Hypp743	7.09	6.29	7.96	9.17	11.24	6.54	8.05	14.88	25.73	36.92	38.37	3.77	10.56	10.97	24.4	11.28	14.71	13.15	22.54	23.57	9.29	10.04	7.8	7.73	12.32	9.93	turquoise
CD01844	CG1598=ASNA1	16.7	13.2	16.77	15.49	15.67	12.69	13.14	26.19	18.47	16.8	17.12	15.82	16.99	16.53	25.37	25.89	14.58	15.41	15.57	17.81	22.76	24	14	14.92	26.02	23.16	paleturquoise
CD01845	NA=Hypp744	116.91	29.68	19.65	10.34	38.29	39.92	36.18	20.69	5.2	4.18	4.26	41.5	118.93	112.72	97.94	70.54	64.67	62.8	35.36	44.98	225.8	133.25	70.61	66.27	11.5	75	steelblue
CD01846	NA=Hypp745	0.01	0.01	0	0	0	0.53	0.77	0.14	0	0	0	0.9	2.16	2.39	2.76	5.05	0.47	0.27	0.01	0.01	3.01	5.79	0.02	0.02	0.03	0.03	paleturquoise
CD01847	Frq2=ENSG00000268733	17.66	15.96	3.88	2.53	0.09	20.74	21.05	0.28	0.18	0.21	0.17	5.89	0.33	0.27	1.19	0.83	2.1	1.84	9.4	9.77	1.4	0.84	0.6	0.52	0.98	0.49	greenyellow
CD01848	Amy-p=AMY2B	0.16	0.21	0.25	0.42	0.26	0.23	0.22	0.05	0.04	0.09	0.06	0.68	0.45	0.41	0.22	11.67	0.23	0.16	0.23	0.25	0.38	0.02	0.29	0.02	0.56	0.41	black
CD01849	ade3=ENSG00000262473	81.01	66.17	20.31	23.55	25.58	3.43	3.55	11.23	4.24	12.26	12.04	31.62	13.81	13.7	8.44	6.61	632.71	683.18	16.36	20.41	12.32	12.51	40.42	38.57	30.37	27.17	green
CD01850	sn=LACE1	58.15	61.58	90.74	77.6	34.23	51.96	51.77	44.16	44.95	47.6	48.25	50.71	44.1	44	44.79	35.94	67.24	65.58	42.16	41.92	55.1	58.64	157.09	155.69	29.57	109.7	blue
CD01851	Cyp4c3=CYP4V2	5.04	16.42	0	0	0.05	0.26	0.29	0.09	0.04	0.28	0.34	39.97	23.83	23.27	2.82	2.68	4.27	4.18	0.51	0.49	2.04	2.2	0.66	0.02	3.65	2.89	brown
CD01852	Obp73a=Hypp746	39.89	488.47	0.19	0.25	0.52	45.15	41.35	7.67	0.39	6.01	6.59	35.29	48.44	47.88	66.83	1.39	35.41	41.09	17.27	18.84	3.86	5.86	69.82	70.88	10.4	16.94	skyblue
CD01853	NA=Hypp747	26.1	24.67	0.22	0.24	0.41	0.19	0.08	3.71	0.88	0.1	0.05	28.33	0	0	0	0.16	0.63	0.62	10.7	8.17	0.52	0.43	0.77	0.96	0.03	0.41	greenyellow
CD01854	Arf51F=ARF6	28.5	25.8	44.25	44.08	39.82	31.19	31.26	38.61	35.04	33.17	32.33	29.36	28.57	29.41	18.33	29.46	74.61	79.41	25.08	28.94	23.55	17.63	28.47	28.61	41.45	33.82	green
CD01855	Sar1=SAR1B	211.51	195.23	255.35	237.84	164.71	222.13	210.68	185.06	178.62	124.04	132.75	244.7	270.98	264.52	295.3	317.7	214.47	209.3	212.3	216.99	205.64	258.61	245.99	248.23	368.98	259.42	turquoise
CD01856	NA=Hypp748	0.91	1.4	0.71	0.94	0.08	0.13	0.14	0	0	0	0.02	1.26	2.32	2.76	0.11	0.45	0.29	0.32	25.7	18.86	0.01	0.02	0.43	0.62	0.9	0.58	magenta
CD01857	SmD2=SNRPD2	18.5	16.61	154.91	143.84	124.92	61.6	58.99	103.95	105.96	99.32	92.48	15.8	32.81	31.08	36.6	33.01	29.46	26.61	20.6	19.35	19.55	22.45	28.45	22.57	118.2	86.61	cyan
CD01858	NA=Hypp749	8.55	8.21	17.86	16.01	11.14	7.5	6.57	8.69	15.01	18.36	19.27	8.08	11.15	12	9.72	11.29	6.23	5.66	9.14	9.02	9.21	11.84	11.61	8.53	19.19	15.68	cyan
CD01859	CG10214=REXO2	6.18	4.69	18.66	16.08	28.08	8.87	9.98	7.1	9.83	11.87	13.15	6.55	6.29	7.72	13.95	13.29	5.88	5.57	6.97	5.44	9.89	13.24	11.67	9.33	19.32	14.37	cyan
CD01861	CG12540=Hypp751	110.42	4.72	0.69	0.08	0	1.04	0.68	0.01	0.01	0.73	0.67	0.34	23.44	19.2	0.66	0.09	21.7	18.57	0.16	0.13	3.09	1.57	12.57	15.95	3.05	7.79	darkolivegreen
CD01863	CG14590=SMYD2	1.03	1.09	5.52	3.46	0.28	9	7.3	0.92	0.38	0.23	0.31	1.07	0.1	0.11	3.53	2.73	7.86	7.23	0.84	1.5	3.64	1.9	19.44	17.46	0.56	0.95	blue
CD01864	CG6356=SLC22A16	7.07	2.97	0.35	0.39	0.03	0.09	0.11	0.02	0.07	0.12	0.11	1.8	0.56	0.49	1.09	0.62	0.36	0.35	4.09	5.18	0.74	0.69	11.06	8.76	4.59	4.15	blue
CD01865	LanA=LAMA5	4.46	3.62	71.8	66.14	29.44	28.07	31.16	15.31	5.97	4.43	4.39	18.89	36.48	36.01	5.69	4.68	74.7	70.54	7.88	11.5	8.7	8.36	52.2	52.76	3.79	4.49	green
CD01866	CG5869=GMFB	108.07	111.61	66.6	75.99	44.92	37.23	38.65	65.61	52.15	51.1	49.08	78.56	56.67	57.66	93.96	85.14	59.79	59.38	45.62	50.31	69.99	87.77	31.18	37.59	20.08	26.12	greenyellow
CD01867	Hnf4=HNF4G	14.11	11.98	3.97	4.02	12.37	7.61	7.61	55.46	19.2	4.01	3.96	52.99	0.07	0.13	64.4	208.25	70.88	70.4	8.4	14.46	31.31	22.69	5.16	4.38	0.03	0.41	black
CD01868	NA=Hypp752	0.14	0.01	0.03	6.82	31.72	0	0	30.13	10.26	0.02	0.02	0.46	0	0.08	0.19	0.06	0.05	0.08	0.46	0.37	17.83	14.93	0.02	0.02	0.03	0.03	grey60
CD01869	CG3625=C6orf105	0.98	0.87	2.5	2.32	0.11	3.31	4.01	0.04	0.01	0.3	0.25	0.5	0.79	1.13	2.71	28.7	13.4	10.29	1.02	0.79	0.99	1.62	0.99	1.68	0.56	0.58	black
CD01870	tn=PNPO	33.12	20.23	8.35	7.15	10.33	30.41	33.42	64.71	11.64	4.52	4.45	20.63	5	4.9	31.74	26.14	69.72	70.01	10.72	23.15	28.62	27.5	136.48	137.52	6.05	5.03	blue
CD01871	CG3625=AIG1	0.01	0.64	0	0	0	0.03	0.06	1.62	1.18	0.63	0.5	0.84	0	0.36	0.11	0.53	5.77	8.94	2.15	4.46	0.01	0.33	21.52	20.64	0.03	0.03	blue
CD01872	CG4914=OVCH1	109.94	52.75	1.96	2.09	0.9	2.12	2.09	0.61	0.21	2.08	2.16	1.56	19.72	18.17	48.02	35.37	23.64	23.87	13.46	15.16	114.5	39.7	56.93	58.61	11.4	99.89	yellowgreen
CD01873	CG12499=URB1	3.19	3.46	9.97	11.77	15.04	5.3	6.15	14.97	15.98	17.77	17.79	4.13	10.62	10.82	5.04	17.33	6.87	7.73	7.34	6.26	5.59	4.21	6.04	5.88	18.12	14.01	cyan
CD01874	Cyp9f2=CYP3A4	4.05	4.01	0.21	0.55	1.77	9.35	11.56	5.58	1.97	0.25	0.18	4.09	2.04	2.01	7.45	63.12	2.7	2.79	2.18	3.07	26.27	26.83	0.88	1.07	0.56	0.74	black
CD01875	Cyp4c3=CYP4V2	0.01	0.01	0.27	0.55	0.29	0.54	0.11	0.08	0	0.55	0.45	1.41	0	0	3.44	67.49	19.05	17.09	0.63	1.25	2.11	0.02	0.02	3.59	0.03	0.03	black
CD01876	NA=PSME4	38.9	22.12	19.63	19.82	34.94	15.45	16.34	38.08	33.35	33.97	34.68	18.7	22.3	22	99.45	51.57	48.7	52.64	24.72	27.56	49.11	30.21	25.44	24.27	30.13	31.01	paleturquoise
CD01877	DNApol-delta=POLD1	5.19	4.75	6.89	8.26	15.07	3.02	3.31	8.38	6.67	15.74	16.25	1.96	3.88	4.21	7.53	6.91	2.8	2.86	3.61	2.68	8.65	9.35	2.64	2.32	9.38	6.43	turquoise
CD01878	CG17209=POLR3A	10.55	11.36	25.9	32.17	25.75	11.5	12.82	16.89	24.43	46.81	47.74	9.55	14.53	14.3	10.82	18.48	7.82	8.62	15.25	13.29	16.91	13.09	11.12	11.6	34.89	25.91	turquoise
CD01879	CG4169=UQCRC2	123.81	107.31	98.75	82.3	94.31	206.02	195.73	114.75	64.92	108.93	101.56	147.84	155.03	151.63	148.78	142.3	355.38	343.01	142.3	135.73	136.48	142.3	978.79	1005.95	154.8	137.52	blue
CD01880	Pect=PCYT2	25.68	42.25	59.64	40.3	39.53	114.5	110.75	233.59	96.62	14.33	14.75	229.2	6.68	7.02	7.3	7.31	17.11	17.47	7.45	7.95	12.81	14.31	14.16	15.3	15.4	11.1	red
CD01881	klar=Hypp753	22.99	38.75	89.42	73.46	81.34	47.1	44.94	30.05	21.46	17.25	16.66	29.45	63.57	61.23	58.36	47.18	50.77	50.5	105.15	84.26	48.76	27.72	67.68	65.67	48.95	298.9	orange
CD01882	CG8343=Hypp754	1.39	0.38	0.2	0.26	0	17.46	21.67	0.03	0.01	0.03	0.13	4.29	0.11	0.27	247.41	211.08	0.33	0.32	1.06	0.83	5.78	5.58	1.13	0.96	2.14	0.03	paleturquoise
CD01883	NA=Hypp755	18.49	35.24	2.96	2.35	0.17	4.12	5.52	0.65	0.36	0.12	0.07	19.72	2.63	2.82	0.47	0.16	1.69	1.34	18.42	16.63	0.16	0.43	1.09	1.98	1.21	2.73	greenyellow
CD01884	Trp1=SEC62	135.09	89.36	248.23	198.21	260.18	254.65	259.42	88.58	127	179.25	179.52	86.63	129.21	126.25	146.74	154.11	94.24	93.63	88.09	87.36	256.42	140.18	69.61	71.21	103.2	63.36	saddlebrown
CD01885	NA=Hypp756	47.14	37.21	23.9	21.35	34.42	24.65	23.53	72.82	35.02	13.69	12.48	23.6	22.62	21.06	41.97	39.97	21.08	19.1	22.84	23.92	41.94	51.46	29.45	34.23	30.03	21.14	red
CD01886	NA=Hypp757	10.98	9.73	15.64	17.76	11.79	11.84	11.27	8.75	19.53	34.91	37	6.62	13.68	15.84	14	18.39	6.96	7.13	7.04	7.18	10.29	10.09	11.9	12.82	17.98	15.65	turquoise
CD01888	NA=MUDENG	15.73	14.46	21.85	25.76	19.62	11.6	12.89	17.81	10.09	10.78	11.28	19.87	21.86	21.86	23.56	31.44	14.17	14.24	17.32	16.02	27.33	29.81	13.08	11.91	28.15	21.24	paleturquoise
CD01889	crol=ZNF624	21.05	22.1	25.28	31.83	23.13	13.74	13.76	29.12	30.71	32.85	32.66	15.9	18.02	18.41	20.02	21.3	11.69	11.25	20.9	20.24	15.58	19.02	11.5	10.48	25.11	21.1	turquoise
CD01890	NA=COMMD2	24.27	18.65	14.47	14.12	16.32	9.21	8.22	16.43	12.98	14.91	15.49	19.75	18.57	16.7	23.59	30.13	12.05	13.08	15.95	16.2	25.73	31.94	14.2	15.08	20.47	19.87	paleturquoise
CD01891	CG5013=C14orf138	7.99	6.95	7.07	6.62	8.01	3.19	2.94	12.23	10.74	12.04	11.28	5.06	8.17	8	11.87	13.21	4	4.53	8.79	7.07	9.33	12.21	3.74	4.73	13.65	11.36	cyan
CD01892	NA=RP3-402G11.5	35.81	28.52	16.63	18.94	21.5	26.26	26.21	46.72	30.18	36.88	37.73	44.94	34.9	35.01	81.11	110.42	27.19	26.74	46.93	43.78	81.7	104.56	22.12	20.17	23.22	32.98	paleturquoise
CD01893	papi=TDRKH	15.34	17.88	19.38	20.66	14.51	9.43	9.75	20.9	6.39	21.53	22.8	14.04	15.73	16.96	18.03	22.51	17.41	16.23	14.94	14.78	22.31	27.37	29.53	30.78	17.41	16.63	blue
CD01894	CG6154=DPEP1	29.76	35.7	21.72	21.89	0	26.78	28.04	0.74	0.09	0.21	0.22	21.61	2.72	2.42	0.36	0.78	9.52	10.05	29.05	26.31	1.53	0.02	5.92	4.76	1.35	3.27	greenyellow
CD01895	CG15093=HIBADH	90.32	103.43	92.37	97.76	44.24	173.9	171.79	40.73	35.77	44.55	42.74	136.08	286.88	266.12	32.85	91.09	198.56	188.59	166.37	181.61	39.42	61.74	149.65	146.74	130.44	82.9	brown
CD01896	CG32579=XKR4	1.33	1.23	12.94	20.17	24.61	6.97	8.09	17.18	43.36	57.66	57.93	2.4	4.54	4.08	5.84	11.91	1.57	1.41	2.5	2.27	4.28	8.22	2.89	2.49	18.73	16.2	turquoise
CD01897	CG6094=ICT1	27.47	23.18	26.87	26.23	26.46	22.89	21.17	38.67	32.88	36.72	37.99	19.16	18.42	18.24	18.92	24.81	29.36	25.24	17.73	17.54	22.18	27.37	41.42	40	27.49	28.23	blue
CD01898	NA=Hypp759	24.07	22.53	23.97	26.99	19.83	17.41	17.28	44	56.87	68.53	72.33	14	18.28	19.57	23.69	24.74	10.64	11.5	17.82	18.17	23.11	23.86	16.91	17.91	21.29	20.74	turquoise
CD01899	crol=ZNF573	13.49	11.79	17.41	15.34	16.39	11.13	10.92	13.05	15.13	15.76	15.91	10.39	14.14	14.73	11.1	16.12	13.29	13.12	10.92	8.87	13.06	10.46	12.5	14.18	14.22	13.74	cyan
CD01900	CG17565=ENSG00000257365	23.05	21.96	16.18	13.4	20.04	8.91	8.24	18.6	16.09	16.48	17.25	10.81	15.26	16.55	26.03	22.42	13.21	12.27	23.84	21.66	21.94	22.5	31.88	32.79	22.31	16.72	blue
CD01901	CG14105=TTC36	0.51	0.94	17.51	17.96	7.8	22.39	20.87	22.38	3.88	1.64	1.75	39.85	47.95	51.15	4.45	10.36	14.95	13.26	28.73	38.75	5.37	6.5	17.87	15.72	194.1	92.68	yellow
CD01902	CG1316=RBM45	26.21	17.25	23.24	17.93	20.38	19.1	16.29	14.02	22.46	25.71	26	5.78	25.89	26.82	28.72	32.36	24.62	25.46	9.88	10.4	22.96	13.43	42.78	45.63	89.29	80.53	yellow
CD01903	NA=BOLA3	14.43	14.58	9.52	5.4	0.97	8.01	8.74	1.24	0.69	0.87	0.94	12.17	2.61	2.53	2.12	2.66	2.5	2.56	11.02	10.63	2.46	2.59	8.89	9.08	7.38	5.64	greenyellow
CD01904	Cdk12=CRKRS	19.64	20.54	69.93	69.46	64.83	34.81	35.55	58.75	56.33	64.53	64.4	22.28	23.2	23.57	19.31	16.41	27.54	25.85	22.95	21.83	23.4	24.15	24.49	22.93	43.98	36.85	cyan
CD01905	CG31908=C1orf144	132.1	102.37	79.43	65.04	102.69	66.46	75.78	66.66	74.96	75.5	81.37	36.24	41.04	44.56	119.36	98.41	59.32	61.58	46.13	47.23	120.66	104.71	148.4	141.15	42.3	51.79	blue
CD01906	hay=ERCC3	22.37	19.38	20.96	19.72	18.96	16.52	17.7	29.67	26.32	39.95	42.4	12.86	15.96	15.58	25.57	21.85	11.6	12.43	15.35	15.35	28.94	25.87	18.21	17.88	21.86	21.91	turquoise
CD01907	tou=BAZ2B	40.9	55.48	94.59	125.82	25.09	50.61	52.75	41.3	30.58	26.18	25.87	50.95	44.38	45.35	20.25	27.72	34.29	32.42	70.97	70.28	21.26	18.76	29.83	30.39	59.71	40.44	tan
CD01908	Pex7=PEX7	31.18	26.72	47.45	41.72	46.39	47.23	41.29	47.83	22.97	8.02	7.87	32.84	33.41	33.54	41.91	50.42	58.82	58.79	48.19	41.47	31.2	29.42	98.41	98.6	50.77	42.82	blue
CD01909	Cht2=CHIA	127.83	45.18	39.76	77.07	206.21	67.76	67.8	132.42	231.34	29.28	28.54	228.01	151.9	155.69	750.81	1229.07	78.01	72.89	100.77	90.02	1324.09	160.13	67.72	71.53	127.68	102.2	paleturquoise
CD01910	lectin-37Da=SFTPD	14.21	9.73	3.54	4.32	7.98	28.28	28.4	4.34	1.91	1.79	1.73	5.07	13.94	12.38	80.81	572.93	8.94	12.17	5.54	5.87	13.47	8.25	17.3	14.21	47.13	33.61	black
CD01911	CG12173=ENOPH1	14.93	15.91	131.9	174.3	130.13	37.74	42.83	107.31	146.94	226.55	230.68	9.61	14.16	15.93	20.19	19.05	22.16	20.6	10.56	9.86	11.33	14.19	15.07	14.23	107.68	49.3	turquoise
CD01912	Arl2=ARL2	38.23	29.04	16.03	16.97	17.5	13.65	12.57	16.71	19.4	20.48	20.93	26.85	25.93	28.18	33.15	27.04	13.28	15.49	33.09	28.26	34.99	48	16.6	15.41	29.37	24.47	steelblue
CD01913	Sec63=SEC63	60.54	35.47	58.95	54.22	72.93	38.35	37.76	64.67	55.58	57.29	60.57	32.36	68.42	66.76	61.2	56.82	51.06	51.07	29.58	29.65	84.06	59.76	57.61	56.15	112.72	83.4	yellow
CD01915	Nc73EF=OGDH	120.66	136.8	69.04	83.19	197.09	103.31	106.85	151.9	149.65	115.7	112.27	117.77	92.13	89.97	74.66	122.75	220.48	213.9	144.61	156.85	40.23	50.76	1097.32	1142.84	53.41	63.29	blue
CD01916	slif=SLC7A1	97.68	19.47	138.43	242.08	2645.5	353.84	335.56	1999.01	2154.18	42.04	42.09	14.72	33.02	31.59	96.28	9.77	15.58	15.25	14.96	14.53	13.52	7.29	23.85	25.64	24.27	57.77	grey60
CD01917	Max=Hypp761	0.3	0.21	0.63	0.48	4.31	0.04	0.06	4.48	5.26	6.58	6.55	0.31	0.35	0.26	0.56	0.19	0.13	0.09	0.34	0.43	0.56	0.51	0.43	0.52	2.83	1.37	turquoise
CD01918	CG5013=C17orf95	52.91	56.52	104.96	90.74	82.52	87.41	78.2	72.69	45	12.31	12.36	57.11	60.77	58.28	46.63	49.67	99.13	101.08	86.2	72.13	48.28	46.2	145.28	140.75	94.75	67.72	turquoise
CD01919	Max=MAX	124.66	121.82	188.59	183.43	101.56	89.75	97.68	93.02	84.61	95.17	97.27	67.08	85.49	87.64	90.83	88.86	53.19	53.41	74.46	73.33	98.11	97.76	68.68	71.33	86.71	67.37	tan
CD01920	NA=Hypp762	5.83	4.43	10.07	11.22	7.95	3.49	3.45	7.28	9.23	15.03	14.5	2.58	3.95	4.01	7.46	5.29	3.37	3.45	3.01	3.42	7.28	7.99	6.72	7.52	12.26	11.49	turquoise
CD01921	NA=Hypp763	9.68	7.96	7.2	6.5	10.82	4.84	4.8	14.88	6.79	4.99	5.2	3.71	4.98	4.96	11.04	11.96	5.48	5.66	6.66	6.02	12.36	11.81	27.52	27.21	8.53	8.74	blue
CD01922	CG5245=ZNF624	10.93	11.64	13.28	14.5	9.65	7.86	8.2	10.21	14.83	20.2	20.2	10.89	12.11	12.67	13.19	11.57	5.7	5.24	13.34	12.98	13.34	14.63	11.22	11.15	14.37	14.73	turquoise
CD01923	Hrd3=SEL1L	45.8	44.98	41.9	37.98	51.2	36.98	36.56	54.07	37.42	35.08	34.94	61.33	42.99	41.96	77.54	74.46	54.61	53.85	57.09	55.92	68.2	64.79	107.54	105.04	70.11	57.03	blue
CD01924	CG2540=CHAC2	30.96	28	20.37	22.46	28.28	14.8	14.71	31.02	21.27	15.9	17.33	28.23	38.22	38.3	58.92	50.67	26.96	26.06	21.67	23.94	60.32	67.64	29.71	29.43	18.44	17.98	paleturquoise
CD01925	cmet=CENPE	1.3	1.79	9.62	12.11	18.97	3.92	4.38	6.59	16.03	44.31	45.76	1.47	1.77	1.85	3.47	2.53	7.02	6.44	37.73	24.99	2.51	1.97	2.6	1.96	14.48	9.27	turquoise
CD01926	CG11178=AVL9	29.03	29.68	31.34	34.15	32.24	22.06	22.64	33.23	33.95	41.06	40.8	23.5	24.84	26.94	32.29	26.83	15.12	16.05	24.1	25.03	36.85	44.39	18.03	17.92	23.28	20.95	turquoise
CD01927	eve=EVX2	0.23	0.19	6.53	6.04	28.49	1.91	1.73	39.41	85.86	73.81	69.99	0.37	0.27	0.11	0.14	1.51	2.89	2.51	0.23	0.26	0.38	0.33	1.86	1.51	0.38	0.41	turquoise
CD01929	NA=Hypp764	16.87	14.36	2.25	1.54	0.2	1.48	1.56	0.33	0.59	6.01	7	2.14	15.48	14.92	1.72	2.73	387.27	410.78	3.83	3.23	3.68	0.95	48.93	44.6	0.74	10.49	green
CD01930	spt4=SUPT4H1	86.14	53.21	62.21	67.03	64.35	53.93	60.29	73.28	79.75	58.32	62.94	37.64	45.61	53.61	66.89	92.58	31.22	32.78	72.93	58.68	58.03	80.47	46.05	43.51	62.06	51.41	green
CD01931	CycB3=ENSG00000269438	1.94	1.72	17.13	22.76	23.08	8.66	9.99	17.43	51.33	73.5	73.71	1.54	4.25	3.63	3.26	4.8	22.84	20.37	1.96	1.68	4.36	4.41	3.01	3	26.06	18.26	turquoise
CD01932	yellow-e=DCUN1D3	110.06	286.88	1.1	0.79	0.27	4.67	3.81	0.15	0.14	0.93	0.98	1.23	23.11	23.58	3.09	1.43	51.9	57.43	1.59	1.56	9.66	7.73	125.1	127.97	3.6	3.39	skyblue
CD01933	ninaC=MYO3A	186.67	218.04	4.78	3.93	3.88	8.18	7.39	6.66	6.27	11.43	11.56	209.3	14.8	13.87	11.85	14.77	7.65	7.82	86.61	80.78	11.89	12.57	13.87	13.31	2.5	24.9	greenyellow
CD01934	NA=Hypp765	5.14	5.52	3.77	3.57	0.73	1.56	1.48	5.85	2.46	1.01	1.05	26.75	0.45	0.6	5.35	1.34	6.95	7.13	123.92	92.76	22.43	14.24	41.37	41.91	0.65	0.89	magenta
CD01935	CG8735=KIAA1715	9.14	7.9	11.75	10.81	19.29	8.32	7.99	31.88	14.69	13.37	13.35	9.81	11.64	11.66	16.18	17.49	14.5	13.6	13.55	13.6	10.17	11.49	36.37	38.47	20.93	16.86	blue
CD01936	loqs=PRKRA	19.67	14.7	12.05	13.76	11.57	7.76	7.62	10.25	43.73	82.9	85.27	30.06	14.21	14.86	21.72	36.29	8.43	7.77	16.05	14.54	49.07	23.44	7.6	9.83	24.23	20.99	turquoise
CD01937	NA=Hypp766	2.99	4.45	2.91	2.91	3.61	3.28	2.11	6.02	2.02	2.96	3.9	6.77	8.48	9.57	9.14	15.42	6.7	5.61	10.63	9.12	14.78	15.02	3.24	7.56	8.56	7.8	paleturquoise
CD01938	RpL23=RPL23	194.49	147.84	464.54	467.56	321.26	438.48	453.06	414.46	290.94	127	126.74	102.79	228.59	236.1	184.25	179.52	220.9	207.84	60.59	49.73	170	170.62	190.81	197.49	750.81	527.49	cyan
CD01939	ERR=ESRRG	32.03	64.57	59.59	90.15	32.53	23.21	26.55	76.57	48.66	8.7	9.49	414.46	171.5	173.33	17.45	26.51	33.43	32.95	343.01	337.19	22.61	53.54	23.75	20.36	57.58	42.9	magenta
CD01940	Max=MAX	25.81	25.81	38.97	43.52	24.81	29.05	29.72	33.46	63.82	113.77	114.75	22.3	32.5	35.14	21.74	17.14	21.92	19.13	27.44	22.58	21.97	25.94	22.52	20.12	47.99	38.26	turquoise
CD01941	stl=ADAMTS18	4.26	8.79	1.38	1.77	0.08	5.74	5.01	0.59	0.48	0.25	0.24	2.15	5	4.39	24.03	13.64	3.56	3.58	4.56	4.15	0.71	0.69	11.01	11.55	1.97	2.83	paleturquoise
CD01942	CG31961=RP2	0.26	0.19	2.63	2.33	0.16	0.67	0.55	0.13	0.13	0.61	0.34	0.45	3.24	2.51	1.21	5.14	0.33	0.32	0.87	0.61	3.53	0.57	0.6	0.3	2.09	0.49	black
CD01943	not=USP22	16.72	15.55	13.4	11.89	9.79	5.57	5.56	5.85	5.48	10.94	10.81	10.67	8.76	9.03	18.14	13.13	6.06	6.18	10.12	9.37	19.47	16.61	13.01	13.79	13.76	11.93	paleturquoise
CD01944	Ssl1=ENSG00000262261	4	4.27	11.35	14.37	18.5	9.04	9.71	22.68	22.59	26.61	28.21	3.82	6.86	6.26	5.65	7.18	2.66	2.56	5.34	5.19	5.01	4.14	4.74	3.69	15.29	11.89	turquoise
CD01945	CG14291=SGSH	4.52	5.04	15.72	18.34	9.76	7.84	7.62	9.79	6.34	8.67	8.79	8.47	15.29	15.95	17.99	17.98	45.99	41.94	6.65	6.33	11.08	12.78	14.81	15.77	33.86	26.92	green
CD01946	muskelin=MKLN1	11.98	12.65	17.29	19.52	11.7	11.56	11.61	12.49	13.11	14.22	15.15	10.78	15.37	15.55	12.18	17.84	8.6	8.39	15.3	15.48	12.56	16.03	16.88	17.8	16.84	16.23	green
CD01947	tlk=TLK1	35.51	47.33	144.04	151.9	75.09	63.29	67.18	61.94	83.94	93.09	90.66	55.28	60.47	61.9	31.81	30.9	51.48	52.39	62.89	64.33	34.71	34.03	50.95	53.78	122.87	77.09	cyan
CD01948	ema=CLEC16A	3.86	4.63	4.48	3.97	6.23	1.17	1.21	3.9	2.65	4.8	5.05	2.65	4.02	3.21	6.3	5.5	1.78	1.96	5.11	5	6	6.79	6.63	8.13	7.92	6.48	yellow
CD01950	spartin=SPG20	24.44	26.26	14.68	14.1	38.86	19.51	18.07	52.65	38.35	19.38	19.07	28.64	25.14	24.7	33.9	28.87	34.47	34.68	30.36	29.33	31.49	47.11	33.23	31.67	30.91	25.19	red
CD01951	CG12111=Hypp768	0.71	0.52	0.4	0.2	0	4.51	7.66	0.1	0.01	1.64	1.64	1	0.3	0.72	0.33	0.56	17.08	13.48	1.4	1.37	1.07	0.78	1.13	0.02	5.15	3.5	green
CD01952	NA=Hypp769	0.01	0.01	0	0.42	1.54	0	0	25.8	9.64	0.02	0.03	0.01	0	0	0	0	0	0	0.01	0.01	0.01	0.02	0.02	0.02	0.03	0.03	red
CD01954	NA=Hypp770	0.01	0.78	0.06	0.25	0.54	0.04	0.01	0.23	1.87	7.07	6.89	0.16	0.1	0.13	1.89	1.84	0	0	0.51	0.17	0.59	0.63	0.02	0.41	1.06	0.03	turquoise
CD01955	NA=Hypp771	0.01	0.5	0.14	0.16	0.73	0.03	0.03	0.25	9.22	13.31	12.63	0.2	0.12	0.09	2.37	2.6	0.08	0.06	0.36	0.17	0.19	0.51	0.02	0.45	1.66	1.09	turquoise
CD01956	CG12111=CD207	1.23	1.9	0.5	0.57	0.3	2.14	1.85	0.14	0.03	0.5	0.33	0.92	0.41	0.83	1.72	1.23	5.03	5.5	1.48	1.28	1.9	1.02	0.63	0.02	5.03	2.96	green
CD01957	NA=Hypp772	0.01	0.42	0.09	0.23	2.34	0.08	0.09	0.26	21.83	23.15	22.41	0.12	0.1	0.19	1.91	1.62	0	0	0.44	0.39	0.01	1.02	0.26	0.22	1.44	0.58	turquoise
CD01959	NA=Hypp774	0.01	0.28	0	0	0.3	0.06	0.08	0.15	13.58	17.6	18.04	0.01	0.11	0	0.81	0.9	0	0	0.01	0.01	0.33	1.02	0.02	1.03	0.03	0.03	turquoise
CD01962	NA=Hypp776	0.01	0.01	0	0.04	0.97	0.11	0.13	0.13	31.33	40.26	41.45	0.01	0.22	0	0.11	0.07	0	0	0.01	0.01	0.26	0.02	0.5	0.41	0.03	0.03	turquoise
CD01963	NA=Hypp777	0.16	0.14	0.27	0.21	0.33	0.02	0.01	0.14	2.33	3.93	3.83	0.28	0.12	0.24	0.25	0.28	0.04	0.06	0.75	0.62	0.19	0.43	0.47	0.2	3.28	1.5	turquoise
CD01964	NA=Hypp778	0.3	0.5	6.07	10.42	139.83	0.91	1	50.74	24.8	2.47	2.33	0.25	0.05	0.15	0.53	1	0.05	0.06	0.3	0.26	0.01	0.51	0.02	0.27	2.19	0.89	grey60
CD01966	HERC2=RCBTB1	34.8	46.1	24.93	27.64	36.42	17.68	16.63	39.88	36.46	31.62	32.53	84.66	67.37	66.29	85	93.16	42.55	42.47	46.13	43.3	104.56	153.07	23.02	24.65	42.46	32.81	steelblue
CD01968	NA=Hypp779	0.01	0.01	0.16	0.45	41.52	0.01	0.02	21.66	4.07	0.02	0.05	0.01	0	0	0	0	0	0	0.01	0.11	0.01	0.02	0.02	0.02	0.03	0.03	grey60
CD01970	NA=Hypp781	0.01	0.01	0	0.61	1.78	0	0	30.75	11.86	0.02	0.03	0.01	0	0	0	0	0	0	0.01	0.01	0.01	0.02	0.02	0.02	0.03	0.03	red
CD01971	NA=Hypp782	0.01	0.01	0.03	0	0	0	0.01	0	0	0.05	0.13	0.01	0	0.08	0.33	1.27	0	0	0.01	0.01	2.19	8.35	0.02	0.02	0.03	0.03	steelblue
CD01972	NA=Hypp783	54.6	59.53	6.96	4.99	0.09	12.54	13.7	0.46	0.15	0.14	0.11	64.75	0.39	0.53	8.17	6.93	4.67	4.21	40.02	37.85	3.34	5.62	2.69	1.98	1.92	0.49	greenyellow
CD01973	Cirl=LPHN2	34.05	42.95	82.13	84.63	31.21	38.42	39.25	36.82	9.92	5.42	5.31	46.46	35.21	34.07	29.55	23.29	50.95	50.31	65.92	59.45	29.79	26.88	36.94	39.09	81.31	63.55	turquoise
CD01975	gukh=WASF1	5.97	7.28	34.13	38.54	10.87	11.61	11.87	17.49	8.03	12.87	12.51	8.73	8.32	8.41	5.12	2.73	13.25	13.49	18	18.63	6.04	8.27	20.52	20.6	222.13	140.58	yellow
CD01977	CG16935=PTGR1	5.54	5.84	17.69	16.23	6.63	37.21	35.06	111.1	17.31	2.41	2.74	253.41	0.47	0.85	88.52	72.84	33.51	33.8	3.54	6.77	89.13	129.38	3.61	2.83	3.2	1.96	paleturquoise
CD01978	CG10341=PTGR1	46.6	45.63	67.15	72.41	126.56	50.38	48.97	46.67	24.62	29.17	29.17	68.48	44.66	46.59	52.18	41.65	85.24	87.88	35.69	39.21	83.47	94.31	24.79	26	41.45	38.77	grey60
CD01979	NA=PTGR1	3.66	5.07	4.54	6.27	0.29	8.74	8.05	16.41	2.45	0.52	0.58	159.85	0.14	0.15	32.07	46.85	0.96	0.74	4.31	5.54	49.92	77.95	0.54	0.22	0.38	0.03	darkmagenta
CD01980	Nmdar2=GRIN2B	18.43	32.39	3.56	2.7	0.03	16.9	21.24	2.28	0.77	0.11	0.21	16.95	0.94	1	0.25	0.39	8.48	8.08	20.02	19.28	0.29	0.33	2.09	2.29	0.46	0.66	greenyellow
CD01983	CG34191=UFM1	1.19	0.01	0	2.67	0.94	0.55	0.59	0.3	0.26	0	0	0.01	0.93	0	1.46	0	1.21	3.01	1.26	1.16	1.98	0.02	0.02	4.89	6.47	8.97	yellow
CD01985	wal=ETFA	188.19	170.95	113.59	123.81	113.22	153.34	146.65	154.8	110.69	93.92	91.84	237.84	196.27	194.49	221.7	210.22	320.15	319.09	290.94	259.42	286.88	374.7	936.03	936.03	205.64	181.24	blue
CD01989	NA=ENSG00000263031	3.66	1.99	0.47	0.78	1.36	0.4	0.74	0.62	0.79	0	0.06	2.67	1.77	2.22	3.83	5.05	0.6	0.25	2.45	3.12	4.57	2.11	2.77	3.07	1.92	4.35	paleturquoise
CD01991	Edem1=EDEM2	27.51	24.67	16.47	14.52	17.18	19.31	17.26	23.11	17.9	19.5	19.99	36.19	21.29	23.36	21.59	23.87	27.64	25.98	50.21	45.44	21.23	24.86	24.24	20.95	30.52	31.37	magenta
CD01992	NA=MBD5	16.81	25.62	40.88	36.68	14.63	42.01	44.91	19.91	7.44	17.01	15.7	73.87	76.3	75.2	16.75	19.79	34.83	34.4	73.28	75.52	21.62	26.27	42.24	39.53	36.33	57.32	brown
CD01993	dpr11=Hypp793	15.25	24.4	19.55	16.03	0.45	15.62	15.68	0.99	0.38	0.18	0.2	18.2	1.23	1.59	0.39	0.42	4.53	3.89	21.72	20.36	1.26	0.9	2.54	3.16	0.9	0.03	greenyellow
CD01994	l(2)tid=DNAJA3	17.29	16.54	11.9	14.37	20.92	177.71	173.58	23.78	20.58	22.31	23.72	22.43	32.79	34.07	22.27	27.8	33.4	32.53	21.52	20.86	23.03	26.49	52.52	51.83	23.74	21.71	lightgreen
CD01995	NA=Hypp794	1.34	1.75	14.04	14.14	0	0.23	0.08	0.06	0.39	0.21	0.22	0.01	0	0	0.95	3.08	0.57	0.56	0.01	0.01	0.01	0.02	0.02	0.02	2.92	0.03	tan
CD01998	NA=Hypp796	47.36	28.89	41.44	43.85	71.44	47.77	42.59	109.53	91.17	48.88	48.89	61.06	33.68	31.57	24.5	25.29	36.44	35.11	80.63	72.59	14.08	17.14	36.8	34.29	93.96	66.08	red
CD01999	CG4972=NCLN	21.56	23.03	11.78	9.84	25.15	7.34	5.73	14.52	11.53	8.25	7.44	17.55	12.33	11.77	21.15	15.25	9.59	11.21	30.41	24.73	9.26	15.25	10.81	9.39	29.12	22.57	magenta
CD02000	nAChRalpha2=CHRNB3	0.34	0.53	1.58	0.94	0.63	0.31	0.42	1.11	0.53	0.05	0.21	1.55	1.04	1.99	3.47	0.59	0.86	1.43	1.65	1.16	1.35	3.06	4.11	4.15	3.69	4.17	blue
CD02003	NA=Hypp799	0.01	0.01	0.84	0.62	8.78	0.13	0.06	3.22	1.19	2.21	1.91	0.01	0.21	0.21	0	0	0	0	0.18	0.01	0.01	0.02	0.02	0.02	0.03	0.03	grey60
CD02006	NA=DAPK1	0.01	0.01	0.04	0	0.84	0.02	0.04	0.1	6.52	11.92	12.04	0.01	0.11	0	0.09	0	0	0	0.01	0.01	0.29	0.37	0.02	0.02	0.03	0.03	turquoise
CD02007	NA=Hypp802	0.01	0.01	0	0	0	0	0	1.63	1.11	1.46	0	7.48	0	0	0	0	0	0	0.01	0.01	0.01	0.02	0.02	0.02	0.03	0.03	darkmagenta
CD02008	NA=Hypp803	16.12	7.99	6.54	6.95	9.83	3.31	3.61	0	3.54	10.09	7.36	0.01	28.27	0	32.32	10.86	0	8.12	0.01	0.01	0.01	53.84	0.02	0.02	12.16	0.03	steelblue
CD02009	NA=Hypp804	2.7	2.25	2.3	2.73	3.17	0.57	0.61	0.31	3.86	4.93	4.37	2.32	2.04	2.2	3.07	3.08	1.92	0.64	0.78	1.97	3.85	3.3	3.01	2.59	4.93	5.19	cyan
CD02010	l(1)G0289=PLXDC1	0.01	0.01	0.66	0.48	21.76	0.34	0.16	31.6	23.33	7.43	7.34	0.01	0	0	0.11	0	0	0	0.01	0.01	0.01	0.02	0.02	0.02	0.03	0.03	red
CD02011	NA=Hypp805	0.01	0.01	0.07	0.08	1.95	0.08	0.09	0.78	44.04	106.36	117.16	0.01	0.31	0.11	0	0.09	0	0	0.01	0.01	0.01	0.02	0.02	0.02	0.03	0.03	turquoise
CD02012	NA=Hypp806	0.01	0.01	0.12	0.13	9.43	0.02	0	10.51	2.12	0.24	0.18	0.01	0	0	0	0	0	0	0.01	0.01	0.01	0.02	0.02	0.02	0.03	0.03	grey60
CD02033	NA=Hypp827	0.65	3.15	0	0	0.31	0.33	0.44	8.43	3.14	0	0.14	0.49	1.38	1.48	2.09	0.78	0	0.3	0.65	0.01	1.66	2.72	0.02	0.02	0.03	0.03	red
CD02034	Shal=KCND3	56.26	113.87	48.54	48.04	1.8	79.08	87.88	4.18	1.75	2.05	2.23	80.1	4.41	4.78	10.97	6.73	56.19	51.69	90.74	87.81	17.45	10.27	16.14	16.06	2.77	3.06	greenyellow
CD02035	NA=Hypp828	0.01	0.01	0.6	0.58	3.24	0.07	0.07	0.22	0.36	0	0	0.37	0.3	0.85	1.82	18.03	0	0	0.01	0.01	0.01	0.02	1.62	0.02	0.03	0.03	black
CD02036	Aats-pro=RMND5A	20.54	18.5	20.55	18.68	20.7	20.11	18.32	20.54	20.48	26.86	26.3	15.77	16.24	15.61	29.29	25.13	19.15	18.97	23.33	21.3	19.87	22.09	23.4	22.09	19.94	48.38	orange
CD02037	CG1998=C5orf4	2.35	1.52	1.61	1.14	15.97	23.82	24.21	2.83	0.61	0.85	0.74	6.55	22.35	23.64	10.69	8.07	12.54	13.84	5.69	8.23	42.13	47.22	9.56	8.26	8.46	6.13	steelblue
CD02038	NA=ZFX	1.04	1.06	7.73	6.73	5.95	2.28	2.3	3.52	10.42	23.25	22.73	1.35	3.21	3.59	1.68	2.02	0.99	1.18	2.31	2.08	2.41	1.85	1.13	2.21	11.83	9.02	turquoise
CD02039	NA=CEBPA	0.01	0.01	0	0.05	3.7	0	0.01	14.61	5.85	5.38	5.33	0.01	0.08	0	0.11	0.09	0.07	0.15	0.01	0.01	0.01	0.29	0.02	0.02	0.03	0.03	red
CD02040	NA=Hypp829	1.82	2.44	3.58	3.85	4.19	0.84	0.93	2.81	1.26	1.43	1.7	3.79	2.11	2.23	1.04	2.44	3.64	5.68	3.4	4.71	12.94	15.33	59.38	61.72	6.65	5.7	blue
CD02041	NA=Hypp830	0.48	0.4	0.03	0	9.9	0.06	0.05	6.28	13.15	19.6	19.83	0.27	0	0	0.22	0.16	0.66	0.78	0.3	0.62	47.04	59.32	4.26	2.76	1.73	0.74	steelblue
CD02042	sav=SAV1	47.26	42.43	20.11	22.14	30.96	19.57	18.5	26.71	19.94	16.18	16.08	32.64	32.09	30.64	53.66	73.92	34.02	34.78	37.53	33.21	53.7	52.8	41.71	40.2	26.94	25.73	paleturquoise
CD02043	fas=CD22	9	9.15	15.58	15.94	1.44	4.5	4.76	15.4	4.85	0.07	0.05	6.77	0.25	0.28	2.18	0.53	2.69	3.33	9.99	8.77	2.54	4.74	1.32	1.24	0.56	4.12	tan
CD02045	NA=Hypp832	86.9	60.29	51.68	38.79	27.97	51.06	54.82	55.34	44	64.01	68.42	60.02	48.1	44.46	70.54	78.38	54.54	49.2	48.33	46.18	121.26	169.44	82.36	74.51	62.71	53.28	steelblue
CD02046	yip2=ACAA2	75.67	64.18	77.6	74.44	134.51	82.33	71.3	157.09	103.95	131.5	125.82	164.71	79.6	76.22	310.35	420.35	412.67	402.12	81.87	86.61	245.31	279.24	1142.84	1164.44	169.44	136.8	blue
CD02047	CG8414=NOL9	30.04	17.77	135.39	111.35	146.94	100.19	99.23	265.3	263.8	125.1	124.54	65.33	117.64	120.98	32.9	35.12	113.65	115.93	69.5	70.9	39.39	31.13	104.01	106.27	242.74	206.91	cyan
CD02048	eIF-2gamma=EIF2S3	21.43	19.59	63.08	59.61	77.01	41.71	39.68	74.51	58.93	34.45	33.78	19.16	27.02	26.84	27.53	20.32	29.55	28.68	26.09	23.4	23.14	17.71	32.75	34.02	101.89	85.86	cyan
CD02049	CG32052=SMPDL3A	7.34	11.41	4.15	3.19	0.76	5.41	5.86	0.35	24.85	35.08	39.76	7.25	0.77	0.85	0.64	0.32	1.51	1.69	10.75	7.64	1.87	1.82	1.32	1.96	1.13	0.03	turquoise
CD02050	lark=RP11-658F2.1	26.97	26.08	396.49	338.91	169.74	134.71	130.29	116.72	94.93	69.22	69.1	55.48	54.64	53.37	38.74	34.21	48.33	46.29	50.18	47.39	33.04	41.11	35.42	39.23	229.92	142.3	cyan
CD02051	NA=Hypp833	0.01	0.01	0	0	2.24	0.16	0.11	0.89	48.72	58.99	58.56	0.01	0.16	0	0.66	0.39	0	0	0.01	0.01	0.01	0.33	0.84	0.02	0.03	0.03	turquoise
CD02052	Cog3=COG3	5.79	6.49	13.1	9.39	17.15	7.44	8.24	11.13	9.96	11.71	12	9.63	10.22	9.56	10.31	10.57	13.19	12.54	12.26	11.77	7.89	8.54	10.92	8.63	20.74	19.45	yellow
CD02053	NA=Hypp834	4.7	7.45	7.34	8.36	6.18	5.65	5.71	7.56	7.43	11.95	12.75	4.53	13.93	13.31	6.51	12.36	4.55	4.14	4.65	4.84	5.65	14.02	5.92	6.49	10.75	8.84	turquoise
CD02056	CG45049=TMEM47	140.58	204.75	201.94	205.22	72.28	180.58	177.06	122.11	90.51	68.67	70.36	327.01	77.37	71.48	73.81	44.9	172.13	174.65	558.22	453.06	71.17	69.32	118.77	109.89	37.16	61.62	magenta
CD02057	CG9919=Hypp837	45.88	44.08	64.53	61.82	2.49	64	59.91	0.9	0.25	0.22	0.27	39.05	3.06	2.98	1.65	1.94	11.13	11.44	42.58	40.22	2.11	1.64	3.71	2.59	2.96	4.15	greenyellow
CD02058	NA=Hypp838	0.18	0.23	2.38	2.45	13.37	0.38	0.34	5.88	2.22	0.01	0.01	0.14	0	0	0	0	0	0	0.12	0.17	0.14	0.02	0.22	0.02	0.03	0.03	grey60
CD02059	CG3709=PUS10	3.37	2.39	9.62	10.6	11.27	7.05	7.44	10.86	10.38	14.38	14.35	3.37	5.11	5.86	4.86	5.65	3	2.93	3.47	3.35	6.87	4.6	7.41	7	18.97	12.88	cyan
CD02060	CG8646=ARSI	4.76	2.7	2.7	3.17	4.93	1.55	1.71	5.03	2.53	6.34	6.48	25.01	3.09	2.67	108.93	108.34	23.59	20.42	3.22	3.34	16.83	8.01	11.46	10.6	9.88	10.52	paleturquoise
CD02061	NA=Hypp839	0.01	0.01	0	0	0.13	0	0.01	0	0.65	3.91	4.2	0.01	0	0	0	0	0	0.1	0.01	0.01	0.01	0.02	0.02	0.02	0.03	0.03	turquoise
CD02062	CG40178=DNAJC16	35.22	42.85	43.19	38.76	13.17	33	32.64	11.92	26.09	38.71	38.79	34.83	12.36	12.75	18.74	18.33	37.34	35.19	44.29	40.98	13.51	13.14	19.58	20.41	22.46	19.4	greenyellow
CD02064	Dp1=HDLBP	76.52	85.46	438.48	408.89	378.67	174.99	185.91	608.1	1019.87	612.01	622.23	219.9	320.15	319.09	136.48	126.13	352.51	329.94	265.3	242.74	152.63	120.5	219.9	218.04	657.21	517.19	turquoise
CD02065	CG32052=SMPDL3B	11.29	15.06	6.51	5.08	0	8.22	8.72	0.25	0.09	0.21	0.35	11.06	0.84	0.95	0.53	1.64	1.9	2.31	13.65	12.68	0.45	1.55	3.74	3	0.56	0.82	greenyellow
CD02067	DLP=DAXX	7.02	6.57	13.28	13.76	10.65	4.37	4.93	7.55	14.2	33.84	34.6	4.91	7.15	7.77	9.04	9.88	3.55	3.23	5.58	5.86	8.45	8.13	5.67	5.4	13.16	11.1	turquoise
CD02068	NA=Hypp842	0.01	0.01	10.88	19.98	27.91	0.36	0.34	0	0.02	0.02	0	0.01	0	0	0.11	0.12	0.19	0.12	0.01	0.01	0.23	0.43	0.02	0.02	0.03	0.03	grey60
CD02069	NA=Hypp843	0.8	0.66	0.4	0.53	1.54	0.02	0.03	0.71	0.29	0.18	0.14	2.03	6.64	6.75	0.76	0.86	28.94	25.92	3.27	3.04	1.55	1.82	0.95	0.8	2.04	1.31	green
CD02070	fas=HMCN1	13.44	15.57	7.87	6.71	0.66	13.47	12.26	1.88	0.75	0.11	0.06	10.09	0.36	0.65	0.93	1.18	2.68	3.33	17.5	15.89	0.45	1.12	1.58	1.91	0.74	1.31	greenyellow
CD02071	NA=Hypp844	0.01	0.01	0	0	1.95	0.25	0.11	0.59	56.89	62.61	69.86	0.01	0.1	0	0.14	0.49	0	0	0.01	0.01	0.01	0.02	0.02	0.02	0.03	0.03	turquoise
CD02072	su(f)=CSTF3	17.23	15.61	31.09	37.85	28.9	19.45	19.55	22.59	11.88	13.58	14.12	14.36	13.74	14.16	17.33	13.92	10.22	9.74	11.19	11.92	21.75	19.34	13	12.59	31.86	34.45	cyan
CD02073	Fas2=NCAM2	46.28	66.64	190.28	218.5	51.94	71.26	76.81	26.38	19.38	22.59	22.98	65.13	104.47	102.91	68.91	77.6	62.09	61.14	95.8	93.24	390.53	349.31	43.25	43.7	77.46	71.08	steelblue
CD02074	Surf4=ENSG00000260181	95.97	68.33	83.57	71.53	80.94	65.47	69.63	72.93	78.2	60.18	57.63	38.75	83.69	80.55	115.18	70.68	90.51	93.55	31.82	34.65	97.85	74.68	115.43	112.57	132.58	186.67	orange
CD02075	NA=KIAA0146	3.04	2.89	4.31	4.53	3.34	1.69	1.88	1.96	7.13	10.95	10.85	2.29	4.09	4.45	4.29	4.93	1.19	1.32	3.37	3.32	5.24	4.77	3.2	3.34	8.8	7.56	turquoise
CD02076	NA=Hypp845	0.01	0.32	0.47	1.31	1.77	0.01	0.05	0.05	0.37	0.41	0.61	0.01	0.14	0.48	0.22	7.64	0.36	0.2	0.46	0.01	0.41	0.02	0.02	0.69	0.98	0.95	black
CD02078	NA=Hypp847	0.01	0.01	0.04	0	1.31	0.28	0.31	0.18	37.92	44.13	47.69	0.01	0.21	0	0	0.09	0.06	0	0.01	0.01	0.01	0.02	0.6	0.73	0.03	0.03	turquoise
CD02079	beat-IIIa=CEACAM6	31.06	35.94	0.25	0.12	0.19	0.52	0.46	0.09	0.05	0.16	0.2	16.78	0	0	7.38	7.31	2.13	1.9	30.81	22.89	0.96	0.29	0.6	0.02	0.03	0.03	greenyellow
CD02080	Lst8=MLST8	30.3	30.37	38.46	36.78	23.18	45.85	44.83	23.05	14.52	18.19	17.94	27.48	38.58	38.04	18.13	22.15	33.37	31.51	44.03	42.95	16.69	14.02	16.01	17.31	35.08	26.33	greenyellow
CD02082	SdhB=SDHB	167.09	135.58	86.85	84.84	152.86	155.5	147.59	183.43	129.03	80.53	76.52	123.53	136.29	135.58	151.38	112.27	232.43	218.99	222.79	206.91	211.08	212.7	598.81	618.18	65.79	65.22	blue
CD02083	Atg7=ATG7	35.83	33.33	17.73	15.93	14.57	18.69	19.22	14.73	16.93	19.22	19.53	22.45	21.81	21.72	34.5	32.5	19.03	19.42	20.77	21.21	25.41	26.3	16.58	16.72	20.82	25.39	paleturquoise
CD02085	Dbx=DBX1	1.3	1.6	18.48	19.67	0.58	4.48	3.3	0.15	0.04	0.06	0.03	0.89	0.05	0	0.16	0.07	0.49	0.47	0.94	0.82	0.01	0.02	0.29	0.24	0.03	0.03	tan
CD02086	dlt=CDAN1	11.55	11.03	16.75	18.62	10.83	8.87	8.72	8.2	16.65	25.07	25.6	8.76	11.23	11.01	9.46	11.95	9.58	10.1	13.77	13.46	12.88	12.52	12.04	11.18	22.74	19.93	turquoise
CD02087	NA=Hypp849	0.01	0.01	9.24	15.88	27.67	0.16	0.14	0.01	0.03	0	0	0.01	0	0	0	0	0	0	0.01	0.01	0.01	0.37	0.02	0.02	0.03	0.03	grey60
CD02088	CG3812=AGPAT1	70.68	86.85	26.11	34.05	5.72	40.63	45.71	3.21	1.09	0.82	0.69	45.88	50.18	47.29	4.72	2.86	8.78	8.01	57.99	58.77	4.42	4.54	17.51	21.87	1.44	1.81	greenyellow
CD02089	NA=Hypp850	0.94	1.29	0.08	0	0	0.01	0.01	0	0.02	0.28	0.15	0.28	6.36	6.56	2.54	1.54	0.58	0.77	0.01	0.01	0.38	1.62	0.47	0.66	1.28	0.58	brown
CD02090	CG16979=UFSP2	24.26	18.14	15.12	13.75	15.89	11.19	9.12	27.73	16.38	12.82	12.31	11.58	18.46	18.21	34.11	30.88	22.16	21.82	10.23	10.86	33.31	30.04	24.93	26.29	48.16	50.76	yellow
CD02091	CG12479=C1orf151	93.79	86.65	72.02	59.88	78.32	149.01	149.44	88.18	67.45	54.27	47.74	69.08	89.29	90.15	71.53	95.42	302.36	288.93	70.23	62.09	58.32	70.77	464.54	455.64	131.79	96.28	blue
CD02093	bif=Hypp852	49.81	33.1	40.73	41.72	33.14	30.6	29.7	17.46	62.44	116.79	115.7	48.82	37.68	37.7	34.86	30.31	36.54	37.16	72.33	58.01	39.93	24.58	28.14	28.87	53.95	147.4	turquoise
CD02094	CG6654=ZNF391	0.4	0.67	0.23	0.15	10.89	1.13	1.17	7.39	405.73	950.95	936.03	0.14	0.83	0.24	0.39	0.39	0.25	0.09	0.6	0.57	0.52	0.43	0.95	1.39	0.98	4.78	turquoise
CD02111	NA=Hypp867	76.2	41.71	0.16	0.16	0	0	0	0.92	0.4	0.07	0.15	0.01	0	0	37.37	0.83	0	0	0.01	0.01	68.81	34.42	0.02	0.02	1.44	2.89	steelblue
CD02115	NA=Hypp870	0.01	3.17	0	0	0	0.2	0	0.17	0.16	0	0.24	0.01	1.17	0	3.75	4.43	0	0	0.01	0.01	0.01	3.2	0.02	0.02	5.44	7.14	yellow
CD02116	CG31637=CHST6	23.5	22.49	7.71	7.21	7.11	5.74	5.45	2	2.54	4.29	4.22	19.46	25.46	22.52	6.06	5.03	27.24	29.23	23.81	22.77	6.64	4.21	24.07	23.33	34.84	50.21	orange
CD02117	FMRFaR=TRHR	4.79	6.72	3.09	2.31	0.56	10.59	8.6	3.12	1.42	0.42	0.4	6.73	4.91	3.95	0.44	0.12	4.84	5.01	5.01	5.23	0.56	0.02	4.33	2.55	1.97	2.73	lightgreen
CD02118	CG9171=AP001107.3	13.41	12.16	10.63	8.47	10.62	7.22	6.44	6.24	5.81	7.1	6.72	12.05	12.14	11.29	14.24	16.92	7.47	8.88	9.59	8.56	15.47	15.93	12.98	13.64	45.58	28.97	yellow
CD02119	Atg13=ATG13	15.93	15.43	10.49	9.6	9.6	15.18	15.41	25.96	15.08	9.49	9.82	14.6	13.79	13.7	13.38	12.7	13.68	14.92	17.92	15.74	11.62	12.95	26.67	25.39	13.25	14.51	blue
CD02121	Gasp=Hypp871	1186.24	1501.39	61.58	58.54	0.2	241.4	213.43	0.82	0.84	14.1	12.71	26.32	794.83	899.28	51.85	6.91	539.35	561.91	18.19	18.43	22.92	12.61	622.23	632.71	151.5	3229.74	orange
CD02122	hep=MAP2K7	15.99	12.79	27.78	29.49	20.4	17.65	16.32	21.8	21.32	24.53	22.91	16.39	18.23	18.07	15.83	14.28	22.82	24.01	22.78	21.74	16.48	13.68	26.2	26.36	21.72	27.28	cyan
CD02123	NA=Hypp872	2.09	3.6	0	0.08	0.06	0.07	0.1	0.11	0.01	0.3	0.32	0.18	0.81	1.43	9.02	26.78	0.5	0.23	0.73	0.33	0.01	0.02	2.27	2.01	2.19	1.75	black
CD02125	NA=Hypp873	2.51	3.88	1.37	1.09	0.35	0.32	0.17	0	0.04	0	0	2.75	0	0	3.48	10.54	0.19	0	5.7	3.79	0.01	0.02	0.02	0.02	0.03	0.03	black
CD02126	CG13759=Hypp874	8.16	9.46	11.26	13.03	0.47	8.3	11.68	0.35	0	0	0	3.43	6.91	4.54	2.15	1.87	4.75	3.8	5.47	3.36	0.01	0.02	3.2	2.71	0.03	3.88	greenyellow
CD02128	polo=PLK1	1.06	0.82	33.6	42.62	62.71	20.69	23.11	38.42	116.91	208.25	208.25	1.47	5.57	5.13	1.31	1.87	17.66	15.91	1.86	1.62	1.78	1.37	2.83	3.26	43.82	24.35	turquoise
CD02129	CG34351=Hypp875	13.15	22.72	2.16	1.77	0.06	2.37	1.68	0.08	0.03	0	0.04	20.48	0.74	0.82	0	0.19	0.41	0.34	28.8	22.84	0.01	0.02	1.2	1.55	0.03	0.03	magenta
CD02130	ERp60=PDIA3	74.51	60.7	425.23	387.27	414.46	184.25	186.29	499.39	488.47	323.64	314.82	97.85	271.88	275.18	182.66	117.64	171.24	170.29	72.59	64.22	110.63	125.47	123.53	123.67	661.98	403.55	cyan
CD02131	CG13850=FASTKD3	12.08	13.44	17.94	17.57	29.13	18.94	17.31	32.81	15.01	16.52	16.32	16.67	52.52	52.8	16.99	19.18	33.48	33.53	19.02	18.67	14.87	16.72	68.36	66.1	20.77	21.57	blue
CD02133	NA=Hypp876	49.55	61.02	259.42	311.55	107.8	89.55	86.74	95.89	130.13	152.86	155.9	50.66	62.94	63.96	54.91	41.5	47.25	48.45	43.51	50.41	32.99	37.1	43.9	43.49	179.79	109.36	cyan
CD02134	aralar1=SLC25A12	22.09	21.71	6.94	7.13	10.13	17.76	19.77	8.93	7.61	8.87	8.71	12.03	15.02	14.64	6.09	6.82	44.4	47.04	20.31	20.76	15.82	17.14	160.34	160.68	15.09	17.75	blue
CD02135	NA=Hypp877	0.21	0.36	0.2	0.05	0	0	0.02	0.01	0.01	0.02	0	0.31	0.4	0.48	0.09	0	110.53	103.1	0.16	0.15	0.23	0.02	1.96	0.88	0.03	0.03	green
CD02137	CG9813=Hypp878	44.25	37.45	7.44	6.42	0.21	15.65	15.96	1.82	0.67	0.44	0.3	44.11	1.33	1.21	5.86	5.01	19.51	20.65	46.93	46.14	1.83	1.97	2.2	3.95	0.38	0.03	greenyellow
CD02138	CG18003=HAO1	15.66	11.44	5.29	4.02	3.47	3.73	3.22	0.83	7.26	11.55	11.49	3.96	8.29	8.79	11.09	4.68	11.78	13.97	3.75	3.35	16.24	29.25	11.27	11.2	3.74	2.77	steelblue
CD02139	Rint1=RINT1	13.95	12.26	19.09	19.18	15.86	12.18	11.24	11.92	5.78	11.14	11.45	9.09	17.42	16.54	13.47	14.27	9.04	8.49	14.16	12.32	11.84	13.14	14.58	13.55	28.7	24.8	yellow
CD02140	NA=Hypp879	54.2	43.2	292.22	344.39	122.75	128.7	102.69	100.99	148.78	195.23	165.44	54.67	59.79	59.74	51.9	37.46	52.51	48.34	43.41	40.32	26.82	34.21	53.7	39.36	208.25	126.25	cyan
CD02143	CG9518=CHDH	1.13	1.48	2.05	1.76	11.55	4	3.77	5.72	0.48	0.28	0.28	1.8	3.41	3.38	0.5	0.45	0.65	0.8	2.47	3.04	0.88	0.69	1.96	1.55	3.13	2.93	grey60
CD02145	kn=EBF1	5.3	6.91	40.88	52.91	40.09	16.3	16.53	24.29	40.03	20	20.04	6.02	2.5	2.18	1.09	1.08	1.61	1.8	6.8	6.59	1.29	1.22	7.29	7.18	1.85	6.46	cyan
CD02146	Sap130=SAP130	20.51	21.43	43.58	54.59	30.41	24.54	23.5	30.54	42.65	86.01	83.78	19.1	28.84	28.25	26.77	45.42	21.32	19.98	20.26	21.24	18.58	18.69	29.37	24.78	41.81	57.9	turquoise
CD02147	Dyrk3=DYRK2	45.94	33.69	55.81	61.05	34.23	38.78	41.13	27.17	24.13	27.36	26.24	35.17	23.63	24.51	24.76	26.6	36.39	38	138.6	139.28	18.64	12.86	30.02	29.37	58.92	52.73	magenta
CD02148	sni=HSD17B6	21.3	15.4	8.82	6.71	6.04	7.61	7.31	5.51	3.63	6.62	6.55	5.51	9.4	9.8	31.28	32.62	23.67	25.19	6.71	8.35	23.44	27.51	47.03	50.12	18.58	12.86	blue
CD02149	NA=Hypp881	0.51	0.78	0.2	0.99	3.55	0.26	0.28	3.46	1.33	1.49	0.67	0.94	0.78	0.87	0.47	2.22	1.81	1.66	0.51	0.45	0.74	1.67	0.02	0.02	0.03	3.85	grey60
CD02151	CG5516=ZCCHC10	5.59	4.5	24.12	26.47	17.25	10.82	11.63	16.36	15.4	14.56	14.13	9.66	14.54	13.9	8.82	10.14	6.45	6.8	15.27	13.2	10.33	10.14	6.2	7.9	21.28	19.54	cyan
CD02152	hdc=HECA	17.65	8.93	132.27	96.51	0.26	24.15	24.81	0.4	0.35	0.75	0.85	7.5	7.87	7.82	5.33	0.86	17.33	17.34	15.12	13.98	1.55	1.19	8.5	9.05	1.35	1.31	tan
CD02153	Moe=RDX	172.96	213.43	1229.07	1501.39	3837.56	529.82	517.19	1755.11	1650.64	186.29	185.47	347.48	352.51	365.42	434.19	190.61	197.67	197.83	275.81	288.93	365.42	657.21	137.87	133.25	467.56	368.98	grey60
CD02154	CG14500=Hypp883	3.42	2.6	0.07	0.15	0.33	0.63	0.77	0.77	0.23	0.14	0.07	1.2	0.93	0.77	4.03	7.59	1.69	1.04	1.26	1.16	6.61	5.56	3.52	3	0.03	1.37	paleturquoise
CD02155	Pk92B=MAP3K15	14.14	15.63	18.1	21.54	25.48	16.04	17.1	21.21	23.72	30.12	29.96	26.42	20.97	20.98	27.12	31.59	17.13	16.75	29.87	29.74	21.41	22.21	20.6	21.06	23.38	23.65	turquoise
CD02156	Rho1=RHOA	84.84	75.46	25.11	23.24	51.85	35.87	31.03	38.65	21.55	10.06	10.38	83.03	34.64	33.4	57.51	70.32	18.13	18.54	100.93	87	48.06	49.47	26.92	24.84	25.15	22.41	magenta
CD02157	CG5023=CNN3	8.27	6.87	22.16	26.52	31.65	46.3	48.92	52.22	35.54	5.2	5.29	27.78	0.27	0.45	15.95	18.55	86.61	91.25	16.38	56.9	5.74	4.49	90.74	86.96	2.09	1.23	blue
CD02158	Mmp2=ENSG00000262406	24.93	30.08	5.33	6.44	45.51	2.46	2.22	40.68	12.99	3.3	3.33	10.33	5.61	5.69	6.66	5.3	37.94	37.81	3.57	2.95	9.11	5.6	16.3	14.44	3.49	5.54	green
CD02159	His1:CG33807=HP1BP3	2.94	2.44	0.22	0.08	3.17	1.2	0.85	3.54	322.33	206.02	192.56	1.33	1.27	0.57	2.82	8.94	1.22	0.9	1.02	0.59	7.6	5.52	2.86	2.04	1.35	1.31	turquoise
CD02161	Trxr-1=TXNRD2	12.51	10.39	3.55	4.23	4.85	2.02	2.18	5.26	5.2	7.8	8.02	5.07	3.94	4.13	14.54	17.21	17.62	16.48	7.97	9.19	10.98	12.55	181.24	179.79	6.91	6.3	blue
CD02162	CG17150=DNAH3	1.27	1.02	1.88	1.41	0.03	0.12	0.13	0.26	0.05	0.06	0.06	0.9	0.12	0.19	0.58	3.81	0.71	0.71	3.07	3.15	0.41	0.4	0.32	0.24	0.46	0.41	magenta
CD02163	CG15270=ANO8	21.18	37.12	20.44	19.77	1.12	22.16	25.84	1.94	2.72	4.58	4.8	30.64	6.22	6.11	3.29	2.53	14.07	13.53	64	54.45	1.32	1.35	61.12	62.34	2.24	2.27	blue
CD02164	futsch=MAP1B	138.96	264.52	29.37	24.97	4.2	37.58	48.73	13.08	4.35	2.78	2.71	254.65	35.98	38.37	6.19	8.97	63.74	60.1	520.79	473.65	3.6	1.55	19.85	20.7	8.77	9.01	magenta
CD02165	CG16903=CCNL1	90.74	76.9	126.13	155.69	87.74	102.33	101.2	75.75	62.49	82.97	86.2	78.73	100.09	102.37	70.36	64.64	60.73	59.55	92.68	90.39	63.4	56.24	72.89	72.11	103.31	85.24	cyan
CD02166	CG7637=SUPT3H	45.03	34.13	208.76	198.89	181.61	121.26	119.36	166.37	144.04	105.75	106.16	46.21	73.81	76.57	29.9	35.18	93.96	85.86	49.67	44.69	39.98	38.19	35.25	38.78	199.62	135.24	cyan
CD02167	nej=CREBBP	0.53	0.52	0.3	0.3	0.74	0.48	0.41	0.18	11.49	15.84	15.12	0.39	0.36	0.3	0.58	0.8	0.16	0.1	0.21	0.33	2.24	1.67	0.26	0.22	0.56	0.41	turquoise
CD02168	Shc=SHC1	28.46	23.79	56.62	48.58	48.88	38.47	36.2	24.13	19.78	21.31	21.02	40.73	30.73	30.03	33.37	26.48	43.12	44.54	31.06	30.98	34.6	28.75	36.6	32.31	48.76	35.8	turquoise
CD02169	mGluR=GRM8	9.43	13.54	3.24	2.85	0.06	5.81	5.73	0.11	0.05	0.05	0.09	8.22	0.64	0.56	0.33	0.86	1.13	1.36	8.61	8.1	0.14	0.22	1.05	0.59	0.38	0.41	greenyellow
CD02171	CycB=CCNB2	8.14	6.02	30.57	40.41	47.33	19.84	19.38	28.81	218.04	467.56	467.56	1.74	4.51	4.38	2.15	4.63	7.6	7.64	7.36	6.62	3.91	3.54	5.24	7.1	42.05	23.19	turquoise
CD02172	NA=Hypp886	0.01	0.01	0.27	0.31	0.66	0.01	0.01	13.33	3.43	0.01	0.01	0.09	0.07	0.08	0.28	0.22	0.04	0.05	0.14	0.09	0.85	0.25	0.02	0.02	0.31	0.03	red
CD02173	CG9657=ENSG00000262217	1.62	1.86	0.91	2.21	1.65	0.62	0.69	1.03	0.34	0.51	0.52	144.61	0.71	0.74	0.56	0.35	5.25	4.51	2.71	2.22	20.6	66.48	0.77	0.62	3.6	2.86	darkmagenta
CD02174	Taf7=TAF7	6.76	7.35	13.44	15.18	16.1	8.09	7.35	4.1	5.65	9.75	9.02	8.31	10.73	8.62	8.93	10.35	5.99	8.64	11.35	8.81	10.67	10.15	7.05	4.45	17.24	17.88	cyan
CD02175	GlcAT-P=B3GAT2	13.27	14.01	20.07	20.26	7.65	18.82	15.78	13.4	3.83	0.78	0.96	25.24	5.96	6.14	8.16	5.42	37.58	38.73	21.91	19.32	7.78	10.92	5.61	4.57	1.44	1.62	green
CD02176	RpS6=RPS6	122.37	81.31	536.29	590.39	410.78	434.19	443.72	569.39	420.35	127.97	126.56	86.01	258.61	254.65	141.72	124.54	212.3	200.66	59.3	54.77	108.82	95.97	170.29	167.61	735.43	520.79	cyan
CD02177	CAP=DNMBP	8.77	9.37	15.84	14.78	20.21	5.8	5.34	25.89	20.9	16.4	17.41	23.93	13.24	11.93	15.99	8.87	18.7	16.3	18.07	18.68	19.8	22.92	11.46	9.43	20.85	16.44	lightgreen
CD02178	CG13654=TMEM8A	14.05	15.55	7.02	7.2	0.89	8.62	8.2	0.97	0.55	2.23	2.16	22.31	3.74	3.01	15.91	25.21	61.08	62.06	5.34	6.7	5.82	6.48	6.36	6.71	0.46	1.02	green
CD02179	otp=OTP	1.33	1.24	17.52	18.65	61.74	9.74	8.86	17.94	320.15	676.67	722.14	0.6	0.61	0.36	48.19	43.35	0.65	0.48	0.67	0.62	34.61	7.69	1.51	0.84	0.03	0.03	turquoise
CD02180	CG32576=GOLT1B	35.13	28.17	35.35	33.57	45.35	30.86	33.13	26.65	29.17	40.49	43.67	30.35	26.17	21.79	69.1	73.97	27.89	25.9	28.48	30.08	53.61	54.85	24.55	18.32	53.03	46.47	paleturquoise
CD02181	CG10435=UBAP1	29.78	22.27	24.87	19.82	31.57	25.81	25.81	34.08	44.59	36.54	40.84	17.14	21.55	23.49	26.25	20.23	12.22	12.42	18.44	16.16	23.43	24.1	15.62	16.64	18.72	17.62	turquoise
CD02182	NA=Hypp887	4.15	4	6.47	7.76	8.75	3.37	2.56	3.79	11.47	14.74	15.02	9.2	4.04	4.34	6.74	7.85	4.21	3.76	4.41	4.77	10.78	25.55	2.99	3.34	11.36	10.14	steelblue
CD02183	NA=Hypp888	8.93	6.8	16.29	19.5	11.99	4.71	5.93	3.72	1.09	1.11	0.91	3.87	5.61	4.93	2.18	7.8	4.89	2.89	10.04	8.83	9.43	6.79	4.36	6.59	14.66	11.24	cyan
CD02184	Fer3=FERD3L	1.11	1.04	7.6	6.13	0.4	1.79	1.52	0.05	0.04	0.02	0.02	0.5	0.1	0.48	0.14	0.07	0.27	0.48	0.71	0.71	0.38	0.02	0.54	0.27	0.46	0.03	tan
CD02185	Nep2=MMEL1	226.55	45.8	80.63	23.05	4.8	71.63	64.9	15.36	24.27	44.95	45.15	53.45	345.91	322.33	100.93	206.02	210.68	218.5	48.33	52.46	305.63	37.93	143.16	139.83	26.17	83.94	brown
CD02186	Vps16A=VPS16	19.93	19.28	20.59	20.86	32.2	11.45	12.26	17.6	11.7	23.15	23.29	18.92	15.09	16.12	26.37	29.24	13.24	13.26	19.16	21.27	24.54	27.8	17.57	17.82	17.57	17.27	paleturquoise
CD02187	PDZ-GEF=RAPGEF6	47.82	56.39	57.64	60.16	29.16	39.16	39.17	28.43	42.06	58.4	56.19	56.67	49.26	48.4	17.13	11.74	29.39	30.95	64.67	55.29	42.86	38.02	26.15	24.53	46.48	51.65	paleturquoise
CD02188	NnaD=AGTPBP1	43.49	59.34	16	17.42	14.36	18.92	17.11	9.01	10.08	11.82	10.99	36.94	20.91	20.71	6.9	7.18	42.03	45.49	35.89	35.59	19.04	11.65	44.28	43.64	17.88	34.94	greenyellow
CD02190	Vha14-1=ATP6V1F	558.22	479.43	683.18	457.84	1283.83	807.72	818.44	772.34	565.44	77.46	72.11	422.73	296.28	293.21	392.38	691.62	129.03	131.36	220.9	231.06	438.48	344.39	97.44	93.09	128.85	101.08	grey60
CD02191	CG6225=XPNPEP2	16.37	18.55	1.57	1.51	0.1	0.63	0.6	0.53	0.26	0.1	0.13	17.7	1.32	1.03	26.07	42.37	5.65	5.88	38.6	42.95	4.66	2.06	4.36	4.08	1.28	0.95	magenta
CD02193	eIF2B-delta=EIF2B4	13.44	11.69	19.07	17.17	21.25	18.54	17.75	24.63	25.84	29.04	30.48	13.21	18.78	18.75	24.1	30.22	20.19	19.8	17.34	14.65	19.93	19.12	41.78	38.98	28.39	28.1	blue
CD02194	rin=G3BP1	52.64	33.08	253.41	210.22	159.57	388.75	363.25	83.19	63.29	40.56	40.56	85.71	27.76	28.26	25.41	19.41	40.17	40.33	71.33	70.03	24.26	22.44	28.4	27.17	71.1	56.83	lightgreen
CD02195	NA=Hypp890	4.65	5.65	0.62	0.19	0.68	0.09	0.15	0.23	0.23	0.07	0.09	2.99	0.17	0.19	0.91	3.25	0.54	0.48	1.57	1.13	1.1	0.63	0.39	0.34	1.92	1.62	greenyellow
CD02196	CG4572=CPVL	131.9	131.79	23.81	50.04	479.43	59.92	54.34	68.36	26.88	63.29	64.31	106.85	5.04	4.64	7.36	68.42	818.44	818.44	52.16	98.27	8.58	4.03	61.38	62.94	1.92	2.37	green
CD02197	Idh=IDH1	722.14	434.19	105.96	68.05	200.22	285.96	282.72	345.91	166.37	100.56	92.76	473.65	124.4	123.13	691.62	506.29	992.56	1059.19	159.33	155.9	405.73	438.48	155.9	158.36	206.44	320.15	green
CD02198	IntS11=CPSF3L	4.86	4.32	8.06	8.12	9.17	2.81	2.86	7.05	6.19	8.16	8.19	4.28	4.7	4.53	6.06	6.78	4.55	4.85	5.02	4.75	7.03	5.79	4.11	4.48	13.72	11.6	yellow
CD02199	NnaD=AGTPBP1	47.44	82.33	16.23	15.74	13.55	9.14	11.71	6.85	9.27	10.2	11.35	35.88	17.75	16.95	8.03	9.25	34.89	37.57	34.74	32.4	21.35	14.76	37.47	39.97	16.75	31.06	skyblue
CD02200	NA=Hypp891	5.34	6.84	7.14	7.49	5.88	3.6	3.62	4.19	2.19	5.72	5.75	4.9	5.87	4.77	6.78	4.96	2.19	3.33	4.98	3.84	2.97	3.8	7.49	6.56	12.98	12.2	yellow
CD02201	NA=Hypp892	67.6	203.6	18.7	16.88	1.34	13.58	18.58	4.68	2.95	1.03	1.55	147.4	23.18	19.21	4.78	6.55	42.4	40.24	331.4	285.96	1.71	2.49	10.54	8.07	7.13	7.79	magenta
CD02202	CG7675=RDH11	1.35	1.74	6.83	6.24	0.9	15.42	15.86	0.67	0.26	1.44	1.25	3.63	23.15	22.65	26.79	82.13	24.57	21.84	3.95	3.15	1.32	3.39	2.2	3.07	1.92	2.16	black
CD02203	NA=Hypp893	3	6.91	4.53	6.17	3.87	0.7	1.1	0.71	3.9	4.99	5.12	11.55	2.59	1.75	9.14	6.85	0.87	1.1	20.08	16.96	5.88	6.08	6.51	4.63	3.88	3.63	magenta
CD02204	Nmnat=NMNAT1	34.43	36.26	8.66	7.95	8.46	11.84	11.36	4.34	4.99	7.15	7.31	23.11	5.67	5.55	12.95	18.07	11.51	10.38	42.04	36.54	10.2	12.21	11.46	10.2	8.68	7.78	magenta
CD02206	CG17180=C17orf59	24.96	21.13	10.69	8.82	10.15	6.96	7.13	5.88	10.25	20.41	19.15	9.79	6.64	5.51	18.99	17.97	4.27	4.22	10.83	9.43	11.84	14.66	7.49	8.53	9.63	8.1	turquoise
CD02207	sina=SIAH1	0.38	0.01	15.61	23.88	72.47	29.47	26.75	1.31	0.16	0	0.03	0.14	0	0	0	0.12	0	0	0.01	0.01	0.01	0.02	0.02	0.02	0.03	0.03	grey60
CD02209	NA=COX16	2.99	2.8	3.61	3.68	7.58	4.63	3.03	2.85	4.58	5.92	6.68	4.98	6.9	8.2	2.29	5.81	3.52	3.72	5.09	5.62	5.61	4	5.87	8.76	8.14	7.44	yellow
CD02210	CG1732=SLC6A1	44.59	55.91	7.53	5.65	0.18	173.33	183.74	3.39	1.11	1.52	1.49	31.15	1.43	0.94	0.71	0.35	43.9	43.18	38.2	47.69	1.02	1.32	11.73	12.03	0.31	0.58	lightgreen
CD02211	CG10576=PA2G4	53.16	31.42	215.94	221.26	163.79	142.74	139.69	200.66	146.74	90.15	95.01	30.75	97.18	99.36	70.82	57.54	71.17	68.95	23.83	25.54	64.75	43.29	77.76	80.23	308.17	251.75	cyan
CD02212	CG8916=GABRA4	6.01	7.63	1.64	1.48	0.13	18.14	17.81	0.77	0.33	0.17	0.12	5.53	0.12	0.15	6.64	2.6	9.74	9.45	14.06	13.73	9.05	5.17	17.67	16.27	0.56	1.31	cyan
CD02213	CSN5=COPS5	38.48	30.83	36.26	39.14	90.02	38.32	34.93	137.33	108.68	42.59	41.94	27.69	31.83	32.57	49.56	41.73	54.86	55.23	38.39	36.38	36.73	33.24	29.41	29.58	46.56	68.48	red
CD02214	beag=IK	28.63	27.48	37.65	38.18	24.52	23.5	26.01	27.09	25.89	26.29	29.37	28.31	21.17	22.22	25.37	30.53	16.57	17.14	35.29	30.47	23.03	23.49	21.9	19.55	33.97	25.37	cyan
CD02215	CG10376=TAB1	32.55	31.39	22.64	24.5	23.75	24.56	22.99	24.08	20.37	24.69	24.34	30.94	13.97	12.71	25.35	21.4	26.39	26.25	32.31	28.64	29.03	34.12	51.7	51.23	15.48	17.85	blue
CD02216	NA=Hypp896	0.61	0.59	0.6	0.46	0.35	2.23	2.19	0.03	0.01	0.03	0.06	0.59	0.39	0	31.53	98.03	0.1	0.16	0.36	0.19	1.55	2.52	0.02	0.02	2.09	0.03	black
CD02217	NA=C13orf37	34.07	37.76	26.71	33.58	19.39	19.55	21.4	22.35	12.29	15.04	13.22	29.04	27.17	25.65	30.08	34.33	18.08	16.94	27.29	29.08	34.08	43.71	20.99	18.69	50.61	30.95	turquoise
CD02218	MED31=MED31	31.65	25	30.02	24.66	17.26	30.7	28.3	16.6	21.58	25.51	27.53	14.95	20.95	20.91	23.28	25.6	15.57	14.49	20.62	17.27	29.14	36.93	18.8	17.27	24.08	19.06	steelblue
CD02219	Elp1=IKBKAP	4.56	4.88	7.47	7.8	9.37	3.54	4.03	8.09	3.8	3.64	3.85	4.88	6.5	6.26	8.96	9.07	3.43	3.36	6.43	6.38	9.92	11.1	6.91	6.52	13.88	13.01	yellow
CD02220	NA=Hypp897	0.01	0.01	0.1	0.11	0	0.01	0.01	0.15	0.02	1.21	1.02	0.33	0.1	0	74.15	27.34	0.42	0.28	0.42	0.17	0.01	0.33	0.02	0.45	0.65	0.03	paleturquoise
CD02221	Bet1=BET1	35.88	23.94	19.33	16.92	23.26	16.46	17.5	32.11	16.68	16.51	16.48	24.87	21.99	26.72	30.51	29.94	18.16	20.02	18.37	15.37	42.49	44.59	24.1	23.14	25.06	58.66	steelblue
CD02222	Rh3=OPN4	2262.22	1831.04	0.19	0.04	0	35.22	35.48	0.1	0.07	0.13	0.09	3022.9	0.33	0.17	0.84	1	0.07	0.11	2502.67	1999.01	0.77	0.63	0.84	1.03	0.03	0.82	greenyellow
CD02223	NA=MBD4	1.66	2.01	6.37	7.51	11.83	2.86	2.71	10.92	39.64	145.06	147.59	1.49	5.05	5.3	7.33	5.47	8.46	7.95	2.41	2.48	4.87	5.31	2.6	2.66	10.59	8.34	turquoise
CD02224	NA=Hypp898	1.9	2.25	2.73	3.46	1.83	0.72	0.5	1.3	0.47	2.76	2.42	1.35	2.95	2.48	3.07	2.84	1.14	1.21	1.85	1.44	1.26	1.55	3.12	4.33	8.35	6.99	yellow
CD02225	NA=WDR76	3.69	4	8.34	8.29	13.12	6.34	5.89	8.83	14.05	14.83	14.3	3.64	4.87	4.73	4.53	4.13	2.95	2.99	4.48	3.68	6.25	5.81	2.57	2.8	11.09	8.85	cyan
CD02226	Chd64=CNN1	120.98	117.29	76.76	70.94	190.28	46.85	45.82	70.03	31.41	15.37	14.79	47.61	47.31	49.13	83.14	35.77	44.47	45	160.34	152.41	93.39	52.18	44.79	43.38	95.61	89.68	magenta
CD02227	Ank=ANK3	1.43	1.03	0.49	0.49	0.86	0.06	0.05	0.48	0.14	0.21	0.18	2.8	4.31	4.26	2.34	2.6	4.08	4.35	0.87	0.77	2.39	2.25	2.38	2.13	2.19	2.46	sienna3
CD02228	NA=ENSG00000266054	21.06	19.92	8.35	7.91	17.25	8.22	7.64	9.84	13.29	16.75	17.8	12.88	12.06	11.04	20.62	24.08	13.92	14.3	15.31	16.23	28.92	32.15	14.84	11.84	16.01	14.21	steelblue
CD02230	CG6659=DPY19L1	9.79	9.27	8.93	10.09	6.99	3.82	3.47	3.6	5.02	13.74	14	7.23	6.97	6.87	11.6	8.3	11.09	11.89	11.53	11.66	7.83	8.37	12.63	15.38	22.52	15.51	yellow
CD02231	NA=Hypp900	1.73	1.3	0.08	0	0	25.09	25	0.11	0	0	0.04	0.62	0.48	0.67	1059.19	5683.25	0.12	0.19	0.01	0.39	0.65	1.14	0.02	0.02	0.03	0.03	black
CD02232	NA=Hypp901	0.65	0.78	3.29	1.9	4.01	4.56	4.09	0.28	0.18	0.14	0.22	1.93	0.67	1.61	3.37	5.29	0.22	0.41	1	0.99	3.94	2.68	1.28	2.1	4.39	2.65	paleturquoise
CD02233	CG4078=BRIP1	10.9	7.05	10.71	11.3	13.36	10.66	12.54	12.02	10.02	12.11	13.13	7.92	16.95	18.55	11.98	18.98	7.23	5.73	12.93	12.45	12.42	13.61	7.6	5.77	17.05	13.65	blue
CD02234	NA=Hypp902	56	61.29	8.31	9.87	18.18	4.88	5.6	13.35	25.66	42.42	43.42	24.91	5.62	6.82	4.78	7.3	3.06	2.77	40.05	38.64	7.16	3.95	3.71	4.04	11.5	8.25	greenyellow
CD02235	CG4078=BRIP1	5.17	5.42	8.29	8.38	9.53	3.08	3.92	5.19	5.58	8.28	8.19	5.58	11.53	10.75	9.53	15.24	3.49	3.11	9.03	8.94	8.77	11.26	5.37	4.53	13.32	10.95	paleturquoise
CD02236	CG14439=SPNS2	14.31	11.54	3.89	4.05	4.49	113.1	129.03	2.24	1.94	3.79	3.62	12.75	22.45	22.36	1.84	2.53	15.45	16.99	27.6	26.61	2.06	2.41	34.18	32.24	27	23.97	lightgreen
CD02238	CG33080=KIAA1161	65.74	75.94	22.12	34.12	68.09	37.43	36.93	104.56	52.65	6.32	6.39	90.59	116.64	114.15	75.46	94.67	55.34	60.7	56.02	57.94	192.25	161.46	58.51	60.02	26.43	63.82	steelblue
CD02239	Csp=DNAJC5	177.71	211.08	133.07	133.47	156.34	165.72	172.42	314.82	245.99	108.47	102.29	224.52	148.16	156.34	116.2	112.42	84.3	81.31	256.42	236.1	138.22	126.48	93.63	86.01	121.66	79.25	red
CD02240	Cp190=ZNF236	23.23	23.93	41.65	49.4	26.21	20.15	21.77	21.15	15.49	19.79	20.23	25.84	30.38	30.07	21.92	24.72	18.47	19.05	22.64	22.41	25.92	29.03	20.38	22.57	32.88	32.93	cyan
CD02242	NA=Hypp904	1.82	1.36	0.83	0.65	3.62	0.69	0.6	6.64	99.51	190.61	188.19	1.61	1.11	1.19	3.09	1.2	9.05	8.78	1.92	1.83	2.41	2.6	4.96	3.84	3.65	1.5	turquoise
CD02243	NA=Hypp905	2.17	4.14	8.24	11.14	23.74	1.18	1.27	0.31	0.14	0.07	0.1	6.66	0.1	0.24	2.79	2.37	0.66	0.56	1.22	0.57	6.46	28.56	0.54	0.8	0.03	0.03	steelblue
CD02244	CG8323=SLC25A34	10.65	13.68	22.32	23.38	20.88	11.78	9.57	12	14.91	15.09	14.84	14.4	11.7	12.83	14.73	10.38	6.49	5.97	13.93	12.96	11.56	15.25	6.58	7.32	27.83	22.52	cyan
CD02245	CG32791=NTM	22.33	24.95	26.99	25.48	1.12	14.82	14.03	0.45	0.29	0.22	0.11	13.45	0	0.15	0.9	0.49	1.68	2.84	15.52	12.02	0.26	0.02	1.47	2.04	0.03	0.03	greenyellow
CD02246	Tango10=BTBD17	15.53	14.07	10.68	10.68	12.27	10.1	9.66	12.97	65.45	103.84	104.56	10.3	14.11	14.79	24.54	22.52	9.05	9.9	11.11	12.21	17.3	22.36	16.41	16.81	19.05	21.18	turquoise
CD02247	NA=ISPD	4.01	3.25	3.65	4.19	3.18	1.29	1.01	1.21	2.22	4.52	4.38	2.01	2.59	2.13	4.83	3.06	1.14	1.21	3.19	2.79	4.44	7.2	2.06	3.14	4.34	3.72	steelblue
CD02248	NA=IQGAP3	12.15	13.57	21.15	29.24	16.85	5.54	7.62	5.92	2.33	5.05	4.22	6.08	6.03	6.93	3.46	12.83	5.57	5.69	13.78	12.65	14.23	9.57	4.87	4.15	21.5	13.33	cyan
CD02249	Scamp=SCAMP2	109.29	91.25	92.76	86.71	218.04	123	117.4	146.3	139.28	67.8	68.91	91.53	74.21	58.67	193.41	221.7	55.89	56.29	88.74	79.62	127.51	100.83	52.5	47.41	78.32	45.84	paleturquoise
CD02250	mRpS33=MRPS33	46.46	39.47	40.39	34.44	42.88	39.56	37.64	45.91	24.58	17.45	16.78	27.84	45.47	46.69	35.31	51.09	59.43	53.92	36.72	34.09	40.75	48.44	105.15	104.51	50.67	40.1	blue
CD02251	Aats-ile=IARS	6.68	7.18	29.48	27.45	36.49	17.27	17.42	30.29	20.16	16.47	17.21	11.67	16.38	15.72	15.08	14.5	19.54	19.3	8.94	9.02	11.05	11.36	21	20.32	55.64	40.49	cyan
CD02252	CG8866=ULK3	13.66	13.9	6.79	5.24	7.22	3.81	2.4	6.81	13.36	11.07	12.89	8.89	5.78	5.8	18.45	27.55	2.76	2.59	13.4	11.64	12.59	13.72	4.26	5.67	8.68	6.32	paleturquoise
CD02253	CG43164=Hypp906	5.96	2.11	6.92	7.73	24.61	25.61	21.68	14.82	2.33	2.82	2.84	1.26	39.89	43.3	3.26	6.71	14.88	13.28	2.59	2.32	2.88	3.51	65.7	65.88	10.66	7.68	blue
CD02254	NA=Hypp907	12.05	5.13	0.1	0.45	3	0.68	1.02	1.14	0.18	0.67	0.6	8.91	11.63	10.92	5.55	6.03	9.53	8.76	1.56	1.43	7.91	8.77	1.79	4.26	2.92	3.47	sienna3
CD02255	Adam=EIF3J	269.05	191.02	112.42	79.36	90.92	104.76	108.34	103.2	54.68	43.03	45.23	95.89	90.25	93.96	117.16	99.51	99.79	98.03	87.64	89.21	166.37	163.52	115.82	112.98	159.33	148.78	turquoise
CD02256	CG10249=KANK1	45.49	46.16	89.97	89.75	108.07	119.97	114.01	128.56	75.2	16.88	17.05	109.94	70.56	69.22	39.44	33.66	97.76	94.04	86.55	78.93	25.83	26.79	41.16	40.07	71.44	104.86	turquoise
CD02257	CG5731=NAGA	6.9	4.37	124.4	164.98	216.99	201.43	184.68	11.9	2.59	9.22	8.68	3.61	147.4	152.86	59.38	121.97	101.56	100.27	3.47	4.46	53.72	66.67	49.96	52.81	12.37	6.77	saddlebrown
CD02258	Tnks=ASB9	17.84	18.04	4.46	3.39	5.96	14.51	14.58	4.55	3.66	2.9	2.85	11.39	10.49	9.05	8.91	9.88	11.83	11.5	13.79	12.08	9.45	10.44	9.56	12.78	9.08	8.4	turquoise
CD02259	futsch=MAP1B	33.99	142.1	20.92	17.83	3.59	6.94	12.07	5.6	2.86	2.02	2.03	129.03	23.59	25.92	3.73	6.28	42.49	38.54	296.28	265.3	1.9	1.39	13.74	14.11	6.55	7.37	magenta
CD02260	CG10915=CTTNBP2NL	39.75	44.63	74.66	74.7	19.91	30.05	29.65	15.35	27.89	34.21	37.07	27.59	24.76	25.6	24.47	22.7	19.83	19.75	33.72	31.28	25.08	26.25	20.66	19.94	36.02	30.46	tan
CD02261	RpII215=POLR2A	5.04	5.25	11.3	10.49	12.26	3.85	3.64	7.77	19.81	28.31	26.92	3.08	5.35	5.58	8.41	7.53	4.13	4.3	8.5	6.71	9.89	7.89	5.27	6.17	13.68	12.08	turquoise
CD02262	Slip1=PDZRN4	24.95	28.61	19.38	16.84	2.93	20.19	18.47	0.9	0.82	1.79	1.89	22.07	2.57	2.55	9.86	9.67	4.05	3.69	26.17	19.76	17.94	4.91	6.27	2.13	4.56	3.67	greenyellow
CD02263	Atac3=GABPB2	7.34	7.47	16.77	17.75	21.34	5.71	6.69	11.85	9.89	9.29	9.51	14.04	7.55	6.73	11.18	9.84	4.19	4.65	7.47	8.02	13.86	31.97	8.06	8.76	14.86	14.7	steelblue
CD02265	CG18278=GNS	5.15	3.97	1.1	1.19	7.53	0.33	0.32	6.53	2.01	1.94	1.89	5.64	3.49	3.48	0.44	0.68	9.34	10.31	1.76	2.96	228.59	367.27	2.27	3.88	1.44	1.81	steelblue
CD02266	zfh1=ZEB1	10.75	10.89	73.09	81.81	31.7	28.33	29.62	39.05	21.9	12.22	11.9	22.53	9.95	9.29	8.05	3.74	61.88	62.25	15.99	19.03	10.54	7.94	24.48	24.27	0.9	1.9	tan
CD02267	asl=CEP152	27.32	33.69	6.44	8.87	15.82	2.13	2.31	9.33	17.82	28.2	27.46	12.49	3.85	4.66	4.13	5.7	2.19	1.67	20.65	21.63	4.7	3.07	2.09	2.24	10.7	7.37	turquoise
CD02268	lox2=PRSS12	14.44	17.27	2.79	3.99	9.08	13.74	14.54	43.73	12.29	4.36	4.51	61.23	1.08	0.89	0.33	0.56	195.23	211.51	16.32	26.71	0.56	0.87	14.35	13.31	0.82	0.89	green
CD02269	Ets65A=ELK1	4.99	5.75	1.29	1.04	0.04	0.24	0.17	0.08	2.55	1.12	1.11	2.62	0.17	0.11	0.28	0.09	1.17	1.09	3.65	3.88	0.01	0.29	1.89	0.84	0.03	0.03	greenyellow
CD02270	CG11448=RILPL1	61.49	63.29	32.25	34.02	33.72	37.68	37.07	41.52	22.23	19.56	19.11	74.68	106.47	108.82	23.09	24.08	29.69	29.85	108.47	87.25	34.43	31.65	22.9	22.17	22.66	20.58	brown
CD02271	Dad=SMAD6	12.34	18.6	39.46	41.59	27.65	17.09	20.92	22.45	29.62	77.01	75.58	34.54	37.6	38.96	21.25	45.7	46.99	48.06	32.37	37.04	38.43	46.88	21.34	23.97	34.8	30.99	turquoise
CD02272	NA=Hypp908	0.01	0.21	0.09	0.16	0.06	0.82	0.96	0	0.01	0.02	0.03	0.25	0.17	0.24	3.82	17.49	0.05	0.06	0.12	0.01	3.62	3.41	0.29	0.02	0.56	0.03	black
CD02273	NA=Hypp909	0.38	0.63	0.03	0	0	1.27	1.36	0.01	0	0.03	0.03	0.51	0	0.08	37.93	780.53	0.1	0	0.26	0.11	0.16	0.02	0.02	0.02	0.03	0.03	black
CD02274	NA=Hypp910	7.56	6.6	14.12	13.53	14.02	8.15	7.59	9.94	42.59	75.25	77.82	7.48	12.95	12.52	9.07	11.04	4.48	5.01	9.13	7.95	12.16	13.06	6.2	8.34	15.16	13.33	turquoise
CD02275	NA=Hypp911	0.28	0.53	0.36	0.58	0.4	0.77	0.69	0.06	0.11	0.21	0.26	0.76	1.77	2.39	0.53	0.78	0.63	0.8	2	1.22	0.01	0.4	5	5.13	4.67	1.31	blue
CD02276	NA=CLEC4F	2.09	1.28	0.04	0.16	0.94	0.01	0.02	0.49	0.1	1.35	1.35	4.03	2.05	2.48	1.28	1.51	12.74	12.56	0.74	0.9	5.39	2.89	1.92	1.55	0.65	1.02	green
CD02277	Imp=IGF2BP2	5.89	9.34	228.01	230.68	174.99	54.12	70.2	73.87	96.13	58.93	57.77	6.17	38.48	36.82	4.01	8.59	12.28	13.9	5.68	5.04	6.4	3.09	16.99	14.73	66.39	41.03	cyan
CD02278	NA=C19orf24	68.73	49.76	27.48	20.15	55.86	16.11	14.94	27.09	17.49	25.47	25.06	21.25	18.24	18.79	25.85	18.25	15.26	15.75	23.52	18.99	65.37	31.52	23.09	17.95	31.7	45.33	darkolivegreen
CD02280	Pex11=PEX11A	18.37	13.6	19.51	15.42	17.75	24.48	19.18	14.44	18.52	17.98	17.41	23.77	34.24	34.76	45.25	36.55	25.9	28.01	20.99	19.58	42	36.1	25.36	23.42	93.79	71.13	yellow
CD02281	RpL8=RPL8	135.24	97.51	644.71	569.39	491.72	440.88	448.72	657.21	576.47	214.47	218.5	95.17	281.54	283.85	144.21	109.03	219.46	215.38	59.92	53.8	113.32	81.11	195.73	192.98	667.03	553.81	cyan
CD02282	Pal1=PAM	42.44	39.99	46.99	43.33	38.06	38.11	42.32	22.99	27.4	34.55	30.57	28.01	45.08	47.26	39.72	35.94	21.56	23	28.71	26.42	42.16	45.45	22.5	24.08	67.39	39.68	yellow
CD02283	tam=POLG	6.82	7.39	6.37	8.51	8.52	3.69	4.07	4.53	8.88	12	12.31	4.23	8.08	8.13	7.38	3.91	5.63	5.24	6.06	5.83	8.38	11.06	11.12	11.66	11.14	11.47	turquoise
CD02284	CG6073=C8orf30A	13.61	10.54	17.29	15.36	23.61	14.25	13.66	24.03	11.67	8.38	8.77	4.78	10.26	9.56	13.97	11.22	10.46	9.09	7.68	6.7	18.87	14.82	15.5	15.57	27.55	25.6	cyan
CD02285	bab2=ZBTB20	11.81	15.88	3.79	3.12	0.19	15.56	17.64	0.31	0.22	1.79	1.8	18.32	1.77	1.9	1.11	0.9	3.77	4.35	31.78	29.12	1.14	0.72	5.84	6.8	1.28	1.16	magenta
CD02286	Lcch3=GABRB3	59.56	67.72	3.17	1.82	0.03	28.55	28.31	0.35	0.16	0.44	0.38	29.48	1.6	1.42	3.75	2.68	14.31	13.51	38.84	33.47	8.02	4.14	15.34	16.78	1.52	2.54	greenyellow
CD02287	NA=Hypp913	0.4	0.38	0.14	0.34	0.2	6.13	5.76	0.03	0	0	0	0.59	0.21	0.17	39.79	77.32	0	0	0.23	0.33	1.96	5.65	0.02	0.02	0.03	0.82	black
CD02288	GEFmeso=DNMBP	14.05	11.35	17.64	19.25	24.91	13.21	13.4	31.65	24.21	20.92	21.68	32.58	16	15.57	17.22	11.84	23.41	22.23	22.71	25.01	23.53	23.7	16.91	14.96	26.37	21.32	red
CD02289	Xpac=XPA	18.76	13.84	13.35	13.59	15.3	9.09	8.65	11.28	7.96	9.05	9.12	14.08	24	23.95	8.33	9.12	7.53	7.6	13.49	12.55	10.13	15.34	19.82	19.72	14.82	20.11	brown
CD02290	CG43780=Hypp914	10.51	11.97	98.21	111.76	75.05	74.27	67.29	60.65	51.63	30.02	30.79	45.22	125.47	129.79	24.99	31.65	22.93	23.12	39.9	43.63	35.77	49.98	30.7	29.89	117.71	158.36	yellow
CD02291	Hmgcr=HMGCR	86.55	90.08	27.89	31.3	55.91	40.15	39.86	64.57	37.36	19.14	17.73	61.72	145.87	148.06	29.53	26.18	37.67	37.92	58.53	55.84	41.49	79.31	87.69	87.04	21.23	91.35	brown
CD02292	Slip1=PDZRN3	41.17	40.08	29.16	32.25	6.76	55.55	59.57	3.14	2.4	4.77	5.26	35.09	5.76	6.68	17.59	21.48	12.34	12.66	40.52	35.28	30.29	9.21	12.67	14.39	6.36	5.61	greenyellow
CD02293	sw=DYNC1I2	92.58	92.13	165.72	170.95	105.61	112.86	111.56	92.76	144.61	181.24	178.95	93.32	111.1	115.43	70.68	67.4	92.29	93.71	111.3	105.15	55.03	50.33	141.9	140.39	142.96	102.59	turquoise
CD02294	dnd=ARL3	0.48	0.48	9.91	8.34	0.4	2.25	1.66	0.09	0.21	0.16	0.25	1.04	3.66	4.47	0.09	0	0.73	0.55	1.22	1.24	0.01	0.02	0.02	0.34	1.59	1.56	tan
CD02295	Ublcp1=UBLCP1	5.27	5.48	3.81	3.48	4.25	1.48	1.44	3.61	2.2	3.49	3.49	5.34	11.63	11.25	6.33	8.17	3.33	3.28	6.56	5.51	7.64	8.37	6.7	6.74	10.17	8.56	brown
CD02296	CG11360=MEX3B	6.95	8.01	231.34	223.37	25.29	78.96	84.55	27.82	15.08	5.73	5.45	22.19	7.07	7.51	1.35	1.51	15.43	15.41	25.45	25.87	1.46	0.81	11.04	11.62	37.56	22.91	tan
CD02297	NA=Hypp915	3.97	3.13	3.85	3.54	6.13	1.4	1.35	4.88	5.14	7.25	7.53	2.82	3.42	3.58	4.03	3.44	2.02	2.22	4.39	4	5.42	5.45	3.61	3.23	8.2	6.84	turquoise
CD02298	jnj=SMC6	0.84	1.97	1.79	1.36	1.77	0.23	0.38	0.95	0.95	2.68	2.92	1.32	1.46	1.08	3.01	3.47	1.1	0.81	2.68	2.57	0.59	2.67	1.62	2.66	5.7	2.96	yellow
CD02299	CG1275=CYBRD1	20.62	17.15	6.2	7.58	32.14	10.12	9.62	13.76	6.83	5.41	5.44	17.46	9.75	9.25	9.04	9.98	9.22	9.56	11.5	11.03	25.38	28.24	21.94	21.27	9.36	8.62	steelblue
CD02300	CG7675=RDH11	15.46	21.68	8.73	6.67	96.28	2.63	3.06	0.23	0.08	0.43	0.65	11.67	8.08	7.13	2.68	32.31	11.19	10.56	15.32	13.52	9.02	6.82	0.66	0.8	4.36	2.62	grey60
CD02301	CG9134=CLEC4M	0.67	0.59	0.16	0.11	0.1	1.94	1.74	0.02	0.01	0.14	0.1	0.31	5.71	5.81	0.99	1.03	0.65	0.87	0.4	0.45	1.81	1.07	0.02	1.11	0.65	0.03	brown
CD02302	CG1889=ANGPTL1	3.38	2.86	2.73	2.85	2.22	4.8	4.53	1.32	0.43	0.46	0.5	12.02	1.34	1.34	75.25	62.11	3.45	2.72	1.96	2.03	19.84	22.14	3.4	3.43	5.38	4.54	paleturquoise
CD02303	coro=CORO2B	41.22	58.85	47.55	43.05	14.37	31.73	33.04	12.8	30.02	35.87	34.79	121.53	18.97	19.6	81.19	51.71	13.98	15.22	196.7	204.25	42.96	31.85	27.65	28	14.47	21.58	magenta
CD02304	CG3790=PAN3	36.81	39.19	17.46	19.17	19.12	13.35	13.75	14.63	20.03	21.14	20.08	44.76	21.22	19.64	22.14	19.7	17.31	17.86	76.42	67.92	24.46	21.69	22.98	22.61	29.97	28.75	magenta
CD02305	NA=Hypp916	14.26	13.63	7.14	6.58	6.77	23.03	22.17	1.29	0.47	2.92	3.03	10.68	1.52	1.56	0.76	0.39	26.35	24.49	47.04	40.24	1.97	0.63	36.52	37.01	8.81	13.86	blue
CD02306	NA=Hypp917	1.87	1.15	10.9	14.82	22.48	2.7	2.78	7.77	11.2	11.83	11.93	1.95	10.21	9.77	3.03	2.33	1.64	1.87	2.78	2.7	10.88	12.98	8.47	6.96	17.14	15.89	cyan
CD02307	Nmda1=TMBIM4	56.55	44.15	28.88	28.07	80.94	46.57	43.74	104.27	61.94	21.53	18.91	39.14	56.79	56.09	77.89	80.31	40.45	40.49	26.71	25.35	106.05	116.32	44.75	44.47	82.7	74.23	steelblue
CD02308	pr-set7=SETD8	26.72	26.94	52.07	59.17	28.79	25.87	24.9	28.09	32.8	36.12	38.19	14.37	15.29	14.52	16.66	16.62	13.99	15.76	21.98	20.03	16.14	16.54	17.99	17.85	30.06	23.81	cyan
CD02309	NA=Hypp918	15.4	16.35	1.57	1.42	2.65	0.71	0.75	10.47	2.19	0.55	0.51	12.16	0.17	0.26	1.11	0.35	21.25	21.37	5.98	5	2.8	1.93	2.57	2.55	1.97	2.62	green
CD02310	Shawn=SLC25A40	24.11	20.65	13.54	11.52	15.63	18.94	20.83	22.53	58.82	92.76	89.75	23.4	24.4	22.96	28.33	61.49	42.07	42.97	51.33	47.5	29.84	33.57	40.51	37.54	17.92	15.75	turquoise
CD02312	CG16716=TTLL13	0.01	0.01	0.03	0	0.06	0	0.01	0.02	0.03	0.02	0.03	0.16	0.05	0	0.07	0.06	33.64	31.13	0.12	0.01	0.01	0.02	0.02	0.22	0.03	0.03	green
CD02313	Cdk1=CDK1	63.51	49.42	43.07	42.48	35.74	74.59	78.6	18.04	39.25	67.15	66.98	40.16	34.42	35.4	17.45	16.68	17.92	18.06	63.08	56.68	14.66	19.73	17.36	16.4	26.23	38.11	greenyellow
CD02314	CG14200=Hypp920	11.35	15.37	38.73	39.87	30.67	18.21	19.01	26.38	41.11	49.76	50.79	19.18	22.02	22.59	18.62	16.55	17.4	16.97	18.36	18.57	19.69	21.74	16.68	16.06	37.75	32.53	cyan
CD02315	NA=Hypp921	61.58	53.39	1.45	1.28	1.65	2.55	2.54	0.57	0.48	5.2	4.97	259.42	0.17	0.33	0.56	0.65	282.72	322.33	21.71	31.92	0.38	2.38	46.13	43.63	0.74	0.03	green
CD02316	drpr=MEGF10	1.98	1.36	0.7	0.95	2.26	0.27	0.34	2.05	0.76	0.29	0.25	2.91	4.36	3.99	0.79	0.65	4.48	4.4	2.19	2.42	3.37	5.18	1.89	1.51	0.9	1.31	sienna3
CD02317	NA=Hypp922	30.33	19.5	9.67	6.82	5.69	155.69	157.09	99.32	41.11	12.02	11.99	77.49	1.89	2.3	54.46	33.11	184.68	180.58	12.83	57.06	17.73	13.68	213.43	218.99	4.45	4.87	blue
CD02318	NA=Hypp923	187.13	122.11	67.03	61.11	57.8	108.68	95.61	119.09	44.23	10.31	10.73	304.22	188.19	187.64	26.27	31.78	192.56	208.25	144.21	192.25	93.46	122.11	45.76	55.03	6.48	12.41	cyan
CD02319	NA=Hypp924	0.71	1.04	0	0	3.15	0	0.01	12.15	4.05	0.75	0.67	0.25	0.28	0.11	0.09	0.19	0	0	0.16	0.01	0.01	0.02	0.02	0.02	0.03	0.58	red
CD02321	NA=FBXO6	24.77	28.83	15.42	16.58	41.81	16.17	16.72	19.1	8.35	16.05	16.02	19.43	15.89	15.76	81.63	78.26	11.21	11.71	16.92	18.31	30.2	57.31	10.7	9.28	14.31	13.37	paleturquoise
CD02322	epsilonCOP=COPE	38.24	28.49	30.19	24.6	28.93	18.87	17.55	43.69	32.53	25.96	26.21	20.54	27.84	25.49	43.79	36.43	25.99	26.32	18.6	18.24	42.6	47.33	29.28	28.2	57.73	52.59	yellow
CD02323	NA=Hypp926	13.25	15.57	9.9	8.95	0.03	7.61	7.5	0.06	0.02	0.52	0.58	19.31	0.31	0.28	0.36	0.16	0.85	0.92	15.98	15.68	0.29	0.54	3.44	3.5	0.31	0.35	greenyellow
CD02324	CG42268=Hypp927	80.42	110.36	92.9	89.86	32.95	91.92	92.55	22.08	80.47	139.17	141.35	93.24	45.77	48.22	29.78	28.92	28.69	27.95	151.14	130.86	36.15	53.58	23.09	23.5	24.39	69.04	magenta
CD02325	CG10469=PRSS27	1.3	0.74	0.24	0.12	1.03	0.92	1.12	1.05	5.2	6.56	7	1.51	0.64	0.53	1207.35	1918.18	0.26	0.37	0.74	1.03	2.31	4.06	0.69	0.62	0.03	2.5	black
CD02326	NA=Hypp928	6.72	17.08	1.22	1.94	1.73	1.89	1.71	1.92	1.99	4.14	3.99	4.12	7.49	7.4	48.46	41.06	4.69	4.96	5.3	4.15	7.75	24.31	8.41	7.1	17.81	12.66	paleturquoise
CD02328	CG3446=NDUFA13	156.34	124.92	81.06	71.02	144.21	129.58	125.29	83.47	42.97	73.19	75.99	79.03	62.25	62.48	104.86	102.11	178.3	166.08	92.13	84.76	103.54	113.22	524.34	520.79	78.01	72.3	blue
CD02329	Kap3=KIFAP3	27.56	30.53	21.96	22.05	13.33	14.9	15.06	7.66	10.84	16.35	16.72	19.81	14.47	14.62	21.96	18.19	11.17	11.31	24.79	22.61	22.85	25.04	16.19	16.52	23.38	23.58	greenyellow
CD02330	LamC=LMNA	65.08	170	206.91	244.04	162.03	76.95	85.3	137.52	129.21	122.62	127.34	102.2	51.77	54.1	52.6	37.3	41.75	40.19	104.96	96.44	73.71	73.97	37.76	36.54	203.8	139.49	cyan
CD02331	dgt6=HAUS6	1.03	1.23	8.41	10.32	8.04	2.65	2.12	5.18	13.48	24.5	25.91	1.26	3.9	4.09	2.83	2.58	1.46	1.38	2.84	2.65	2.06	1.59	2.41	2.1	12.78	9.82	turquoise
CD02332	NA=Hypp929	44.56	44.49	3.49	3.63	4.77	1.83	1.88	2.31	0.87	0.72	0.67	46.43	0.12	0	0.56	0.09	1.13	0.57	52.47	40.52	0.49	2.6	0.43	0.02	2.55	1.85	greenyellow
CD02333	Smyd4=SMYD4	0.21	0.26	1.2	1.01	0.1	0.63	0.6	0.05	0.13	0.14	0.12	0.72	1.23	1.17	0.3	0.62	1.06	0.89	0.71	0.66	2.01	0.98	6.51	7.25	0.46	2.96	blue
CD02334	RpL24=RPL24	165.22	128.7	451.02	446.4	329.94	430.11	457.84	473.65	390.53	146.53	149.11	100.05	254.65	261.62	148.59	124.22	181.24	178	81.58	72.02	141.9	130.13	175.98	175.68	638.87	412.67	cyan
CD02335	drpr=MEGF10	1.64	1.06	2.18	2.48	2.53	0.31	0.31	1.92	0.82	0.14	0.17	2.75	1.91	2.13	0.71	0.86	2.07	2.73	1.56	1.77	3.09	3.85	0.69	1.51	0.03	0.66	steelblue
CD02336	CG9267=PTPLAD1	14.81	14.6	17.08	14.71	16.86	11.31	11.02	9.34	9.76	12.06	12.66	11.05	7.76	7.72	39.35	87.64	13.14	14.07	11.62	10.81	22.99	27.74	8.84	9.6	8.63	7.11	black
CD02337	Trx-2=TXN	385.54	311.55	260.5	233.01	365.42	211.08	198.21	239.26	205.22	67.03	67.15	311.55	432.24	388.75	405.73	380.62	146.74	148.78	208.76	208.76	549.53	676.67	99.23	97.68	288.93	174.99	steelblue
CD02338	mri=BTBD10	58.82	40.7	39.23	38.92	36.56	31.5	30.3	35.39	46.67	61.7	64.35	35.38	52.67	53.7	53.04	45.96	47.84	50.61	33.45	36.51	113.65	118.77	54.26	54.94	40.8	37.08	steelblue
CD02339	Fcp3C=Hypp930	1.14	2.61	5.67	2.78	1.57	22.21	22.86	1.02	0.96	0.63	0.56	1.04	2.38	2.63	2.8	1.18	0.5	0.75	1.85	1.19	6.81	0.4	4.74	3.14	4.28	4.98	lightgreen
CD02340	CG42404=DGCR2	20.57	20.55	20.75	19.81	22.46	20.71	20.23	13.22	15.77	21.21	21.4	24.57	40.7	39.61	12.42	8.86	17.16	17.5	27.25	30.1	20.8	21.4	22.71	22.51	32.13	21.32	brown
CD02341	fray=STK39	40.09	66.01	32.84	29.49	73.71	28.4	30.82	58.06	40.13	28.43	28.96	85.56	143.34	142.3	47.56	38.28	27.06	29.36	84.11	88.58	250.41	52.89	33.49	34.23	24.79	45.42	steelblue
CD02342	RpLP2=RPLP2	0.16	0.01	1.26	2.47	154.33	0.98	1.04	179.79	127.51	0.23	0.31	0.23	0.27	0.34	0.07	0	0.18	0.13	0.14	0.11	0.01	0.22	0.02	0.02	0.38	0.66	grey60
CD02343	bys=BYSL	23.07	24.24	47.47	47.14	56.67	37.16	38.75	71.13	70.68	57.76	62.29	23.23	33.12	32.85	25.25	25.76	17.26	16.67	20.23	17.35	21.32	22.84	19.8	20.46	55.08	40.17	cyan
CD02344	ct=CUX2	21.85	30.49	136.48	140.94	2.59	57.9	59.98	2.66	0.85	3.43	3.59	51.98	137.33	140	18.28	13.47	22.27	21.62	57.43	52.7	13.96	27.31	14.06	14.92	7.58	6.53	brown
CD02345	cbt=KLF13	18.83	14.29	47.34	51.46	48.96	48.1	52.34	53.88	43.94	58.9	59.06	33.97	38.86	39.32	60.17	97.18	37.34	38.42	28.42	31.44	44.11	25.71	40.75	40.98	49.3	38.42	black
CD02346	CG6654=ZBTB48	12.26	16.1	44.67	45.66	28.59	12.44	13.32	21.74	23.65	25.06	25.27	14.72	15.93	15.46	15.74	16	17.28	16.61	20.4	19.24	15.8	13.68	22.41	21.59	33.59	28.4	cyan
CD02347	CG4538=CLPX	17.58	22.98	12.42	13.08	16.6	27.45	27.39	12.06	7.52	10.33	10.76	16.87	16.17	15.63	29.25	39.46	30.32	33.3	27.07	27.82	26.07	31.55	138.77	139.17	13.78	12.96	blue
CD02348	drpr=ENSG00000263138	58.4	33.58	13.97	16.05	26.32	5	4.07	61.78	27.93	2.02	1.79	44.7	82.06	78.06	61.56	16.84	63.01	62.74	31.2	38.41	103.73	197.49	16.15	17.19	51.9	24.2	steelblue
CD02349	btn=MEOX2	11.25	5.96	0.51	0.64	2.98	0.18	0.17	4.39	0.58	0.36	0.36	4.17	0.27	0.38	33.17	12	16.7	18.78	1.98	2.65	41.84	31.76	3.04	2.42	0.46	0.49	paleturquoise
CD02350	CG8128=HLF	68.25	66.67	27	27.68	23.89	75	76.04	34.43	27.72	25.73	24	66.85	85.63	88.09	58.01	100.99	40.27	39.53	69.8	63.25	57.1	62.85	27.74	27.92	55.34	54.99	turquoise
CD02351	CG6201=IDUA	2.31	2.22	2.87	2.79	4.93	1.22	1.2	1.09	1.3	1.92	1.77	1.92	2.35	2.04	2.7	5.63	1.3	1.41	1.73	1.59	3.62	4.69	1.89	1.39	6.98	2.65	yellow
CD02352	Las=LIAS	4.83	4.69	3.61	3.41	4.12	1.53	1.52	2.98	1.92	3.1	3.43	4.41	3.42	3.73	5.29	7.74	13.14	13.73	4.46	4.34	7.31	8.72	18.96	18.39	5.84	5.72	blue
CD02353	CG4797=SLC2A8	136.8	57.51	1.05	2.06	43.08	37.64	42.08	40	42.23	2.09	1.93	69.72	85.17	82.9	120.34	98.75	32.32	38.95	113.65	150.48	34.25	62.25	27.78	29.99	5.33	24.42	cyan
CD02354	tld=CUBN	30.42	50.13	1.74	1.14	0.13	4.17	4.26	0.23	0.11	0.06	0.06	40	3.33	3.36	1.19	1.03	1.68	1.5	33.8	32.5	3.75	4.33	1.4	1.35	0.65	1.02	greenyellow
CD02355	CG6729=C17orf71	10.43	10.74	12.97	11.27	14.11	11.32	11.87	13.78	13.12	13.88	13.98	10.45	11.68	11.17	22.5	27.75	10.65	9.9	11.53	11.07	16.75	20.56	10.12	9.89	13.8	11.93	paleturquoise
CD02356	Sesn=SESN3	59.03	42.97	35.11	38.59	48.37	30.52	34.04	78.06	72.63	70.88	71.08	62.21	61.26	60.98	65.88	74.17	22.64	22.94	63.63	64.03	48.79	47.06	24.29	21.01	23.36	19.86	turquoise
CD02357	Eip75B=PPARG	78.9	85.24	173.33	178.3	30.19	90.08	89.62	17.85	23.62	48.04	45.92	79.58	95.09	88.44	243.33	132.75	162.91	171.5	79.85	74.7	137.14	47.04	188.59	193.73	302.36	219.46	yellow
CD02358	NA=Hypp931	4.99	1.37	0	0	0.08	0.12	0.12	0.18	0.02	1.41	1.39	0.22	2.53	3.48	1.19	1.39	18.41	19.84	0.01	0.39	40.74	31.82	25.1	21.67	2.04	4.25	steelblue
CD02359	CG18607=Hypp932	14.16	15.8	5.07	3.48	2.83	5.81	5.12	3.02	1.45	3.29	3.82	11.05	13.52	14.82	10.71	6.32	13.31	13.06	10.34	9.83	16.64	20.42	43.85	47.64	4.95	3.85	blue
CD02360	NA=Hypp933	1.23	0.38	0	0	0	0	0	0.03	0.03	0.31	0.19	0.28	11.84	11.85	0	0.35	6.44	7.88	0.01	0.31	0.01	0.02	7.41	3.43	0.03	1.23	brown
CD02361	NA=Hypp934	10.31	12.07	26.64	21	39.72	17.24	15.05	62.34	20.97	5.36	6.35	19.8	49.07	50.45	19.5	15.3	30.6	22.18	13.26	12.73	18.03	28.48	22.77	20.76	52.7	33.31	brown
CD02362	CG18606=Hypp935	0.32	0.21	0.38	0.24	0.25	0.9	0.95	0.02	1.17	2.15	2.36	1.24	0.47	0.21	50.9	33.79	0.48	0.75	0.01	0.01	3.11	4.3	0.47	0.41	1.35	0.95	paleturquoise
CD02364	CG12788=PSTK	8.3	8.41	20.84	17.66	17.21	12.38	13.11	16.2	19.51	15.66	14.98	4.27	8.02	8.49	10.16	10.3	19.5	19.66	9.29	6.17	8.26	8.02	51.48	49.63	23.83	17.86	blue
CD02365	CG17337=CNDP2	126.25	96.98	170.95	164.03	208.25	132.42	125.47	347.48	249.01	25.09	25.29	99.79	81.58	79.8	290.94	232.43	156.34	155.69	34.8	40.19	204.75	251.75	76.88	75.15	212.3	113.32	red
CD02366	dp=Hypp936	44.04	68.73	34.73	28.22	1.09	44.53	47.88	1.06	0.37	0.34	0.39	48.48	3.33	3.4	3.07	2.33	11.56	11.44	96.98	84.92	0.41	0.54	6.11	5.88	2.46	2.69	magenta
CD02367	SH3PX1=SNX33	20.67	19.92	26.91	30.27	85.63	17.06	19.16	37.4	27.47	28.9	28.6	23.51	43.26	43.32	23.33	24.96	23.59	24.81	20.18	19.91	27.5	26.2	16	16.11	27.24	22.29	grey60
CD02368	NA=Hypp937	1.49	0.89	0.45	0.31	0.33	2.22	2.51	0.08	0.08	0.36	0.52	2.05	20.38	18.7	5.11	14.34	63.93	73.92	19.51	11.24	8.1	4.96	1.66	2.13	2.65	1.68	green
CD02369	ird1=PIK3R4	23.55	22.39	18.26	17.97	21.9	14.03	15.24	23.46	20.42	18.11	18.18	19.05	20.08	20.26	37.61	38.58	17.36	17.79	23.3	22.43	24.68	21.43	22.5	23.19	22.39	20.22	paleturquoise
CD02370	NA=Hypp938	0.98	1.34	2.25	2.13	0.89	0.24	0.3	0.2	0.39	0.81	0.88	0.48	2.3	2.04	2.65	1.96	0.78	0.82	0.94	1.03	2.24	1.82	2.03	2.36	10.39	4.84	yellow
CD02371	Fife=PCLO	40.32	39.95	10.37	10.7	0.76	38.6	37.43	0.78	0.24	0.23	0.26	30.54	2.08	2.97	2.94	3.58	4.78	4.04	60.35	51.45	0.62	0.66	3.4	3.4	2.41	2.07	greenyellow
CD02372	FoxP=FOXP1	9.71	20.49	58.57	63.29	9.3	28.77	29.79	15.54	5.13	3.26	3.47	46.75	7.82	7.13	29.97	14.07	13.84	13.84	22.37	22.45	33.63	29.32	5.37	5.95	5.38	3.88	tan
CD02373	NA=Hypp939	0.91	1.09	0.39	0.56	0.27	7.73	5.9	0.15	0.08	0.11	0.1	0.8	1.16	1.56	2.89	1.2	0.37	0.45	0.25	0.33	0.83	0.98	1.71	2.19	1.78	4.05	lightgreen
CD02375	CG13887=ENSG00000267977	148.59	136.96	171.5	170.29	278.26	139.83	134.22	270.98	229.92	130.29	136.48	143.16	116.32	115.07	249.67	209.3	131.36	133.9	120.34	114.85	175.31	220.48	139.22	131.19	99.79	172.69	grey60
CD02378	beat-Ic=Hypp942	12.55	12.92	4.41	3.99	0.47	3.07	2.65	0.07	0.14	0.39	0.43	13.91	0.59	0.66	3.12	3.04	0.92	0.79	11.82	11.4	2.39	6.74	1.02	1.35	2.87	4.25	greenyellow
CD02379	NA=Hypp943	0.01	0.01	0	0	2.65	0.31	0.11	0.35	52.02	37.29	37.03	0.96	0.39	0	0.64	0	0	0	0.01	0.01	0.01	0.02	0.02	0.02	0.03	0.03	turquoise
CD02380	NA=Hypp944	0.01	0.5	0.78	0.41	0	0.03	0	0.13	4.96	7.19	6.87	0.37	0.55	0.37	0	0	0	0	0.78	0.45	0.01	0.02	0.02	0.02	0.03	0.03	turquoise
CD02381	CG9125=DOM3Z	0.16	0.16	0.06	0.06	4.87	0.59	0.58	3.74	179.52	322.33	332.86	0.01	0.41	0.13	0.22	0.09	0	0	0.01	0.11	0.59	0.02	0.39	0.56	0.03	0.41	turquoise
CD02382	NA=Hypp945	8.01	9.38	3.07	4.27	4.08	2.61	1	14.5	2.66	1.95	0.74	5.19	5.76	6.52	15.02	10.92	2.87	3.68	5.69	3.14	16.54	9	7.15	4.33	6.57	7.2	paleturquoise
CD02383	NA=Hypp946	0.01	0.01	4.3	4.28	5.86	1.23	1.49	1.71	9.16	13.51	13.49	0.01	1.92	1.73	0.06	0	1.09	1.14	5.05	4.19	0.01	0.02	2.77	2.52	7.98	4.66	turquoise
CD02384	NA=Hypp947	0.01	0.01	0	4.7	0	29.57	37.28	0	0	5.04	3	0.01	0	0	0	0	57.9	38.03	0.01	0.01	0.01	0.02	0.02	0.02	0.03	0.03	green
CD02385	NA=Hypp948	0.01	0.01	0	0	2.96	0.53	0.49	1.36	116.79	231.86	248.23	0.11	0.36	0.11	0.19	0.16	0.1	0.06	0.01	0.11	0.01	0.02	0.74	0.62	0.03	0.03	turquoise
CD02386	NA=STK19	5.17	5.09	7.67	6.57	5.07	1.69	1.69	1.58	5.89	9.49	9.29	3.18	5.08	5.17	6.72	7.02	2.04	2.06	3.7	3.07	8.14	8.53	4.5	5.24	10.14	10.44	cyan
CD02387	NA=Hypp949	0.01	0.01	0.03	0.08	0.15	0.01	0.01	0.01	3.42	5.39	6.12	0.11	0.23	0.19	0.07	0	0.05	0.1	0.01	0.17	0.01	0.02	0.02	0.02	0.03	0.03	turquoise
CD02388	CG42593=UBR3	7.97	18.81	42.06	47.41	31.44	4.41	6.71	18.7	23.54	32.41	31.53	19.57	25.76	26.67	18.41	18.19	21.73	19.97	35.02	32.62	21.11	19.57	33.41	32.57	40.32	36.77	cyan
CD02389	CG12299=ENSG00000269594	0.84	0.85	0.63	0.37	2.12	0.15	0.09	0.28	19.36	19.43	22.74	0.63	0.89	0.79	0.95	0.49	0.12	0.2	2.03	0.9	0.91	1.39	0.02	1.88	3.84	3.11	turquoise
[truncated: 11,721 more rows]

## Sheet: replications_Cdip
Names	Run 1	Run 2	Run 3	Run4	Run 5
CD03966	black	black	royalblue	lightgreen	green		Run1	BETA 6, VAR 1
CD03975	black	black	royalblue	lightgreen	green		Run2	BETA 12, VAR 1
CD15415	black	black	royalblue	lightgreen	green		Run3	BETA 18, VAR 1
CD15727	black	black	royalblue	lightgreen	green		Run4	BETA 6, VAR 5
CD02231	black	black	royalblue	lightgreen	green		Run5	BETA 6, VAR 20
CD06144	black	black	royalblue	lightgreen	green
CD09012	black	black	royalblue	lightgreen	green
CD04989	black	black	royalblue	lightgreen	green
CD11008	black	black	royalblue	lightgreen	green
CD02325	black	black	royalblue	lightgreen	green
CD04693	black	black	royalblue	lightgreen	green
CD11141	black	black	darkturquoise	lightgreen	green
CD12867	black	black	royalblue	lightgreen	green
CD02859	black	black	royalblue	lightgreen	green
CD07441	black	black	royalblue	lightgreen	green
CD13655	black	black	grey	lightgreen	green
CD02808	black	black	royalblue	lightgreen	green
CD14693	black	black	royalblue	lightgreen	green
CD11591	black	black	royalblue	lightgreen	green
CD15563	black	black	royalblue	lightgreen	green
CD02818	black	black	royalblue	lightgreen	green
CD00944	black	black	royalblue	lightgreen	green
CD13106	black	black	red	lightgreen	green
CD04349	black	black	royalblue	lightgreen	green
CD02821	black	black	royalblue	lightgreen	green
CD08903	black	black	royalblue	lightgreen	green
CD06607	black	black	royalblue	lightgreen	green
CD06739	black	black	royalblue	lightgreen	green
CD15576	black	black	royalblue	lightgreen	green
CD14880	black	black	royalblue	lightgreen	green
CD02273	black	black	royalblue	lightgreen	green
CD10181	black	black	royalblue	lightgreen	green
CD06704	black	black	darkturquoise	lightgreen	green
CD15282	black	black	royalblue	lightgreen	green
CD10523	black	black	royalblue	lightgreen	green
CD08690	black	black	royalblue	lightgreen	green
CD02870	black	black	royalblue	lightgreen	green
CD04442	black	black	royalblue	lightgreen	green
CD07959	black	black	royalblue	lightgreen	green
CD14233	black	black	royalblue	lightgreen	green
CD05797	black	black	royalblue	lightgreen	green
CD01910	black	black	royalblue	lightgreen	green
CD11386	black	black	royalblue	lightgreen	green
CD02715	black	black	royalblue	lightgreen	green
CD01693	black	black	royalblue	lightgreen	green
CD14778	black	black	royalblue	lightgreen	green
CD05137	black	black	royalblue	lightgreen	green
CD05694	black	black	royalblue	lightgreen	green
CD14979	black	black	royalblue	lightgreen	green
CD08889	black	cyan	royalblue	lightgreen	green
CD16007	black	black	royalblue	lightgreen	green
CD15761	black	black	royalblue	lightgreen	green
CD01064	black	black	royalblue	lightgreen	green
CD08365	black	black	royalblue	lightgreen	green
CD12835	black	black	royalblue	lightgreen	green
CD01705	black	black	royalblue	lightgreen	green
CD06822	black	black	royalblue	lightgreen	green
CD12831	black	black	royalblue	lightgreen	green
CD11004	black	black	royalblue	lightgreen	green
CD13689	black	black	royalblue	lightgreen	green
CD09508	black	black	royalblue	lightgreen	green
CD07356	black	black	grey	lightgreen	green
CD08745	black	black	royalblue	lightgreen	green
CD04070	black	black	royalblue	lightgreen	green
CD01713	black	black	royalblue	lightgreen	green
CD02825	black	black	royalblue	lightgreen	green
CD01087	black	black	royalblue	lightgreen	green
CD06386	black	black	royalblue	lightgreen	green
CD11745	black	black	royalblue	lightgreen	green
CD04945	black	black	royalblue	lightgreen	green
CD03159	black	black	royalblue	lightgreen	green
CD15960	black	black	royalblue	lightgreen	green
CD15525	black	black	royalblue	lightgreen	green
CD08474	black	black	royalblue	lightgreen	green
CD09894	black	black	royalblue	lightgreen	green
CD00451	black	black	royalblue	lightgreen	green
CD06296	black	black	royalblue	lightgreen	green
CD03733	black	black	royalblue	lightgreen	green
CD12261	black	black	royalblue	lightgreen	green
CD14419	black	black	royalblue	lightgreen	green
CD14369	black	black	royalblue	lightgreen	green
CD00068	black	black	royalblue	lightgreen	green
CD07005	black	black	royalblue	lightgreen	green
CD05383	black	black	royalblue	lightgreen	green
CD06612	black	black	royalblue	lightgreen	green
CD06735	black	black	royalblue	lightgreen	green
CD01081	black	black	royalblue	lightgreen	green
CD12125	black	black	royalblue	lightgreen	green
CD15717	black	black	darkturquoise	lightgreen	green
CD01632	black	black	royalblue	lightgreen	green
CD12411	black	black	royalblue	lightgreen	green
CD14354	black	black	royalblue	lightgreen	green
CD09926	black	black	grey	lightgreen	green
CD07201	black	black	royalblue	lightgreen	green
CD14927	black	black	royalblue	lightgreen	green
CD03280	black	black	royalblue	lightgreen	green
CD01355	black	black	royalblue	lightgreen	green
CD11891	black	black	royalblue	lightgreen	green
CD01261	black	black	royalblue	lightgreen	green
CD11230	black	black	royalblue	lightgreen	green
CD06628	black	black	royalblue	lightgreen	green
CD12112	black	black	royalblue	lightgreen	green
CD11148	black	black	royalblue	lightgreen	green
CD14187	black	black	royalblue	lightgreen	green
CD11246	black	black	royalblue	lightgreen	green
CD12282	black	black	royalblue	lightgreen	green
CD05888	black	black	royalblue	lightgreen	green
CD00229	black	black	royalblue	lightgreen	green
CD09777	black	black	royalblue	lightgreen	green
CD12097	black	black	royalblue	lightgreen	green
CD11379	black	black	royalblue	lightgreen	green
CD02542	black	black	royalblue	lightgreen	green
CD01867	black	black	royalblue	lightgreen	green
CD06916	black	black	royalblue	lightgreen	green
CD11414	black	black	royalblue	lightgreen	green
CD11729	black	black	royalblue	lightgreen	green
CD03412	black	black	royalblue	lightgreen	green
CD03777	black	black	royalblue	lightgreen	green
CD05235	black	black	royalblue	lightgreen	green
CD04626	black	black	royalblue	lightgreen	green
CD14697	black	black	royalblue	lightgreen	green
CD08914	black	black	royalblue	lightgreen	green
CD10343	black	black	royalblue	lightgreen	green
CD14889	black	black	royalblue	lightgreen	green
CD13585	black	black	royalblue	lightgreen	green
CD08221	black	black	royalblue	lightgreen	green
CD03771	black	black	royalblue	lightgreen	green
CD07708	black	black	royalblue	lightgreen	green
CD09376	black	black	royalblue	lightgreen	green
CD07888	black	black	royalblue	lightgreen	green
CD06591	black	black	royalblue	lightgreen	green
CD05038	black	black	royalblue	lightgreen	green
CD03377	black	black	royalblue	lightgreen	green
CD04858	black	black	royalblue	lightgreen	green
CD12816	black	black	royalblue	lightgreen	green
CD15902	black	black	royalblue	lightgreen	green
CD12449	black	black	royalblue	lightgreen	green
CD03795	black	black	royalblue	lightgreen	green
CD09841	black	black	royalblue	lightgreen	green
CD02567	black	black	darkturquoise	lightgreen	green
CD06733	black	black	royalblue	lightgreen	brown
CD06034	black	black	royalblue	lightgreen	green
CD12441	black	black	royalblue	lightgreen	green
CD08392	black	black	royalblue	lightgreen	green
CD11080	black	cyan	royalblue	lightgreen	green
CD13005	black	black	grey	lightgreen	cyan
CD03825	black	black	royalblue	lightgreen	green
CD15632	black	black	royalblue	lightgreen	green
CD02582	black	black	royalblue	lightgreen	green
CD12169	black	black	royalblue	lightgreen	green
CD14529	black	black	royalblue	lightgreen	green
CD14789	black	black	royalblue	lightgreen	green
CD15926	black	black	grey	lightgreen	green
CD04756	black	black	royalblue	lightgreen	green
CD00073	black	black	royalblue	lightgreen	green
CD09323	black	black	royalblue	lightgreen	green
CD07720	black	black	royalblue	lightgreen	green
CD06646	black	black	royalblue	lightgreen	green
CD14852	black	black	grey	lightgreen	green
CD11708	black	black	royalblue	lightgreen	green
CD15494	black	black	royalblue	lightgreen	green
CD03568	black	black	royalblue	lightgreen	green
CD08274	black	black	royalblue	lightgreen	green
CD11215	black	cyan	royalblue	lightgreen	green
CD12682	black	black	royalblue	lightgreen	green
CD05548	black	black	royalblue	lightgreen	green
CD07705	black	black	royalblue	lightgreen	green
CD14939	black	black	royalblue	lightgreen	green
CD06777	black	black	royalblue	lightgreen	green
CD11832	black	black	royalblue	lightgreen	green
CD07893	black	black	royalblue	lightgreen	green
CD03784	black	black	royalblue	lightgreen	green
CD03793	black	black	royalblue	lightgreen	green
CD08994	black	black	royalblue	lightgreen	green
CD01812	black	black	royalblue	lightgreen	green
CD09264	black	black	royalblue	lightgreen	brown
CD05190	black	black	royalblue	lightgreen	green
CD01679	black	black	royalblue	lightgreen	green
CD08868	black	black	royalblue	lightgreen	green
CD03704	black	black	darkturquoise	lightgreen	green
CD01078	black	black	royalblue	lightgreen	green
CD07496	black	black	royalblue	lightgreen	green
CD00784	black	black	royalblue	lightgreen	green
CD08637	black	black	royalblue	lightgreen	green
CD15760	black	black	royalblue	lightgreen	green
CD09437	black	black	royalblue	lightgreen	green
CD06779	black	black	royalblue	lightgreen	green
CD12688	black	black	royalblue	lightgreen	green
CD08976	black	black	royalblue	lightgreen	green
CD06788	black	black	royalblue	lightgreen	green
CD13615	black	black	royalblue	lightgreen	green
CD00400	black	black	royalblue	lightgreen	green
CD07327	black	black	royalblue	lightgreen	green
CD13673	black	black	royalblue	lightgreen	green
CD06690	black	black	royalblue	lightgreen	green
CD12869	black	black	royalblue	lightgreen	green
CD08032	black	black	royalblue	lightgreen	green
CD12929	black	black	royalblue	lightgreen	green
CD13081	black	black	royalblue	lightgreen	green
CD06045	black	black	royalblue	lightgreen	green
CD14808	black	black	royalblue	lightgreen	green
CD01777	black	black	royalblue	lightgreen	green
CD02216	black	black	royalblue	lightgreen	green
CD04430	black	black	royalblue	lightgreen	green
CD04980	black	black	royalblue	lightgreen	green
CD05349	black	cyan	royalblue	lightgreen	green
CD01787	black	black	royalblue	lightgreen	green
CD12647	black	black	royalblue	lightgreen	green
CD02458	black	black	royalblue	lightgreen	green
CD00494	black	black	royalblue	lightgreen	green
CD13337	black	black	royalblue	lightgreen	green
CD00883	black	black	royalblue	lightgreen	green
CD05755	black	black	royalblue	lightgreen	green
CD00101	black	black	royalblue	lightgreen	green
CD06720	black	black	darkturquoise	lightgreen	green
CD11247	black	black	royalblue	lightgreen	green
CD00707	black	black	royalblue	lightgreen	green
CD05357	black	black	royalblue	lightgreen	green
CD02202	black	black	royalblue	lightgreen	green
CD03708	black	black	royalblue	lightgreen	green
CD14423	black	black	royalblue	lightgreen	green
CD02623	black	black	royalblue	lightgreen	green
CD06012	black	black	royalblue	lightgreen	green
CD05667	black	black	royalblue	lightgreen	green
CD02287	black	black	royalblue	lightgreen	green
CD07758	black	black	royalblue	lightgreen	green
CD10743	black	black	royalblue	lightgreen	green
CD04595	black	black	royalblue	lightgreen	green
CD01016	black	black	royalblue	lightgreen	green
CD11907	black	black	royalblue	lightgreen	green
CD02336	black	black	royalblue	lightgreen	green
CD09918	black	black	royalblue	lightgreen	green
CD02345	black	black	royalblue	lightgreen	green
CD06791	black	black	royalblue	lightgreen	green
CD06214	black	black	royalblue	lightgreen	green
CD02566	black	black	royalblue	lightgreen	green
CD06013	black	black	royalblue	lightgreen	green
CD08620	black	black	royalblue	lightgreen	green
CD13359	black	black	royalblue	lightgreen	green
CD01113	black	black	royalblue	lightgreen	green
CD11821	black	black	royalblue	lightgreen	green
CD04798	black	black	royalblue	lightgreen	green
CD15544	black	black	royalblue	lightgreen	green
CD04262	black	black	royalblue	lightgreen	green
CD10165	black	black	royalblue	lightgreen	green
CD11582	black	black	royalblue	lightgreen	green
CD09389	black	black	royalblue	lightgreen	green
CD02997	black	black	royalblue	lightgreen	green
CD10247	black	black	royalblue	lightgreen	green
CD06554	black	black	royalblue	lightgreen	green
CD12945	black	black	royalblue	lightgreen	green
CD13987	black	black	royalblue	lightgreen	green
CD13241	black	black	royalblue	lightgreen	green
CD16133	black	black	royalblue	lightgreen	green
CD05233	black	black	royalblue	lightgreen	green
CD12270	black	black	grey	lightgreen	green
CD04921	black	black	royalblue	lightgreen	green
CD02807	black	black	royalblue	lightgreen	green
CD02429	black	black	royalblue	lightgreen	green
CD04774	black	black	royalblue	lightgreen	green
CD06653	black	black	royalblue	lightgreen	green
CD01875	black	black	royalblue	lightgreen	green
CD02562	black	black	royalblue	lightgreen	green
CD06477	black	black	royalblue	lightgreen	green
CD01874	black	black	royalblue	lightgreen	green
CD02795	black	black	royalblue	lightgreen	green
CD03801	black	black	royalblue	lightgreen	green
CD08069	black	black	royalblue	lightgreen	green
CD10370	black	black	royalblue	lightgreen	green
CD07489	black	black	royalblue	lightgreen	green
CD09336	black	black	royalblue	lightgreen	green
CD10155	black	black	royalblue	lightgreen	green
CD13079	black	black	royalblue	lightgreen	green
CD08220	black	black	royalblue	lightgreen	green
CD06681	black	black	royalblue	lightgreen	green
CD13753	black	black	royalblue	lightgreen	green
CD14213	black	black	royalblue	lightgreen	green
CD08975	black	black	royalblue	lightgreen	green
CD04671	black	black	royalblue	lightgreen	green
CD02867	black	black	royalblue	lightgreen	green
CD07948	black	black	royalblue	lightgreen	green
CD04330	black	black	royalblue	lightgreen	green
CD08181	black	black	royalblue	lightgreen	green
CD14728	black	grey	grey	lightgreen	green
CD08154	black	black	royalblue	lightgreen	green
CD07198	black	black	royalblue	lightgreen	green
CD15564	black	black	royalblue	lightgreen	green
CD09631	black	black	royalblue	lightgreen	green
CD05536	black	black	royalblue	lightgreen	green
CD06113	black	black	royalblue	lightgreen	green
CD08520	black	black	royalblue	lightgreen	green
CD15338	black	black	royalblue	lightgreen	green
CD08362	black	black	royalblue	lightgreen	green
CD06754	black	black	royalblue	lightgreen	green
CD10169	black	black	royalblue	lightgreen	green
CD15949	black	black	royalblue	lightgreen	green
CD11131	black	black	royalblue	lightgreen	green
CD08107	black	black	royalblue	lightgreen	green
CD07384	black	black	royalblue	lightgreen	green
CD12144	black	black	royalblue	lightgreen	green
CD09018	black	black	darkturquoise	lightgreen	green
CD06124	black	black	royalblue	lightgreen	green
CD12746	black	black	royalblue	lightgreen	green
CD04507	black	black	royalblue	lightgreen	green
CD12396	black	black	royalblue	lightgreen	green
CD16127	black	black	royalblue	lightgreen	green
CD01198	black	black	royalblue	lightgreen	green
CD03667	black	black	royalblue	lightgreen	green
CD04735	black	black	royalblue	lightgreen	green
CD01028	black	black	royalblue	lightgreen	green
CD16106	black	black	royalblue	lightgreen	green
CD09448	black	black	royalblue	lightgreen	green
CD04761	black	black	royalblue	lightgreen	green
CD12692	black	black	royalblue	lightgreen	green
CD06836	black	black	royalblue	lightgreen	green
CD07880	black	black	royalblue	lightgreen	green
CD01015	black	black	royalblue	lightgreen	green
CD10253	black	black	royalblue	lightgreen	green
CD02520	black	black	royalblue	lightgreen	green
CD03701	black	black	royalblue	lightgreen	green
CD04894	black	black	royalblue	lightgreen	green
CD16071	black	black	royalblue	lightgreen	green
CD13353	black	black	royalblue	lightgreen	green
CD06980	black	black	grey	lightgreen	green
CD04091	black	black	royalblue	lightgreen	green
CD08706	black	black	royalblue	lightgreen	green
CD01249	black	black	royalblue	lightgreen	green
CD01806	black	black	royalblue	lightgreen	green
CD13101	black	black	royalblue	lightgreen	green
CD16168	black	black	royalblue	lightgreen	green
CD14314	black	black	darkturquoise	lightgreen	green
CD01630	black	black	royalblue	lightgreen	green
CD01270	black	black	royalblue	lightgreen	green
CD01748	black	darkred	grey	lightgreen	green
CD10103	black	black	royalblue	lightgreen	green
CD02693	black	black	royalblue	lightgreen	green
CD09332	black	black	royalblue	lightgreen	green
CD07924	black	black	royalblue	lightgreen	green
CD09215	black	black	royalblue	lightgreen	green
CD07514	black	black	royalblue	lightgreen	green
CD00419	black	black	royalblue	lightgreen	green
CD15133	black	black	royalblue	lightgreen	green
CD03830	black	black	royalblue	lightgreen	green
CD04740	black	black	royalblue	lightgreen	green
CD06561	black	black	royalblue	lightgreen	green
CD00874	black	black	royalblue	lightgreen	green
CD14635	black	black	royalblue	lightgreen	green
CD10114	black	black	royalblue	lightgreen	green
CD14547	black	black	royalblue	lightgreen	green
CD05821	black	black	royalblue	lightgreen	green
CD12163	black	black	royalblue	lightgreen	green
CD02721	black	black	royalblue	lightgreen	green
CD05851	black	green	red	lightgreen	green
CD06189	black	black	grey	lightgreen	green
CD00096	black	black	royalblue	lightgreen	green
CD00111	black	black	royalblue	lightgreen	green
CD11313	black	black	royalblue	lightgreen	green
CD12103	black	black	royalblue	lightgreen	green
CD03792	black	black	royalblue	lightgreen	green
CD08342	black	black	royalblue	lightgreen	green
CD01521	black	black	royalblue	lightgreen	green
CD15726	black	black	royalblue	lightgreen	green
CD15355	black	black	royalblue	lightgreen	green
CD04127	black	black	royalblue	lightgreen	green
CD04592	black	black	royalblue	lightgreen	green
CD11565	black	black	royalblue	lightgreen	green
CD13338	black	black	royalblue	lightgreen	green
CD09143	black	black	royalblue	lightgreen	green
CD09348	black	black	royalblue	lightgreen	green
CD08938	black	black	royalblue	lightgreen	green
CD08677	black	black	royalblue	lightgreen	green
CD06055	black	black	royalblue	lightgreen	green
CD11118	black	black	royalblue	lightgreen	green
CD08742	black	black	royalblue	lightgreen	green
CD01869	black	black	royalblue	lightgreen	green
CD08456	black	black	royalblue	lightgreen	green
CD06220	black	black	royalblue	lightgreen	green
CD00827	black	black	royalblue	lightgreen	green
CD09965	black	black	royalblue	lightgreen	green
CD16097	black	black	royalblue	lightgreen	green
CD00278	black	black	royalblue	lightgreen	green
CD04992	black	black	royalblue	lightgreen	green
CD02801	black	black	royalblue	lightgreen	green
CD15204	black	black	royalblue	lightgreen	green
CD09175	black	black	royalblue	lightgreen	green
CD09522	black	black	royalblue	lightgreen	green
CD02123	black	black	royalblue	lightgreen	green
CD03748	black	cyan	royalblue	lightgreen	green
CD15440	black	black	royalblue	lightgreen	green
CD13658	black	black	royalblue	lightgreen	green
CD08379	black	black	royalblue	lightgreen	green
CD00228	black	black	royalblue	lightgreen	green
CD08916	black	black	royalblue	lightgreen	green
CD06078	black	black	royalblue	lightgreen	green
CD15297	black	black	royalblue	lightgreen	green
CD13381	black	black	royalblue	lightgreen	green
CD04377	black	black	royalblue	lightgreen	green
CD01232	black	black	royalblue	lightgreen	green
CD05887	black	black	royalblue	lightgreen	green
CD15669	black	black	royalblue	lightgreen	green
CD03555	black	black	royalblue	lightgreen	green
CD12985	black	black	royalblue	lightgreen	green
CD15575	black	black	royalblue	lightgreen	green
CD15028	black	black	royalblue	lightgreen	green
CD06573	black	black	royalblue	lightgreen	green
CD06981	black	black	royalblue	lightgreen	green
CD01468	black	black	royalblue	lightgreen	No_Match
CD08261	black	black	royalblue	lightgreen	No_Match
CD03907	black	black	royalblue	lightgreen	No_Match
CD02877	black	black	grey	lightgreen	No_Match
CD08150	black	black	royalblue	lightgreen	No_Match
CD02798	black	black	royalblue	lightgreen	No_Match
CD04105	black	black	royalblue	lightgreen	No_Match
CD14406	black	black	royalblue	lightgreen	No_Match
CD15905	black	black	royalblue	lightgreen	No_Match
CD04947	black	black	royalblue	lightgreen	No_Match
CD08014	black	black	royalblue	lightgreen	No_Match
CD06109	black	cyan	royalblue	lightgreen	No_Match
CD06966	black	black	royalblue	lightgreen	No_Match
CD07625	black	black	royalblue	lightgreen	No_Match
CD02724	black	black	royalblue	lightgreen	No_Match
CD07130	black	black	royalblue	lightgreen	No_Match
CD03435	black	black	royalblue	lightgreen	No_Match
CD01733	black	black	royalblue	lightgreen	No_Match
CD06018	black	black	royalblue	lightgreen	No_Match
CD05149	black	black	royalblue	lightgreen	No_Match
CD06711	black	black	royalblue	lightgreen	No_Match
CD00007	black	black	royalblue	lightgreen	No_Match
CD01538	black	black	royalblue	lightgreen	No_Match
CD02035	black	black	royalblue	lightgreen	No_Match
CD12119	black	black	royalblue	lightgreen	No_Match
CD09070	black	black	royalblue	lightgreen	No_Match
CD02272	black	black	royalblue	lightgreen	No_Match
CD15950	black	black	grey	lightgreen	No_Match
CD04977	black	black	royalblue	lightgreen	No_Match
CD08688	black	black	royalblue	lightgreen	No_Match
CD07875	black	black	royalblue	lightgreen	No_Match
CD15774	black	black	royalblue	lightgreen	No_Match
CD03698	black	black	royalblue	lightgreen	No_Match
CD05432	black	black	grey	lightgreen	No_Match
CD07650	black	cyan	royalblue	lightgreen	No_Match
CD00005	black	black	royalblue	lightgreen	No_Match
CD01528	black	black	royalblue	lightgreen	No_Match
CD06491	black	black	royalblue	lightgreen	No_Match
CD05626	black	black	royalblue	lightgreen	No_Match
CD11669	black	black	royalblue	lightgreen	No_Match
CD06036	black	black	royalblue	lightgreen	No_Match
CD12209	black	black	royalblue	lightgreen	No_Match
CD01476	black	black	royalblue	lightgreen	No_Match
CD04207	black	black	royalblue	lightgreen	No_Match
CD05084	black	black	royalblue	lightgreen	No_Match
CD05198	black	black	grey	lightgreen	No_Match
CD08397	black	black	royalblue	lightgreen	No_Match
CD06216	black	black	royalblue	lightgreen	No_Match
CD07510	black	black	royalblue	lightgreen	No_Match
CD00230	black	black	royalblue	lightgreen	No_Match
CD00757	black	black	royalblue	lightgreen	No_Match
CD16201	black	black	royalblue	lightgreen	No_Match
CD02996	black	black	grey	lightgreen	No_Match
CD08435	black	black	royalblue	lightgreen	No_Match
CD03534	black	black	royalblue	lightgreen	No_Match
CD06763	black	black	royalblue	lightgreen	No_Match
CD13364	black	black	royalblue	lightgreen	No_Match
CD10024	black	black	royalblue	lightgreen	No_Match
CD03238	black	black	royalblue	lightgreen	No_Match
CD03257	black	black	royalblue	lightgreen	No_Match
CD14989	black	black	royalblue	lightgreen	No_Match
CD04205	black	black	royalblue	lightgreen	No_Match
CD01701	black	black	royalblue	lightgreen	No_Match
CD02125	black	black	royalblue	lightgreen	No_Match
CD11576	black	black	royalblue	lightgreen	No_Match
CD05601	black	black	royalblue	lightgreen	No_Match
CD04482	black	black	royalblue	lightgreen	No_Match
CD11627	black	black	royalblue	lightgreen	No_Match
CD02432	black	black	royalblue	lightgreen	No_Match
CD07695	black	cyan	tan	lightgreen	No_Match
CD13160	black	black	royalblue	lightgreen	No_Match
CD13729	black	black	royalblue	lightgreen	No_Match
CD00235	black	black	royalblue	lightgreen	No_Match
CD06637	black	black	royalblue	lightgreen	No_Match
CD16131	black	black	royalblue	lightgreen	No_Match
CD15546	black	black	royalblue	lightgreen	No_Match
CD01784	black	black	royalblue	lightgreen	No_Match
CD01848	black	black	royalblue	lightgreen	No_Match
CD03763	black	black	royalblue	No_Match	No_Match
CD06903	black	black	grey	No_Match	No_Match
CD15243	black	black	royalblue	No_Match	No_Match
CD10341	black	black	royalblue	No_Match	No_Match
CD10245	black	black	royalblue	No_Match	No_Match
CD05322	black	black	royalblue	No_Match	No_Match
CD04760	black	black	royalblue	No_Match	No_Match
CD13264	black	black	royalblue	No_Match	No_Match
CD10884	black	black	grey	No_Match	No_Match
CD10021	black	cyan	royalblue	No_Match	No_Match
CD10199	black	black	royalblue	No_Match	No_Match
CD06300	black	black	royalblue	No_Match	No_Match
CD00573	black	black	royalblue	No_Match	No_Match
CD03958	black	black	royalblue	No_Match	No_Match
CD15206	black	black	royalblue	No_Match	No_Match
CD08366	black	black	royalblue	No_Match	No_Match
CD03770	black	black	royalblue	No_Match	No_Match
CD00037	black	black	royalblue	No_Match	No_Match
CD01401	black	black	royalblue	No_Match	No_Match
CD14628	black	black	royalblue	No_Match	No_Match
CD15928	black	black	royalblue	No_Match	No_Match
CD16177	black	black	royalblue	No_Match	No_Match
CD02076	black	black	royalblue	No_Match	No_Match
CD15706	black	black	royalblue	No_Match	No_Match
CD00528	black	black	royalblue	No_Match	No_Match
CD14256	black	black	royalblue	No_Match	No_Match
CD01942	black	black	royalblue	No_Match	No_Match
CD11622	black	black	royalblue	No_Match	No_Match
CD11896	black	black	royalblue	No_Match	No_Match
CD16038	black	black	grey	No_Match	No_Match
CD04679	black	black	royalblue	No_Match	No_Match
CD11115	black	black	royalblue	No_Match	No_Match
CD10068	black	black	royalblue	No_Match	No_Match
CD02564	black	black	grey	No_Match	No_Match
CD13455	black	black	royalblue	No_Match	No_Match
CD01033	black	black	royalblue	No_Match	No_Match
CD07411	black	black	royalblue	No_Match	No_Match
CD10087	black	black	royalblue	No_Match	No_Match
CD09158	black	black	grey	No_Match	No_Match
CD00346	black	black	royalblue	No_Match	No_Match
CD10934	black	black	royalblue	No_Match	No_Match
CD10463	black	black	royalblue	No_Match	No_Match
CD08762	black	black	royalblue	No_Match	No_Match
CD03045	black	black	royalblue	No_Match	No_Match
CD06796	black	black	royalblue	No_Match	No_Match
CD02799	black	black	royalblue	No_Match	No_Match
CD02412	black	black	royalblue	No_Match	No_Match
CD14047	blue	blue	brown	blue	blue
CD15259	blue	blue	brown	blue	blue
CD05369	blue	blue	brown	blue	blue
CD10360	blue	blue	brown	blue	blue
CD04533	blue	blue	brown	blue	blue
CD04468	blue	blue	brown	blue	blue
CD07502	blue	blue	brown	blue	blue
CD08192	blue	blue	brown	blue	blue
CD12932	blue	blue	brown	blue	blue
CD14192	blue	blue	brown	blue	blue
CD12872	blue	blue	brown	blue	blue
CD05895	blue	blue	brown	blue	blue
CD10546	blue	blue	brown	blue	blue
CD06320	blue	blue	brown	blue	blue
CD04965	blue	blue	brown	blue	blue
CD03282	blue	blue	brown	blue	blue
CD12058	blue	blue	brown	blue	blue
CD05039	blue	blue	brown	blue	blue
CD15626	blue	blue	brown	blue	blue
CD14126	blue	blue	brown	blue	blue
CD13985	blue	blue	brown	blue	blue
CD02609	blue	blue	brown	blue	blue
CD03922	blue	blue	brown	blue	blue
CD12924	blue	blue	brown	blue	blue
CD10999	blue	blue	brown	blue	blue
CD04478	blue	blue	brown	blue	blue
CD09667	blue	blue	brown	blue	blue
CD03673	blue	blue	brown	blue	blue
CD04840	blue	blue	brown	blue	blue
CD13208	blue	blue	brown	blue	blue
CD05902	blue	blue	brown	blue	blue
CD08242	blue	blue	brown	blue	blue
CD02046	blue	blue	brown	blue	blue
CD14191	blue	blue	brown	blue	blue
CD05912	blue	blue	brown	blue	blue
CD10473	blue	blue	brown	blue	blue
CD01585	blue	blue	red	blue	blue
CD03942	blue	blue	brown	blue	blue
CD03681	blue	blue	brown	blue	blue
CD11480	blue	blue	brown	blue	blue
CD07204	blue	blue	brown	blue	blue
CD01915	blue	blue	brown	blue	blue
CD01407	blue	blue	brown	blue	blue
CD03654	blue	blue	brown	blue	blue
CD08088	blue	blue	brown	blue	blue
CD09949	blue	blue	brown	blue	blue
CD01879	blue	blue	brown	blue	blue
CD14333	blue	blue	brown	blue	blue
CD04908	blue	blue	brown	blue	blue
CD14044	blue	blue	brown	blue	blue
CD03950	blue	blue	brown	blue	blue
CD00017	blue	blue	brown	blue	blue
CD09641	blue	blue	brown	blue	blue
CD12470	blue	blue	brown	blue	blue
CD01985	blue	blue	brown	blue	blue
CD05030	blue	blue	brown	blue	blue
CD13646	blue	blue	brown	blue	blue
CD06114	blue	blue	brown	blue	blue
CD08988	blue	blue	brown	blue	blue
CD00730	blue	blue	brown	blue	blue
CD15090	blue	blue	brown	blue	blue
CD16229	blue	blue	brown	blue	blue
CD06878	blue	blue	brown	blue	blue
CD03695	blue	blue	brown	blue	blue
CD14061	blue	blue	brown	blue	blue
CD11233	blue	blue	brown	blue	blue
CD11790	blue	blue	brown	blue	blue
CD00009	blue	blue	brown	blue	blue
CD15666	blue	blue	brown	blue	blue
CD09753	blue	blue	brown	blue	blue
CD10466	blue	blue	brown	blue	blue
CD09211	blue	blue	brown	blue	blue
CD02620	blue	blue	brown	blue	blue
CD03979	blue	blue	brown	blue	blue
CD05069	blue	blue	brown	blue	blue
CD02557	blue	blue	brown	blue	blue
CD11310	blue	blue	brown	blue	blue
CD04991	blue	blue	brown	blue	blue
CD09281	blue	blue	brown	blue	blue
CD13781	blue	blue	brown	blue	blue
CD06523	blue	blue	brown	blue	blue
CD14772	blue	blue	brown	blue	blue
CD04629	blue	blue	brown	blue	blue
CD14553	blue	blue	brown	blue	blue
CD07892	blue	blue	brown	blue	blue
CD16017	blue	blue	brown	blue	blue
CD14895	blue	blue	brown	blue	blue
CD09132	blue	blue	brown	blue	blue
CD02082	blue	blue	brown	blue	blue
CD02726	blue	blue	brown	blue	blue
CD12340	blue	blue	brown	blue	blue
CD07559	blue	blue	brown	blue	blue
CD09754	blue	blue	brown	blue	blue
CD06887	blue	blue	brown	blue	blue
CD01584	blue	blue	brown	blue	blue
CD03032	blue	blue	brown	blue	blue
CD00420	blue	blue	brown	blue	blue
CD02896	blue	blue	brown	blue	blue
CD00614	blue	blue	brown	blue	blue
CD08051	blue	blue	brown	blue	blue
CD04623	blue	blue	brown	blue	blue
CD03977	blue	blue	brown	blue	blue
CD02328	blue	blue	brown	blue	blue
CD13806	blue	blue	brown	blue	blue
CD09240	blue	blue	brown	blue	blue
CD02957	blue	darkorange2	brown	blue	blue
CD07769	blue	blue	brown	blue	blue
CD02091	blue	blue	brown	blue	blue
CD14039	blue	blue	brown	blue	blue
CD12173	blue	blue	brown	blue	blue
CD13549	blue	blue	brown	blue	blue
CD08942	blue	blue	brown	blue	blue
CD06755	blue	blue	red	blue	blue
CD14465	blue	blue	brown	blue	blue
CD04157	blue	blue	brown	blue	blue
CD15556	blue	blue	brown	blue	blue
CD14740	blue	blue	brown	blue	blue
CD15574	blue	blue	brown	blue	blue
CD02953	blue	blue	brown	blue	blue
CD14112	blue	blue	brown	blue	blue
CD13937	blue	blue	brown	blue	blue
CD03657	blue	blue	brown	blue	blue
CD07278	blue	blue	brown	blue	blue
CD10770	blue	blue	brown	blue	blue
CD09239	blue	blue	brown	blue	blue
CD03598	blue	blue	brown	blue	blue
CD11095	blue	blue	brown	blue	blue
CD04222	blue	cyan	brown	blue	blue
CD15557	blue	blue	brown	blue	blue
CD07097	blue	blue	brown	blue	blue
CD03706	blue	blue	brown	cyan	blue
CD14310	blue	blue	brown	blue	blue
CD14083	blue	blue	brown	blue	blue
CD11730	blue	blue	brown	blue	blue
CD08739	blue	blue	brown	blue	blue
CD10961	blue	blue	brown	blue	blue
CD06601	blue	blue	brown	blue	blue
CD08725	blue	blue	brown	blue	blue
CD11376	blue	blue	brown	blue	blue
CD13435	blue	blue	brown	blue	blue
CD08046	blue	blue	brown	blue	blue
CD09752	blue	blue	brown	blue	blue
CD13403	blue	blue	brown	blue	blue
CD04987	blue	blue	brown	blue	blue
CD04212	blue	blue	brown	blue	blue
CD08424	blue	blue	brown	blue	blue
CD01202	blue	blue	brown	blue	blue
CD06142	blue	blue	brown	blue	blue
CD02913	blue	blue	brown	blue	blue
CD03600	blue	blue	brown	blue	blue
CD12999	blue	blue	brown	blue	blue
CD15473	blue	blue	brown	blue	blue
CD03260	blue	blue	brown	blue	blue
CD13955	blue	blue	brown	blue	blue
CD06625	blue	blue	brown	blue	blue
CD14830	blue	blue	brown	blue	blue
CD09546	blue	blue	brown	blue	blue
CD03772	blue	blue	brown	blue	blue
CD12429	blue	blue	brown	blue	blue
CD07804	blue	blue	brown	blue	blue
CD14769	blue	blue	brown	blue	blue
CD00762	blue	blue	brown	cyan	blue
CD14398	blue	blue	brown	greenyellow	blue
CD14612	blue	blue	brown	blue	blue
CD03001	blue	blue	brown	blue	blue
CD08911	blue	blue	brown	blue	blue
CD04119	blue	blue	brown	blue	blue
CD03938	blue	blue	brown	blue	blue
CD11317	blue	blue	brown	blue	blue
CD11347	blue	blue	brown	blue	blue
CD12500	blue	blue	brown	blue	blue
CD02317	blue	blue	brown	blue	blue
CD10421	blue	blue	brown	blue	blue
CD15562	blue	blue	brown	blue	blue
CD00427	blue	blue	brown	yellow	red
CD12290	blue	blue	brown	blue	blue
CD07339	blue	blue	brown	blue	blue
CD13703	blue	blue	brown	blue	blue
CD14935	blue	blue	brown	blue	blue
CD15744	blue	blue	brown	blue	blue
CD14829	blue	blue	brown	blue	blue
CD13372	blue	blue	brown	blue	blue
CD11235	blue	blue	brown	blue	blue
CD15560	blue	blue	brown	blue	blue
CD04884	blue	blue	brown	blue	blue
CD10555	blue	blue	brown	blue	blue
CD00595	blue	blue	brown	blue	blue
CD00189	blue	blue	brown	blue	blue
CD09298	blue	blue	red	blue	blue
CD09852	blue	blue	brown	blue	blue
CD15172	blue	blue	brown	blue	blue
CD00467	blue	blue	brown	blue	blue
CD13963	blue	blue	brown	blue	blue
CD01089	blue	blue	brown	blue	blue
CD06983	blue	blue	brown	blue	blue
CD10521	blue	blue	brown	blue	blue
CD05840	blue	blue	brown	blue	blue
CD06001	blue	blue	brown	blue	blue
CD14616	blue	blue	brown	blue	blue
CD11890	blue	blue	brown	blue	blue
CD15843	blue	blue	brown	blue	blue
CD08278	blue	blue	brown	blue	blue
CD10593	blue	blue	brown	blue	blue
CD06175	blue	blue	brown	blue	blue
CD12744	blue	blue	brown	blue	blue
CD11671	blue	blue	brown	blue	blue
CD04902	blue	blue	brown	blue	blue
CD08380	blue	blue	brown	blue	blue
CD06512	blue	blue	brown	blue	blue
CD08997	blue	blue	brown	blue	blue
CD03309	blue	blue	brown	blue	blue
CD07295	blue	blue	brown	blue	blue
CD10493	blue	blue	brown	cyan	cyan
CD06517	blue	blue	brown	blue	blue
CD03139	blue	blue	brown	blue	blue
CD00172	blue	blue	brown	blue	blue
CD05810	blue	blue	brown	blue	blue
CD05099	blue	blue	brown	blue	blue
CD05296	blue	blue	brown	blue	blue
CD06599	blue	blue	brown	blue	blue
CD01842	blue	blue	brown	blue	blue
CD14814	blue	blue	brown	blue	blue
CD03928	blue	blue	brown	lightyellow	lightyellow
CD05286	blue	blue	brown	blue	blue
CD11331	blue	blue	brown	blue	blue
CD05800	blue	blue	brown	blue	blue
CD03878	blue	blue	brown	blue	blue
CD15365	blue	blue	brown	blue	blue
CD03664	blue	blue	brown	blue	blue
CD10452	blue	blue	brown	blue	blue
CD01611	blue	blue	brown	blue	blue
CD05923	blue	blue	brown	blue	blue
CD15034	blue	blue	brown	blue	blue
CD07860	blue	blue	brown	lightyellow	lightyellow
CD01184	blue	blue	brown	blue	blue
CD00155	blue	blue	grey	blue	blue
CD02161	blue	blue	brown	blue	blue
CD05935	blue	blue	brown	blue	blue
CD06487	blue	darkolivegreen	grey	blue	blue
CD13869	blue	blue	brown	blue	blue
CD09801	blue	blue	brown	blue	blue
CD12755	blue	blue	red	blue	blue
CD08486	blue	blue	brown	blue	blue
CD03571	blue	blue	brown	blue	blue
CD14281	blue	blue	brown	blue	blue
CD03614	blue	blue	brown	blue	blue
CD08555	blue	blue	brown	blue	blue
CD12725	blue	blue	brown	blue	blue
CD03240	blue	blue	brown	blue	blue
CD11082	blue	blue	brown	blue	blue
CD03949	blue	blue	brown	blue	blue
CD05440	blue	blue	brown	blue	blue
CD00882	blue	blue	brown	blue	blue
CD07087	blue	blue	brown	blue	blue
CD08199	blue	blue	brown	blue	blue
CD12218	blue	blue	brown	blue	blue
CD14685	blue	blue	brown	blue	blue
CD11410	blue	blue	grey	blue	blue
CD14075	blue	blue	brown	blue	blue
CD01152	blue	blue	brown	blue	blue
CD07881	blue	blue	brown	blue	blue
CD06294	blue	blue	brown	blue	blue
CD14389	blue	blue	brown	blue	blue
CD02134	blue	blue	brown	blue	blue
CD04635	blue	blue	brown	blue	blue
CD13674	blue	blue	brown	blue	blue
CD07939	blue	blue	brown	blue	blue
CD04195	blue	blue	brown	blue	blue
CD14787	blue	blue	brown	blue	blue
CD10661	blue	blue	brown	blue	blue
CD00919	blue	blue	brown	blue	blue
CD05081	blue	blue	brown	blue	blue
CD00912	blue	blue	brown	blue	blue
CD03902	blue	blue	brown	blue	blue
CD00644	blue	blue	brown	blue	blue
CD05484	blue	blue	grey	blue	blue
CD13275	blue	blue	brown	blue	blue
CD14917	blue	blue	brown	blue	blue
CD00390	blue	blue	brown	blue	blue
CD00013	blue	blue	brown	blue	blue
CD01301	blue	blue	brown	blue	blue
CD01870	blue	blue	brown	blue	blue
CD05439	blue	blue	brown	blue	blue
CD10173	blue	blue	brown	blue	blue
CD10384	blue	blue	brown	blue	blue
CD00279	blue	blue	brown	blue	blue
CD08477	blue	blue	brown	blue	blue
CD14607	blue	blue	brown	blue	blue
CD06154	blue	blue	brown	blue	blue
CD06039	blue	blue	brown	blue	blue
CD16231	blue	blue	brown	cyan	cyan
CD05348	blue	blue	brown	blue	blue
CD06456	blue	blue	brown	blue	blue
CD15046	blue	blue	brown	blue	blue
CD12911	blue	blue	brown	blue	blue
CD03908	blue	blue	brown	blue	blue
CD07518	blue	blue	brown	blue	blue
CD08047	blue	blue	brown	blue	blue
CD09134	blue	blue	brown	blue	blue
CD03150	blue	blue	brown	blue	blue
CD02629	blue	blue	brown	blue	blue
CD12423	blue	blue	brown	blue	blue
CD14363	blue	blue	brown	blue	blue
CD02347	blue	blue	brown	blue	blue
CD06110	blue	blue	brown	cyan	blue
CD01091	blue	blue	brown	blue	blue
CD05904	blue	blue	brown	blue	blue
CD01850	blue	blue	brown	blue	blue
CD01905	blue	blue	brown	blue	blue
CD12002	blue	blue	brown	blue	blue
CD11728	blue	blue	brown	blue	blue
CD09137	blue	blue	brown	blue	blue
CD11349	blue	blue	brown	blue	blue
CD15465	blue	blue	brown	blue	blue
CD12265	blue	blue	brown	blue	blue
CD15578	blue	blue	brown	blue	blue
CD15331	blue	blue	brown	blue	blue
CD14272	blue	blue	brown	blue	blue
CD06525	blue	blue	brown	blue	blue
CD08609	blue	blue	orangered4	blue	blue
CD03762	blue	blue	brown	blue	blue
CD02157	blue	blue	red	blue	blue
CD01831	blue	blue	brown	blue	blue
CD09310	blue	blue	brown	blue	blue
CD06768	blue	blue	brown	cyan	blue
CD15342	blue	blue	brown	blue	blue
CD01666	blue	blue	brown	blue	blue
CD13973	blue	blue	brown	blue	blue
CD06455	blue	blue	brown	blue	blue
CD05700	blue	blue	brown	blue	blue
CD02890	blue	blue	brown	blue	blue
CD00597	blue	blue	brown	blue	blue
CD09884	blue	blue	brown	blue	blue
CD03727	blue	blue	brown	blue	blue
CD10415	blue	blue	brown	blue	blue
CD13514	blue	blue	brown	blue	blue
CD11758	blue	blue	brown	blue	blue
CD10577	blue	blue	brown	blue	blue
CD15506	blue	blue	brown	blue	blue
CD11335	blue	blue	brown	blue	blue
CD01406	blue	blue	brown	blue	blue
CD14378	blue	blue	brown	blue	blue
CD14722	blue	blue	brown	blue	blue
CD15125	blue	blue	brown	blue	blue
CD00059	blue	blue	brown	blue	blue
CD15038	blue	blue	brown	blue	blue
CD02595	blue	blue	brown	blue	blue
CD05574	blue	blue	brown	blue	blue
CD15924	blue	blue	brown	blue	blue
CD13136	blue	blue	brown	blue	blue
CD15455	blue	blue	brown	blue	blue
CD00362	blue	blue	brown	blue	blue
CD08244	blue	blue	brown	blue	blue
CD05537	blue	blue	brown	blue	blue
CD09267	blue	blue	grey	blue	blue
CD09505	blue	blue	brown	blue	blue
CD13032	blue	blue	brown	blue	blue
CD01647	blue	blue	brown	blue	blue
CD12798	blue	blue	brown	blue	blue
CD01054	blue	blue	brown	blue	blue
CD06162	blue	grey60	grey	yellow	blue
CD04392	blue	blue	brown	blue	blue
CD11481	blue	blue	brown	blue	blue
CD15552	blue	blue	brown	blue	blue
CD06284	blue	blue	brown	blue	blue
CD08773	blue	blue	brown	blue	blue
CD05520	blue	blue	brown	blue	blue
CD08509	blue	blue	brown	blue	blue
CD11327	blue	blue	brown	blue	blue
CD08237	blue	blue	brown	blue	blue
CD12576	blue	blue	brown	blue	blue
CD13423	blue	blue	brown	blue	blue
CD02605	blue	blue	brown	blue	blue
CD12951	blue	blue	brown	blue	blue
CD14613	blue	blue	brown	blue	blue
CD12262	blue	blue	brown	blue	blue
CD03277	blue	blue	brown	blue	blue
CD05768	blue	blue	brown	blue	blue
CD01718	blue	blue	brown	blue	blue
CD10171	blue	blue	brown	blue	blue
CD13854	blue	blue	grey	blue	blue
CD13047	blue	blue	brown	blue	blue
CD14495	blue	blue	brown	blue	blue
CD08461	blue	blue	brown	blue	blue
CD04310	blue	blue	brown	blue	blue
CD02580	blue	blue	brown	blue	blue
CD09783	blue	blue	brown	blue	blue
CD06664	blue	blue	brown	blue	blue
CD15864	blue	blue	brown	blue	blue
CD12330	blue	blue	brown	blue	blue
CD11520	blue	blue	brown	blue	blue
CD00276	blue	blue	brown	blue	blue
CD12088	blue	blue	brown	blue	blue
CD09603	blue	blue	brown	blue	blue
CD04292	blue	blue	brown	blue	blue
CD11254	blue	blue	brown	blue	blue
CD07744	blue	blue	brown	blue	blue
CD03540	blue	blue	brown	blue	blue
CD00621	blue	blue	brown	blue	blue
CD15488	blue	blue	brown	blue	blue
CD05570	blue	blue	brown	blue	blue
CD02574	blue	blue	brown	blue	blue
CD11697	blue	blue	brown	blue	blue
CD06547	blue	blue	brown	blue	blue
CD15012	blue	blue	brown	blue	blue
CD16048	blue	blue	brown	blue	blue
CD06782	blue	blue	brown	blue	blue
CD03990	blue	blue	brown	blue	blue
CD08811	blue	blue	brown	blue	blue
CD09975	blue	blue	brown	blue	blue
CD14207	blue	blue	brown	blue	blue
CD12721	blue	blue	brown	blue	blue
CD13946	blue	blue	brown	blue	blue
CD02163	blue	blue	brown	cyan	blue
CD05221	blue	blue	grey	blue	blue
CD07654	blue	blue	brown	blue	blue
CD01908	blue	blue	brown	blue	blue
CD11444	blue	blue	brown	blue	blue
CD03344	blue	blue	brown	blue	blue
CD00928	blue	blue	brown	blue	blue
CD12809	blue	blue	brown	blue	blue
CD05784	blue	blue	brown	blue	blue
CD12463	blue	blue	brown	blue	blue
CD14668	blue	blue	brown	blue	blue
CD02250	blue	blue	brown	blue	blue
CD02637	blue	blue	brown	blue	blue
CD03483	blue	blue	brown	blue	blue
CD04530	blue	blue	brown	blue	blue
CD03298	blue	bisque4	grey	blue	blue
CD12555	blue	blue	brown	blue	blue
CD06468	blue	blue	brown	blue	blue
CD09789	blue	blue	brown	blue	blue
CD10662	blue	blue	brown	blue	blue
CD01923	blue	blue	brown	blue	blue
CD12863	blue	blue	brown	blue	blue
CD09982	blue	blue	brown	blue	blue
CD14871	blue	blue	brown	cyan	blue
CD14343	blue	blue	brown	blue	blue
CD04285	blue	blue	brown	blue	blue
CD05170	blue	blue	brown	blue	blue
CD09150	blue	blue	brown	blue	blue
CD16230	blue	blue	brown	blue	blue
CD12900	blue	blue	brown	blue	blue
CD13465	blue	blue	brown	blue	blue
CD12402	blue	blue	grey	turquoise	turquoise
CD16191	blue	blue	brown	blue	blue
CD03529	blue	blue	brown	blue	blue
CD01756	blue	blue	brown	blue	blue
CD02253	blue	blue	brown	blue	blue
CD05047	blue	blue	brown	blue	blue
CD05428	blue	blue	brown	blue	blue
CD16112	blue	blue	brown	blue	blue
CD06186	blue	blue	brown	blue	blue
CD05377	blue	blue	brown	blue	blue
CD06234	blue	blue	brown	blue	blue
CD15866	blue	blue	brown	blue	blue
CD13222	blue	blue	brown	blue	blue
CD03575	blue	blue	brown	blue	blue
CD00371	blue	blue	brown	blue	blue
CD07064	blue	blue	brown	blue	blue
CD10636	blue	blue	brown	blue	blue
CD15909	blue	blue	brown	blue	blue
CD01457	blue	blue	brown	blue	blue
CD09213	blue	blue	darkslateblue	cyan	cyan
CD00660	blue	blue	lightyellow	cyan	cyan
CD07958	blue	darkolivegreen	grey	blue	red
CD02643	blue	blue	brown	blue	blue
CD15256	blue	blue	brown	blue	blue
CD04473	blue	blue	brown	blue	blue
CD15742	blue	blue	brown	blue	blue
CD07775	blue	blue	brown	blue	blue
CD12095	blue	blue	brown	blue	blue
CD10392	blue	blue	brown	blue	blue
CD05494	blue	blue	brown	blue	blue
CD01145	blue	blue	brown	blue	blue
CD00011	blue	blue	brown	blue	blue
CD04108	blue	blue	brown	blue	blue
CD01469	blue	blue	brown	blue	blue
CD01644	blue	blue	brown	blue	blue
CD04548	blue	blue	brown	blue	blue
CD16108	blue	blue	brown	blue	blue
CD02131	blue	blue	brown	blue	blue
CD05510	blue	blue	brown	blue	blue
CD15569	blue	blue	brown	blue	blue
CD03264	blue	blue	brown	blue	blue
CD10023	blue	blue	brown	blue	blue
CD09682	blue	blue	brown	blue	blue
CD11113	blue	blue	brown	blue	blue
CD16228	blue	blue	brown	blue	blue
CD09200	blue	blue	brown	blue	blue
CD02040	blue	blue	brown	blue	blue
CD06569	blue	blue	brown	blue	blue
CD13300	blue	blue	brown	blue	blue
CD00410	blue	blue	brown	blue	blue
CD06357	blue	blue	brown	blue	blue
CD05829	blue	blue	brown	blue	blue
CD10850	blue	blue	red	green	yellow
CD05826	blue	blue	brown	blue	blue
CD11224	blue	blue	brown	blue	blue
CD02584	blue	blue	brown	blue	blue
CD10645	blue	blue	brown	blue	blue
CD06677	blue	blue	brown	blue	blue
CD12054	blue	blue	brown	blue	blue
CD12124	blue	blue	brown	blue	blue
CD15407	blue	blue	brown	blue	blue
CD00299	blue	blue	brown	blue	blue
CD06778	blue	blue	brown	blue	blue
CD05790	blue	blue	brown	blue	blue
CD10742	blue	darkorange2	orangered4	blue	blue
CD11411	blue	blue	brown	blue	blue
CD04511	blue	blue	brown	blue	blue
CD13329	blue	blue	brown	blue	blue
CD14372	blue	blue	brown	blue	blue
CD11875	blue	blue	grey	blue	blue
CD15131	blue	blue	brown	blue	blue
CD05808	blue	blue	brown	blue	blue
CD02639	blue	blue	brown	blue	blue
CD15118	blue	blue	brown	blue	blue
CD15565	blue	blue	brown	blue	blue
CD02897	blue	plum1	grey	blue	white
CD09565	blue	blue	brown	blue	blue
CD14832	blue	blue	brown	blue	blue
CD05563	blue	blue	brown	blue	blue
CD02729	blue	blue	brown	blue	blue
CD14245	blue	blue	brown	blue	blue
CD04788	blue	blue	brown	blue	blue
CD13413	blue	blue	brown	blue	blue
CD00629	blue	blue	brown	blue	blue
CD15537	blue	blue	brown	blue	blue
CD07992	blue	blue	grey	turquoise	turquoise
CD00066	blue	blue	brown	blue	blue
CD06182	blue	blue	brown	blue	blue
CD01735	blue	blue	brown	blue	blue
CD12907	blue	blue	brown	blue	blue
CD11019	blue	blue	brown	blue	blue
CD00741	blue	blue	brown	blue	blue
CD09516	blue	blue	brown	blue	blue
CD03310	blue	blue	brown	blue	blue
CD16172	blue	blue	brown	blue	blue
CD02305	blue	blue	brown	cyan	blue
CD00067	blue	blue	brown	blue	blue
CD00281	blue	blue	ivory	cyan	blue
CD12331	blue	blue	brown	blue	blue
CD11431	blue	blue	brown	blue	blue
CD15529	blue	blue	brown	cyan	blue
CD03688	blue	blue	brown	blue	blue
CD15021	blue	blue	grey	cyan	blue
CD12327	blue	blue	brown	blue	blue
CD09216	blue	blue	brown	blue	blue
CD15779	blue	blue	brown	blue	blue
CD04642	blue	blue	brown	blue	blue
CD08606	blue	blue	grey	blue	darkgrey
CD14471	blue	blue	brown	blue	blue
CD04951	blue	blue	brown	blue	blue
CD07113	blue	blue	brown	blue	blue
CD08665	blue	darkgrey	grey	cyan	cyan
CD13112	blue	blue	brown	blue	blue
CD04890	blue	blue	brown	blue	blue
CD08917	blue	blue	brown	blue	blue
CD06632	blue	blue	brown	blue	blue
CD03595	blue	blue	brown	blue	blue
CD08085	blue	blue	brown	blue	blue
CD00351	blue	blue	brown	blue	blue
CD00655	blue	blue	brown	blue	blue
CD04313	blue	blue	brown	blue	blue
CD11566	blue	blue	brown	blue	blue
CD12085	blue	blue	brown	blue	blue
CD13520	blue	blue	brown	blue	blue
CD02148	blue	blue	brown	blue	blue
CD09998	blue	blue	brown	blue	blue
CD14121	blue	darkred	brown	cyan	cyan
CD12575	blue	blue	brown	blue	blue
CD15758	blue	blue	brown	blue	blue
CD07500	blue	blue	brown	blue	blue
CD15098	blue	blue	brown	blue	blue
CD06015	blue	blue	brown	blue	blue
CD09931	blue	blue	brown	blue	blue
CD13650	blue	blue	brown	blue	blue
CD04915	blue	blue	brown	blue	blue
CD14586	blue	royalblue	grey	blue	red
CD05542	blue	blue	brown	blue	blue
CD02539	blue	blue	brown	blue	blue
CD04343	blue	blue	grey	blue	blue
CD11677	blue	blue	brown	blue	blue
CD03544	blue	blue	brown	blue	blue
CD09898	blue	blue	brown	blue	blue
CD10933	blue	blue	brown	blue	blue
CD11857	blue	blue	brown	blue	blue
CD12341	blue	blue	brown	blue	blue
CD05764	blue	blue	brown	blue	blue
CD13613	blue	blue	brown	blue	blue
CD04339	blue	blue	brown	cyan	blue
CD08993	blue	blue	brown	blue	blue
CD04917	blue	blue	brown	blue	blue
CD06382	blue	blue	brown	blue	blue
CD11536	blue	blue	brown	blue	blue
CD08643	blue	darkgrey	grey	cyan	cyan
CD06028	blue	blue	brown	blue	blue
CD10179	blue	blue	brown	blue	blue
CD14440	blue	blue	brown	blue	blue
CD05946	blue	blue	brown	blue	blue
CD04434	blue	blue	brown	blue	blue
CD11218	blue	blue	brown	blue	blue
CD08816	blue	blue	brown	blue	blue
CD08105	blue	blue	brown	blue	blue
CD12826	blue	blue	brown	blue	blue
CD12221	blue	blue	brown	blue	blue
CD15113	blue	blue	brown	blue	blue
CD15851	blue	blue	brown	blue	blue
CD10213	blue	blue	brown	blue	blue
CD14709	blue	blue	brown	blue	blue
CD15939	blue	blue	brown	blue	blue
CD03740	blue	blue	brown	blue	blue
CD09901	blue	blue	brown	blue	blue
CD04857	blue	blue	brown	blue	blue
CD02364	blue	blue	brown	blue	blue
CD02359	blue	blue	brown	blue	blue
CD06915	blue	blue	brown	blue	blue
CD14342	blue	blue	brown	blue	blue
CD06360	blue	blue	brown	blue	blue
CD09527	blue	blue	brown	blue	blue
CD16208	blue	blue	brown	blue	blue
CD13945	blue	blue	brown	blue	blue
CD11502	blue	blue	brown	blue	blue
CD14376	blue	blue	brown	blue	blue
CD03432	blue	blue	brown	blue	blue
CD14622	blue	blue	brown	blue	blue
CD12252	blue	blue	brown	blue	blue
CD13639	blue	blue	brown	blue	blue
CD10403	blue	blue	brown	blue	blue
CD10554	blue	blue	brown	blue	blue
CD03047	blue	blue	lightyellow	turquoise	darkgrey
CD10826	blue	blue	brown	blue	blue
CD11306	blue	blue	brown	blue	blue
CD10981	blue	blue	brown	blue	blue
CD14641	blue	blue	brown	blue	blue
CD10145	blue	blue	brown	blue	blue
CD09755	blue	blue	brown	blue	blue
CD15103	blue	blue	brown	blue	blue
CD05143	blue	blue	brown	blue	blue
CD04563	blue	blue	brown	blue	blue
CD14410	blue	blue	brown	blue	blue
CD05457	blue	blue	brown	blue	blue
CD01090	blue	blue	brown	blue	blue
CD05328	blue	blue	brown	blue	blue
CD05967	blue	blue	brown	blue	blue
CD03326	blue	blue	brown	blue	blue
CD06814	blue	blue	brown	blue	blue
CD04134	blue	blue	brown	blue	blue
CD05664	blue	blue	brown	blue	blue
CD09594	blue	blue	brown	blue	blue
CD06490	blue	blue	brown	blue	blue
CD07437	blue	blue	brown	greenyellow	blue
CD10113	blue	blue	brown	blue	blue
CD10131	blue	blue	brown	blue	blue
CD05930	blue	blue	brown	blue	blue
CD03753	blue	blue	brown	blue	blue
CD14274	blue	blue	brown	blue	blue
CD04150	blue	blue	brown	blue	blue
CD05889	blue	blue	brown	blue	blue
CD15080	blue	blue	brown	blue	blue
CD05031	blue	blue	brown	blue	blue
CD01643	blue	darkturquoise	black	blue	blue
CD13594	blue	blue	darkgreen	greenyellow	darkgrey
CD07004	blue	blue	brown	blue	blue
CD05921	blue	blue	darkgreen	greenyellow	darkgrey
CD07171	blue	blue	brown	blue	blue
CD06431	blue	blue	brown	blue	blue
CD00625	blue	blue	brown	blue	blue
CD15180	blue	blue	grey	blue	blue
CD05822	blue	blue	brown	blue	blue
CD01452	blue	blue	brown	blue	blue
CD13182	blue	blue	brown	blue	blue
CD13543	blue	blue	brown	blue	blue
CD03720	blue	blue	brown	blue	blue
CD14503	blue	blue	brown	blue	blue
CD06354	blue	blue	brown	blue	blue
CD00536	blue	blue	brown	blue	blue
CD01234	blue	blue	brown	blue	blue
CD07896	blue	thistle2	grey	blue	blue
CD15817	blue	blue	brown	blue	blue
CD02215	blue	blue	brown	blue	blue
CD10773	blue	blue	brown	blue	blue
CD13904	blue	blue	brown	blue	blue
CD05226	blue	blue	brown	blue	blue
CD08033	blue	blue	brown	blue	blue
CD11248	blue	blue	brown	blue	blue
CD01610	blue	blue	brown	blue	blue
CD09756	blue	blue	brown	blue	blue
CD03765	blue	blue	brown	blue	blue
CD05651	blue	darkred	brown	blue	blue
CD03730	blue	blue	brown	blue	blue
CD10467	blue	blue	brown	blue	blue
CD14603	blue	blue	brown	cyan	cyan
CD12893	blue	blue	brown	cyan	cyan
CD02657	blue	blue	brown	blue	blue
CD12444	blue	blue	brown	blue	blue
CD07665	blue	blue	brown	blue	blue
CD06753	blue	blue	brown	blue	blue
CD06579	blue	blue	brown	blue	blue
CD11470	blue	blue	brown	blue	blue
CD06861	blue	blue	brown	blue	blue
CD13289	blue	blue	brown	blue	blue
CD02879	blue	blue	brown	blue	blue
CD05379	blue	blue	brown	blue	blue
CD08575	blue	blue	brown	blue	blue
CD13731	blue	green	brown	blue	blue
CD15499	blue	blue	brown	blue	blue
CD12114	blue	blue	brown	blue	blue
CD13672	blue	blue	brown	blue	blue
CD08208	blue	blue	brown	blue	blue
CD05247	blue	blue	brown	blue	blue
CD03993	blue	darkorange2	grey	blue	blue
CD01048	blue	blue	brown	blue	blue
CD07832	blue	blue	brown	blue	blue
CD15501	blue	blue	brown	blue	blue
CD09426	blue	blue	brown	blue	blue
CD15083	blue	blue	brown	greenyellow	blue
CD05971	blue	blue	brown	blue	blue
CD05652	blue	blue	brown	blue	blue
CD06353	blue	blue	brown	blue	blue
CD13099	blue	blue	brown	blue	blue
CD07138	blue	blue	brown	blue	blue
CD14664	blue	blue	brown	blue	blue
CD08378	blue	blue	brown	blue	blue
CD13094	blue	blue	brown	blue	blue
CD01935	blue	blue	brown	blue	blue
CD14383	blue	blue	brown	blue	blue
CD07482	blue	blue	brown	blue	blue
CD00915	blue	blue	brown	blue	blue
CD11829	blue	blue	brown	blue	blue
CD11057	blue	blue	brown	blue	blue
CD05130	blue	blue	brown	blue	blue
CD15410	blue	darkorange2	orangered4	blue	blue
CD06675	blue	blue	brown	blue	blue
CD12336	blue	blue	brown	blue	blue
CD01022	blue	blue	brown	blue	blue
CD15084	blue	blue	grey	lightgreen	darkgrey
CD05499	blue	blue	brown	blue	blue
CD09393	blue	blue	brown	blue	blue
CD04009	blue	blue	brown	blue	blue
CD10659	blue	blue	brown	blue	blue
CD05212	blue	blue	brown	blue	blue
CD04338	blue	blue	brown	blue	blue
CD03550	blue	blue	brown	blue	blue
CD00120	blue	blue	brown	blue	blue
CD12940	blue	blue	brown	blue	blue
CD14701	blue	blue	brown	blue	blue
CD11698	blue	blue	brown	blue	blue
CD13404	blue	blue	brown	blue	blue
CD01608	blue	blue	brown	blue	blue
CD07061	blue	blue	brown	blue	blue
CD04028	blue	blue	brown	blue	blue
CD05593	blue	blue	brown	blue	blue
CD08485	blue	blue	brown	blue	blue
CD03609	blue	blue	brown	blue	blue
CD02193	blue	blue	brown	blue	blue
CD14063	blue	blue	brown	blue	blue
CD00243	blue	blue	brown	blue	blue
CD15102	blue	blue	brown	blue	blue
CD06785	blue	blue	brown	blue	blue
CD00377	blue	blue	brown	blue	blue
CD11216	blue	blue	brown	blue	blue
CD12440	blue	blue	brown	blue	blue
CD08077	blue	blue	brown	blue	blue
CD06693	blue	blue	brown	blue	blue
CD01897	blue	blue	brown	blue	blue
[truncated: 12,422 more rows]

## Sheet: Dmel_WGCNA
Names	NAMES	Adult_Fem_Heads	Adult_Gut	Adult_Male_Heads	Adult_Ovaries	Adult_Testis	Embr_12_14h	Embr_4_6h	Larva_CNS	Larva_Fat_FatBody	Larva_L3_Gut	Larva_L3_ImaginalDiscs	Larva_L3_WingDisc_A	Larva_L3_WingDisc_McK	Larva_SalivaryGl	Malpighian_tube	Muscle_IFM	Muscle_jump	Whole_brain	Whole_gut	WGCNA
[truncated: 12,463 more rows]

[truncated: 61 more sheets: Sma_WGCNA, Cdip_GO_Black, Cdip_GO_blue, Cdip_GO_brown, Cdip_GO_cyan, Cdip_GO_darkmagenta, Cdip_GO_darkolivegreen, Cdip_GO_green, Cdip_GO_greenyellow, Cdip_GO_grey60, Cdip_GO_lightgreen, Cdip_GO_magenta, Cdip_GO_orange, Cdip_GO_paleturquoise, Cdip_GO_red, Cdip_GO_saddlebrown, Cdip_GO_sienna3, Cdip_GO_skyblue, Cdip_GO_steelblue, Cdip_GO_tan …]
