# Supplementary material for: Genomic adaptations to aquatic and aerial life in mayflies and the origin of insect wings
Source: Nat Commun. 2020 May 26;11:2631. doi: 10.1038/s41467-020-16284-8 (PMC7250882; doi:10.1038/s41467-020-16284-8)
Supplement: Supplementary file 18 — Supplementary Data 14 [file 41467_2020_16284_MOESM18_ESM.xlsx]

## Sheet: commonGenes_wingModules
Cdip_v1_Dmel_V4	C.dip ortholog	Dmel_V4_Cdip_v1	Dmel_V4_Cdip_v1	Phenotype described	Wing phenotype	Wing phenotype description	Other phenotypes of interest	Other related expression data	Flybase link
CD07656	CD05002	FBgn0032421	crok	yes	no			Circulatory system, tracheal system, integumentary system.	https://flybase.org/reports/FBgn0032421
CD10985	CD13716	FBgn0031049	Sec61gamma	yes	no				http://flybase.org/reports/FBgn0031049
CD10383	CD12230	FBgn0030877	Arp8	no	no			other anatomical entities: ubiquotus, regulation of transcription	http://flybase.org/reports/FBgn0030877
CD09284	CD13263	FBgn0034264	Dlish	yes	yes	Altered wing area and distance between crossvein as well as proximal hair polarity defects. Supernumerary chaetae.		other anatomical entities: abdominal tergite marginal bristle, crossvein, leg, retina, tarsal segment, wing blade.	https://flybase.org/reports/FBgn0034264
CD14455	CD07275	FBgn0034176	ste24a	yes	no			Other anatomical entities	https://flybase.org/reports/FBgn0034176
CD16224	CD11552	FBgn0086253	rumi	yes	yes	Increase in number of sensory organ precursors, vein thickening and disturbed wing margin. Notching wings.		Ohter anatomical entities.	http://flybase.org/reports/FBgn0086253
CD01185	CD14447	FBgn0046258	CG12880	yes	no				http://flybase.org/reports/FBgn0046258
CD03492	CD07915	FBgn0004647	N	yes	yes	Ubiquotusly expressed gene primarly related with cell divission. Disturbances in this gene expression will give phenotype in almost every tissue.		Nervous system, circulatory system, integumentary system, other anatomycal entities (wing and wing components).	https://flybase.org/reports/FBgn0004647
CD14956	CD16219	FBgn0264672	Eogt	yes	yes	Deformed wings with blisters.	Embryonic/larval tracheal system defects. Cuticle and epidermis defects.	Circulatory system, , other anatomical entitites (embryonic/larval cuticle and tracheal system, epithelium)	http://flybase.org/reports/FBgn0264672
CD06541	CD08412	FBgn0039113	udt	yes	no			Circulatory system, other anatomical entities	http://flybase.org/reports/FBgn0039113
CD09427	CD14956	FBgn0052579	CG32579	yes	no			Other anatomical entities	http://flybase.org/reports/FBgn0052579
CD02619	CD07656	FBgn0029114	Tollo	yes	yes	Extra bristles, wing vein thickening, notched wing, bifurcated wing phenotype, small wings.	lateral mistargeting of DM6 olfactory neuron axons.	Integumentary system, other anatomical entities.	https://flybase.org/reports/FBgn0029114
CD15376	CD03444	FBgn0053129	CG33129	yes	no			Circulatory system, integumentary system, other anatomical entities.	http://flybase.org/reports/FBgn0053129
CD10331	CD06891	FBgn0032234	gny	yes	no			Other anatomical entities: cephalopharyngeal skeleton, denticle, embryonic/first instar larval cuticle	http://flybase.org/reports/FBgn0032234
CD11100	CD09782	FBgn0033429	CG12929	yes	no				http://flybase.org/reports/FBgn0033429
CD05002	CD04409	FBgn0083952	CG34116	no	no				http://flybase.org/reports/FBgn0083952
CD10927	CD12159	FBgn0030410	Aven	yes	no			Nervous system, tracheal system, , other anatomical entities.	http://flybase.org/reports/FBgn0030410
CD07915	CD06776	FBgn0033122	CG17002	yes	no			Other anatomical entities	http://flybase.org/reports/FBgn0033122
CD06891	CD10831	FBgn0050476	ave	yes	yes	Affected wing disc develompent with reduced notum primordia and loss of veins in the adult wing.			http://flybase.org/reports/FBgn0050476
CD09254	CD04069	FBgn0035121	Tudor-SN	yes	no			Circulatory system, other anatomical entities.	http://flybase.org/reports/FBgn0035121
CD07270	CD03556	FBgn0061492	loj	yes	no			Nervous system, other anatomical entities.	http://flybase.org/reports/FBgn0061492
CD01157	CD10531	FBgn0038771	CG4390	no	no				http://flybase.org/reports/FBgn0038771
CD03132	CD13581	FBgn0037680	pasi2	yes	no			Nervous system, tracheal system, integumentary system, other anatomical entities.	https://flybase.org/reports/FBgn0037680
CD08463	CD08020	FBgn0034109	CG7747	yes	no			Other anatomical entities	http://flybase.org/reports/FBgn0034109
CD14458	CD10985	FBgn0031902	Wnt6	yes	yes	Altered spacing in wing margin chemosensory bristle. Reduction in size of the posterior compartment in the adult wing.		Integumentary system.	http://flybase.org/reports/FBgn0031902
CD07241	CD03403	FBgn0038471	CG5220	yes	no			Other anatomical entities.	http://flybase.org/reports/FBgn0038471
CD06068	CD03403	FBgn0038861	CG7009	yes	no				http://flybase.org/reports/FBgn0038861
CD10831	CD13304, CD00953, CD13278	FBgn0032728	Tango6	yes	no		Alterations in the mesothorathic tergum.		http://flybase.org/reports/FBgn0032728
CD04891	CD15071	FBgn0026090	CG14812	yes	no				http://flybase.org/reports/FBgn0026090
CD02696	CD14486, CD08463	FBgn0011659	Mlh1	yes	no				https://flybase.org/reports/FBgn0011659
CD12972	CD05437	FBgn0035699	CG13300	yes	no			Tracheal system, integumentary system.	http://flybase.org/reports/FBgn0035699
CD13376	CD09427	FBgn0028382	cyp33	no	no			Nervous system, other anatomical entities.	http://flybase.org/reports/FBgn0028382
CD04567	CD08837	FBgn0037739	CG12948	yes	no			Integumentary system, other anatomical entites.	http://flybase.org/reports/FBgn0037739
CD00817	CD03814	FBgn0047135	CG32276	yes	no			Tracheal system, integumentary system, other anatomical entities.	http://flybase.org/reports/FBgn0047135
CD06141	CD01185	FBgn0001075	ft	yes	yes	Overgrowth in imaginal discs and expanded wings, vein L1 thikckened and abrupt crossveins. Planar cell polarity defects in the wing, defects in trichomes and chaetae patterns. Defects in wing shape. Disturbances in vein positioning and abnormalities in trichome polarity.		Sensory system, nervous system, tracheal system, integumentary system.	https://flybase.org/reports/FBgn0001075
CD02712	CD07521	FBgn0031529	CG9662	yes	no			Other anatomical entities	http://flybase.org/reports/FBgn0031529
CD02219	CD15376	FBgn0004197	Ser	yes	yes	Notching phenotype, with vestigial wings, reduced or loss of wing blade, disminished spatiaion between veins, marginless wing blade, loss of anterior and distal wing margin with associated bristles and hairs.		Nervous system, tracheal system, integumentary system, other anatomical structures.	https://flybase.org/reports/FBgn0004197
CD11709	CD11458	FBgn0003390	shf	yes	yes	Mutations of this gene shows disturbances in wing veins and crossveins (number, lenght and spatiation between them) and abnormal postcutellar bristles.		Tracheal system.	http://flybase.org/reports/FBgn0003390
CD00245	CD00245	FBgn0262624	Tmhs	yes	no			Integumentary system, other anatomical entities.	http://flybase.org/reports/FBgn0262624
CD13278	CD10527	FBgn0033389	Rad51D	yes	no				http://flybase.org/reports/FBgn0033389
CD14346	CD11307	FBgn0026373	RpII33	yes	no			Other anatomical entities	http://flybase.org/reports/FBgn0026373
CD13220	CD07284, CD09209, CD07270	FBgn0039641	CG14511	yes	no			Other anatomical entities	https://flybase.org/reports/FBgn0039641
CD08987	CD12556, CD12558	FBgn0033019	CG10395	yes	no			Other anatomical entities	http://flybase.org/reports/FBgn0033019
CD14929	CD12904	FBgn0261067	LSm1	yes	no				http://flybase.org/reports/FBgn0261067
CD03444	CD03297	FBgn0032643	GCS2beta	yes	yes	Curly wings, supernumerary chaetae.		Circulatory system, other anatomical entities.	http://flybase.org/reports/FBgn0032643
CD08412	CD11709	FBgn0051759	CG31759	yes	no			Other anatomical entities	http://flybase.org/reports/FBgn0051759
CD10994	CD04891	FBgn0034402	CG15084	no	no			Other anatomical entities	http://flybase.org/reports/FBgn0034402
CD14923	CD02322	FBgn0027496	epsilonCOP	yes	no			Other anatomical entities.	https://flybase.org/reports/FBgn0027496
CD04394	CD14836	FBgn0261479	nero	yes	yes	nero1 mutant clones are smaller and with less cells in wing imaginal discs compared to wild-type spots.		Other anatomical entities.	http://flybase.org/reports/FBgn0261479
CD05305	CD09021	FBgn0032799	CG10166	yes	no			Circulatory system, other anatomical entities.	https://flybase.org/reports/FBgn0032799
CD05071	CD11995	FBgn0039172	Spase22-23	yes	no			Circulatory system, other anatomical entities.	http://flybase.org/reports/FBgn0039172
CD03403		FBgn0286027	Rnmt	yes	no				https://flybase.org/reports/FBgn0286027
CD12466	CD13376	FBgn0085428	Nox	yes	yes	NoxMI15634 heterozygous mutant subjected to ablation produced significantly bigger wing size after regeneration.			http://flybase.org/reports/FBgn0085428
CD05817	CD14923	FBgn0001970	Pgant35A	yes	no		Defects in embryonic/larval tracheal system.	Tracheal system, integumentary system, other anatomical entities.	https://flybase.org/reports/FBgn0001970
CD10564	CD11100	FBgn0002022	Catsup	yes	yes	Some (less than 5% of cases) mutants shows loss of wing margin and wing notching.	Expressed in hemolymph.	Nervous system, circulatory system, integumentary system, other anatomical entities.	https://flybase.org/reports/FBgn0002022
CD04398	CD08515	FBgn0036198	crim	yes	no			Integumentary system, other anatomical entities.	http://flybase.org/reports/FBgn0036198
CD04650	CD05305	FBgn0032015	Ostgamma	yes	yes	Wing defects with stout bristles in wing blade, notched wings and altered wing veins.		Circulatory system, other anatomical entities.	http://flybase.org/reports/FBgn0032015
CD14258	CD00307	FBgn0028926	NC2beta	yes	no			Nervous system, integumentary system, other anatomical entities.	https://flybase.org/reports/FBgn0028926
CD12558	CD08781	FBgn0013469	klu	yes	yes	Lack of anterior supraalar and presutural bristles whose precursor cells are absent in the wing imaginal discs. Abnormal wing size. Almost complete wing loss.	Very ubiquitous gene. Alterations in this gene leads to a broad phenotype spectrum.	Sensory system, nervous system, tracheal system, integumentary system, other anatomical entities.	https://flybase.org/reports/FBgn0013469
CD07529	CD00916	FBgn0011509	SrpRbeta	yes	no			Other anatomical entities	http://flybase.org/reports/FBgn0011509
CD10531	CD08654	FBgn0040087	p115	yes	yes	Reduction of the posterior compartment size of adult wings.		Integumentary system, other anatomical entities.	http://flybase.org/reports/FBgn0040087
CD00916	CD02696	FBgn0038829	CG17271	no	no			Tracheal system, integumentary system, other anatomical entities.	http://flybase.org/reports/FBgn0038829
CD06476	CD13572, CD13577	FBgn0001280	janA	yes	no			Sensory system, other anatomical entities	https://flybase.org/reports/FBgn0001280
CD11552	CD12312	FBgn0027597	CG17712	yes	no			Other anatomical entities	http://flybase.org/reports/FBgn0027597
CD00853	CD07529	FBgn0266673	Sec10	yes	no			Other anatomical entities	http://flybase.org/reports/FBgn0266673
CD16219	CD09284	FBgn0261881	l(2)35Be	yes	no				http://flybase.org/reports/FBgn0261881
CD00307	CD08250	FBgn0037960	mthl5	yes	no			Nervous system, circulatory system, integumentary system, other anatomical entities.	http://flybase.org/reports/FBgn0037960
CD07469	CD05817	FBgn0027080	TyrRS	yes	no			Other anatomical entities	https://flybase.org/reports/FBgn0027080
CD07275	CD07080	FBgn0031149	Stt3A	yes	no			Other anatomical entities	http://flybase.org/reports/FBgn0031149
CD04069	CD10978	FBgn0039244	CG11069	yes	no			Tracheal system, integumentery system, other anatomical entities.	https://flybase.org/reports/FBgn0039244
CD10978	CD12972	FBgn0034564	CG9344	yes	no			Other anatomical entities	http://flybase.org/reports/FBgn0034564
CD03556	CD04394	FBgn0000330	cm	yes	yes	Curly wings.			https://flybase.org/reports/FBgn0000330
CD09021	CD16224	FBgn0004893	bowl	yes	yes	Females with almost complete wing loss.		Sensory system, integumentary system, other anatomical entities.	http://flybase.org/reports/FBgn0004893
CD08020	CD03148	FBgn0035150	Rev1	yes	no				http://flybase.org/reports/FBgn0035150
CD00109	CD10927	FBgn0261563	wb	yes	yes	Alterations in wing blistering.		Nervous system, circulatory sysgtem, integumentary system.	http://flybase.org/reports/FBgn0261563
CD14444	CD01157	FBgn0027094	AlaRS	yes	no			Circulatory system, integumentary system, other anatomical entities.	https://flybase.org/reports/FBgn0027094
CD00158	CD07860	FBgn0000150	awd*	no?	no?	Some mutants shows perturbances in tracheal development.		Circulatory system, other anatomical entities (WING DISC)	http://flybase.org/reports/FBgn0000150
CD09219	CD12466	FBgn0265102	Oseg1	yes	no		Defects both in mechano- and chemosensory receptors.		http://flybase.org/reports/FBgn0265102
CD05447	CD09254	FBgn0034223	Tes	yes	no			Nervous system	http://flybase.org/reports/FBgn0034223
CD08654	CD04398	FBgn0016687	Nurf-38	yes	yes	Ectopic veins, disrupted posterior wing edge and blisters and wrinkled wings.		Circulatory system, other anatomical entities.	http://flybase.org/reports/FBgn0016687
CD03811	CD06141	FBgn0010894	sinu	yes	no			Integumentary system, other anatomical entities.	http://flybase.org/reports/FBgn0010894
CD16008	CD04409	FBgn0036249	CG11560	yes	no			Nervous system, other anatomical entities.	http://flybase.org/reports/FBgn0036249
CD13577	CD01753	FBgn0039265	CG11790	yes	no			Integumentary system, other anatomical entities.	http://flybase.org/reports/FBgn0039265
CD02139	CD07767	FBgn0036366	JMJD7	yes	no			Other anatomical entities	http://flybase.org/reports/FBgn0036366
CD16160	CD14929	FBgn0033428	Updo	no	no			Other anatomical entities.	https://flybase.org/reports/FBgn0033428
CD05892	CD00158	FBgn0031053	CG14223	no	no				http://flybase.org/reports/FBgn0031053
CD13581	CD05437	FBgn0261801	CG42747	yes	no		Distubances in trichogen cells in the notum.		http://flybase.org/reports/FBgn0261801
CD00725	CD14258	FBgn0021944	Coprox	yes	no			Other anatomical entities.	https://flybase.org/reports/FBgn0021944
CD11307	CD06476	FBgn0032750	CG10495	yes	no			Other anatomical entities.	http://flybase.org/reports/FBgn0032750
CD12312	CD10994	FBgn0051121	CG31121	yes	no			Tracheal system, integumentary system, other anatomical entities.	https://flybase.org/reports/FBgn0051121
CD09480	CD00817	FBgn0034970	yki	yes	yes	Disturbances in this gene leads to diferent defects in the determination of wing size, both in the wing imaginal disc and in the adult wing.		Nervous system, other anatomical entities.	http://flybase.org/reports/FBgn0034970
CD16111	CD13220	FBgn0035901	Pus7	yes	no			Other anatomical entities.	http://flybase.org/reports/FBgn0035901
CD03148	CD08987	FBgn0086898	dgo	yes	yes	Moderate to severe planar polariry defects in wing hairs/bristles. Defects in wing veins.			http://flybase.org/reports/FBgn0086898
CD03297	CD04567	FBgn0067628	CG33331	yes	no			Ohter anatomical entities	https://flybase.org/reports/FBgn0067628
CD07521	CD10383	FBgn0265274	Inx3	yes	no			Circulatory system, integumentary system, other anatomical entities.	http://flybase.org/reports/FBgn0265274
CD11995	CD16008	FBgn0262801	twr	yes	no			Circulatory system, integumentary system, other anatomical entities.	https://flybase.org/reports/FBgn0262801
CD12230	CD08202	FBgn0037135	CG7414	yes	no			Other anatomical entities	https://flybase.org/reports/FBgn0037135
CD07080	CD13716	FBgn0033691	CG8860	yes	no				http://flybase.org/reports/FBgn0033691
CD11458	CD07469	FBgn0021795	Tapdelta	yes	no			Circulatory system, tracheal system, integumentary system, other anatomical entities.	http://flybase.org/reports/FBgn0021795
CD08837	CD09219	FBgn0035471	Sc2	yes	no			Circulatory system, other anatomical entities.	http://flybase.org/reports/FBgn0035471
CD10154	CD14346	FBgn0001259	in	yes	yes	Defects in hair/bristle polarity and number in the wing. Failing to adopt hexagonal shape in pupal wing cells.		Sensory system, integumentary system.	http://flybase.org/reports/FBgn0001259
CD02322	CD00853	FBgn0000658	fj	yes	yes	Defects in wing hair polarity and pattern. Abnormal crossveins. Disturbances in wing length. Affected veins and anterio-posterior compartment boundary of the wing blade. Loss of growth in the proximo-distal axis of the wing.		Nervous system, tracheal system, integumentary system, other anatomical entities.	https://flybase.org/reports/FBgn0000658
CD08202	CD10180	FBgn0034908	CG5543	yes	no			Other anatomical entities.	http://flybase.org/reports/FBgn0034908
CD14836	CD14512, CD14455	FBgn0030899	Hesr	yes	yes	Male flies with small wings and deffects in the patterning.			http://flybase.org/reports/FBgn0030899
CD13263	CD03811	FBgn0034059	CG8320	no	no			Circulatory system, other anatomical entities.	http://flybase.org/reports/FBgn0034059
CD10180	CD02619	FBgn0029709	CHOp24	yes	yes	Defects or loss of posterior wing margin.		Circulatory system, other anatomical entities.	http://flybase.org/reports/FBgn0029709
CD13716	CD06068	FBgn0032514	CG9302	yes	no	Morphological defects in the notum and trochogen cells.		Circulatory system, other anatomical entities.	http://flybase.org/reports/FBgn0032514
CD12904	CD02219	FBgn0037926	Elp1	yes	no	Defects in notum and notum bristles.		Other anatomical entities.	http://flybase.org/reports/FBgn0037926
CD01753	CD05447	FBgn0032703	CG10343	yes	no	Defects in notum and notum bristles.			http://flybase.org/reports/FBgn0032703
CD10527	CD10154	FBgn0036537	CG18081	no	no			Ohter anatomical entities	http://flybase.org/reports/FBgn0036537
CD07332	CD06541	FBgn0040323	GNBP1	yes	no	Inmune defective.			http://flybase.org/reports/FBgn0040323
CD08781	CD05892	FBgn0032430	CG6388	no	no			Other anatomical entities.	http://flybase.org/reports/FBgn0032430
CD03814	CD11407	FBgn0032671	JMJD4	yes	no			Ohter anatomical entities	http://flybase.org/reports/FBgn0032671
CD06776	CD08076, CD10564	FBgn0026380	Prosbeta3	yes	no	Defects in neuroblast size and shorter neuroblast lineages.		Circulatory system, other anatomical entities.	https://flybase.org/reports/FBgn0026380
CD07767	CD16160	FBgn0069242	eca	yes	yes	Wing margin defects in posterior adult wing. Thickening of the veins.		Nervous system, tracheal system, other anatomical entities.	http://flybase.org/reports/FBgn0069242
CD11407	CD00725	FBgn0031042	CG14221	yes	no			.	http://flybase.org/reports/FBgn0031042
CD08515	CD09480	FBgn0001084	fy	yes	yes	Multiple wing hair and defects in the orientation/polarity.		Ohter anatomical entities.	http://flybase.org/reports/FBgn0001084
CD05437	CD11491, CD13631	FBgn0036908	TORIP	yes	no			Other anatomical entities.	http://flybase.org/reports/FBgn0036908
CD07039	CD04650	FBgn0030870	CG6398	yes	no			Integumentary system, other anatomical entities.	http://flybase.org/reports/FBgn0030870
CD15071	CD14458	FBgn0259211	grh	yes	yes	Almost complete wing loss, cell polarity defects. Ectopic wing veins. Disruption of triple row bristles.		Tracheal system, integumentary system, other anatomical entities.	https://flybase.org/reports/FBgn0259211
CD09782	CD10331	FBgn0032453	CG6180	yes	no			Circulatory system	http://flybase.org/reports/FBgn0032453
CD08250	CD03132	FBgn0025615	Torsin	yes	no			Sensory system, nervous system, circulatory system.	https://flybase.org/reports/FBgn0025615
CD14447	CD07029, CD07028, CD07039	FBgn0038692	Gdn1	yes	yes	Flight defective.			http://flybase.org/reports/FBgn0038692
CD13631	CD07241	FBgn0000577	en	yes	yes	Ubiquotusly expressed gene primarly related antero-posterior determination. Disturbances in this gene expression will give phenotype in almost every tissue.		Sensory system, nervous system, integumenary system.	https://flybase.org/reports/FBgn0000577
CD12159	CD14444	FBgn0262166	calypso	yes	yes	Notched wing phenotype.		Nervous system, other anatomical entities.	http://flybase.org/reports/FBgn0262166
CD04409	CD07332	FBgn0032781	RtcB	yes	no			Other anatomical entities.	http://flybase.org/reports/FBgn0032781
	CD16111	FBgn0038723	CG6195	no	no			Other anatomical entities.	https://flybase.org/reports/FBgn0038723
	CD05071	FBgn0034057	CG8314	yes	yes	Almost complete wing loss in females.		Nervous system, other anatomical entities.	http://flybase.org/reports/FBgn0034057
	CD02139	FBgn0035762	Rint1	yes	no			Other anatomical entities.	http://flybase.org/reports/FBgn0035762
	CD03492	FBgn0028689	Rpn6	yes	no	Defects in frequency of mushroom body gamma neurons and their projections.		Nervous system, other anatomical entities.	http://flybase.org/reports/FBgn0028689
					total no= 96
					out of 118 genes with phenotype described.

## Sheet: orthologs
Orthogroup Cloeon_dipterum Drosophila_melanogaster
OG0000001 CD09367.1 FBgn0037645_CG11966
OG0000001 CD01452.1 FBgn0039078_CG4374
OG0000001 CD09948.3 FBgn0015371_chn
OG0000001 CD05165.1 FBgn0003567_su_Hw_
OG0000001 CD05122.1 FBgn0038301_CG6654
OG0000001 CD04401.1 FBgn0037120_CG11247, FBgn0040366_CG11398
OG0000001 CD15067.1, CD02713.1 FBgn0051224_CG31224
OG0000001 CD07982.1 FBgn0033491_CG18011
OG0000001 CD14874.1 FBgn0011236_ken
OG0000001 CD09639.1, CD12345.1, CD03195.1 FBgn0035687_CG13296
OG0000001 CD06985.1 FBgn0032814_CG10366, FBgn0037794_CG6254, FBgn0001133_grau, FBgn0034114_CG4282, FBgn0035036_CG4707, FBgn0034062_CG8388, FBgn0030206_CG2889, FBgn0030314_CG11696
OG0000001 CD08962.1 FBgn0038626_CG7691
OG0000001 CD09141.3 FBgn0035702_CG10147
OG0000001 CD06560.1 FBgn0039355_CG4730, FBgn0030455_CG4318
OG0000001 CD09550.1 FBgn0030005_CG2120, FBgn0270924_zf30C
OG0000002 CD00784.1 FBgn0036287_CG10663
OG0000002 CD04020.2 FBgn0002926_ndl
OG0000002 CD10423.1 FBgn0038447_CG14892
OG0000002 CD08135.1 FBgn0036817_CG6865
OG0000002 CD14069.1 FBgn0033362_CG8172
OG0000002 CD11433.1 FBgn0003319_Sb
OG0000002 CD13763.1 FBgn0265011_Np
OG0000002 CD13755.11 FBgn0033359_CG8213
OG0000002 CD14114.2 FBgn0033363_CG13744
OG0000002 CD14085.2 FBgn0033365_CG8170
OG0000002 CD01872.1 FBgn0036436_CG4914
OG0000002 CD12495.1 FBgn0039272_CG11836
OG0000002 CD12478.1 FBgn0034666_CG9294, FBgn0042098_CG18735, FBgn0034661_CG4386
OG0000002 CD00282.1 FBgn0038727_CG7432
OG0000002 CD02449.1 FBgn0284244_l_2_k05911
OG0000002 CD10911.1, CD11504.1 FBgn0015316_Try29F, FBgn0051954_CG31954
OG0000002 CD03966.1, CD03976.1, CD03975.1, CD01722.1, CD01803.3 FBgn0052808_CG32808, FBgn0037678_CG16749, FBgn0037677_CG12951
OG0000004 CD15498.2 FBgn0004854_B-H2, FBgn0011758_B-H1
OG0000004 CD04692.1 FBgn0030408_CG11085
OG0000004 CD14046.2, CD14049.1 FBgn0000492_Dr
OG0000004 CD05485.1 FBgn0054031_CG34031
OG0000004 CD11439.1 FBgn0034520_lms
OG0000004 CD11357.1 FBgn0000157_Dll
OG0000004 CD11663.1 FBgn0038833_CG15696
OG0000004 CD02679.2, CD02683.1 FBgn0040318_HGTX
OG0000004 CD09050.1 FBgn0264005_Hmx
OG0000004 CD15333.1 FBgn0024321_NK7.1
OG0000004 CD04316.1 FBgn0004863_C15
OG0000004 CD03193.1 FBgn0000529_bsh
OG0000004 CD00096.3 FBgn0038852_HHEX
OG0000004 CD10694.1 FBgn0001170_H2.0
OG0000004 CD02085.1 FBgn0261723_Dbx
OG0000004 CD04328.1 FBgn0011278_lbe, FBgn0008651_lbl
OG0000004 CD04352.1 FBgn0004862_bap
OG0000004 CD15157.2 FBgn0028993_scro
OG0000004 CD08342.1 FBgn0261930_vnd
OG0000004 CD00328.1 FBgn0038592_CG18599
OG0000004 CD03081.1 FBgn0000576_ems
OG0000004 CD05571.1 FBgn0015561_unpg
OG0000004 CD08324.3 FBgn0041156_exex
OG0000004 CD15076.1, CD07330.1 FBgn0003267_ro
OG0000004 CD14908.1 FBgn0025776_ind
OG0000004 CD04133.1, CD02559.1 FBgn0002522_lab
OG0000004 CD02541.2 FBgn0000439_Dfd
OG0000004 CD09525.1 FBgn0003944_Ubx
OG0000004 CD00105.3 FBgn0000014_abd-A
OG0000004 CD09501.1 FBgn0260642_Antp
OG0000004 CD09520.1 FBgn0003339_Scr
OG0000004 CD03098.2 FBgn0000015_Abd-B
OG0000004 CD04672.1 FBgn0000251_cad
OG0000004 CD02545.4 FBgn0051481_pb
OG0000004 CD02349.1 FBgn0014949_btn
OG0000004 CD01927.1 FBgn0000606_eve
OG0000005 CD12555.1, CD00592.1 FBgn0034499_Cpr56F
OG0000005 CD08367.3 FBgn0033869_Cpr50Cb
OG0000005 CD03586.1 FBgn0085491_CG34462
OG0000005 CD03952.1, CD03937.1 FBgn0035280_Cpr62Bb, FBgn0250833_CG34461
OG0000005 CD03957.1 FBgn0052029_Cpr66D
OG0000005 CD01585.4, CD01593.1, CD12465.1, CD03928.1 FBgn0004781_Ccp84Ac, FBgn0004778_Ccp84Af, FBgn0029811_Cpr5C, FBgn0004783_Ccp84Aa, FBgn0004782_Ccp84Ab, FBgn0004780_Ccp84Ad, FBgn0053302_Cpr31A, FBgn0004779_Ccp84Ae, FBgn0004777_Ccp84Ag, FBgn0000552_Edg84A
OG0000005 CD01621.1 FBgn0035513_Cpr64Ad
OG0000005 CD02949.1, CD02957.1, CD02947.1, CD15410.1, CD02943.1, CD02952.1 FBgn0031467_Cpr23B
OG0000005 CD03965.1 FBgn0036879_Cpr76Bb
OG0000005 CD15553.2 FBgn0035873_CG13670
OG0000007 CD15468.1, CD06696.1 FBgn0267033_mamo
OG0000007 CD06634.1 FBgn0035903_CG6765
OG0000007 CD02700.1 FBgn0000289_cg
OG0000007 CD09142.1 FBgn0283451_br
OG0000007 CD11138.1, CD12778.1 FBgn0035601_Uev1A
OG0000007 CD10038.1 FBgn0022238_lolal
OG0000007 CD01470.2 FBgn0264442_ab
OG0000007 CD09927.1 FBgn0052121_CG32121
OG0000007 CD10217.6, CD04300.1, CD04350.1, CD04294.1, CD07060.1, CD06194.1, CD06137.1, CD06108.1, CD04340.1, CD06087.1 FBgn0029822_CG12236
OG0000007 CD10938.2 FBgn0013263_Trl
OG0000007 CD03583.1 FBgn0266129_lov
OG0000007 CD06837.1 FBgn0004870_bab1
OG0000007 CD01603.1 FBgn0029824_CG3726
OG0000007 CD02742.1, CD04408.1, CD02740.1 FBgn0030710_CG8924
OG0000007 CD12766.1 FBgn0263102_psq
OG0000007 CD14243.2 FBgn0004652_fru
OG0000007 CD15168.3 FBgn0086758_chinmo
OG0000009 CD13212.1 FBgn0261258_rgn
OG0000009 CD11034.1, CD11027.1, CD11008.1, CD02813.1 FBgn0054033_CG34033, FBgn0040092_lectin-46Cb, FBgn0040093_lectin-46Ca
OG0000009 CD12902.2 FBgn0035199_tfc
OG0000009 CD02253.1 FBgn0283508_nw
OG0000009 CD11196.1, CD00569.2, CD14344.1, CD05107.1, CD11272.1, CD12658.1, CD14479.3, CD06637.1, CD08208.1, CD03968.1, CD03936.1, CD16044.1, CD07568.2, CD12125.1, CD11005.1, CD03910.1, CD03911.1, CD15294.1, CD15738.1, CD03526.1, CD03628.1, CD13079.1, CD03912.1, CD15747.1, CD00111.1, CD15811.1, CD07891.1, CD08006.1, CD15091.2, CD13819.1, CD12482.1, CD10393.1, CD06373.1, CD05863.1, CD11961.3, CD06…
OG0000012 CD08867.1, CD04349.1, CD08994.1, CD01701.1, CD01874.1, CD01705.1, CD01748.1 FBgn0038034_Cyp9f3, FBgn0038037_Cyp9f2, FBgn0015039_Cyp9b2, FBgn0015038_Cyp9b1, FBgn0015040_Cyp9c1, FBgn0033775_Cyp9h1
OG0000014 CD07639.1 FBgn0033943_CG12869
OG0000014 CD08134.1 FBgn0029690_CG6414
OG0000014 CD12455.1, CD15725.1, CD01215.1, CD01219.1, CD15413.1, CD14716.1, CD05864.1, CD05866.1, CD14718.1 FBgn0000326_clt, FBgn0015574_alpha-Est6, FBgn0261393_alpha-Est5, FBgn0015577_alpha-Est9, FBgn0015576_alpha-Est8, FBgn0015575_alpha-Est7, FBgn0015571_alpha-Est3, FBgn0015569_alpha-Est10, FBgn0015568_alpha-Est1, FBgn0034736_gas, FBgn0015570_alpha-Est2, FBgn0015572_alpha-Est4, FBgn0039084_CG10…
OG0000014 CD04858.1, CD02693.1, CD02706.1, CD08287.1, CD08274.1, CD02724.1, CD01368.1, CD01363.1, CD13453.2, CD01377.1 FBgn0001114_Glt, FBgn0032057_CG9287, FBgn0032058_CG9289, FBgn0037090_Est-Q
OG0000016 CD12867.1, CD12871.1, CD09010.1, CD09012.1, CD03745.1, CD04633.1, CD08796.1, CD08824.1 FBgn0036228_obst-G
OG0000016 CD00036.1 FBgn0036227_CG17826
OG0000016 CD10139.3 FBgn0031097_obst-A
OG0000016 CD10134.1 FBgn0027600_obst-B
OG0000016 CD10147.1 FBgn0031737_obst-E
OG0000016 CD02121.1 FBgn0026077_Gasp
OG0000017 CD09178.1 FBgn0008636_hbn
OG0000017 CD02179.7 FBgn0015524_otp
OG0000017 CD03834.1 FBgn0085396_CG34367
OG0000017 CD02750.1 FBgn0034821_CG9876
OG0000017 CD08565.1 FBgn0052532_CG32532
OG0000017 CD16212.1 FBgn0010323_Gsc
OG0000017 CD03120.1, CD04235.1 FBgn0020912_Ptx1
OG0000017 CD15459.1 FBgn0263512_Vsx2
OG0000017 CD05753.1 FBgn0011701_repo
OG0000017 CD05450.2, CD07269.1 FBgn0024184_unc-4
OG0000017 CD13794.1 FBgn0085369_Drgx
OG0000017 CD08949.2 FBgn0025334_PHDP
OG0000018 CD11061.1 FBgn0034286_dpr13
OG0000018 CD16027.1 FBgn0032233_dpr19
OG0000018 CD15115.2 FBgn0029974_dpr14
OG0000018 CD04293.1 FBgn0035170_dpr20
OG0000018 CD12623.1 FBgn0030723_dpr18
OG0000018 CD02835.1, CD11102.1 FBgn0051361_dpr17, FBgn0037295_dpr16, FBgn0053202_dpr11, FBgn0037993_dpr15
OG0000018 CD05636.4 FBgn0040823_dpr6, FBgn0052057_dpr10
OG0000018 CD02653.2 FBgn0260995_dpr21
OG0000018 CD05188.1 FBgn0052600_dpr8
OG0000018 CD07501.1 FBgn0053481_dpr7
OG0000018 CD02612.1 FBgn0037908_dpr5, FBgn0053512_dpr4
OG0000018 CD11688.1, CD00262.4 FBgn0085414_dpr12
OG0000020 CD04511.1, CD11893.1, CD11884.1, CD08224.1, CD04919.1, CD05073.3, CD13695.1, CD13689.1, CD08933.1, CD13705.1, CD13585.1 FBgn0027074_CG17324, FBgn0032713_CG17323, FBgn0027070_CG17322, FBgn0015663_Dot, FBgn0032684_CG10178, FBgn0034605_CG15661, FBgn0027073_CG4302, FBgn0038886_CG6475, FBgn0040261_Ugt36Bb, FBgn0040262_Ugt36Ba, FBgn0026754_Ugt37c1, FBgn0040260_Ugt36Bc, FBgn0038082_CG5724, FBg…
OG0000020 CD08814.1 FBgn0050438_CG30438
OG0000023 CD03629.11 FBgn0261046_Dscam3
OG0000023 CD14879.3 FBgn0033159_Dscam1
OG0000023 CD05783.1 FBgn0263219_Dscam4
OG0000023 CD11219.1 FBgn0265296_Dscam2
OG0000024 CD14117.1 FBgn0031693_Cyp4ac1, FBgn0031695_Cyp4ac3
OG0000024 CD08764.1 FBgn0030304_Cyp4g15, FBgn0010019_Cyp4g1, FBgn0015033_Cyp4d8, FBgn0015036_Cyp4ae1, FBgn0023541_Cyp4d14, FBgn0035344_Cyp4d20, FBgn0031925_Cyp4d21, FBgn0011576_Cyp4d2, FBgn0014469_Cyp4e2, FBgn0005670_Cyp4d1, FBgn0030615_Cyp4s3, FBgn0034053_Cyp4aa1
OG0000025 CD12410.2 FBgn0250847_CG14034, FBgn0085476_CG34447, FBgn0085477_CG34448
OG0000025 CD06948.1 FBgn0031426_CG18641
OG0000025 CD08394.1 FBgn0030884_CG6847
OG0000025 CD13938.1 FBgn0029831_CG5966
OG0000026 CD03587.1 FBgn0033597_Cpr47Ea
OG0000026 CD05468.1, CD05453.1 FBgn0033730_Cpr49Ag
OG0000026 CD03631.1 FBgn0050045_Cpr49Aa
OG0000026 CD13117.1 FBgn0035686_Cpr65Az
OG0000027 CD09201.1 FBgn0026388_Or46a, FBgn0036474_Or71a, FBgn0039034_Or94b, FBgn0039033_Or94a, FBgn0026389_Or43a, FBgn0034473_Or56a, FBgn0041624_Or65b, FBgn0037685_Or85f, FBgn0033727_Or49a, FBgn0037594_Or85d, FBgn0037591_Or85c, FBgn0037590_Or85b, FBgn0036009_Or67a, FBgn0038798_Or92a, FBgn0036078_Or67c, FBgn0041622_Or69a, FBgn0030298_Or10a, FBgn0026394_Or24a, FBgn0033422_Or45b, FBgn0026396_Or22c,…
OG0000028 CD12333.1 FBgn0036910_Cyp305a1
OG0000028 CD05793.1 FBgn0001992_Cyp303a1
OG0000028 CD13282.2 FBgn0010383_Cyp18a1
OG0000028 CD13284.3 FBgn0004959_phm
OG0000029 CD13672.1 FBgn0016061_side
OG0000029 CD13496.1 FBgn0038156_CG14372
OG0000029 CD10552.3 FBgn0259213_CG42313
OG0000029 CD10976.1, CD01623.4 FBgn0083950_CG34114
OG0000029 CD07853.4 FBgn0086604_CG12484
OG0000029 CD12437.1 FBgn0037736_CG12950
OG0000030 CD00297.3, CD04582.1 FBgn0039677_ppk30, FBgn0039675_ppk21, FBgn0039676_ppk20, FBgn0039679_ppk19, FBgn0031803_ppk14, FBgn0031802_ppk7
OG0000030 CD15569.1 FBgn0065109_ppk11, FBgn0065108_ppk16
OG0000030 CD03967.1 FBgn0022981_rpk, FBgn0020258_ppk, FBgn0035785_ppk26
OG0000030 CD09897.1, CD16005.2, CD01802.1 FBgn0053289_ppk5, FBgn0034730_ppk12, FBgn0052792_ppk8, FBgn0030795_ppk28
OG0000031 CD04612.5 FBgn0036134_FoxK
OG0000031 CD04100.1 FBgn0264954_fd3F
OG0000031 CD10662.1 FBgn0029504_CHES-1-like
OG0000031 CD14395.1 FBgn0003430_slp1, FBgn0004567_slp2
OG0000031 CD06904.1, CD09416.1, CD09420.1 FBgn0004896_fd59A
OG0000031 CD00292.1 FBgn0014143_croc
OG0000031 CD04968.2 FBgn0004895_FoxL1
OG0000031 CD05986.1 FBgn0039937_fd102C
OG0000031 CD12612.1 FBgn0000659_fkh
OG0000031 CD04566.1, CD04555.1 FBgn0004897_fd96Ca, FBgn0004898_fd96Cb
OG0000032 CD10771.1, CD10734.1, CD02143.1, CD10756.1 FBgn0039415_CG6142
OG0000032 CD10735.1 FBgn0030589_CG9519, FBgn0030588_CG9521
OG0000032 CD10732.1 FBgn0030596_CG12398
OG0000032 CD10772.1 FBgn0030592_CG9514
OG0000032 CD10745.1 FBgn0030590_CG9518
OG0000032 CD10764.1 FBgn0266435_CG45065
OG0000032 CD10742.1 FBgn0030598_CG9503
OG0000032 CD10744.1, CD10769.1, CD10747.1 FBgn0030594_CG9509, FBgn0030593_CG9512
OG0000032 CD06470.1 FBgn0037896_ninaG
OG0000033 CD14747.1 FBgn0030766_mthl1
OG0000035 CD07979.1, CD07857.1, CD07838.1, CD07791.1, CD07789.2, CD04733.2, CD04731.1, CD04738.1, CD07883.1, CD06439.1, CD13934.1 FBgn0038366_CG4576, FBgn0033110_CG9447
OG0000035 CD08334.1, CD08366.1, CD08352.1, CD04406.2, CD07720.1, CD12209.1, CD08916.1, CD04735.1, CD04732.1, CD08787.1, CD04091.1, CD08742.1, CD08880.1, CD08397.1, CD02754.2 FBgn0031034_CG14205, FBgn0031033_CG14219, FBgn0038873_CG5892, FBgn0053337_CG33337, FBgn0039093_CG10183, FBgn0039092_CG16723, FBgn0033792_CG13325, FBgn0039091_CG10182, FBgn0031032_CG14204, FBgn0259229_CG42329, FBgn0030148_CG31…
OG0000035 CD09946.1 FBgn0052645_CG32645
OG0000035 CD07644.1, CD10839.1 FBgn0050471_CG30471, FBgn0035557_CG11353
OG0000036 CD13484.2 FBgn0031725_DIP-eta
OG0000036 CD09248.1 FBgn0030887_CG6867
OG0000036 CD03353.1, CD03313.1 FBgn0051814_CG31814
OG0000036 CD10869.1, CD05642.1 FBgn0039617_DIP-gamma
OG0000036 CD08736.1 FBgn0052791_DIP-alpha
OG0000036 CD12646.1 FBgn0259245_DIP-beta
OG0000036 CD08768.1 FBgn0267428_CG45781
OG0000036 CD04429.2 FBgn0010238_Lac
OG0000036 CD11863.1 FBgn0085420_DIP-delta
OG0000037 CD05013.1 FBgn0002931_net
OG0000037 CD12130.1 FBgn0263118_tx
OG0000037 CD00104.1 FBgn0037672_sage
OG0000037 CD11700.1 FBgn0015550_tap
OG0000037 CD02184.1 FBgn0037937_Fer3
OG0000037 CD05463.2 FBgn0032209_Hand
OG0000037 CD05281.2 FBgn0053557_CG33557
OG0000037 CD13704.1 FBgn0022740_HLH54F
OG0000037 CD06702.1 FBgn0003900_twi
OG0000037 CD10040.2 FBgn0011276_HLH3B
OG0000037 CD13378.1 FBgn0011277_HLH4C
OG0000037 CD14973.1 FBgn0023091_dimm
OG0000037 CD14122.1, CD14102.1 FBgn0010433_ato
OG0000037 CD04227.1 FBgn0024249_cato
OG0000038 CD10597.1, CD06847.1, CD06813.1, CD06810.1 FBgn0053511_CG33511, FBgn0053510_CG33510, FBgn0053509_CG33509, FBgn0032913_CG9259
OG0000038 CD08914.1 FBgn0030895_CG7135, FBgn0031801_CG9498, FBgn0025620_CG13360, FBgn0031800_CG9497, FBgn0051098_CG31098, FBgn0045761_CHKov1, FBgn0039326_CG10562, FBgn0039323_CG10559, FBgn0039325_CG10560, FBgn0039324_CG10553, FBgn0039328_CHKov2, FBgn0037936_CG6908, FBgn0037934_CG6830, FBgn0037935_CG6834, FBgn0051099_CG31099, FBgn0051087_CG31087, FBgn0042110_CG18765, FBgn0039321_CG10550, FBgn00512…
OG0000038 CD06728.1 FBgn0031320_CG5126, FBgn0028424_JhI-26
OG0000038 CD09886.1, CD09889.1, CD09890.1 FBgn0036956_CG13813, FBgn0030317_CG1561
OG0000038 CD03267.1, CD07487.1, CD06561.1, CD15950.1 FBgn0038581_CG14314, FBgn0030060_CG2004
OG0000039 CD08174.1 FBgn0085345_CG34316
OG0000039 CD03350.1 FBgn0037290_CG1124
OG0000039 CD01369.1, CD01347.1 FBgn0039298_to, FBgn0000092_CG2650, FBgn0039299_CG11854, FBgn0039297_CG11852, FBgn0038849_CG7079, FBgn0051189_CG31189, FBgn0038850_CG17279
OG0000039 CD03381.1 FBgn0038395_CG10407
OG0000041 CD05167.1 FBgn0004364_18w, FBgn0034476_Toll-7
OG0000041 CD07656.1 FBgn0029114_Tollo
OG0000041 CD07657.3 FBgn0036494_Toll-6
OG0000041 CD08644.1 FBgn0032095_Toll-4, FBgn0015770_MstProx, FBgn0026760_Tehao, FBgn0262473_Tl
OG0000042 CD01159.1 FBgn0015270_Orc2
OG0000042 CD06146.20 FBgn0264493_rdx
OG0000042 CD15509.1, CD09479.1 FBgn0262580_CG43120, FBgn0036170_CG11714
OG0000043 CD09323.1, CD09330.1, CD08185.1, CD09277.1, CD09227.1, CD12806.1, CD00675.1, CD00035.1, CD00676.1, CD12257.1, CD06134.1, CD06144.1, CD00706.1, CD00707.2, CD06092.2, CD11253.1, CD11263.1, CD05000.1, CD06109.1, CD02582.1, CD06113.1, CD08220.1, CD11591.1 FBgn0035663_CG6462, FBgn0035669_CG6592, FBgn0023197_Jon74E, FBgn0035678_CG10469, FBgn0036738_CG7542, FBgn0035670_CG10472
OG0000043 CD00352.1, CD04128.2, CD03724.2, CD16177.1, CD04084.2, CD12927.1, CD16194.1, CD16233.1, CD16171.1, CD10430.1, CD04301.2, CD13681.1, CD15282.1, CD11080.1 FBgn0031653_Jon25Biii, FBgn0035887_Jon66Cii, FBgn0035886_Jon66Ci, FBgn0036015_CG3088, FBgn0036022_CG8329, FBgn0036024_CG18180, FBgn0036023_CG18179, FBgn0052382_sphinx2, FBgn0052383_sphinx1, FBgn0020906_Jon25Bi, FBgn0003357_Jon99Ciii, FB…
OG0000044 CD14284.1 FBgn0033809_CG4630
OG0000044 CD08110.1, CD08407.3, CD08077.4, CD08094.1, CD08123.1 FBgn0037144_CG7458, FBgn0037140_SLC22A
OG0000044 CD14276.1 FBgn0038407_CG6126
OG0000044 CD07264.2, CD01624.1, CD12814.1 FBgn0063649_CG6006, FBgn0038404_CG8925
OG0000044 CD01864.1 FBgn0039178_CG6356
OG0000044 CD02811.2 FBgn0032879_CarT
OG0000045 CD03929.1 FBgn0037488_CG14607
OG0000045 CD08617.1 FBgn0052036_CG32036
OG0000045 CD04513.1 FBgn0038632_CG14301
OG0000045 CD04530.1 FBgn0038629_CG14304
OG0000045 CD08778.1 FBgn0034030_CG8192
OG0000045 CD03561.1 FBgn0040601_CG13643
OG0000045 CD01503.2 FBgn0038422_CG14880
OG0000045 CD12780.1 FBgn0035427_ckd
OG0000045 CD05534.2 FBgn0260386_mtg
OG0000045 CD03927.1 FBgn0037487_thw
OG0000047 CD04413.1 FBgn0040089_meso18E
OG0000047 CD11683.2 FBgn0031740_CG7239, FBgn0033960_CG10151
OG0000047 CD08958.1 FBgn0259179_CG42284
OG0000048 CD15661.1 FBgn0037395_CG10280
OG0000048 CD13294.1, CD04213.1, CD04260.1, CD04219.1, CD04215.1, CD04237.1, CD04220.1, CD04245.1, CD04250.1 FBgn0030947_CG6696
OG0000048 CD08450.1, CD08396.1 FBgn0038285_CG6974
OG0000048 CD11409.1, CD03171.1, CD03693.1, CD14813.1, CD04482.1, CD06115.1, CD01754.1 FBgn0039069_CG6763, FBgn0039180_CG5715
OG0000048 CD09679.1 FBgn0028947_CG11865
OG0000049 CD09785.2 FBgn0265607_beat-IIIa, FBgn0053179_beat-IIIb, FBgn0032629_beat-IIIc
OG0000049 CD01597.1 FBgn0250908_beat-VII
OG0000049 CD13568.1, CD13598.1, CD05385.1 FBgn0038084_beat-Vc, FBgn0038087_beat-Va, FBgn0038092_beat-Vb
OG0000049 CD00974.1 FBgn0028645_beat-Ib, FBgn0028644_beat-Ic, FBgn0013433_beat-Ia
OG0000049 CD02378.1, CD01395.1, CD08971.1, CD15285.1, CD15596.1 FBgn0039584_beat-VI
OG0000049 CD05925.1 FBgn0038494_beat-IIb, FBgn0038498_beat-IIa
OG0000051 CD05215.3 FBgn0013813_Dhc98D
OG0000051 CD00775.1 FBgn0037726_CG9492
OG0000051 CD07231.3 FBgn0013812_Dhc93AB
OG0000051 CD05347.1 FBgn0267433_kl-5, FBgn0039510_CG3339
OG0000051 CD01138.2 FBgn0001313_kl-2, FBgn0034106_CG9068
OG0000051 CD13243.2 FBgn0013810_Dhc36C
OG0000051 CD04030.3 FBgn0013811_Dhc62B
OG0000051 CD02162.1, CD03010.1, CD08827.1 FBgn0035581_Dnah3
OG0000052 CD10500.1 FBgn0005613_Sox15
OG0000052 CD08010.2 FBgn0039938_Sox102F
OG0000052 CD07988.1 FBgn0262582_cic
OG0000052 CD07913.1 FBgn0024251_bbx
OG0000052 CD10020.3, CD09910.1 FBgn0024288_Sox100B
OG0000052 CD08008.1 FBgn0036411_Sox21a
OG0000055 CD13083.3 FBgn0031081_Nep3
OG0000055 CD06749.1 FBgn0027528_goe
OG0000055 CD02185.1 FBgn0027570_Nep2
OG0000055 CD06321.1, CD06312.1 FBgn0039478_Nep5
OG0000055 CD04463.1 FBgn0029843_Nep1
OG0000056 CD13402.1 FBgn0015664_Dref
OG0000056 CD09936.1 FBgn0040392_CG14050
OG0000057 CD14290.2 FBgn0011829_Ret
OG0000057 CD09979.2 FBgn0003733_tor
OG0000057 CD15581.5 FBgn0022800_Cad96Ca
OG0000057 CD11019.4 FBgn0285896_btl, FBgn0010389_htl
OG0000057 CD14058.1 FBgn0051431_CG31431
OG0000057 CD09903.1 FBgn0032006_Pvr
OG0000058 CD05915.1 FBgn0039805_Cpr100A
OG0000058 CD11082.2, CD04434.3 FBgn0035612_frm
OG0000058 CD14216.1 FBgn0036618_Cpr72Eb
OG0000058 CD04164.1 FBgn0035985_Cpr67B
OG0000059 CD15153.1 FBgn0031973_Spn28Dc
OG0000059 CD01808.1 FBgn0036970_Spn77Bc, FBgn0262057_Spn77Ba
OG0000059 CD07326.1 FBgn0028990_Spn27A
OG0000061 CD04471.1, CD04438.1 FBgn0032685_CG10211
OG0000061 CD11692.1, CD05467.1 FBgn0263986_cd
OG0000061 CD05356.1 FBgn0038469_CG4009, FBgn0004577_Pxd
OG0000061 CD15664.1 FBgn0038511_cysu
OG0000062 CD11137.1 FBgn0025679_Klf15
OG0000062 CD06915.1 FBgn0003499_sr
OG0000062 CD12250.1 FBgn0034946_CG3065
OG0000062 CD02891.2 FBgn0040765_luna
OG0000062 CD09568.1 FBgn0263239_dar1
OG0000062 CD10140.1 FBgn0261705_CG42741
OG0000063 CD13660.1, CD06526.1, CD06573.1, CD06612.1 FBgn0028560_sut4, FBgn0034247_CG6484, FBgn0036316_CG10960
OG0000063 CD06617.1, CD06556.1 FBgn0037386_CG1208
OG0000063 CD03342.2 FBgn0033644_Tret1-2, FBgn0050035_Tret1-1
OG0000064 CD15750.1, CD00306.1 FBgn0038418_pad
OG0000065 CD01628.1 FBgn0037534_CG2781
OG0000065 CD11418.1 FBgn0051522_CG31522
OG0000065 CD13953.3 FBgn0260942_bond
OG0000065 CD13965.1 FBgn0034383_CG17821, FBgn0034382_CG18609, FBgn0051141_CG31141, FBgn0037763_CG16904, FBgn0037761_CG8534, FBgn0037762_eloF, FBgn0039030_CG6660
OG0000065 CD13962.4 FBgn0038986_sit
OG0000065 CD13959.2 FBgn0038983_CG5326
OG0000065 CD13975.2 FBgn0053110_CG33110
OG0000065 CD03443.1 FBgn0052072_Elo68alpha, FBgn0036128_Elo68beta
OG0000066 CD12907.2, CD09020.1 FBgn0038652_CG7720
OG0000066 CD09018.1 FBgn0034494_CG10444, FBgn0052669_CG32669
OG0000066 CD16329.1 FBgn0031998_SLC5A11, FBgn0051668_CG31668, FBgn0053124_CG33124, FBgn0051262_CG31262
OG0000066 CD01806.1, CD01733.1 FBgn0035293_CG5687
OG0000069 CD12717.1 FBgn0051235_CG31235
OG0000069 CD07974.1 FBgn0034500_CG11200
OG0000069 CD12729.1 FBgn0050491_CG30491, FBgn0050495_CG30495, FBgn0033203_CG2070, FBgn0033204_CG2065, FBgn0033205_CG2064
OG0000069 CD14048.9 FBgn0038610_CG7675
OG0000071 CD13291.1, CD01260.1, CD01259.1, CD14638.1, CD07368.1, CD11879.1, CD11869.1 FBgn0029804_CG3097
OG0000071 CD02821.1, CD02819.1, CD02812.1, CD02796.1, CD02800.1, CD02825.1, CD02818.1, CD02807.1, CD02808.1, CD05038.1, CD02826.4, CD15669.1, CD15706.1, CD03770.2, CD13264.1 FBgn0262880_CG43235, FBgn0052379_CG32379, FBgn0035781_CG8560, FBgn0035780_CG18417, FBgn0035779_CG8562
OG0000072 CD08051.1, CD08088.1, CD08093.1 FBgn0033027_TpnC4, FBgn0013348_TpnC41C
OG0000072 CD10452.1 FBgn0010423_TpnC47D, FBgn0010424_TpnC73F
OG0000072 CD15004.1 FBgn0031692_TpnC25D
OG0000072 CD10369.1, CD15228.1 FBgn0040351_CG11638
OG0000072 CD10615.3 FBgn0051802_CG31802, FBgn0040010_CG17493
OG0000072 CD07952.1, CD00823.2 FBgn0000253_Cam
OG0000073 CD15961.3 FBgn0032730_CG10431, FBgn0036193_CG14135, FBgn0037877_CG6689
OG0000073 CD14748.2 FBgn0038273_CG14860
OG0000074 CD06550.1, CD06548.1, CD06586.1, CD06607.1 FBgn0035815_Snmp2
OG0000074 CD01495.1, CD14161.1 FBgn0051741_CG31741, FBgn0002939_ninaD, FBgn0015924_crq
OG0000074 CD07991.5 FBgn0031970_CG7227, FBgn0031969_pes, FBgn0025697_santa-maria
OG0000074 CD14765.2 FBgn0010435_emp
OG0000074 CD15447.2 FBgn0035290_dsb
OG0000074 CD10138.1 FBgn0035091_CG3829
OG0000074 CD05497.1 FBgn0027562_CG10345
OG0000075 CD09505.1 FBgn0266569_CG42259
OG0000075 CD08636.2, CD08627.1 FBgn0033355_CG13748, FBgn0259953_Sfp24Bd, FBgn0031559_CG3513, FBgn0031558_CG16704, FBgn0259954_CG42464, FBgn0051779_Acp24A4, FBgn0031560_CG16713, FBgn0031561_IM33, FBgn0262721_CG43165
OG0000077 CD15384.2 FBgn0038136_CG8774, FBgn0038135_CG8773, FBgn0052473_CG32473
OG0000077 CD12950.1, CD12951.1, CD15707.1, CD12954.1, CD12959.1, CD12956.2 FBgn0030223_CG2111, FBgn0046253_CG3502, FBgn0051445_CG31445, FBgn0039656_CG11951, FBgn0263236_SP1029
OG0000077 CD01517.1, CD08600.1, CD13658.1, CD01545.1, CD01550.1, CD01536.1 FBgn0259237_CG42335, FBgn0051198_CG31198, FBgn0051343_CG31343, FBgn0051233_CG31233
OG0000077 CD03246.1 FBgn0039640_CG14516
OG0000078 CD09102.1, CD04196.1, CD11997.1, CD08815.1, CD10099.1, CD09456.1, CD09434.1, CD09475.1, CD13054.1, CD09464.1, CD09455.1, CD09443.1, CD09442.1, CD04465.4, CD08377.1, CD01954.1, CD01971.2, CD11085.1, CD11091.1, CD07627.1, CD09403.1, CD11086.1, CD02464.1, CD11088.1, CD02462.1, CD11090.1, CD07607.1, CD11089.1, CD02465.1, CD11087.1, CD13204.1, CD11631.1, CD03848.1, CD11624.1, CD14551.1, CD14…
OG0000079 CD12413.1 FBgn0004378_Klp61F, FBgn0052318_CG32318
OG0000079 CD10156.1 FBgn0002948_nod
OG0000079 CD10838.2 FBgn0011606_Klp3A
OG0000079 CD06937.1 FBgn0038205_Kif19A
OG0000079 CD03553.1, CD12174.1, CD04234.1 FBgn0004379_Klp67A
OG0000079 CD13645.1 FBgn0039925_Kif3C
OG0000079 CD09746.1 FBgn0004380_Klp64D
OG0000080 CD07747.1, CD07232.1, CD02934.1 FBgn0035192_CG9194
OG0000080 CD08611.1 FBgn0027589_CG1688
OG0000080 CD02603.1 FBgn0259242_CG42340
OG0000080 CD02662.1 FBgn0033257_sand
OG0000080 CD16191.1 FBgn0051122_CG31122
OG0000081 CD04113.1 FBgn0034145_CG5065
OG0000081 CD06420.4 FBgn0039131_CG12268
OG0000081 CD08241.1 FBgn0043792_CG30427
OG0000081 CD06425.8 FBgn0033464_CG1441
OG0000081 CD06410.1 FBgn0029821_CG4020
OG0000081 CD06418.1, CD10005.1 FBgn0038032_CG10096, FBgn0038450_CG17560, FBgn0038451_CG14893, FBgn0032055_CG13091, FBgn0039620_wat
OG0000081 CD06412.1 FBgn0034142_CG8306
OG0000082 CD13084.2 FBgn0005659_Ets98B
OG0000082 CD11000.1 FBgn0000097_aop
OG0000082 CD14573.1 FBgn0000567_Eip74EF
OG0000082 CD04881.1, CD13989.1 FBgn0003118_pnt
OG0000082 CD14494.3 FBgn0005658_Ets65A
OG0000082 CD14365.1 FBgn0039225_Ets96B
OG0000083 CD02351.1 FBgn0032343_CG6201
OG0000084 CD09670.1, CD08028.1 FBgn0037665_St2
OG0000084 CD11813.1 FBgn0034887_St1
OG0000084 CD09379.1, CD13279.1 FBgn0033887_St4
OG0000085 CD15823.2, CD15739.1 FBgn0262733_Src64B
OG0000085 CD03589.1 FBgn0264959_Src42A
OG0000085 CD05638.1 FBgn0262081_Csk
OG0000085 CD05313.2 FBgn0000017_Abl
OG0000085 CD03292.1 FBgn0015295_Shark
OG0000085 CD06062.2, CD15037.1 FBgn0000723_FER
OG0000085 CD08985.2 FBgn0003502_Btk29A
OG0000086 CD03963.4 FBgn0004360_Wnt2
OG0000086 CD03941.1 FBgn0010194_Wnt5
OG0000086 CD11001.1 FBgn0031903_Wnt10
OG0000086 CD10985.1 FBgn0031902_Wnt6
OG0000086 CD10979.2 FBgn0284084_wg
OG0000088 CD15766.3, CD15737.1 FBgn0003388_shd
OG0000088 CD07807.1 FBgn0033753_Cyp301a1
OG0000088 CD07851.1 FBgn0033524_Cyp49a1
OG0000088 CD10155.1, CD10169.1, CD10181.1, CD10165.1, CD13323.1, CD05059.1, CD05055.1, CD05080.1, CD14431.1, CD14423.1 FBgn0034387_Cyp12b2, FBgn0037817_Cyp12e1, FBgn0036806_Cyp12c1, FBgn0053503_Cyp12d1-d, FBgn0050489_Cyp12d1-p, FBgn0038681_Cyp12a4, FBgn0038680_Cyp12a5
OG0000088 CD05613.1 FBgn0000449_dib
OG0000089 CD15859.2 FBgn0036485_FucTA
OG0000092 CD09077.1 FBgn0027844_CAH1
OG0000092 CD04552.1 FBgn0037788_CG3940
OG0000092 CD06215.1, CD06216.1, CD03045.1 FBgn0030056_CG11284
OG0000092 CD10790.3 FBgn0033542_CG12309, FBgn0034560_CG9235
OG0000092 CD16041.1 FBgn0027843_CAH2
OG0000093 CD10383.1 FBgn0265274_Inx3
OG0000093 CD05978.1 FBgn0085387_shakB
OG0000093 CD06411.1 FBgn0004646_ogre
OG0000093 CD06409.1 FBgn0027108_Inx2
OG0000097 CD07162.1, CD09605.1 FBgn0031734_CG11147
OG0000097 CD00722.2 FBgn0039594_CG9990
OG0000097 CD11761.1 FBgn0053970_CG33970
OG0000098 CD06954.1 FBgn0003326_sca
OG0000098 CD02302.1 FBgn0030164_CG1889, FBgn0030163_CG1791, FBgn0035452_CG10359, FBgn0051832_CG31832, FBgn0030880_CG6788, FBgn0033312_CG8642, FBgn0034160_CG5550, FBgn0031804_CG9500, FBgn0050281_CG30281, FBgn0050280_CG30280
OG0000098 CD07002.1 FBgn0087011_CG41520
OG0000100 CD11795.1 FBgn0019972_Drice, FBgn0010501_Dcp-1
OG0000100 CD11819.1, CD11818.1 FBgn0033051_Strica, FBgn0033659_Damm
OG0000100 CD10458.1, CD01373.1 FBgn0026404_Dronc
OG0000100 CD06568.1 FBgn0020381_Dredd
OG0000100 CD00839.1 FBgn0028381_Decay
OG0000101 CD07527.1 FBgn0029727_CG6978, FBgn0024315_Picot
OG0000101 CD08025.1 FBgn0050272_MFS1, FBgn0033048_CG7881, FBgn0034784_CG9826, FBgn0050265_CG30265, FBgn0034782_CG12490, FBgn0034783_CG9825, FBgn0033234_MFS12, FBgn0034392_MFS15, FBgn0010651_MFS14, FBgn0034394_CG15096
OG0000101 CD07464.1 FBgn0031307_MFS3
OG0000101 CD06230.1, CD04981.1, CD05036.1 FBgn0016684_NaPi-T
OG0000101 CD03131.2 FBgn0031645_CG3036
OG0000101 CD04622.1, CD04619.1, CD04626.1 FBgn0028513_CG9254, FBgn0010497_dmGlut
OG0000102 CD14774.1 FBgn0032235_CG5096
OG0000102 CD11991.2, CD03192.1 FBgn0038638_CG7702
OG0000102 CD05086.1 FBgn0034717_CG5819
OG0000103 CD06767.2, CD02081.1, CD06400.1, CD13340.1, CD01829.5, CD00459.1, CD00383.1, CD00382.1, CD01348.1, CD05151.1, CD04976.1 FBgn0041243_Gr43a
OG0000103 CD04646.1, CD08009.1 FBgn0032416_Gr33a, FBgn0041247_Gr28a, FBgn0045495_Gr28b
OG0000103 CD06495.1, CD06504.1 FBgn0035870_Gr66a
OG0000104 CD01973.10 FBgn0033313_Cirl
OG0000104 CD12408.1 FBgn0034022_CG12964
OG0000104 CD12243.1, CD13591.1, CD11486.1, CD13589.1 FBgn0264699_CG43968, FBgn0039818_CG11318, FBgn0039821_CG15556
OG0000105 CD07570.2 FBgn0036285_toe, FBgn0000625_eyg
OG0000105 CD15021.4 FBgn0005561_sv
OG0000105 CD03935.1 FBgn0003130_Poxn
OG0000105 CD07066.1 FBgn0003145_prd
OG0000105 CD01784.1 FBgn0001148_gsb, FBgn0001147_gsb-n
OG0000105 CD07852.1 FBgn0005558_ey
OG0000105 CD07867.3 FBgn0019650_toy
OG0000106 CD04632.1 FBgn0035708_CG8398
OG0000106 CD15334.1 FBgn0031098_CG17068
OG0000106 CD14851.1 FBgn0034706_CG11275
OG0000107 CD14339.1 FBgn0038571_CG7215
OG0000107 CD16188.1 FBgn0035793_CG7546
OG0000107 CD06792.1, CD06243.1 FBgn0032725_Nedd8
OG0000107 CD09887.2 FBgn0003943_Ubi-p63E, FBgn0086558_Ubi-p5E
OG0000107 CD14620.1, CD02925.1 FBgn0003941_RpL40
OG0000108 CD10391.5 FBgn0035934_TrpA1
OG0000108 CD08854.1, CD08810.1 FBgn0035113_pyx
OG0000108 CD11382.1 FBgn0260005_wtrw
OG0000108 CD08732.1, CD12639.1, CD08979.1, CD08946.1, CD08830.1, CD08965.1, CD08803.1, CD08899.1, CD08900.1 FBgn0060296_pain
OG0000109 CD15107.1 FBgn0031814_retm
OG0000109 CD05235.1 FBgn0035146_CG13893
OG0000110 CD10392.3 FBgn0034136_DAT
OG0000110 CD13276.2 FBgn0010414_SerT
OG0000111 CD12094.1, CD10909.5, CD12135.1 FBgn0037396_CG11459
OG0000111 CD13815.9 FBgn0260462_CG12163
OG0000112 CD13848.1 FBgn0051715_CG31715, FBgn0030982_CG7423
OG0000112 CD09284.1 FBgn0261881_l_2_35Be
OG0000112 CD04588.1 FBgn0037229_CG9766
OG0000114 CD11463.1 FBgn0031344_CG7420
OG0000114 CD10981.2 FBgn0000247_ca
OG0000114 CD13921.1, CD01960.1, CD01967.1, CD07610.1, CD12366.1, CD11978.1, CD03199.1, CD03645.1, CD15314.1, CD09101.1, CD09096.1, CD12375.2, CD12396.1, CD03197.1, CD07723.2, CD02490.1, CD05252.1, CD13338.1, CD07625.1, CD01966.1, CD10106.1, CD03128.1, CD03129.1, CD03124.1, CD03127.2, CD03130.1, CD03398.1, CD03416.5, CD03399.1, CD03410.2 FBgn0053288_CG33288
OG0000115 CD14913.1, CD11836.1, CD06440.1, CD13626.1, CD02443.1, CD06433.1, CD13630.1, CD08212.1, CD08157.1, CD13644.1, CD13635.1 FBgn0053808_His2A_CG33808
OG0000116 CD07437.1 FBgn0004852_Ac76E
OG0000116 CD02880.1, CD10447.1, CD02992.1 FBgn0040507_ACXD, FBgn0040509_ACXB, FBgn0040510_ACXA, FBgn0040508_ACXC, FBgn0040506_ACXE, FBgn0052301_CG32301, FBgn0052305_CG32305
OG0000116 CD14897.1 FBgn0023416_Ac3
OG0000116 CD05307.2 FBgn0024150_Ac78C
OG0000116 CD12401.1, CD09088.1 FBgn0003301_rut
OG0000116 CD14725.1 FBgn0263131_CG43373
OG0000117 CD13825.1 FBgn0261526_NT1
OG0000117 CD03932.1 FBgn0035379_spz5
OG0000117 CD06525.1 FBgn0003495_spz
OG0000119 CD00507.4, CD00510.5, CD01045.2, CD11549.1 FBgn0028539_CG31731
OG0000119 CD01074.2 FBgn0034493_CG8908, FBgn0051213_CG31213, FBgn0261998_CG42816, FBgn0031169_CG1494, FBgn0036747_CG6052, FBgn0031170_CG1718
OG0000120 CD10230.1 FBgn0030518_CG11134
OG0000120 CD01356.1 FBgn0259678_sqa
OG0000120 CD06731.1, CD04009.1, CD03803.1 FBgn0052666_Drak
OG0000121 CD04086.1 FBgn0260635_Diap1
OG0000122 CD01863.1 FBgn0033061_SmydA-5
OG0000122 CD00194.1, CD04437.1, CD08485.1 FBgn0036839_SmydA-2
OG0000122 CD05889.1 FBgn0262599_SmydA-3
OG0000122 CD03483.1 FBgn0030257_SmydA-4
OG0000122 CD05930.1 FBgn0034183_SmydA-6, FBgn0034182_SmydA-7
OG0000123 CD08198.1 FBgn0029913_Cht11
OG0000123 CD16030.1, CD05282.5, CD11816.1, CD11756.1, CD10183.2, CD02600.1 FBgn0034580_Cht8
OG0000123 CD01909.1 FBgn0022702_Cht2
OG0000124 CD14869.1 FBgn0031913_CG5958
OG0000124 CD14868.1 FBgn0031914_CG5973
OG0000124 CD14854.1 FBgn0032783_CG10237
OG0000124 CD14853.1 FBgn0032785_CG10026
OG0000125 CD10445.1, CD13696.1, CD03095.3 FBgn0039927_CG11155
OG0000125 CD00299.1 FBgn0028422_GluRIID, FBgn0051201_GluRIIE, FBgn0038840_Grik
OG0000125 CD13629.1, CD01054.1 FBgn0004620_GluRIIA, FBgn0026255_clumsy
OG0000125 CD00289.12 FBgn0038837_CG3822
OG0000126 CD11188.1 FBgn0003248_Rh2, FBgn0002940_ninaE
OG0000126 CD15984.1 FBgn0019940_Rh6
OG0000126 CD05507.2, CD05488.1 FBgn0014019_Rh5
OG0000126 CD02527.1, CD11074.1, CD01221.1, CD02222.1 FBgn0003250_Rh4, FBgn0003249_Rh3
OG0000127 CD15965.1 FBgn0011296_l_2_efl
OG0000128 CD15086.1 FBgn0032602_ppk17
OG0000131 CD11831.1 FBgn0053821_His3_CG33821
OG0000131 CD06460.1 FBgn0053854_His3_CG33854
OG0000131 CD14937.1 FBgn0051613_His3_CG31613, FBgn0053827_His3_CG33827
OG0000131 CD08215.1 FBgn0053815_His3_CG33815, FBgn0053866_His3_CG33866, FBgn0053857_His3_CG33857
OG0000131 CD06444.1, CD02428.1 FBgn0053851_His3_CG33851
OG0000132 CD05240.1 FBgn0031090_Rab35
OG0000132 CD16098.1 FBgn0285937_Rab1
OG0000132 CD02907.1 FBgn0086913_Rab26
OG0000132 CD15853.1 FBgn0015789_Rab10
OG0000132 CD09769.1 FBgn0005586_Rab3
OG0000132 CD03259.1 FBgn0025382_Rab27
OG0000134 CD13225.2 FBgn0034568_CG3216
OG0000134 CD07109.1 FBgn0261360_CG42637, FBgn0266136_Gyc76C
OG0000134 CD12223.1 FBgn0053958_CG33958
OG0000135 CD11838.1, CD13625.1 FBgn0053873_His4_CG33873
OG0000135 CD06451.1 FBgn0053909_His4_CG33909, FBgn0053893_His4_CG33893, FBgn0053895_His4_CG33895
OG0000135 CD08188.1 FBgn0053889_His4_CG33889
OG0000135 CD02430.1 FBgn0053883_His4_CG33883
OG0000136 CD05345.2 FBgn0035865_CG7201
OG0000136 CD03793.1 FBgn0034486_CG13869, FBgn0035751_CG14829, FBgn0035750_CG14826, FBgn0086610_CG33342, FBgn0039192_CG17784
OG0000136 CD03786.1 FBgn0085473_CG34444, FBgn0085471_CG34442, FBgn0085213_CG34184, FBgn0085472_CG34443, FBgn0036343_CG14115
OG0000136 CD03779.1, CD03791.1, CD03777.2 FBgn0053262_CG33262, FBgn0037940_CG14720, FBgn0085457_CG34428, FBgn0085458_CG34429
OG0000136 CD03792.1 FBgn0039193_CG13613, FBgn0261994_CG42812, FBgn0261993_CG42811
OG0000136 CD03801.1 FBgn0039197_CG17780
OG0000136 CD03795.1 FBgn0039200_CG13616, FBgn0039198_CG5768
OG0000136 CD03784.1 FBgn0039196_CG17781, FBgn0039195_CG17782
OG0000137 CD01371.11 FBgn0260388_CG42514
OG0000137 CD11116.1 FBgn0030576_CG15890, FBgn0051321_CG31321
OG0000140 CD05342.1, CD08441.1, CD08425.1, CD13574.1, CD06307.2, CD07019.1, CD05747.1, CD12913.1, CD12923.1, CD07010.1, CD05743.1 FBgn0003310_S
OG0000141 CD13733.1 FBgn0036769_Tsp74F
OG0000141 CD07848.1 FBgn0032074_Tsp29Fa
OG0000141 CD07768.1, CD12468.1, CD07763.1 FBgn0029508_Tsp42Ea, FBgn0042086_Tsp42Eb, FBgn0050160_CG30160, FBgn0029507_Tsp42Ed, FBgn0029506_Tsp42Ee
OG0000141 CD12226.1 FBgn0033629_Tsp47F
OG0000142 CD02333.1 FBgn0036282_Smyd4-2
OG0000142 CD04807.1, CD16083.1, CD11896.1, CD11894.1, CD04154.1, CD10415.1, CD10419.1, CD13152.1 FBgn0027495_Smyd4-4
OG0000144 CD09378.1 FBgn0038324_CG5038
OG0000144 CD16062.1 FBgn0020312_CG4050
OG0000145 CD02640.1, CD11742.2, CD16036.1 FBgn0036183_CG6083
OG0000145 CD11694.1 FBgn0037537_CG2767
OG0000146 CD08440.2 FBgn0033095_CG3409
OG0000146 CD02888.7 FBgn0035173_CG13907
OG0000146 CD04296.1 FBgn0033913_CG8468
OG0000146 CD14809.1 FBgn0023549_Mct1
OG0000147 CD04641.1 FBgn0036240_CG6928
OG0000147 CD06925.1 FBgn0038337_CG6125, FBgn0038354_CG5404
OG0000147 CD06961.3 FBgn0039789_CG9717, FBgn0039787_CG9702, FBgn0013953_Esp
OG0000147 CD06984.5, CD07001.1 FBgn0034275_CG5002, FBgn0039736_CG7912
OG0000148 CD03760.1, CD00538.1 FBgn0050172_CG30172
OG0000148 CD08152.1, CD08216.1, CD08166.1, CD01002.1, CD04542.1, CD08211.1, CD04532.3, CD00989.1 FBgn0011695_EbpIII
OG0000148 CD08148.1, CD09587.1, CD09580.1, CD09589.1, CD02516.1 FBgn0011293_a10
OG0000149 CD14099.1 FBgn0250732_gfzf
OG0000149 CD09891.1, CD10026.1 FBgn0063497_GstE3, FBgn0063495_GstE5, FBgn0063494_GstE6, FBgn0063493_GstE7, FBgn0063492_GstE8, FBgn0063496_GstE4, FBgn0063499_GstE10, FBgn0063491_GstE9, FBgn0063498_GstE2, FBgn0034335_GstE1, FBgn0027590_GstE12, FBgn0034354_GstE11, FBgn0033381_GstE13, FBgn0033817_GstE14
OG0000149 CD14497.2 FBgn0001149_GstD1, FBgn0038020_GstD9, FBgn0010039_GstD3, FBgn0010041_GstD5, FBgn0010040_GstD4, FBgn0010038_GstD2, FBgn0010042_GstD6, FBgn0010043_GstD7, FBgn0010044_GstD8, FBgn0042206_GstD10
OG0000151 CD14855.1 FBgn0031866_Nlg2
OG0000151 CD07673.1 FBgn0083963_Nlg3
OG0000151 CD07672.1 FBgn0051146_Nlg1
OG0000153 CD00968.3, CD13811.1 FBgn0035610_Lkr
OG0000153 CD08834.1 FBgn0004842_RYa-R
OG0000153 CD05680.2 FBgn0036934_sNPF-R
OG0000153 CD16285.1 FBgn0037408_NPFR
OG0000154 CD12830.1, CD12816.1, CD12856.1, CD12835.1, CD03159.2, CD00451.1, CD08903.1 FBgn0010226_GstS1
OG0000156 CD08893.1 FBgn0035976_PGRP-LC, FBgn0030695_PGRP-LE, FBgn0035977_PGRP-LF
OG0000156 CD16082.1, CD08889.1, CD16071.1, CD08846.1, CD08999.1 FBgn0033327_PGRP-SC1b, FBgn0043576_PGRP-SC1a, FBgn0043575_PGRP-SC2
OG0000158 CD03545.1 FBgn0016660_H15, FBgn0261963_mid
OG0000158 CD04598.1 FBgn0021767_org-1
OG0000158 CD06130.1 FBgn0000179_bi
OG0000159 CD09008.2 FBgn0015381_dsf
OG0000159 CD10222.2 FBgn0034012_Hr51
OG0000159 CD01862.1 FBgn0037436_Hr83
OG0000159 CD06554.10, CD15651.1 FBgn0015239_Hr78
OG0000159 CD05995.1 FBgn0003651_svp
OG0000160 CD02895.1 FBgn0003042_Pc
OG0000160 CD16090.1, CD13984.1 FBgn0044324_Chro
OG0000160 CD07049.8 FBgn0030082_HP1b, FBgn0031613_HP6, FBgn0003607_Su_var_205
OG0000160 CD06100.1, CD02716.1 FBgn0030854_CG8289
OG0000162 CD11536.1 FBgn0031632_CG15628
OG0000162 CD14531.1, CD14507.1, CD12051.1, CD12057.1, CD06763.1, CD06655.1, CD14448.2, CD14526.1, CD05448.1 FBgn0032670_CG5783, FBgn0032669_CG15155, FBgn0032668_CG17681, FBgn0054010_CG34010, FBgn0031974_CG12560, FBgn0031184_CG14615
OG0000163 CD10461.6 FBgn0038153_Ir87a, FBgn0034994_Ir60a
OG0000164 CD00079.4 FBgn0041182_Tep2, FBgn0041183_Tep1, FBgn0264845_Tep5, FBgn0041180_Tep4, FBgn0041181_Tep3
OG0000164 CD15475.2 FBgn0259140_CG42255, FBgn0052702_Cubn
OG0000165 CD12793.1 FBgn0053145_GalT1, FBgn0050036_CG30036, FBgn0050037_CG30037
OG0000165 CD09013.1 FBgn0031986_CG8673, FBgn0031988_CG8668
OG0000165 CD07869.1 FBgn0040373_CG3038
OG0000165 CD12503.1 FBgn0035558_CG11357
OG0000166 CD10424.2, CD05946.1 FBgn0039644_CG11897, FBgn0034612_CG10505, FBgn0039645_CG11898, FBgn0032026_CG7627, FBgn0051792_CG31792, FBgn0010549_l_2_03659, FBgn0263316_Mrp4, FBgn0032908_CG9270, FBgn0051793_CG31793, FBgn0038740_CG4562
OG0000167 CD01638.1, CD01632.1, CD01633.1, CD01627.1 FBgn0038783_CG4367, FBgn0038784_CG4362
OG0000167 CD07881.1 FBgn0261803_CG42749
OG0000168 CD15432.2 FBgn0037627_CG13318
OG0000168 CD06968.3 FBgn0058160_CG40160
OG0000168 CD09966.2 FBgn0036612_CG4998
OG0000169 CD08520.1, CD11601.1, CD00950.1, CD03704.1, CD05513.1, CD03755.4, CD06947.3, CD05668.1, CD05702.1, CD03728.1, CD03701.1, CD03708.1, CD03718.1 FBgn0038946_rdhB, FBgn0038878_CG3301, FBgn0030332_CG9360, FBgn0030073_CG10962, FBgn0031775_CG9150, FBgn0036380_CG8757, FBgn0026268_antdh, FBgn0069973_CG40485, FBgn0263830_CG40486
OG0000170 CD03537.1 FBgn0266137_Dop1R2
OG0000170 CD00671.1 FBgn0250910_Octbeta3R
OG0000170 CD14871.1 FBgn0038063_Octbeta2R
OG0000170 CD14038.1 FBgn0011582_Dop1R1
OG0000172 CD07749.1 FBgn0259994_CG42492
OG0000172 CD07732.3 FBgn0259150_CG42265
OG0000172 CD09510.2 FBgn0031514_CG3332
OG0000173 CD07803.25 FBgn0041789_Pax
OG0000173 CD04623.5 FBgn0265991_Zasp52
OG0000173 CD13208.1 FBgn0036044_Zasp67
OG0000173 CD00614.4 FBgn0035917_Zasp66
OG0000174 CD07391.1, CD07389.1 FBgn0039758_CG9737, FBgn0039759_CG9733, FBgn0039798_CG11313, FBgn0037515_Sp7, FBgn0038250_CG3505, FBgn0027930_MP1, FBgn0000533_ea, FBgn0019929_Ser7, FBgn0051220_CG31220, FBgn0042106_CG18754, FBgn0051219_CG31219, FBgn0039108_CG10232, FBgn0033469_CG12133, FBgn0039101_CG16710, FBgn0038144_CG8870, FBgn0039102_SPE
OG0000174 CD15448.1 FBgn0032753_CG17572
OG0000175 CD03995.1, CD14979.1, CD03999.1, CD05152.1, CD11142.1, CD05093.2 FBgn0051659_CG31659
OG0000175 CD10237.1 FBgn0033799_GLaz
OG0000176 CD13887.1 FBgn0027509_TBCD
OG0000178 CD12916.1 FBgn0010109_dpn
OG0000178 CD03658.1 FBgn0001168_h
OG0000178 CD14512.1, CD14455.1 FBgn0030899_Hesr
OG0000178 CD14522.1 FBgn0002734_E_spl_mdelta-HLH, FBgn0002733_E_spl_mbeta-HLH, FBgn0002631_E_spl_m5-HLH, FBgn0000591_E_spl_m8-HLH, FBgn0002735_E_spl_mgamma-HLH, FBgn0002609_E_spl_m3-HLH, FBgn0002633_E_spl_m7-HLH
OG0000179 CD07822.16 FBgn0039900_Syt7
OG0000179 CD08196.1 FBgn0261090_Sytbeta
OG0000179 CD08204.2 FBgn0261085_Syt12
OG0000179 CD05818.14 FBgn0004242_Syt1
OG0000181 CD09857.1 FBgn0085409_smal, FBgn0053531_Ddr
OG0000182 CD14657.1, CD14708.1, CD00366.1 FBgn0034314_nopo, FBgn0026878_CG4325
OG0000182 CD08161.1 FBgn0038627_CG7694
OG0000182 CD15813.1, CD16281.1 FBgn0052850_CG32850
OG0000184 CD08160.1 FBgn0001216_Hsc70-1
OG0000184 CD15079.1 FBgn0266599_Hsc70-4
OG0000184 CD07123.1, CD12006.1 FBgn0001217_Hsc70-2, FBgn0013276_Hsp70Ab, FBgn0013275_Hsp70Aa, FBgn0013277_Hsp70Ba, FBgn0051354_Hsp70Bbb, FBgn0013278_Hsp70Bb, FBgn0013279_Hsp70Bc, FBgn0001230_Hsp68
OG0000184 CD08995.1 FBgn0035878_CG7182
OG0000185 CD05157.1 FBgn0038318_CG6236
OG0000185 CD14232.1 FBgn0037964_CG14731, FBgn0031465_CG3123, FBgn0032967_CG1428, FBgn0032964_CG11630, FBgn0051933_CG31933, FBgn0032338_CG16854
OG0000186 CD03485.1 FBgn0039755_CG15531
OG0000186 CD04520.1 FBgn0039756_CG9743
OG0000186 CD13109.1, CD04045.1, CD13130.1, CD04039.1 FBgn0039754_CG9747
OG0000186 CD13106.1 FBgn0043043_Desat2, FBgn0086687_Desat1, FBgn0029172_Fad2
OG0000188 CD08305.2 FBgn0000083_AnxB9
OG0000188 CD08364.1, CD08358.2, CD08339.2, CD07401.1, CD07392.1, CD07379.1 FBgn0030749_AnxB11
OG0000188 CD05057.2 FBgn0000084_AnxB10
OG0000189 CD04921.1, CD06846.7 FBgn0025683_CG3164
OG0000189 CD04907.1 FBgn0052091_CG32091
OG0000189 CD06770.1, CD01097.1 FBgn0031220_CG4822
OG0000189 CD04922.1 FBgn0031449_CG31689
OG0000189 CD04925.2 FBgn0032167_CG5853
OG0000189 CD04920.1 FBgn0264494_CG17646
OG0000189 CD04889.1 FBgn0031516_CG9663
OG0000189 CD04903.1 FBgn0031515_CG9664
OG0000191 CD11134.1 FBgn0263776_CG43693
OG0000191 CD06602.1 FBgn0036007_path
OG0000191 CD11655.1 FBgn0035300_CG1139
OG0000191 CD02901.1, CD02899.1, CD02918.1 FBgn0036116_CG7888
OG0000191 CD05371.1 FBgn0030816_CG16700, FBgn0030817_CG4991
OG0000191 CD00627.1 FBgn0032036_CG13384
OG0000192 CD03536.1 FBgn0033160_Dhx15
OG0000192 CD11600.1 FBgn0032194_CG4901
OG0000192 CD15493.1 FBgn0031631_CG3225
OG0000192 CD08892.1 FBgn0086444_l_2_37Cb
OG0000192 CD06909.1 FBgn0086895_pea
OG0000193 CD05239.1 FBgn0085446_CG34417
OG0000193 CD02634.5 FBgn0025633_CG13366
OG0000193 CD12098.1, CD11309.1 FBgn0036333_MICAL-like
OG0000194 CD12971.1, CD02000.1 FBgn0029147_NtR
OG0000194 CD08226.19, CD05211.1 FBgn0034583_CG10527
OG0000194 CD05878.3, CD03419.1, CD05410.1, CD05874.1, CD05872.1, CD12137.1 FBgn0265186_CG44251, FBgn0265185_CG44250, FBgn0033787_CG13321, FBgn0051086_CG31086, FBgn0052633_CG32633, FBgn0034312_CG10916, FBgn0036767_CG16775, FBgn0036766_CG5506
OG0000195 CD15074.1, CD11517.1 FBgn0038653_CG18208
OG0000195 CD04131.1 FBgn0038541_TyrRII, FBgn0038542_TyrR
OG0000195 CD01484.1 FBgn0004514_Oct-TyrR
OG0000195 CD01795.2 FBgn0263116_5-HT1B, FBgn0004168_5-HT1A
OG0000197 CD13860.1 FBgn0033635_Prip
OG0000197 CD13100.1 FBgn0015872_Drip
OG0000197 CD11174.1, CD11177.1 FBgn0034882_Eglp1, FBgn0034884_Eglp3, FBgn0034883_Eglp2, FBgn0034885_Eglp4
OG0000197 CD11618.2 FBgn0000180_bib
OG0000198 CD02117.1 FBgn0035385_FMRFaR
OG0000198 CD01308.1 FBgn0035008_CG3494, FBgn0028487_f-cup
OG0000199 CD01465.3 FBgn0051632_sens-2
OG0000199 CD14433.1, CD14367.1 FBgn0002985_odd
OG0000199 CD16224.1 FBgn0004893_bowl
OG0000199 CD14307.1 FBgn0024244_drm
OG0000200 CD05554.1 FBgn0015400_kek2
OG0000200 CD05569.1 FBgn0015399_kek1
OG0000200 CD05567.1 FBgn0028370_kek3
OG0000200 CD04734.1 FBgn0039862_kek6
OG0000200 CD04094.1 FBgn0032484_kek4, FBgn0031016_kek5
OG0000201 CD14077.1 FBgn0034091_mrj
OG0000201 CD05768.1 FBgn0037544_CG11035
OG0000201 CD05535.1 FBgn0260775_DnaJ-60
OG0000203 CD00276.1, CD14933.1 FBgn0001253_ImpE1
OG0000204 CD07220.1 FBgn0032858_CG10949
OG0000206 CD12417.1 FBgn0001301_kel
OG0000206 CD03233.5 FBgn0034396_CG15097
OG0000206 CD10008.1 FBgn0040230_dbo
OG0000207 CD03035.1, CD03038.1, CD05103.1, CD03040.1, CD05109.1, CD05116.1 FBgn0016122_Acer, FBgn0012037_Ance
OG0000208 CD06983.1 FBgn0013303_Nca
OG0000208 CD01847.1, CD05820.1 FBgn0030897_Frq1, FBgn0083228_Frq2
OG0000208 CD02828.1, CD11969.1 FBgn0265595_CG44422
OG0000208 CD00065.2 FBgn0039380_CG5890
OG0000210 CD10774.1, CD16363.1 FBgn0004838_Hrb27C
OG0000210 CD13628.6, CD00849.1 FBgn0263396_sqd
OG0000210 CD10171.1 FBgn0260943_Rbp6
OG0000210 CD14269.1 FBgn0011666_msi
OG0000212 CD00513.1 FBgn0036279_Ncc69
OG0000212 CD12832.1, CD01676.2, CD01670.1 FBgn0051547_NKCC
OG0000213 CD03314.1 FBgn0037323_CG2663
OG0000214 CD05236.1 FBgn0029791_CG4096
OG0000215 CD01185.1 FBgn0001075_ft
OG0000215 CD01183.1 FBgn0284247_ds
OG0000216 CD04593.1 FBgn0034474_Obp56g, FBgn0034475_Obp56h
OG0000216 CD13267.1, CD13283.1, CD13297.1, CD13296.1, CD13268.1, CD13303.1 FBgn0039682_Obp99c, FBgn0033268_Obp44a, FBgn0039678_Obp99a, FBgn0039685_Obp99b
OG0000216 CD13280.1 FBgn0020277_lush, FBgn0031109_Obp19a
OG0000217 CD12483.1 FBgn0033369_CG8197
OG0000218 CD03042.1 FBgn0000039_nAChRalpha2
OG0000218 CD03794.1 FBgn0000036_nAChRalpha1
OG0000218 CD03799.7 FBgn0004118_nAChRbeta2
OG0000218 CD00203.3 FBgn0266347_nAChRalpha4
OG0000218 CD00199.3 FBgn0015519_nAChRalpha3
OG0000219 CD09600.1 FBgn0005614_trpl
OG0000219 CD01609.1, CD08561.2, CD00575.1, CD08562.1 FBgn0003861_trp
OG0000219 CD06203.1 FBgn0032593_Trpgamma
OG0000221 CD03607.1 FBgn0034070_SP2353
OG0000221 CD10723.1 FBgn0031414_eys
OG0000222 CD08864.1 FBgn0031118_RhoGAP19D
OG0000222 CD07054.1 FBgn0029778_RhoGAP5A
OG0000223 CD06445.1, CD08156.1, CD13609.1, CD06580.1 FBgn0053834_His1_CG33834, FBgn0053855_His1_CG33855, FBgn0053861_His1_CG33861, FBgn0053858_His1_CG33858, FBgn0053801_His1_CG33801, FBgn0053831_His1_CG33831, FBgn0051617_His1_CG31617, FBgn0053807_His1_CG33807, FBgn0053843_His1_CG33843, FBgn0053828_His1_CG33828, FBgn0053837_His1_CG33837, FBgn0053840_His1_CG33840, FBgn0053852_His1_CG33852, FBgn0053…
OG0000224 CD12620.1, CD02567.1, CD02552.1 FBgn0016123_Alp4
OG0000224 CD08066.7 FBgn0032779_CG16771
OG0000227 CD01101.1, CD10372.1 FBgn0052191_CG32191, FBgn0036765_CG7408, FBgn0036768_CG7402
OG0000228 CD07713.1, CD03407.1, CD03388.1, CD03389.1, CD10799.1, CD02132.1 FBgn0038126_CG8483
OG0000229 CD11046.1 FBgn0035941_CG13313
OG0000229 CD13941.2 FBgn0038695_CG14280
OG0000229 CD06686.1 FBgn0035928_CG13310
OG0000230 CD07970.1 FBgn0260653_serp
OG0000230 CD07872.9 FBgn0261341_verm
OG0000230 CD12282.1 FBgn0034197_Cda9
OG0000230 CD01304.1 FBgn0032598_ChLD3
OG0000232 CD13719.1 FBgn0004509_Fur1
OG0000233 CD09655.1, CD00544.1, CD04829.1 FBgn0052557_CG32557, FBgn0039387_MCO3
OG0000233 CD08142.1 FBgn0032116_Mco1
OG0000234 CD05596.1, CD11139.1 FBgn0038412_Zip89B, FBgn0033096_Zip42C.1, FBgn0033097_Zip42C.2
OG0000234 CD06788.1 FBgn0038312_Zip88E
OG0000235 CD05129.2 FBgn0030013_GIIIspla2
OG0000235 CD09060.1, CD12943.1 FBgn0250862_CG42237
OG0000235 CD09247.1 FBgn0029720_CG3009
OG0000235 CD06759.2 FBgn0050503_CG30503, FBgn0033170_sPLA2
OG0000236 CD06885.1 FBgn0053054_CG33054, FBgn0085290_CG34261, FBgn0053056_CG33056
OG0000239 CD11808.1 FBgn0261612_CngA
OG0000239 CD06061.3 FBgn0259145_CG42260
OG0000239 CD05381.1, CD05263.2 FBgn0263257_Cngl
OG0000240 CD03667.1, CD11453.1, CD01779.1, CD13332.1, CD03800.1 FBgn0042105_CG18748, FBgn0042103_CG18746, FBgn0042102_CG18745, FBgn0042104_CG18747, FBgn0037517_CG10086, FBgn0042101_CG18744, FBgn0037518_CG2641, FBgn0037521_CG2993, FBgn0037853_CG14696, FBgn0037465_CG1105
OG0000241 CD12443.1 FBgn0003890_betaTub97EF
OG0000241 CD14943.1 FBgn0284243_betaTub56D
OG0000241 CD08605.1 FBgn0003888_betaTub60D
OG0000242 CD04313.1 FBgn0035696_Best2
OG0000242 CD16053.1 FBgn0040238_Best1, FBgn0036491_Best4, FBgn0036492_Best3
OG0000243 CD10990.2 FBgn0032797_Hasp
OG0000243 CD05031.1, CD05044.1 FBgn0010114_hig
OG0000244 CD08302.2 FBgn0001250_if
OG0000244 CD15946.3 FBgn0034005_ItgaPS4, FBgn0003328_scb, FBgn0034880_ItgaPS5
OG0000245 CD14528.1 FBgn0033749_achi, FBgn0033748_vis
OG0000245 CD00371.1 FBgn0031232_CG11617
OG0000245 CD10025.1 FBgn0014343_mirr
OG0000245 CD09938.4 FBgn0015919_caup, FBgn0015904_ara
OG0000246 CD12677.1 FBgn0032330_Samuel
OG0000246 CD05701.1 FBgn0024993_CG2662
OG0000246 CD10634.3, CD06594.2 FBgn0004861_ph-p, FBgn0004860_ph-d
OG0000247 CD12852.1, CD05634.1, CD06748.3, CD06681.1, CD01812.1 FBgn0036659_CG9701
OG0000248 CD15391.1 FBgn0033438_Mmp2
OG0000248 CD08713.1 FBgn0035049_Mmp1
OG0000249 CD01049.1 FBgn0003117_pnr
OG0000249 CD11496.1 FBgn0001138_grn
OG0000249 CD04479.1 FBgn0032223_GATAd
OG0000251 CD11387.2 FBgn0263038_CG43333
OG0000253 CD09433.3 FBgn0264606_Fife
OG0000253 CD08162.1 FBgn0053547_Rim
OG0000254 CD05367.1, CD01013.1, CD00574.1, CD00571.2, CD01007.1, CD08411.4, CD05607.1, CD01010.3, CD01012.1, CD01006.1, CD06806.1 FBgn0039165_CG6204
OG0000256 CD01096.1 FBgn0003885_alphaTub84D, FBgn0003884_alphaTub84B
OG0000256 CD11054.2, CD05988.1 FBgn0003886_alphaTub85E
OG0000257 CD10013.5 FBgn0024963_GluClalpha
OG0000258 CD09743.1 FBgn0010341_Cdc42
OG0000258 CD01770.1 FBgn0010333_Rac1, FBgn0014011_Rac2
OG0000258 CD07481.7 FBgn0014380_RhoL
OG0000258 CD15660.1 FBgn0039532_Mtl
OG0000259 CD12690.1 FBgn0030521_CtsB1
OG0000259 CD10060.1 FBgn0260487_CG42534
OG0000260 CD10438.2 FBgn0038492_Mur89F
OG0000262 CD10428.3 FBgn0029896_CG3168
OG0000263 CD01102.1 FBgn0040376_CG13759
OG0000263 CD02529.5 FBgn0029813_CG15766, FBgn0034428_CG18606, FBgn0034426_CG10476, FBgn0032839_CG10659, FBgn0034429_CG18607, FBgn0031791_AANATL2, FBgn0019643_Dat
OG0000264 CD04075.1, CD04105.1, CD03080.1, CD08423.1 FBgn0039378_alpha4GT2, FBgn0031491_alpha4GT1
OG0000265 CD03815.1 FBgn0027660_blot
OG0000265 CD11954.1 FBgn0035969_CG4476, FBgn0033443_CG1698, FBgn0033708_CG8850, FBgn0034381_List, FBgn0028886_CG15279, FBgn0029762_NAAT1
OG0000266 CD15941.1 FBgn0003002_opa
OG0000266 CD11793.5 FBgn0039039_lmd
OG0000266 CD11133.2, CD10783.1 FBgn0004859_ci
OG0000267 CD01725.2 FBgn0262866_S6kII
OG0000267 CD08102.3 FBgn0020412_JIL-1
OG0000267 CD13361.1 FBgn0283472_S6k
OG0000268 CD04882.1, CD04885.3, CD06123.2 FBgn0027563_CG9631, FBgn0053329_Sp212, FBgn0051326_CG31326, FBgn0038211_CG9649
OG0000268 CD16217.2 FBgn0051217_modSP
OG0000269 CD10605.1 FBgn0033079_Fmo-2, FBgn0034943_Fmo-1
OG0000270 CD08404.1 FBgn0039481_Cpr97Eb
OG0000270 CD08424.1 FBgn0039480_Cpr97Ea
OG0000271 CD02682.17 FBgn0032151_nAChRalpha6
OG0000272 CD10240.1 FBgn0002036_CG10561
OG0000272 CD12791.1 FBgn0035943_CG5653, FBgn0036750_CG6034, FBgn0036749_CG7460, FBgn0033584_CG7737
OG0000274 CD04531.1 FBgn0051548_CG31548
OG0000274 CD14680.1 FBgn0051546_CG31546
OG0000274 CD10689.1 FBgn0036772_CG5290
OG0000277 CD04468.1 FBgn0000047_Act88F, FBgn0000045_Act79B, FBgn0000046_Act87E, FBgn0000044_Act57B
OG0000277 CD04637.1 FBgn0000042_Act5C, FBgn0000043_Act42A
OG0000279 CD03492.8 FBgn0028689_Rpn6
OG0000279 CD10841.1, CD01488.1 FBgn0052364_tut
OG0000280 CD00248.1 FBgn0261014_TER94
OG0000280 CD05074.1 FBgn0032450_CG5776
OG0000280 CD01366.1 FBgn0033564_Pex6
OG0000280 CD00324.1 FBgn0013563_Pex1
OG0000281 CD01184.3 FBgn0032456_MRP
OG0000282 CD14093.1 FBgn0250816_AGO3
OG0000282 CD04043.1, CD11269.1 FBgn0000146_aub, FBgn0004872_piwi
OG0000283 CD15864.2 FBgn0001991_Ca-alpha1D
OG0000286 CD04557.1 FBgn0266100_CG44837
OG0000286 CD13159.1 FBgn0039420_CG6154
OG0000286 CD11364.1 FBgn0261804_CG42750
OG0000287 CD00994.1 FBgn0031381_Npc2a
OG0000287 CD04442.1 FBgn0039154_Npc2f
OG0000287 CD04490.1 FBgn0038198_Npc2b
OG0000287 CD11468.1, CD11485.1, CD11362.1, CD11489.1, CD11396.2 FBgn0037783_Npc2c, FBgn0037782_Npc2d, FBgn0051410_Npc2e
OG0000289 CD00134.1, CD11880.1 FBgn0003391_shg
OG0000290 CD07358.1 FBgn0001122_Galphao
OG0000290 CD06582.1 FBgn0001104_Galphai
OG0000291 CD06038.1 FBgn0038385_Fbxl7
OG0000291 CD12265.3 FBgn0039667_CG2010
OG0000292 CD08795.1, CD15760.1, CD08752.1, CD08868.1 FBgn0039768_CG15533, FBgn0039769_CG15534
OG0000292 CD03460.2 FBgn0034997_CG3376
OG0000293 CD08474.1, CD10513.2 FBgn0261534_l_2_34Fc
OG0000295 CD04867.3 FBgn0032618_CG31743
OG0000295 CD08951.1 FBgn0031697_CG14024
OG0000296 CD00821.1 FBgn0031469_CG18558
OG0000296 CD04295.1, CD00468.1 FBgn0033271_CG8708, FBgn0032078_C1GalTA
OG0000297 CD13354.1 FBgn0037533_CD98hc
OG0000297 CD15726.1, CD15717.2, CD15719.1, CD08598.1, CD13299.1, CD03771.1, CD12163.1 FBgn0050360_Mal-A6, FBgn0033297_Mal-A8, FBgn0033296_Mal-A7, FBgn0002569_Mal-A2, FBgn0033294_Mal-A4, FBgn0002571_Mal-A3, FBgn0050359_Mal-A5, FBgn0002570_Mal-A1, FBgn0032382_Mal-B2, FBgn0032381_Mal-B1
OG0000298 CD00633.1 FBgn0260960_Baldspot
OG0000299 CD13698.1, CD12498.2 FBgn0003089_pip
OG0000300 CD06496.1, CD10758.1 FBgn0026411_Lim1
OG0000300 CD00084.3 FBgn0002023_Lim3
OG0000300 CD07027.1 FBgn0036274_CG4328
OG0000300 CD07032.1 FBgn0052105_Lmx1a
OG0000301 CD00728.2 FBgn0031992_CG8498
OG0000301 CD09841.1 FBgn0250836_CG8628, FBgn0035742_CG8629, FBgn0035926_CG5804, FBgn0035743_CG15829
OG0000301 CD13753.4 FBgn0031478_CG8814
OG0000302 CD13955.2 FBgn0033679_CG8888
OG0000303 CD14956.1 FBgn0052579_CG32579
OG0000304 CD10844.1 FBgn0011260_Sema2a, FBgn0264273_Sema2b
OG0000304 CD05208.3 FBgn0016059_Sema1b
OG0000304 CD16035.1, CD16004.1 FBgn0011259_Sema1a
OG0000305 CD12255.1 FBgn0031547_Sr-CIV, FBgn0020377_Sr-CII, FBgn0014033_Sr-CI, FBgn0020376_Sr-CIII
OG0000306 CD11487.2, CD03752.1 FBgn0038191_CG9925
OG0000310 CD13897.1 FBgn0039487_gb
OG0000310 CD11685.1 FBgn0002778_mnd
OG0000310 CD00374.1 FBgn0028425_JhI-21
OG0000310 CD11787.3 FBgn0039844_CG1607
OG0000311 CD10365.1 FBgn0267791_HnRNP-K, FBgn0002937_ninaB
OG0000313 CD08187.2 FBgn0031011_CG8034, FBgn0034063_CG8389
OG0000313 CD02585.1, CD06083.1, CD06097.1 FBgn0259834_out, FBgn0031002_CG14196, FBgn0031012_CG8051
OG0000314 CD12599.1 FBgn0000114_bru1, FBgn0262475_bru2
OG0000314 CD05287.1 FBgn0264001_bru3
OG0000319 CD06170.1 FBgn0035813_CG8492
OG0000320 CD09180.1, CD09181.1, CD10435.1, CD00256.1 FBgn0037100_CapaR
OG0000321 CD08568.1 FBgn0026080_Tip60
OG0000321 CD14625.3 FBgn0028387_chm
OG0000321 CD10998.2 FBgn0014340_mof
OG0000322 CD16093.1 FBgn0035707_CG8368
OG0000322 CD11478.1 FBgn0037074_CG7324
OG0000322 CD08112.1 FBgn0033250_CG14762
OG0000323 CD04098.1 FBgn0001981_esg
OG0000323 CD08042.2 FBgn0035144_Kah
OG0000323 CD05020.1 FBgn0035481_CG12605
OG0000323 CD05060.1 FBgn0004880_scrt
OG0000324 CD05155.2 FBgn0035710_SP1173
OG0000324 CD03390.4 FBgn0051663_CG31663
OG0000325 CD01364.1 FBgn0033582_CG9084
OG0000326 CD05684.1, CD07636.2 FBgn0051286_CG31286, FBgn0051482_CG31482
OG0000327 CD14301.8 FBgn0020278_loco
OG0000327 CD04652.1 FBgn0028743_Dhit
OG0000328 CD06292.1 FBgn0030437_hec
OG0000328 CD14254.1 FBgn0052843_Dh31-R
OG0000329 CD08944.1 FBgn0035539_slow
OG0000329 CD10920.1 FBgn0035798_frac
OG0000329 CD05376.8 FBgn0027594_drpr
OG0000330 CD08089.5 FBgn0259209_Mlp60A, FBgn0014863_Mlp84B
OG0000330 CD06317.1 FBgn0039055_Rassf
OG0000331 CD09083.1 FBgn0265434_zip
OG0000331 CD05895.9 FBgn0264695_Mhc
OG0000332 CD08333.1 FBgn0025878_wrapper
OG0000332 CD02739.1, CD02732.2 FBgn0017590_klg, FBgn0037107_CG7166
OG0000332 CD11314.5 FBgn0085382_CG34353
OG0000333 CD05500.1 FBgn0038309_Amt
OG0000335 CD04458.1 FBgn0037153_olf413
OG0000335 CD00532.1 FBgn0036565_CG5235
OG0000336 CD02400.2 FBgn0034816_CG3085
OG0000336 CD02790.1, CD14735.1 FBgn0028902_Tektin-A
OG0000336 CD12203.1 FBgn0035638_Tektin-C
OG0000336 CD10625.1 FBgn0052820_CG32820, FBgn0052819_CG32819, FBgn0040028_CG17450
OG0000337 CD09894.1 FBgn0029994_CG2254, FBgn0032405_firl
OG0000337 CD03325.1 FBgn0031630_CG15629
OG0000337 CD00334.1 FBgn0032910_CG9265
OG0000338 CD05713.2 FBgn0028863_CG4587
OG0000338 CD05531.4 FBgn0261041_stj
OG0000338 CD05563.1 FBgn0261999_CG42817
OG0000339 CD05666.2 FBgn0000490_dpp
OG0000340 CD03632.1 FBgn0034013_unc-5
OG0000341 CD14660.2 FBgn0010488_NAT1
OG0000341 CD04262.1, CD05035.1, CD04238.24 FBgn0260634_eIF4G2, FBgn0023213_eIF4G1
OG0000342 CD07914.1 FBgn0030932_Ggt-1, FBgn0025837_CG17636
OG0000342 CD13474.1 FBgn0030796_CG4829, FBgn0030361_CG1492
OG0000343 CD04939.8 FBgn0039341_CG5112
OG0000343 CD00083.5 FBgn0038803_CG5191
OG0000343 CD00131.1 FBgn0037548_CG7900, FBgn0037547_CG7910
OG0000343 CD08646.2 FBgn0033717_CG8839
OG0000344 CD04212.4 FBgn0005666_bt
OG0000345 CD04979.1 FBgn0020545_kraken
OG0000346 CD11899.2 FBgn0035499_Chd64
OG0000346 CD02157.1 FBgn0038774_CG5023
OG0000346 CD08065.1 FBgn0002789_Mp20
OG0000348 CD02419.1 FBgn0030318_rho-4
OG0000348 CD14736.1 FBgn0032415_rho-6
OG0000348 CD02467.1, CD14975.1 FBgn0020248_stet
OG0000348 CD01214.1 FBgn0003295_ru, FBgn0004635_rho
OG0000349 CD06485.1 FBgn0031741_CG11034, FBgn0259175_ome
OG0000349 CD09622.1, CD09621.1 FBgn0263780_CG17684
OG0000349 CD08483.1 FBgn0031835_CG11319
OG0000349 CD09786.1 FBgn0266354_CG45002
OG0000350 CD06541.1 FBgn0085283_CG34254, FBgn0040322_GNBP2, FBgn0040323_GNBP1, FBgn0033301_CG12780, FBgn0034511_GNBP-like3, FBgn0040321_GNBP3, FBgn0050148_CG30148
OG0000351 CD15848.4 FBgn0019985_mGluR
OG0000351 CD00792.10 FBgn0050361_mtt
OG0000352 CD12479.1 FBgn0027342_fz4
OG0000352 CD12761.1 FBgn0016797_fz2
OG0000352 CD13320.2 FBgn0001085_fz
OG0000353 CD00878.3 FBgn0260446_GABA-B-R1
OG0000353 CD13756.1 FBgn0031275_GABA-B-R3
OG0000353 CD00673.2 FBgn0027575_GABA-B-R2
OG0000354 CD04264.1 FBgn0262685_CG43155
OG0000354 CD07928.1 FBgn0017561_Ork1
OG0000355 CD02774.1, CD02768.1, CD00400.3 FBgn0264542_hwt
OG0000357 CD12611.1 FBgn0038902_CG6800
OG0000357 CD06960.1 FBgn0013762_Cdk5
OG0000357 CD02596.1 FBgn0004107_Cdk2
OG0000357 CD07322.1 FBgn0004106_Cdk1
OG0000358 CD06713.1 FBgn0260657_CG42540
OG0000358 CD02741.4 FBgn0051358_CG31358, FBgn0037986_CG14736, FBgn0250821_CG14644, FBgn0030993_Mec2, FBgn0030992_CG33253
OG0000359 CD07706.1 FBgn0038881_CG16791
OG0000360 CD04143.1 FBgn0037549_CG7878
OG0000360 CD13995.1 FBgn0035720_CG10077
OG0000361 CD12344.1 FBgn0052280_CG32280
OG0000361 CD12277.1 FBgn0034870_CG13559
OG0000361 CD15154.3, CD15148.1 FBgn0034761_CG4250, FBgn0050273_CG30273, FBgn0050269_CG30269, FBgn0040658_CG13516, FBgn0030181_CG12645
OG0000361 CD00528.2, CD11821.1 FBgn0260768_CG42566
OG0000361 CD11768.1, CD11794.1 FBgn0034759_CG13511, FBgn0034758_CG13510, FBgn0260767_CG42565
OG0000362 CD09207.2 FBgn0010407_Ror
OG0000363 CD03529.1 FBgn0000422_Ddc
OG0000363 CD06964.3 FBgn0259977_Tdc1, FBgn0050446_Tdc2
OG0000363 CD03773.2, CD04722.2 FBgn0005619_Hdc
OG0000364 CD15378.2, CD15382.1 FBgn0015776_nrv1
OG0000364 CD15399.1 FBgn0015777_nrv2
OG0000365 CD00259.2 FBgn0005624_Psc
OG0000365 CD12909.1 FBgn0002283_l_3_73Ah
OG0000366 CD10873.1 FBgn0027499_wde
OG0000368 CD00600.1, CD09965.1, CD09916.1, CD00342.1, CD10011.3, CD08356.1, CD06116.1, CD06131.2 FBgn0036321_CG14120, FBgn0036833_CG3819, FBgn0036831_CG6839, FBgn0036323_CG14118
OG0000368 CD05279.1 FBgn0053346_CG33346, FBgn0039593_Sid, FBgn0033490_CG12917, FBgn0039592_CG14062
OG0000369 CD00117.1 FBgn0004387_Klp98A
OG0000369 CD01551.1, CD09309.1 FBgn0004374_neb
OG0000370 CD06060.1, CD14380.2 FBgn0005631_robo1
OG0000371 CD10252.1 FBgn0000032_Acph-1
OG0000371 CD06551.1 FBgn0038912_CG6656
OG0000371 CD05180.1 FBgn0036876_CG9451, FBgn0036877_CG9452, FBgn0036875_CG9449
OG0000372 CD01084.6 FBgn0003093_Pkc98E
OG0000372 CD07858.3 FBgn0004784_inaC, FBgn0003091_Pkc53E
OG0000373 CD03915.1 FBgn0001083_fw
OG0000374 CD08013.3, CD08329.1 FBgn0000535_eag
OG0000374 CD16124.1, CD10807.1 FBgn0011589_Elk
OG0000375 CD12295.2 FBgn0004957_por
OG0000376 CD05100.1, CD05127.1, CD00834.1, CD00860.1, CD06866.1, CD06864.1 FBgn0087035_AGO2
OG0000376 CD09184.2 FBgn0262739_AGO1
OG0000377 CD08155.2 FBgn0023516_Pex5
OG0000377 CD10562.1 FBgn0038539_Atg8b, FBgn0052672_Atg8a
OG0000378 CD08984.1 FBgn0037989_ATP8B
OG0000378 CD02769.2 FBgn0259221_CG42321
OG0000378 CD00222.2 FBgn0032120_CG33298
OG0000381 CD10521.1 FBgn0030403_CG1824
OG0000381 CD07832.1 FBgn0023536_CG3156
OG0000382 CD15030.1 FBgn0040365_CG14628, FBgn0027343_fz3, FBgn0042146_CG18823, FBgn0024542_Neos
OG0000382 CD13508.1 FBgn0259935_CG42458
OG0000383 CD04167.2 FBgn0037327_PEK
OG0000384 CD10748.1 FBgn0025595_AkhR
OG0000385 CD06712.1 FBgn0013954_FK506-bp2
OG0000385 CD07488.1, CD15132.1 FBgn0013269_FK506-bp1
OG0000385 CD00704.1, CD15595.1 FBgn0010470_Fkbp14
OG0000386 CD00020.3 FBgn0010051_Itp-r83A
OG0000387 CD11775.1, CD12986.1, CD01737.2 FBgn0260936_scny
OG0000388 CD14289.1 FBgn0034365_CG5335
OG0000389 CD07943.1 FBgn0040849_Ir41a, FBgn0260874_Ir76a, FBgn0038789_Ir92a
OG0000389 CD14742.1 FBgn0036150_Ir68a
OG0000390 CD14546.1 FBgn0029970_Nek2
OG0000390 CD08228.1 FBgn0045980_niki
OG0000391 CD14302.1 FBgn0039683_dmrt99B
OG0000391 CD04770.1 FBgn0038851_dmrt93B
OG0000391 CD02878.1 FBgn0030477_dmrt11E
OG0000391 CD09832.3 FBgn0000504_dsx
OG0000392 CD04966.1 FBgn0003482_spn-D
OG0000392 CD00426.1 FBgn0003479_spn-A
OG0000394 CD08084.2 FBgn0260934_par-1
OG0000394 CD08808.2 FBgn0025625_Sik2
OG0000394 CD04411.7 FBgn0262103_Sik3
OG0000396 CD15278.1, CD09664.2 FBgn0087002_apolpp
OG0000396 CD03103.1 FBgn0032136_Apoltp
OG0000398 CD14335.1 FBgn0032017_CG7810
OG0000398 CD05432.1, CD09716.1, CD09713.1, CD09701.1, CD09715.1, CD09722.1, CD09708.1, CD09717.1, CD09711.1, CD09706.1, CD09702.1, CD03462.1, CD09696.1, CD09699.1, CD11996.1, CD09718.1, CD09719.1, CD10074.2, CD09703.2, CD06204.1, CD06209.1, CD06206.1, CD09723.1 FBgn0032054_Uba4
OG0000399 CD06308.1 FBgn0036975_CG5618
OG0000399 CD09796.1 FBgn0004516_Gad1
OG0000400 CD06587.1 FBgn0030443_CG12715, FBgn0040363_CG11384
OG0000400 CD04221.1 FBgn0040397_CG3655
OG0000401 CD12235.1 FBgn0023169_AMPKalpha
OG0000401 CD13946.4 FBgn0262617_CG43143
OG0000403 CD09427.1 FBgn0028382_cyp33
OG0000403 CD13633.1 FBgn0004432_Cyp1, FBgn0036415_CG7768
OG0000404 CD06310.1 FBgn0046687_Tre1
OG0000404 CD09110.2 FBgn0025631_moody
OG0000404 CD09116.1 FBgn0025632_CG4313
OG0000405 CD07224.2 FBgn0031150_bves
OG0000405 CD10345.1 FBgn0038609_Nup43
OG0000411 CD08458.1 FBgn0051510_CG31510, FBgn0030091_CG7065
OG0000411 CD08278.2 FBgn0027621_Pfrx
OG0000412 CD05004.1 FBgn0085638_CG41378
OG0000413 CD02689.1 FBgn0033015_d4
OG0000413 CD14391.2 FBgn0026577_CG8677
OG0000413 CD13874.2 FBgn0087008_e_y_3
OG0000414 CD10594.1 FBgn0028562_sut2, FBgn0028561_sut3, FBgn0028563_sut1, FBgn0033047_CG7882
OG0000414 CD09864.1 FBgn0264574_Glut1
OG0000415 CD10509.1 FBgn0036844_Mkp3
OG0000415 CD11583.1 FBgn0243512_puc
OG0000416 CD10658.1 FBgn0037481_MAGE
OG0000417 CD08567.3 FBgn0040206_krz
OG0000417 CD03972.1 FBgn0000121_Arr2
OG0000417 CD10150.1 FBgn0000120_Arr1
OG0000417 CD13566.1 FBgn0052683_CG32683
OG0000418 CD13900.2, CD06547.1, CD15280.1 FBgn0000273_Pka-C1
OG0000418 CD15488.1 FBgn0000489_Pka-C3
OG0000419 CD12080.1 FBgn0031089_CG9572
OG0000419 CD13275.3 FBgn0053196_dpy
OG0000420 CD15046.1 FBgn0085426_Rgk3
OG0000420 CD11494.3 FBgn0085419_Rgk2
OG0000420 CD05328.6 FBgn0264753_Rgk1
OG0000421 CD07443.1, CD08579.1 FBgn0015320_Ubc2, FBgn0031331_CG5440
OG0000421 CD06691.1 FBgn0027609_morgue
OG0000421 CD11765.1, CD12966.1 FBgn0011217_eff
OG0000422 CD05798.8 FBgn0015794_Rab18
OG0000422 CD15344.1 FBgn0014009_Rab2
OG0000423 CD01785.1 FBgn0027657_glob1
OG0000424 CD14088.1 FBgn0050103_CG30103, FBgn0050104_NT5E-2, FBgn0034225_veil
OG0000424 CD12449.1, CD12441.1 FBgn0259101_CG42249
OG0000427 CD00886.1, CD01414.1 FBgn0029167_Hml
OG0000428 CD03112.1 FBgn0029975_spidey
OG0000428 CD10810.1, CD11595.1, CD11589.1, CD11587.1, CD00960.1, CD12889.1 FBgn0051809_CG31809, FBgn0051810_CG31810, FBgn0032614_CG13284, FBgn0032615_CG6012
OG0000429 CD10604.1 FBgn0034999_CG3394
OG0000429 CD07183.1 FBgn0267828_Fatp, FBgn0265187_CG44252
OG0000430 CD15111.2, CD09644.1, CD15992.1, CD16052.1, CD04008.1, CD00662.1, CD00664.1, CD00511.1, CD00514.1 FBgn0027611_LManII, FBgn0032253_LManI, FBgn0032066_LManIII, FBgn0032067_LManIV, FBgn0032068_LManV, FBgn0032069_LManVI
OG0000431 CD14572.1, CD01035.1, CD00167.2, CD01032.1, CD01038.1, CD01027.1, CD01030.1, CD15249.1, CD15106.1, CD04026.1, CD12298.1 FBgn0039544_CG12877
OG0000431 CD15458.1 FBgn0283741_prage
OG0000432 CD09661.1 FBgn0001321_knk
OG0000432 CD04275.3 FBgn0262717_Skeletor
OG0000432 CD15775.1, CD14646.1, CD15887.1 FBgn0085384_CG34355
OG0000433 CD14918.1 FBgn0039637_Ctl2
OG0000433 CD05656.1 FBgn0035523_Ctl1
OG0000434 CD12473.1 FBgn0003300_run
OG0000434 CD12425.1 FBgn0002576_lz
OG0000434 CD12467.1 FBgn0259162_RunxB
OG0000434 CD12499.1 FBgn0083981_RunxA
OG0000435 CD04720.1, CD09038.1, CD12153.1 FBgn0038601_CG18600
OG0000436 CD05652.1 FBgn0030001_cyr
OG0000439 CD02153.10 FBgn0011661_Moe
OG0000439 CD09987.1 FBgn0036476_sstn
OG0000440 CD02414.2 FBgn0033932_Dh44-R1, FBgn0033744_Dh44-R2
OG0000440 CD06614.1 FBgn0260753_Pdfr
OG0000441 CD02617.1 FBgn0037913_fabp
OG0000442 CD05985.6 FBgn0032252_loh
OG0000442 CD05923.1, CD02510.1, CD05935.3 FBgn0003137_Ppn
OG0000443 CD13105.3 FBgn0038606_CG15803, FBgn0067864_Patj
OG0000444 CD12755.2, CD12754.1 FBgn0026439_Eaat1
OG0000444 CD13764.3 FBgn0026438_Eaat2
OG0000445 CD09604.1 FBgn0000022_ac, FBgn0004170_sc, FBgn0002561_l_1_sc
OG0000446 CD01848.1, CD07645.1, CD07758.1 FBgn0000078_Amy-d, FBgn0000079_Amy-p
OG0000447 CD08658.1 FBgn0038871_CG3337
OG0000447 CD01088.2 FBgn0039809_CG15547
OG0000448 CD03543.1 FBgn0035625_Blimp-1
OG0000452 CD15259.1, CD13702.1 FBgn0002773_Mlc2
OG0000452 CD00972.1 FBgn0053098_CG33098
OG0000452 CD04926.1 FBgn0003514_sqh
OG0000453 CD02619.2 FBgn0034681_CG9308, FBgn0029709_CHOp24
OG0000453 CD10789.1 FBgn0030341_p24-1
OG0000453 CD06459.1 FBgn0051787_CG31787, FBgn0264389_opm
OG0000454 CD04975.1 FBgn0011305_Rsf1
OG0000455 CD11878.1, CD04676.1 FBgn0033240_CG2906
OG0000455 CD03262.5 FBgn0034129_Parp16
OG0000456 CD10035.1 FBgn0026582_Hmg-2
OG0000457 CD13491.1, CD07650.1, CD08107.1, CD10984.1 FBgn0030362_regucalcin, FBgn0038257_smp-30
OG0000458 CD13788.1 FBgn0001986_Mtr4
OG0000459 CD06714.1 FBgn0051344_CG31344
OG0000460 CD05790.1 FBgn0035983_CG4080
OG0000461 CD04269.3, CD15446.1, CD10828.1, CD10832.1 FBgn0034716_Oatp58Dc, FBgn0050277_Oatp58Da, FBgn0034715_Oatp58Db
OG0000461 CD11281.1 FBgn0032433_Oatp33Ea
OG0000461 CD11868.3, CD04699.1 FBgn0036732_Oatp74D
OG0000462 CD09909.4 FBgn0003996_w
OG0000463 CD05267.3 FBgn0032796_CG10188
OG0000463 CD12003.1 FBgn0023172_RhoGEF2
OG0000464 CD11913.1, CD11912.1, CD01997.1, CD02779.3 FBgn0030449_Fer3HCH
OG0000465 CD07317.4 FBgn0040011_Slmap
OG0000465 CD12994.1, CD11805.1 FBgn0014141_cher
OG0000466 CD02417.2 FBgn0086347_Myo31DF
OG0000466 CD07090.1, CD07085.2, CD00946.10 FBgn0039157_Myo95E
OG0000466 CD00541.2 FBgn0010246_Myo61F
OG0000468 CD05792.1 FBgn0037167_CG11425
OG0000468 CD09467.1 FBgn0037166_CG11426
OG0000468 CD03502.1, CD03493.1 FBgn0016078_wun, FBgn0041087_wun2
OG0000469 CD08165.1 FBgn0267698_Pak
OG0000469 CD01346.1 FBgn0025743_mbt
OG0000469 CD12049.2, CD12070.1 FBgn0044826_Pak3
OG0000470 CD03070.3 FBgn0037238_CG1090
OG0000470 CD15802.1 FBgn0265767_zyd
OG0000471 CD15170.4 FBgn0051660_smog
OG0000471 CD06913.1 FBgn0051760_CG31760
OG0000471 CD06381.1 FBgn0264339_CG43795
OG0000472 CD06399.1 FBgn0266098_rg
OG0000472 CD05334.1 FBgn0265988_mv
OG0000473 CD11477.1, CD14354.8, CD04693.1, CD15653.1, CD02586.1, CD02563.1, CD03377.1, CD03535.1 FBgn0038098_CG7381
OG0000476 CD05626.2, CD16210.1, CD09447.1, CD14568.1, CD08032.2, CD08975.1, CD08036.2 FBgn0052750_CG32750, FBgn0052751_CG32751, FBgn0040069_vanin-like, FBgn0029848_Btnd
OG0000477 CD00796.3 FBgn0002921_Atpalpha
OG0000478 CD06974.1 FBgn0039776_PH4alphaEFB
OG0000479 CD11262.1 FBgn0003716_tkv
OG0000479 CD10386.5 FBgn0011300_babo
OG0000480 CD09435.1 FBgn0037834_Art1
OG0000480 CD08184.1 FBgn0032329_Art8
OG0000480 CD09692.1 FBgn0038306_Art3
OG0000481 CD02088.1 FBgn0030421_CG3812
OG0000481 CD07005.1 FBgn0026718_fu12
OG0000482 CD00475.12 FBgn0031975_Tg
OG0000483 CD11420.22 FBgn0004394_pdm2, FBgn0085424_nub
OG0000483 CD14601.1 FBgn0086680_vvl
OG0000484 CD07187.1 FBgn0265042_Irk1
OG0000484 CD07237.1 FBgn0039081_Irk2
OG0000487 CD07508.3 FBgn0040297_Nhe2
OG0000488 CD12055.1, CD09086.1 FBgn0038342_B9d1
OG0000488 CD04821.1, CD03201.1 FBgn0261683_B9d2, FBgn0261697_tctn
OG0000488 CD01262.1, CD13103.1 FBgn0030395_Mks1
OG0000489 CD01063.1 FBgn0061200_Nup153
OG0000489 CD05222.1 FBgn0039302_Nup358
OG0000490 CD07919.4 FBgn0266801_CG45263
OG0000490 CD02070.1, CD02043.2 FBgn0000633_CG17716
OG0000491 CD03737.5, CD03727.19 FBgn0266719_stac
OG0000492 CD07819.1 FBgn0000463_Dl
OG0000492 CD15376.1 FBgn0004197_Ser
OG0000494 CD01201.1, CD01207.1, CD01204.1, CD01197.1, CD01205.1 FBgn0041712_yellow-d, FBgn0038151_yellow-e2, FBgn0034856_yellow-d2
OG0000494 CD10516.2, CD07523.1, CD10123.1 FBgn0039896_yellow-h
OG0000495 CD13565.1 FBgn0034909_CG4797
OG0000496 CD15403.6 FBgn0260486_Ziz
OG0000496 CD06535.1 FBgn0031216_Zir
OG0000497 CD06542.7 FBgn0027529_tapas
OG0000498 CD07489.8 FBgn0030217_CG2124
OG0000502 CD13228.7 FBgn0001311_kkv
OG0000503 CD15914.1 FBgn0260466_Indy-2, FBgn0064119_CG33934, FBgn0036816_Indy
OG0000504 CD10378.1 FBgn0031629_Clect27
OG0000504 CD00904.1 FBgn0031918_CG6055, FBgn0038017_CG4115
OG0000505 CD14474.1 FBgn0032196_CG5708
OG0000506 CD05677.1 FBgn0033652_ths
OG0000507 CD15952.1 FBgn0037902_CG5281
OG0000508 CD07294.1 FBgn0000395_cv-2
OG0000509 CD10045.8 FBgn0265416_Neto
OG0000509 CD04258.1 FBgn0003719_tld, FBgn0004885_tok
OG0000510 CD08711.1 FBgn0039016_Dcr-1
OG0000510 CD12953.2, CD15089.2 FBgn0034246_Dcr-2
OG0000511 CD06638.1 FBgn0052206_CG32206
OG0000511 CD14840.1 FBgn0052432_CG32432
OG0000512 CD05189.7 FBgn0003721_Tm1
OG0000512 CD03282.2 FBgn0004117_Tm2
OG0000513 CD05600.1, CD11193.1, CD05594.3 FBgn0259164_CG42269
OG0000513 CD06222.1 FBgn0038716_CG7342, FBgn0038718_CG17752, FBgn0038717_CG17751, FBgn0038719_CG16727, FBgn0038715_CG7333, FBgn0038720_CG6231, FBgn0038260_CG14855, FBgn0038262_CG14857, FBgn0038261_CG14856
OG0000514 CD02337.1 FBgn0029752_TrxT, FBgn0040070_Trx-2
OG0000514 CD00951.1 FBgn0034472_CG8517, FBgn0035334_CG8993
OG0000514 CD00955.1 FBgn0024986_CG3719
OG0000515 CD09945.1 FBgn0011693_Pdh, FBgn0042137_CG18814, FBgn0036620_CG4842, FBgn0000640_Fbp2, FBgn0000055_Adh, FBgn0000056_Adhr
OG0000516 CD04953.1, CD09745.1 FBgn0030320_CG2247
OG0000517 CD08459.4 FBgn0001235_hth
OG0000519 CD02116.1 FBgn0031826_CG9550, FBgn0051637_CG31637
OG0000521 CD12166.1 FBgn0036107_galla-2
OG0000521 CD03349.1 FBgn0034543_galla-1
OG0000522 CD15740.8 FBgn0001208_Hn
OG0000522 CD15850.1 FBgn0035187_Trh
OG0000522 CD16261.1 FBgn0005626_ple
OG0000523 CD00293.1 FBgn0259099_DCX-EMAP
OG0000524 CD13881.1 FBgn0026199_myo
OG0000524 CD09015.1 FBgn0031461_daw
OG0000525 CD06926.1 FBgn0027538_beta4GalNAcTA
OG0000526 CD08755.1 FBgn0262738_norpA
OG0000526 CD08479.1 FBgn0004611_Plc21C
OG0000527 CD11470.4 FBgn0015372_RabX1
OG0000527 CD14043.1 FBgn0039966_Rab21
OG0000527 CD06472.1 FBgn0014010_Rab5
OG0000528 CD07954.1 FBgn0020503_CLIP-190
OG0000528 CD02618.1 FBgn0034451_TBCB
OG0000529 CD06793.2 FBgn0050021_metro
OG0000529 CD00552.10, CD05644.1 FBgn0261873_sdt
OG0000530 CD07855.1 FBgn0259923_Sep4
OG0000530 CD09925.1 FBgn0013726_pnut
OG0000530 CD06865.1, CD12948.1 FBgn0011710_Sep1
OG0000531 CD07958.1 FBgn0003139_PpV
OG0000531 CD10738.1 FBgn0023177_Pp4-19C
OG0000531 CD10596.1 FBgn0004177_mts
OG0000532 CD09565.1 FBgn0262593_Shab
OG0000533 CD10472.1 FBgn0012036_Aldh
OG0000533 CD05987.1 FBgn0051075_CG31075
OG0000536 CD05158.1 FBgn0263200_Galt
OG0000537 CD14206.1 FBgn0036217_CG5906, FBgn0030481_CG1662
OG0000537 CD13950.1 FBgn0052263_CG32263, FBgn0052262_CG32262
OG0000537 CD03374.1 FBgn0039930_CG11077
OG0000538 CD11796.2 FBgn0261260_mgl
OG0000538 CD14488.1 FBgn0053087_LRP1
OG0000539 CD09566.1 FBgn0085260_CG34231
OG0000539 CD10483.1 FBgn0039650_Mesh1
OG0000540 CD06285.10 FBgn0004619_GluRIA, FBgn0264000_GluRIB, FBgn0028427_Ilk
OG0000541 CD14316.2 FBgn0001086_fzy
OG0000541 CD16022.1 FBgn0262699_fzr, FBgn0034937_fzr2
OG0000542 CD05123.1 FBgn0001942_eIF4A
OG0000542 CD11886.1 FBgn0037573_CG7483
OG0000543 CD14819.2 FBgn0052062_Rbfox1
OG0000544 CD08355.1 FBgn0004167_kst
OG0000544 CD10464.1 FBgn0250788_beta-Spec
OG0000545 CD00323.4 FBgn0263289_scrib
OG0000546 CD03013.3 FBgn0260780_wisp, FBgn0038934_Gld2
OG0000546 CD13927.1 FBgn0035889_mkg-p
OG0000547 CD09293.1 FBgn0035942_ValRS-m
OG0000548 CD02407.1 FBgn0033289_CG2121, FBgn0027556_CG4928
OG0000549 CD03359.1 FBgn0033690_EndoG
OG0000550 CD15404.1 FBgn0004396_CrebA
OG0000551 CD01980.1 FBgn0053513_Nmdar2
OG0000552 CD02894.1 FBgn0002567_Rab32
OG0000553 CD01598.4 FBgn0259978_vlc
OG0000553 CD10879.2, CD09349.1 FBgn0033845_mars
OG0000554 CD01599.1 FBgn0000721_for
OG0000555 CD02122.1 FBgn0010303_hep
OG0000555 CD10495.1 FBgn0261524_lic
OG0000555 CD14086.2 FBgn0024326_Mkk4
OG0000556 CD01797.1 FBgn0010241_Mdr50
OG0000557 CD07253.4, CD10606.1, CD10215.1, CD11058.2, CD00401.1, CD03242.1, CD14712.1, CD12207.1, CD03639.1, CD02392.1, CD03209.1, CD03079.1, CD08930.1, CD14138.1, CD11934.1, CD07685.1, CD13780.1, CD12617.1, CD11871.1, CD11872.1, CD12621.1, CD12624.1, CD00543.5, CD09438.1, CD05782.1, CD05779.2, CD05773.3, CD05787.2, CD03284.1, CD03268.2 FBgn0039503_CG14262, FBgn0039504_CG14260
OG0000558 CD12740.1, CD10635.1, CD12746.1, CD15755.1 FBgn0030756_CG9903, FBgn0030638_CG11655
OG0000560 CD04865.1 FBgn0040308_Jafrac2
OG0000560 CD09758.1 FBgn0038519_Prx3
OG0000561 CD14605.3, CD15548.1, CD14604.1 FBgn0001247_Ide
OG0000561 CD02873.1, CD00788.1 FBgn0037037_CG10588, FBgn0030344_Nrd1
OG0000563 CD11852.1 FBgn0039335_Vps33B
OG0000563 CD07325.1 FBgn0000257_car
OG0000564 CD03361.1 FBgn0265194_Trpm
OG0000565 CD01793.1 FBgn0031735_CG11029, FBgn0036939_CG7365
OG0000566 CD14480.1 FBgn0013749_Arf102F
OG0000566 CD04572.1 FBgn0000115_Arl1
OG0000567 CD13846.2, CD15536.1 FBgn0038799_MFS9
OG0000567 CD10583.1 FBgn0031424_VGlut
OG0000568 CD10846.1 FBgn0039065_Rad60
OG0000569 CD14887.1, CD11526.2 FBgn0266411_sima
OG0000569 CD04748.2 FBgn0004666_sim
OG0000570 CD11051.1 FBgn0030954_CCKLR-17D3, FBgn0259231_CCKLR-17D1
OG0000571 CD01355.1 FBgn0039402_Vps2
OG0000571 CD12320.1 FBgn0035589_CHMP2B
OG0000572 CD07569.1 FBgn0011604_Iswi
OG0000573 CD15748.1 FBgn0040279_Osi14
OG0000573 CD04240.1, CD16280.1 FBgn0037416_Osi9
OG0000573 CD15879.1 FBgn0037419_Osi12
OG0000573 CD16320.1 FBgn0037418_Osi11
OG0000574 CD12919.1 FBgn0014163_fax
OG0000575 CD09623.1 FBgn0046763_CG17278
OG0000575 CD07543.1 FBgn0002578_Kaz-m1
OG0000576 CD12511.1 FBgn0000286_Cf2
OG0000578 CD05551.1 FBgn0011274_Dif
OG0000578 CD04464.1, CD04502.1 FBgn0014018_Rel
OG0000579 CD15526.1 FBgn0050115_GEFmeso
OG0000580 CD03269.1 FBgn0033527_CG11777
OG0000580 CD05526.1 FBgn0035141_Cypl
OG0000580 CD00340.1 FBgn0036207_CG10907
OG0000581 CD08369.2 FBgn0033194_Vps13
OG0000582 CD08408.1 FBgn0050379_CG30379, FBgn0053673_CG33673
OG0000583 CD15603.1, CD08602.1 FBgn0261793_Trf2
OG0000584 CD12989.2 FBgn0016126_CaMKI
OG0000585 CD05696.3 FBgn0000250_cact
OG0000586 CD13864.1 FBgn0015949_hrg, FBgn0037536_CG2698
OG0000587 CD13810.1, CD08730.2 FBgn0025866_CalpB, FBgn0012051_CalpA
OG0000588 CD02776.1, CD01160.3, CD13380.1 FBgn0283437_PPO1, FBgn0261363_PPO3, FBgn0033367_PPO2
OG0000589 CD15925.1 FBgn0025825_HDAC3
OG0000589 CD15822.1 FBgn0015805_HDAC1
OG0000590 CD05896.1 FBgn0032506_CG9395
OG0000590 CD06783.1, CD07030.1, CD05894.1 FBgn0033502_CG12910
OG0000591 CD08017.1 FBgn0036299_Tsf2
OG0000592 CD06799.1, CD07698.1, CD08193.1, CD05394.1, CD04347.1, CD04064.1, CD00201.1, CD04071.1 FBgn0036770_Prestin
OG0000593 CD14182.1 FBgn0028499_CG7985
OG0000594 CD14930.1 FBgn0004622_TkR99D
OG0000594 CD06766.1 FBgn0004841_TkR86C
OG0000595 CD10331.1 FBgn0032453_CG6180
OG0000596 CD12471.6 FBgn0033463_CG1513
OG0000596 CD13634.1 FBgn0035181_CG9205
OG0000599 CD10960.2 FBgn0260003_Dys
OG0000600 CD00597.4 FBgn0032123_Oatp30B
OG0000600 CD00593.1 FBgn0051634_Oatp26F
OG0000605 CD05658.2 FBgn0004649_yl
OG0000605 CD01712.4 FBgn0051092_LpR2, FBgn0066101_LpR1
OG0000606 CD16266.1, CD16260.1 FBgn0004244_Rdl
OG0000607 CD02171.1, CD10089.1, CD03806.1, CD14092.1 FBgn0000405_CycB
OG0000607 CD01931.1 FBgn0015625_CycB3
OG0000608 CD15568.1 FBgn0033021_CG10417
OG0000608 CD12485.1 FBgn0039421_CG6036, FBgn0086361_alph
OG0000608 CD00325.5 FBgn0035143_Ppm1, FBgn0035425_CG17746
OG0000609 CD12855.4 FBgn0020378_Sp1
OG0000609 CD16205.1 FBgn0039169_Spps
OG0000610 CD01919.1 FBgn0017578_Max
OG0000610 CD01460.2 FBgn0023215_Mnt
OG0000611 CD15674.2 FBgn0025360_Optix
OG0000611 CD08563.1 FBgn0027364_Six4
OG0000611 CD06768.1 FBgn0003460_so
OG0000612 CD02643.2 FBgn0040022_Set1
OG0000612 CD15659.3, CD13509.1 FBgn0003862_trx
OG0000615 CD15547.10, CD14619.1, CD12248.1 FBgn0038079_NijC
OG0000615 CD14579.1 FBgn0036822_NijB, FBgn0036101_NijA
OG0000617 CD14761.10 FBgn0029082_hbs, FBgn0024189_sns
OG0000619 CD13858.1 FBgn0041706_CG3253
OG0000620 CD08075.1 FBgn0034422_CG7137
OG0000622 CD03137.1, CD04527.1 FBgn0085431_CG34402
OG0000623 CD10519.1 FBgn0034411_CG18605, FBgn0267351_Topors
OG0000624 CD04122.1, CD10257.2 FBgn0038279_Sdr, FBgn0283499_InR
OG0000625 CD04403.1, CD04400.1 FBgn0030964_Pvf1
OG0000628 CD16267.1, CD11181.1, CD16259.1 FBgn0035711_CG8519
OG0000629 CD04137.1 FBgn0045477_Gr64c, FBgn0035486_Gr64d, FBgn0045478_Gr64b, FBgn0045479_Gr64a, FBgn0035167_Gr61a, FBgn0003747_Gr5a, FBgn0052255_Gr64f, FBgn0045476_Gr64e
OG0000630 CD07517.1 FBgn0004648_svr
OG0000630 CD13181.1 FBgn0030778_CG4678
OG0000631 CD13348.1 FBgn0003255_rk
OG0000632 CD15353.1 FBgn0022338_dnk
OG0000633 CD07575.2 FBgn0260746_Ect3, FBgn0001089_Gal
OG0000634 CD10523.1 FBgn0001124_Got1
OG0000634 CD13372.1 FBgn0001125_Got2
OG0000635 CD10679.2 FBgn0015402_ksr
OG0000635 CD01502.1 FBgn0003079_Raf
OG0000636 CD04663.8 FBgn0038721_subdued
OG0000636 CD10127.1 FBgn0036235_CG6938
OG0000637 CD04344.1 FBgn0054038_CG34038
OG0000637 CD04334.1 FBgn0029681_CG15239
OG0000638 CD14877.2 FBgn0028397_Tob
OG0000639 CD11375.1, CD11460.1, CD11464.1 FBgn0031261_nAChRbeta3
OG0000641 CD12082.1, CD15234.1 FBgn0030634_CG9164
OG0000644 CD07218.1 FBgn0032393_CG12264
OG0000645 CD08218.1 FBgn0030707_CG8916
OG0000645 CD08219.2 FBgn0001134_Grd
OG0000646 CD14031.1, CD02843.1, CD09993.1 FBgn0031005_Hs3st-B
OG0000646 CD01018.1 FBgn0053147_Hs3st-A
OG0000647 CD09982.1 FBgn0038862_Usp8
OG0000647 CD00846.3 FBgn0031187_Usp2
OG0000648 CD09789.1 FBgn0034907_CG5539
OG0000648 CD02625.1 FBgn0033906_CG8331, FBgn0039371_CG4960
OG0000649 CD16128.1 FBgn0037950_HisCl1
OG0000649 CD04930.2 FBgn0003011_ort
OG0000650 CD15342.1 FBgn0029706_CG3626
OG0000650 CD15057.3 FBgn0086450_su_r_
OG0000651 CD09268.2 FBgn0052698_CG32698
OG0000651 CD08340.1, CD08363.1 FBgn0029962_CG1402
OG0000652 CD11840.4 FBgn0036764_CG5535, FBgn0036493_CG7255
OG0000653 CD06069.1 FBgn0036913_Usp32
OG0000653 CD15486.1 FBgn0028982_Spt6
OG0000654 CD06153.1, CD05353.1 FBgn0039338_XNP
OG0000654 CD02868.1 FBgn0034976_CG4049
OG0000655 CD08380.2 FBgn0039213_atl
OG0000656 CD02175.2 FBgn0036144_GlcAT-P
OG0000656 CD03074.1 FBgn0032135_GlcAT-S
OG0000656 CD11033.1 FBgn0066114_GlcAT-I
OG0000657 CD01211.1 FBgn0051973_Cda5
OG0000658 CD09078.1 FBgn0085259_CG34230
OG0000658 CD10515.1 FBgn0038420_CG10311
OG0000659 CD10991.1 FBgn0259821_CG42402
OG0000660 CD14095.2 FBgn0003545_sub
OG0000660 CD11329.3 FBgn0011692_pav
OG0000661 CD05857.2 FBgn0035800_CG7716
OG0000661 CD00236.1 FBgn0052232_CG32232, FBgn0026433_Grip128
OG0000662 CD12453.1 FBgn0035468_Gr63a
OG0000665 CD15917.6 FBgn0051619_nolo
OG0000666 CD01708.2 FBgn0032480_Edem2
OG0000666 CD01991.1, CD11910.1 FBgn0023511_Edem1
OG0000667 CD11026.1 FBgn0027338_Kap-alpha3
OG0000668 CD01062.1 FBgn0038181_CG9297
OG0000669 CD13004.1, CD00225.4 FBgn0027950_MBD-like
OG0000671 CD06752.1, CD06671.1 FBgn0036640_nxf2
OG0000672 CD08271.5 FBgn0004657_mys
OG0000672 CD12421.1 FBgn0010395_Itgbn
OG0000673 CD07457.1 FBgn0000615_exu
OG0000675 CD09436.1 FBgn0028833_Dak1
OG0000675 CD00414.12 FBgn0022709_Adk1
OG0000676 CD13394.12 FBgn0041585_olf186-F
OG0000677 CD04642.1 FBgn0039742_CG15528
OG0000678 CD08242.1 FBgn0003149_Prm
OG0000679 CD09312.1 FBgn0035063_CG3594
OG0000680 CD01635.2 FBgn0051040_Cog7
OG0000680 CD10708.1 FBgn0039430_CG5455
OG0000681 CD00693.1 FBgn0000299_Col4a1
OG0000681 CD11598.2 FBgn0016075_vkg
OG0000682 CD07631.7 FBgn0016930_Dyrk2
OG0000682 CD02147.1, CD12254.1 FBgn0027101_Dyrk3
OG0000683 CD13032.1, CD13932.1, CD13922.2, CD09812.2, CD03173.1, CD10206.1, CD03852.1, CD08490.1, CD03486.1, CD03472.2, CD14234.1, CD14229.1, CD09452.1, CD11639.1, CD14598.1, CD01122.1, CD13047.1 FBgn0031869_CG18304
OG0000684 CD09691.1 FBgn0041184_Socs36E
OG0000684 CD04059.1 FBgn0030869_Socs16D
OG0000685 CD13286.1 FBgn0030640_CG6294
OG0000685 CD15606.1 FBgn0021765_scu
OG0000686 CD09229.1 FBgn0024236_foi
OG0000687 CD09698.1, CD02084.1, CD07799.1 FBgn0050417_tbrd-3
OG0000689 CD07987.1 FBgn0013751_Awh
OG0000689 CD02266.4 FBgn0004606_zfh1
OG0000690 CD03563.1, CD11500.1 FBgn0026150_ApepP
OG0000690 CD04872.1 FBgn0038072_CG6225
OG0000691 CD03238.1 FBgn0031006_rictor
OG0000691 CD11003.1 FBgn0038853_RhoGAP93B
OG0000693 CD09630.1 FBgn0035025_uri
OG0000693 CD01446.1, CD01453.1 FBgn0038302_CG4210
OG0000694 CD06093.1 FBgn0004644_hh
OG0000699 CD00319.2 FBgn0039774_CDase
OG0000700 CD12565.1, CD07083.1 FBgn0035233_Pex10
OG0000701 CD07336.2 FBgn0029881_pigs
OG0000702 CD03585.2 FBgn0085447_sif
OG0000703 CD12823.2 FBgn0039923_MED26
OG0000703 CD10497.1 FBgn0010422_TfIIS, FBgn0030663_CG8117
OG0000704 CD15777.1 FBgn0260400_elav
OG0000704 CD07515.1 FBgn0024987_ssx, FBgn0264270_Sxl
OG0000705 CD05832.2 FBgn0041781_SCAR
OG0000705 CD01975.1, CD14041.1 FBgn0026239_gukh
OG0000706 CD01595.1 FBgn0030486_Set2
OG0000706 CD16290.1 FBgn0039559_NSD
OG0000707 CD09240.1 FBgn0004103_Pp1-87B, FBgn0003132_Pp1-13C, FBgn0003134_Pp1alpha-96A
OG0000707 CD16110.1 FBgn0046698_Pp1-Y2
OG0000708 CD05953.1, CD01450.1 FBgn0039863_CG1815
OG0000708 CD03318.8 FBgn0033752_CG8569
OG0000709 CD10639.1 FBgn0034611_MFS16
OG0000710 CD10274.1 FBgn0265413_CG44325
OG0000710 CD06932.1 FBgn0031146_CG15449
OG0000711 CD03659.1, CD03660.1 FBgn0023171_rnh1
OG0000713 CD05502.1, CD05519.1, CD00500.1, CD05486.1, CD05540.1 FBgn0032084_CG13101, FBgn0011705_rost, FBgn0032553_CG4480, FBgn0032085_CG9555, FBgn0032086_CG17906, FBgn0264308_CG43778
OG0000714 CD14962.1 FBgn0040208_Kat60
OG0000714 CD03711.4 FBgn0037375_kat-60L1
OG0000714 CD06473.1 FBgn0029656_CG10793
OG0000715 CD10608.1, CD10469.8 FBgn0004587_B52
OG0000716 CD15816.4 FBgn0039002_CG17625
OG0000717 CD08533.1 FBgn0038268_CG3631
OG0000717 CD08262.1, CD00516.1 FBgn0051145_CG31145
OG0000718 CD00615.1 FBgn0026061_Mipp1
OG0000718 CD07865.1 FBgn0026060_Mipp2
OG0000719 CD07439.2 FBgn0000303_ChAT
OG0000719 CD12173.8 FBgn0038486_CG5265, FBgn0037440_CRAT, FBgn0032471_CG5122
OG0000720 CD00848.1 FBgn0035997_phol, FBgn0002521_pho
OG0000722 CD06098.1, CD06079.1 FBgn0283712_LIMK1
OG0000722 CD06500.1 FBgn0004876_cdi
OG0000723 CD00648.4 FBgn0002413_dco
OG0000723 CD00687.1 FBgn0015024_CkIalpha
OG0000725 CD07563.1 FBgn0052000_CG32000
OG0000726 CD05901.1 FBgn0034187_CG6967, FBgn0033889_CG6701
OG0000726 CD15452.1, CD15454.2 FBgn0041164_armi
OG0000736 CD04797.1 FBgn0025681_CG3558
OG0000737 CD15490.1 FBgn0037141_DNApol-eta
OG0000737 CD11072.1 FBgn0037554_DNApol-iota
OG0000739 CD05366.1 FBgn0041604_dlp
OG0000739 CD03346.1 FBgn0263930_dally
OG0000740 CD15632.1 FBgn0032652_CG6870, FBgn0036575_CG5157
OG0000741 CD13542.2 FBgn0004919_gol
OG0000742 CD07935.5, CD06275.1, CD00717.2 FBgn0000464_Lar
OG0000743 CD15799.2 FBgn0031055_et, FBgn0043903_dome
OG0000744 CD04579.1 FBgn0030054_Caf1-180
OG0000745 CD14621.2 FBgn0262476_CG43066
OG0000745 CD11146.1 FBgn0029663_CG10804
OG0000746 CD15175.1 FBgn0037540_Pbp95
OG0000746 CD00737.12 FBgn0002914_Myb
OG0000747 CD16074.1, CD01893.2 FBgn0031401_papi
OG0000748 CD13124.1 FBgn0035211_CG2211
OG0000748 CD14045.1 FBgn0038510_CG14331
OG0000750 CD12252.2 FBgn0038874_ETHR
OG0000751 CD12261.1 FBgn0039714_Zip99C
OG0000751 CD11100.1 FBgn0002022_Catsup
OG0000752 CD10427.6 FBgn0263397_Ih
OG0000753 CD07728.2 FBgn0030065_CG12075
OG0000754 CD11752.1 FBgn0038237_Pde6
OG0000754 CD12475.13 FBgn0085370_Pde11
OG0000755 CD02046.1 FBgn0040064_yip2
OG0000755 CD00457.1 FBgn0035203_CG9149
OG0000756 CD12272.2, CD05796.1 FBgn0039530_Tusp
OG0000757 CD06176.2 FBgn0028519_hll, FBgn0027348_bgm
OG0000759 CD06151.5 FBgn0050284_CG30284, FBgn0085423_CG34394
OG0000760 CD01904.2 FBgn0037093_Cdk12
OG0000760 CD07640.1, CD01165.1, CD01188.1, CD15682.1, CD15673.1 FBgn0019949_Cdk9
OG0000761 CD05383.1, CD08154.1 FBgn0261575_tobi
OG0000761 CD02238.2 FBgn0053080_CG33080
OG0000762 CD12798.1 FBgn0034808_CG9896
OG0000763 CD15873.3 FBgn0004369_Ptp99A
OG0000764 CD02655.1, CD02595.1 FBgn0026059_Mhcl
OG0000768 CD06859.1 FBgn0030485_CG1998
OG0000769 CD08804.1 FBgn0029798_CG4078
OG0000770 CD10396.1 FBgn0086693_iav
OG0000770 CD09019.1 FBgn0036414_nan
OG0000771 CD10901.1, CD11349.1 FBgn0034903_sona
OG0000772 CD14799.1 FBgn0030480_Tim9a
OG0000772 CD02364.1 FBgn0031041_CG12788
OG0000773 CD05002.1 FBgn0032421_crok
OG0000773 CD15048.1 FBgn0033872_CG6329
OG0000774 CD08387.3 FBgn0002774_mle
OG0000774 CD03142.2, CD04717.1 FBgn0032883_Rhau
OG0000775 CD11226.1 FBgn0011640_lark
OG0000775 CD02050.1 FBgn0039730_CG7903
OG0000776 CD05200.2, CD05678.1 FBgn0051694_CG31694
OG0000777 CD16237.1 FBgn0259111_Ndae1
OG0000778 CD15926.2 FBgn0263231_bel
OG0000778 CD08189.1 FBgn0283442_vas
OG0000779 CD02906.9 FBgn0004907_14-3-3zeta
OG0000781 CD07428.1 FBgn0041630_Hexo1
OG0000781 CD03366.1 FBgn0041629_Hexo2
OG0000782 CD05756.2 FBgn0010762_simj
OG0000782 CD09168.2 FBgn0038827_Fancd2
OG0000783 CD13787.1 FBgn0011660_Pms2
OG0000784 CD04456.1, CD15665.1, CD15658.1 FBgn0033196_CG1358
OG0000785 CD02569.1, CD15415.1, CD15440.1 FBgn0034128_CG4409, FBgn0034126_jtb, FBgn0034131_CG15712
OG0000787 CD15616.1 FBgn0261111_BHD
OG0000787 CD13632.5 FBgn0031051_Ranbp21
OG0000788 CD11788.1 FBgn0051126_CG31126
OG0000789 CD05574.1, CD05570.1 FBgn0034535_CG11110
OG0000790 CD15800.1, CD06468.1 FBgn0037292_plh, FBgn0026872_CG14777, FBgn0029580_CG14778
OG0000790 CD12493.1 FBgn0040805_CG12355
OG0000791 CD13306.3 FBgn0261244_inaE
OG0000792 CD01941.1 FBgn0086408_stl
OG0000794 CD03722.2 FBgn0261797_Dhc64C
OG0000794 CD04111.3 FBgn0023096_btv
OG0000796 CD06150.1 FBgn0003423_slgA
OG0000797 CD05912.1 FBgn0069354_Porin2, FBgn0004363_porin
OG0000798 CD01684.3 FBgn0052380_SMSr
OG0000799 CD05379.1 FBgn0037822_CG14683, FBgn0030218_CG1628
OG0000800 CD04428.1 FBgn0003965_v
OG0000800 CD09058.4 FBgn0262562_CG43102
OG0000801 CD07503.2, CD13538.1 FBgn0025638_Roc1a
OG0000801 CD03265.1 FBgn0044020_Roc2
OG0000802 CD12048.1 FBgn0039668_Trc8
OG0000803 CD03344.1 FBgn0030087_CG7766
OG0000803 CD11335.4 FBgn0031995_CG8475
OG0000804 CD03578.1 FBgn0035643_CG13287
OG0000806 CD08560.1 FBgn0000611_exd
OG0000807 CD16151.1 FBgn0053100_eIF4EHP
OG0000807 CD00642.1 FBgn0040368_eIF4E7, FBgn0035823_eIF4E5, FBgn0265089_eIF4E3, FBgn0039622_eIF4E6, FBgn0015218_eIF4E1, FBgn0035709_eIF4E4
OG0000808 CD01586.1 FBgn0038858_CG5793
OG0000808 CD12585.1 FBgn0036346_CG11251, FBgn0038924_CG6028
OG0000813 CD14355.1 FBgn0039655_CG14507
OG0000814 CD06394.1 FBgn0032516_Ing5
OG0000814 CD15408.1 FBgn0038546_CG7379
OG0000815 CD14392.16 FBgn0001624_dlg1
OG0000816 CD01090.1 FBgn0039204_CG6607
OG0000818 CD06022.1 FBgn0030529_Clic
OG0000819 CD03320.1 FBgn0035134_CG1231, FBgn0032276_CG17098
OG0000820 CD03272.4 FBgn0025936_Eph
OG0000821 CD11340.2 FBgn0020379_Rfx
OG0000822 CD01148.1 FBgn0033661_CG13185
OG0000823 CD09930.1 FBgn0035318_CG9018
OG0000823 CD15095.1 FBgn0032688_CG15160
OG0000824 CD12552.1 FBgn0002775_msl-3
OG0000824 CD06965.1, CD05272.1 FBgn0027378_MRG15
OG0000825 CD14703.1 FBgn0267001_Ten-a
OG0000825 CD02736.2 FBgn0004449_Ten-m
OG0000826 CD08555.1 FBgn0024556_mEFTu1
OG0000826 CD09381.1 FBgn0033184_mEFTu2
OG0000827 CD08200.1 FBgn0027356_Amph
OG0000827 CD10356.1 FBgn0034282_Mapmodulin
OG0000828 CD08203.3 FBgn0004049_yrt
OG0000829 CD00502.4 FBgn0013733_shot
OG0000830 CD11359.2 FBgn0052703_Erk7
OG0000830 CD14808.1 FBgn0003256_rl
OG0000831 CD14925.1 FBgn0004636_Rap1
OG0000831 CD00171.1 FBgn0283666_Rap2l
OG0000832 CD08475.1 FBgn0030653_CG7860
OG0000833 CD13807.1, CD13884.1 FBgn0267978_ap
OG0000834 CD11658.2 FBgn0032339_Wdr59, FBgn0085484_Pdxk
OG0000835 CD09791.1 FBgn0266709_Zmynd10
OG0000836 CD01811.1 FBgn0033876_Syngr
OG0000836 CD08288.1 FBgn0262123_l_2_41Ab
OG0000837 CD08885.1, CD10065.1 FBgn0033243_CG14763
OG0000838 CD15644.1 FBgn0034748_CG17807
OG0000838 CD14823.1 FBgn0259146_fid
OG0000839 CD13466.1 FBgn0002899_mus301
OG0000839 CD06462.1 FBgn0002905_mus308
OG0000840 CD10923.1 FBgn0259818_CG42399
OG0000841 CD10593.1 FBgn0011270_Pglym87, FBgn0014869_Pglym78
OG0000842 CD01150.1 FBgn0036551_CG17029, FBgn0036552_CG17028, FBgn0036553_CG17027, FBgn0036550_CG17026
OG0000842 CD04024.1 FBgn0037063_CG9391
OG0000843 CD08362.1 FBgn0085397_Fili
OG0000843 CD14831.1 FBgn0010452_trn, FBgn0023095_caps
OG0000844 CD10417.1 FBgn0039688_Kul
OG0000844 CD10370.1 FBgn0259984_kuz
OG0000845 CD06234.1 FBgn0024992_CG2658
OG0000845 CD04951.1 FBgn0036702_CG6512
OG0000847 CD03476.4 FBgn0033579_CG13229
OG0000847 CD01555.1 FBgn0035331_MsR1, FBgn0264002_MsR2
OG0000848 CD00360.1 FBgn0050460_CG30460
OG0000849 CD05047.1 FBgn0260660_Mp
OG0000850 CD03145.1 FBgn0038965_mats
OG0000850 CD00915.1 FBgn0259482_Mob3
OG0000851 CD04108.3, CD15372.1 FBgn0037015_cmpy
OG0000852 CD13653.2 FBgn0033474_CG1407
OG0000852 CD08908.1 FBgn0001941_ifc
OG0000854 CD14167.1 FBgn0003386_Shaw
OG0000855 CD01850.1 FBgn0003447_sn
OG0000856 CD11505.1, CD02141.1, CD09634.3, CD02688.1, CD13421.1, CD09636.1, CD02687.1, CD07417.10, CD14381.1, CD04251.2, CD11081.1, CD15377.1, CD16061.1 FBgn0023216_Parg
OG0000858 CD15911.1 FBgn0030706_Lrp4
OG0000858 CD14670.2 FBgn0000119_arr
OG0000859 CD06552.1 FBgn0036372_Abp1
OG0000860 CD06902.1 FBgn0033216_CG1946, FBgn0033215_CG1942, FBgn0033214_CG1941
OG0000866 CD13852.1 FBgn0033667_reb, FBgn0033668_exp
OG0000867 CD02745.1 FBgn0025742_mtm
OG0000867 CD13593.1 FBgn0028497_CG3530
OG0000868 CD03448.4 FBgn0052447_CG32447
OG0000869 CD07435.1 FBgn0038641_CG7708
OG0000870 CD06121.1 FBgn0004903_Rb97D, FBgn0001215_Hrb98DE, FBgn0004237_Hrb87F
OG0000872 CD16169.1 FBgn0032812_Hakai
OG0000872 CD10220.1 FBgn0036053_iPLA2-VIA
OG0000873 CD12774.1 FBgn0011592_fra
OG0000874 CD15236.1 FBgn0032818_CG10628
OG0000874 CD00343.1 FBgn0032031_CG13390
OG0000875 CD09632.2 FBgn0266580_Gp210
OG0000875 CD06486.1 FBgn0035401_CG1291
OG0000876 CD04917.1 FBgn0086712_Egm
OG0000876 CD15626.1 FBgn0034432_CG7461
OG0000877 CD10927.1 FBgn0261563_wb
OG0000878 CD02548.1 FBgn0036046_Ilp2
OG0000880 CD01732.1 FBgn0004638_drk
OG0000881 CD02450.1, CD15597.1 FBgn0039705_Atg16
OG0000882 CD06077.1 FBgn0013342_nSyb
OG0000883 CD09870.2, CD06369.1 FBgn0051721_Trim9
OG0000884 CD15328.1 FBgn0035057_CG3880
OG0000884 CD06498.1 FBgn0033766_CG8771
OG0000885 CD06605.2, CD13812.1 FBgn0036257_RhoGAP68F
OG0000886 CD05440.3, CD11520.2 FBgn0042696_NfI
OG0000888 CD09748.1, CD14549.1 FBgn0052369_CG32369
OG0000889 CD07440.5 FBgn0026402_NiPp1
OG0000890 CD08783.1 FBgn0032010_CG8086
OG0000891 CD08398.3 FBgn0025740_PlexB
OG0000891 CD00213.1 FBgn0025741_PlexA
OG0000892 CD01005.1, CD01004.2, CD10817.1, CD11304.1 FBgn0035868_CG7194, FBgn0050424_CG30424, FBgn0034047_CG12970
OG0000894 CD07663.1 FBgn0250837_dUTPase
OG0000895 CD00443.5 FBgn0013995_Calx
OG0000896 CD09949.1 FBgn0039358_CG5028
OG0000896 CD14044.1 FBgn0038922_Idh3b
OG0000897 CD07915.1 FBgn0004647_N
OG0000898 CD12785.1 FBgn0260964_Vmat
OG0000899 CD11175.1 FBgn0285958_Fuca
OG0000900 CD06834.1, CD02429.1, CD02458.1, CD12944.1, CD04707.1, CD06795.1 FBgn0265575_yin, FBgn0028491_CG2930
OG0000901 CD06609.1 FBgn0015513_mbc
OG0000901 CD10397.1 FBgn0264324_spg
OG0000902 CD13504.1 FBgn0030792_CG4789, FBgn0027616_YT521-B
OG0000903 CD02118.7 FBgn0031732_CG11149, FBgn0031738_CG9171
OG0000904 CD02295.1 FBgn0027526_Ublcp1
OG0000905 CD03559.1 FBgn0038926_CG13409
OG0000905 CD13244.1, CD13251.1 FBgn0037081_barc
OG0000908 CD08395.1 FBgn0041248_Gr23a, FBgn0041245_Gr39b
OG0000914 CD05199.1 FBgn0011642_Zyx
OG0000914 CD11607.1 FBgn0030530_jub
OG0000915 CD02196.1 FBgn0038738_CG4572
OG0000917 CD09911.1, CD11837.2 FBgn0001233_Hsp83
OG0000918 CD06853.1 FBgn0050421_Usp15-31
OG0000919 CD10967.1 FBgn0026206_mei-P26
OG0000919 CD11298.1 FBgn0010300_brat
OG0000920 CD09301.1 FBgn0026143_CDC45L
OG0000920 CD00141.3 FBgn0040236_c11.1
OG0000921 CD14356.2 FBgn0259223_CG42323, FBgn0035787_CG8543, FBgn0035788_CG8541, FBgn0035792_CG7548
OG0000922 CD01572.1 FBgn0265935_coro
OG0000926 CD07138.1 FBgn0263133_mEFG1
OG0000926 CD08518.1 FBgn0051159_mRRF2
OG0000927 CD05026.1 FBgn0011648_Mad
OG0000927 CD11391.1 FBgn0025800_Smox
OG0000928 CD14730.1 FBgn0037848_Tsp86D, FBgn0040334_Tsp3A
OG0000928 CD03989.1 FBgn0031760_Tsp26A
OG0000929 CD04984.1 FBgn0027492_wdb
OG0000929 CD09984.3 FBgn0042693_wrd
OG0000930 CD14084.1 FBgn0037338_Snm1
OG0000931 CD09340.1 FBgn0000307_chif
OG0000931 CD04032.1 FBgn0030555_Fbxl4
OG0000932 CD05355.1 FBgn0011740_alpha-Man-IIa
OG0000932 CD11171.1 FBgn0026616_alpha-Man-IIb
OG0000933 CD05466.1, CD05337.5, CD05270.1, CD05299.8 FBgn0038348_AOX2, FBgn0038349_AOX3, FBgn0038350_AOX4, FBgn0267408_AOX1
OG0000935 CD09310.15 FBgn0029761_SK
OG0000936 CD05791.1 FBgn0003187_qua
OG0000936 CD02923.1 FBgn0010225_Gel
OG0000937 CD01079.1, CD04835.5 FBgn0265002_CG44153
OG0000939 CD01350.1 FBgn0034988_cN-IIIB
OG0000939 CD01253.1 FBgn0015379_dod, FBgn0052845_CG32845
OG0000940 CD14438.2 FBgn0024222_IKKbeta
OG0000941 CD02606.1 FBgn0034558_Cib2
OG0000942 CD05390.1 FBgn0028913_CG3473
OG0000944 CD05018.1 FBgn0053639_CG33639
OG0000945 CD00776.1 FBgn0034527_CG9945, FBgn0086367_t
OG0000946 CD16054.1, CD08374.1, CD12246.1, CD15974.1, CD05741.1, CD15963.1, CD15918.1, CD05737.1, CD13838.1, CD05739.1, CD11722.1, CD16001.1, CD14917.5, CD13835.1, CD15986.1, CD05736.1, CD15123.1 FBgn0013765_cnn
OG0000947 CD06891.1 FBgn0032234_gny
OG0000947 CD02367.1 FBgn0040475_SH3PX1
OG0000948 CD01173.1 FBgn0037690_Task7
OG0000948 CD11534.1 FBgn0038165_Task6
OG0000949 CD12463.1 FBgn0022382_Pka-R2
OG0000950 CD00526.1 FBgn0027558_pgant3
OG0000950 CD00525.3 FBgn0031681_pgant5
OG0000951 CD16207.1 FBgn0001187_Hex-C, FBgn0001186_Hex-A, FBgn0042710_Hex-t2
OG0000952 CD14443.1 FBgn0035734_CG14823, FBgn0034162_CG6426, FBgn0034165_CG6435, FBgn0046999_CG6429, FBgn0025827_CG6421
OG0000954 CD09412.1 FBgn0000221_brn
OG0000955 CD10003.1 FBgn0000541_E_bx_
OG0000956 CD14107.1 FBgn0031568_CG10019
OG0000957 CD14706.1 FBgn0265726_Nna1
OG0000959 CD02036.1 FBgn0034573_CG3295, FBgn0027082_ProRS-m
OG0000960 CD14319.1 FBgn0039048_CG17111
OG0000961 CD05480.3 FBgn0037000_ZnT77C
OG0000961 CD09690.1 FBgn0035432_ZnT63C
OG0000962 CD01716.1 FBgn0002031_l_2_37Cc
OG0000962 CD11762.1 FBgn0035574_RhoGEF64C
OG0000963 CD11150.1 FBgn0051999_CG31999
OG0000964 CD02986.1 FBgn0034731_CG10384
OG0000964 CD14944.2 FBgn0022987_qkr54B, FBgn0022986_qkr58E-1, FBgn0034740_nsr, FBgn0034739_CG3927, FBgn0034659_CG4021, FBgn0022984_qkr58E-3, FBgn0022985_qkr58E-2
OG0000965 CD10244.1 FBgn0039508_CG3368
OG0000966 CD04985.1 FBgn0283531_Duox
OG0000967 CD04866.11 FBgn0085432_pan
OG0000968 CD08290.1 FBgn0034644_CG10082
OG0000969 CD10440.5, CD11731.1 FBgn0013759_CASK
OG0000971 CD04451.1 FBgn0264089_sli
OG0000972 CD00619.1 FBgn0030968_CG7322
OG0000973 CD15366.2 FBgn0036789_AstC-R2, FBgn0036790_AstC-R1
OG0000975 CD10029.1 FBgn0265192_Snp
OG0000980 CD11653.1 FBgn0036715_Cad74A
OG0000980 CD09920.1 FBgn0037963_Cad87A
OG0000981 CD08169.1 FBgn0000024_Ace
OG0000982 CD13849.8 FBgn0259927_CG42450
OG0000982 CD00031.1 FBgn0024941_RSG7
OG0000983 CD03277.2 FBgn0032014_CG7840
OG0000983 CD05641.1 FBgn0037492_CG10050
OG0000984 CD02180.1 FBgn0052576_CG32576
OG0000985 CD13615.1 FBgn0033451_CG1665
OG0000987 CD02661.2 FBgn0024371_E2f2
OG0000987 CD11555.2 FBgn0011766_E2f1
OG0000988 CD14039.1, CD02144.1 FBgn0263120_Acsl
OG0000989 CD13337.1 FBgn0031813_CG9527
OG0000990 CD01801.1 FBgn0036124_CG7839
OG0000990 CD02616.1 FBgn0010747_Srp54k
OG0000991 CD09203.1 FBgn0032886_CG9328
OG0000992 CD04857.1 FBgn0020261_pcm
OG0000992 CD15185.1 FBgn0031868_Rat1
OG0000994 CD04959.3 FBgn0005677_dac
OG0000995 CD05023.7 FBgn0028841_jhamt
OG0000996 CD12436.2 FBgn0263934_esn, FBgn0003090_pk
OG0000996 CD09254.1 FBgn0034223_Tes
OG0000997 CD10657.1 FBgn0034262_swi2
OG0000997 CD11592.1 FBgn0001189_hfw
OG0000998 CD08712.2 FBgn0001180_hb
OG0000998 CD06021.1 FBgn0033252_CG12769
OG0000999 CD01825.1 FBgn0037882_CG17187
OG0000999 CD02239.3 FBgn0004179_Csp
OG0001000 CD04420.1 FBgn0034066_CG8397
OG0001001 CD12324.1 FBgn0036191_Sugb
OG0001002 CD13352.12 FBgn0261574_kug
OG0001003 CD08619.1, CD08614.1 FBgn0010247_Parp
OG0001004 CD10131.1 FBgn0011566_Smyd3
OG0001006 CD07263.1 FBgn0031322_CG5001, FBgn0263106_DnaJ-1
OG0001007 CD01913.1 FBgn0035771_Sec63
OG0001007 CD08991.1 FBgn0010803_TrpRS
OG0001008 CD11028.2 FBgn0028699_Rh50
OG0001009 CD05651.1 FBgn0015781_P5cr
OG0001009 CD14330.1 FBgn0038516_P5cr-2
OG0001010 CD08511.1 FBgn0025592_Gk1, FBgn0035266_Gk2
OG0001011 CD06129.1 FBgn0261395_Prosalpha3T, FBgn0261394_Prosalpha3
OG0001012 CD10004.1 FBgn0031673_CG31650
OG0001012 CD12010.1 FBgn0025682_scf
OG0001013 CD15245.1 FBgn0037807_CG6293
OG0001016 CD05951.1, CD01441.1 FBgn0030995_CG7914
OG0001016 CD07986.1 FBgn0036211_CG5946
OG0001017 CD03271.1 FBgn0053094_Synd, FBgn0030873_CG15814
OG0001018 CD04830.1 FBgn0025624_CG4025
OG0001019 CD12107.1 FBgn0010441_pll
OG0001019 CD16042.1 FBgn0003882_tub
OG0001020 CD02538.3 FBgn0020660_eIF4B
OG0001020 CD04553.1 FBgn0262734_eIF4H1, FBgn0039797_eIF4H2
OG0001021 CD14223.1 FBgn0036143_CG14142
OG0001021 CD08230.1 FBgn0030973_CG7332
OG0001022 CD15258.2 FBgn0039528_dsd
OG0001022 CD05352.1 FBgn0037489_CG1234
OG0001023 CD07796.1, CD03029.1 FBgn0039044_p53
OG0001024 CD09244.1 FBgn0036356_CG10222
OG0001024 CD03286.1 FBgn0037478_CG2656
OG0001026 CD07651.1 FBgn0033476_oys
OG0001026 CD11232.1 FBgn0038960_CG13855
OG0001028 CD14832.1 FBgn0023081_gek
OG0001030 CD09780.3 FBgn0020440_Fak
OG0001032 CD10431.1 FBgn0051148_Gba1a, FBgn0051414_Gba1b
OG0001033 CD03637.1 FBgn0035626_lin-28
OG0001033 CD07172.5 FBgn0022959_yps
OG0001034 CD13458.1, CD03334.1 FBgn0037659_Kdm2
OG0001035 CD01520.3 FBgn0262483_Rbp
OG0001044 CD03772.1 FBgn0031700_CG14022
OG0001044 CD12154.1 FBgn0040524_CG11052, FBgn0038363_Acyp2, FBgn0033893_CG18371, FBgn0085190_CG34161, FBgn0025115_Acyp
OG0001045 CD01760.1 FBgn0033058_CCHa2-R
OG0001045 CD00296.1 FBgn0050106_CCHa1-R
OG0001046 CD09684.1, CD09686.1, CD02728.2 FBgn0052445_CG32445, FBgn0030525_CG10996, FBgn0032372_CG4988, FBgn0043783_CG32444, FBgn0035679_CG10467
OG0001047 CD07574.1 FBgn0026721_fat-spondin
OG0001047 CD13652.1 FBgn0033710_CG17739, FBgn0050046_CG30046, FBgn0050203_CG30203
OG0001048 CD06581.1 FBgn0051475_CG31475
OG0001049 CD01928.1, CD03682.1 FBgn0033879_CG6543
OG0001051 CD08522.3 FBgn0033029_Not3
OG0001052 CD07654.5 FBgn0031842_Tango1
OG0001053 CD11247.1 FBgn0031652_jet
OG0001054 CD13256.1 FBgn0053696_CNMaR
OG0001056 CD15584.2 FBgn0051158_Efa6
OG0001057 CD05124.6, CD10786.1 FBgn0028671_Vha100-1
OG0001057 CD03280.1 FBgn0032373_Vha100-5, FBgn0038613_Vha100-4, FBgn0028670_Vha100-2
OG0001058 CD07284.1, CD09209.1, CD07270.1 FBgn0029849_Efr, FBgn0039641_CG14511
OG0001058 CD14376.1 FBgn0034919_CG5569
OG0001059 CD11291.1 FBgn0283503_Neurl4
OG0001060 CD12688.1 FBgn0062413_Ctr1A
OG0001061 CD14047.1, CD00471.1 FBgn0025111_Ant2, FBgn0003360_sesB
OG0001062 CD12808.2 FBgn0027598_cindr
OG0001062 CD09169.1 FBgn0010877_l_3_05822
OG0001063 CD08792.1 FBgn0028962_AlaRS-m
OG0001063 CD01157.5 FBgn0027094_AlaRS
OG0001064 CD13673.1, CD13674.1 FBgn0030484_GstT4, FBgn0031117_GstT3, FBgn0050005_GstT2, FBgn0050000_GstT1
OG0001065 CD10053.4 FBgn0016696_Pitslre
OG0001065 CD07362.1 FBgn0013435_Cdc2rk
OG0001066 CD08257.1 FBgn0020407_asun
OG0001066 CD08280.1 FBgn0035838_ldbr
OG0001067 CD13077.1 FBgn0051202_alpha-Man-Ic, FBgn0259170_alpha-Man-Ia
OG0001068 CD10624.1 FBgn0016920_nompC
OG0001069 CD04274.1, CD16142.1 FBgn0026403_Ndg
OG0001070 CD07097.1 FBgn0037643_skap
OG0001071 CD16114.1, CD06608.8, CD11747.1 FBgn0261788_Ank2, FBgn0011747_Ank
OG0001072 CD02668.1 FBgn0002906_Blm
OG0001073 CD09564.3 FBgn0023076_Clk
OG0001073 CD06631.8 FBgn0261703_gce, FBgn0002723_Met
OG0001075 CD16301.4 FBgn0010611_Hmgs
OG0001075 CD15912.1 FBgn0036754_CG5589
OG0001076 CD05455.1 FBgn0052076_Alg10
OG0001076 CD04256.1 FBgn0046685_Wsck
OG0001077 CD15652.1 FBgn0031286_CG3862
OG0001077 CD05829.1 FBgn0032846_CG10721
OG0001078 CD11686.1 FBgn0038000_CG10014
OG0001079 CD08784.1 FBgn0030803_CG4880, FBgn0036159_CG7557
OG0001079 CD03132.1 FBgn0025615_Torsin
OG0001080 CD13892.1 FBgn0031628_CG3294
OG0001080 CD13237.2 FBgn0017457_U2af38
OG0001081 CD01673.1 FBgn0038145_Droj2
OG0001081 CD01310.1 FBgn0032474_DnaJ-H
OG0001083 CD08620.2 FBgn0051674_CG31674, FBgn0032889_CG9331, FBgn0051673_CG31673
OG0001084 CD13427.1 FBgn0005771_noc
OG0001084 CD13423.1 FBgn0004858_elB
OG0001085 CD00508.1 FBgn0034415_CG15116, FBgn0035438_PHGPx
OG0001086 CD05624.1 FBgn0086605_CG9853
OG0001086 CD14313.1 FBgn0024285_Srp54
OG0001087 CD03878.2, CD08047.1 FBgn0086906_sls
OG0001088 CD02163.1 FBgn0028879_CG15270
OG0001088 CD04749.1, CD00126.1 FBgn0000152_Axs
OG0001089 CD01516.2 FBgn0034528_CG11180
OG0001090 CD13877.2 FBgn0003044_Pcl
OG0001091 CD05906.1 FBgn0036560_CG5895
OG0001091 CD03825.2 FBgn0032402_CG14945
OG0001092 CD12322.1 FBgn0262114_RanBPM
OG0001093 CD06152.1 FBgn0003231_ref_2_P
OG0001094 CD07339.8, CD04229.1 FBgn0033519_CG11825
OG0001094 CD04028.1 FBgn0030743_CG9921
OG0001096 CD02268.1 FBgn0023479_teq
OG0001097 CD14486.1, CD08463.2 FBgn0011659_Mlh1
OG0001098 CD13949.1 FBgn0014879_Set
OG0001099 CD08913.7, CD03615.1, CD03597.1 FBgn0031865_Nha1
OG0001100 CD12116.1, CD12633.1 FBgn0270927_betaGlu, FBgn0034417_CG15117
OG0001101 CD15753.9 FBgn0266756_btsz
OG0001102 CD15703.5 FBgn0261710_nocte
OG0001103 CD11687.1 FBgn0038975_Nrx-1
OG0001104 CD00967.1 FBgn0010548_Aldh-III
OG0001105 CD13115.2 FBgn0032707_CG10348
OG0001106 CD12136.4 FBgn0261279_lqfR
OG0001106 CD03569.7 FBgn0028582_lqf
OG0001107 CD00763.1, CD08379.1, CD08435.1, CD08393.1, CD04803.2 FBgn0053177_CG33177, FBgn0053178_CG33178, FBgn0025814_Mgstl
OG0001108 CD16118.1, CD11572.1, CD04282.1 FBgn0035166_CG13902
OG0001109 CD08767.4 FBgn0266083_ocm
OG0001117 CD06716.1 FBgn0032358_Ppt2
OG0001119 CD16203.2 FBgn0002936_ninaA
OG0001119 CD13620.2 FBgn0034753_CG2852
OG0001120 CD12486.1, CD08472.1 FBgn0283651_CG46301
OG0001121 CD05856.1 FBgn0029711_Usf
OG0001121 CD16112.1 FBgn0003984_vn
OG0001122 CD02410.1 FBgn0036509_CG7739
OG0001122 CD13465.1 FBgn0035232_CG12099
OG0001123 CD10398.1 FBgn0027885_Aac11, FBgn0038281_RpL10Aa, FBgn0036213_RpL10Ab
OG0001124 CD08544.1 FBgn0031768_CG12393
OG0001125 CD04159.2 FBgn0038247_Cad88C
OG0001126 CD02951.1 FBgn0051687_CG31687, FBgn0032863_Cdc23
OG0001126 CD08964.1 FBgn0031824_CG9547
OG0001127 CD02678.5 FBgn0039025_Usp12-46
OG0001128 CD12406.2 FBgn0051064_CG31064
OG0001129 CD07923.1 FBgn0027091_CysRS
OG0001130 CD08058.1 FBgn0030474_CG15747
OG0001130 CD02136.1, CD01999.1, CD12963.1 FBgn0032217_CG4972
OG0001131 CD06663.1 FBgn0027052_STUB1
OG0001131 CD12860.1 FBgn0039228_CG6980, FBgn0085303_CG34274, FBgn0051294_CG31294, FBgn0085326_CG34297
OG0001132 CD01636.1 FBgn0024732_Drep1, FBgn0028407_Drep3
OG0001132 CD00873.1 FBgn0028408_Drep2
OG0001133 CD15898.1 FBgn0000479_dnc
OG0001134 CD15003.1 FBgn0030600_hiw
OG0001135 CD12313.1 FBgn0032782_Rab9
OG0001135 CD07293.1 FBgn0015795_Rab7
OG0001136 CD13137.2 FBgn0085337_CG34308
OG0001137 CD11734.4, CD11729.1 FBgn0034405_Jheh2, FBgn0010053_Jheh1, FBgn0034406_Jheh3
OG0001139 CD15610.2, CD06635.1 FBgn0085224_CG34195
OG0001139 CD13492.1 FBgn0035247_metl
OG0001140 CD08239.1 FBgn0266084_Fhos
OG0001141 CD07247.1 FBgn0031590_CG3702
OG0001141 CD06946.1 FBgn0030456_CG4332
OG0001142 CD03875.2 FBgn0003023_otu, FBgn0031622_CG3251
OG0001142 CD03316.1 FBgn0039639_CG14512
OG0001143 CD02572.1 FBgn0036117_CG6321
OG0001144 CD15529.3 FBgn0262509_nrm
OG0001145 CD05752.1 FBgn0266429_AstA-R1
OG0001146 CD09463.1 FBgn0024227_aurB
OG0001146 CD06764.1 FBgn0000147_aurA
OG0001147 CD00495.1 FBgn0052243_CG32243, FBgn0035770_pst, FBgn0036689_CG7730
OG0001148 CD05597.1 FBgn0033224_Nop17l
OG0001150 CD01727.1 FBgn0038769_CG10889
OG0001151 CD02128.1 FBgn0003124_polo
OG0001152 CD05348.1 FBgn0030584_CG14407
OG0001152 CD13796.1 FBgn0032509_CG6523
OG0001153 CD16085.1 FBgn0034534_maf-S
OG0001154 CD07323.3 FBgn0053556_form3
OG0001155 CD14279.1 FBgn0267849_Syx7
OG0001155 CD05274.1 FBgn0036341_Syx13
OG0001156 CD08969.1 FBgn0025373_Fpps
OG0001157 CD11451.1 FBgn0000346_comt, FBgn0266464_Nsf2
OG0001158 CD03674.1 FBgn0023527_CG3071
OG0001159 CD14458.4 FBgn0259211_grh
OG0001160 CD07760.1, CD02138.1 FBgn0061356_CG18003
OG0001161 CD07968.1 FBgn0034657_LBR
OG0001162 CD13910.9 FBgn0039536_unc80
OG0001163 CD04412.4 FBgn0039257_tnc
OG0001163 CD14757.1 FBgn0032414_CG17211
OG0001164 CD01442.1, CD05945.1 FBgn0039877_CG2118
OG0001165 CD14511.1 FBgn0038880_SIFaR
OG0001166 CD00022.1 FBgn0039114_Lsd-1
OG0001167 CD01936.1 FBgn0031951_r2d2
OG0001167 CD14401.7 FBgn0032515_loqs
OG0001168 CD15031.1 FBgn0036195_Dnai2
OG0001169 CD01565.1, CD08143.1 FBgn0038107_CG17327
OG0001169 CD05323.1 FBgn0026566_CG1307
OG0001170 CD00127.1 FBgn0261673_nemy
OG0001170 CD02299.1 FBgn0035321_CG1275
OG0001171 CD12576.6, CD12574.2 FBgn0033504_CAP
OG0001172 CD14421.1 FBgn0003462_Sod1
OG0001173 CD14283.1 FBgn0265487_mbl
OG0001174 CD05578.1 FBgn0032219_CG4995
OG0001174 CD05008.1 FBgn0039525_CG5646
OG0001175 CD03339.2 FBgn0034542_Fem-1
OG0001175 CD10242.1 FBgn0038286_CG6966
OG0001176 CD16009.1 FBgn0039581_Moca-cyp
OG0001176 CD08260.1 FBgn0033089_CG17266
OG0001177 CD08577.1 FBgn0001323_knrl, FBgn0001320_kni, FBgn0000560_eg
OG0001178 CD01483.1 FBgn0263599_l_3_72Ab
OG0001178 CD13232.4 FBgn0038344_obe
OG0001179 CD03289.1 FBgn0036510_SCCRO
OG0001179 CD01932.1 FBgn0033784_SCCRO3
OG0001180 CD04997.1 FBgn0032642_CG5110
OG0001181 CD15735.1 FBgn0000416_Sap-r
OG0001182 CD07052.2 FBgn0036391_CG17364
OG0001183 CD15934.1 FBgn0086916_snky
OG0001183 CD00356.2 FBgn0035099_CG6845, FBgn0052320_CG32320
OG0001184 CD00215.1 FBgn0265189_sud1
OG0001184 CD10442.1 FBgn0025629_CG4045
OG0001185 CD09080.1 FBgn0034694_CG6613
OG0001185 CD08798.3 FBgn0046296_CG11534
OG0001187 CD08996.1 FBgn0039017_CG6985
OG0001187 CD09614.1 FBgn0002989_okr
OG0001188 CD04391.2, CD04384.1, CD04389.1 FBgn0035799_CG14838
OG0001189 CD04962.9 FBgn0086711_mol
OG0001191 CD11236.1 FBgn0004655_wapl, FBgn0039175_beta-PheRS
OG0001192 CD05697.1, CD10203.1 FBgn0052354_CG32354
OG0001193 CD08873.1 FBgn0085407_Pvf3
OG0001194 CD07424.1, CD02514.2 FBgn0085412_CG34383
OG0001195 CD13336.2, CD13315.1 FBgn0011676_Nos
OG0001196 CD07780.1 FBgn0086378_Alg-2
OG0001196 CD04960.1 FBgn0033529_CG17765
OG0001198 CD09784.1 FBgn0037703_JHDM2
OG0001199 CD13259.1 FBgn0051678_CG31678
OG0001199 CD06814.1 FBgn0036273_INPP5E
OG0001200 CD05114.1 FBgn0265101_Sgt1
OG0001200 CD12859.1 FBgn0030559_CG13404
OG0001201 CD07241.1 FBgn0000577_en
OG0001203 CD05769.1 FBgn0033842_cbc
OG0001204 CD05934.1 FBgn0000182_BicC
OG0001212 CD08506.1 FBgn0032692_CG15161
OG0001212 CD11497.1 FBgn0033985_CG10257
OG0001214 CD02372.3 FBgn0262477_FoxP
OG0001215 CD01513.1 FBgn0035692_Sf3b6
OG0001215 CD05544.1 FBgn0038446_CG14903
OG0001216 CD04285.1 FBgn0039965_CG13865
OG0001217 CD03595.1 FBgn0031500_CG17221
OG0001220 CD10349.1 FBgn0037391_CG2017
OG0001220 CD07992.2 FBgn0027836_Dgp-1
OG0001221 CD13739.1 FBgn0023528_CG2924
OG0001221 CD00372.1 FBgn0031896_CG4502
OG0001222 CD08447.1, CD05693.1, CD12294.1 FBgn0029737_CG6903
OG0001223 CD04771.1 FBgn0035482_CG14985, FBgn0050398_CG30398
OG0001223 CD04796.1 FBgn0035520_CG11586
OG0001225 CD15513.2 FBgn0039049_CG6726, FBgn0039051_CG17109, FBgn0039052_CG6733, FBgn0039053_CG6738, FBgn0039050_CG17110, FBgn0037818_CG6465
[truncated: 4,826 more rows]

## Sheet: GO_sharedGenes_allBackground
GO.ID	Term	Annotated	Significant	Expected	classicFisher	holm	hochberg	hommel	bonferroni	BH	BY	fdr	none	FoldChange	ontology
GO:0005783	endoplasmic reticulum	544	29	6.38	3.2e-12	1.6e-10	1.6e-10	1.6e-10	1.6e-10	1.6e-10	7.19873e-10	1.6e-10	3.2e-12	4.54545	CC
GO:0044432	endoplasmic reticulum part	358	21	4.2	8.8e-10	4.312e-08	4.312e-08	4.312e-08	4.4e-08	2.2e-08	9.89825e-08	2.2e-08	8.8e-10	5	CC
GO:0012505	endomembrane system	1187	37	13.93	1.2e-08	5.76e-07	5.76e-07	5.76e-07	6e-07	2e-07	8.99841e-07	2e-07	1.2e-08	2.65614	CC
GO:0035151	regulation of tube size, open tracheal s...	49	7	0.55	1.1e-06	5.5e-05	5.5e-05	5.39e-05	5.5e-05	4.75e-05	0.000213712	4.75e-05	1.1e-06	12.7273	BP
GO:0035150	regulation of tube size	53	7	0.6	1.9e-06	9.31e-05	9.31e-05	8.74e-05	9.5e-05	4.75e-05	0.000213712	4.75e-05	1.9e-06	11.6667	BP
GO:0005737	cytoplasm	4351	76	51.06	3.2e-06	0.0001504	0.0001504	0.000144	0.00016	4e-05	0.000179968	4e-05	3.2e-06	1.48844	CC
GO:0006486	protein glycosylation	112	9	1.26	4.4e-06	0.0002112	0.0002068	0.0001804	0.00022	4.8e-05	0.000215962	4.8e-05	4.4e-06	7.14286	BP
GO:0043413	macromolecule glycosylation	112	9	1.26	4.4e-06	0.0002112	0.0002068	0.0001804	0.00022	4.8e-05	0.000215962	4.8e-05	4.4e-06	7.14286	BP
GO:0001737	establishment of imaginal disc-derived w...	23	5	0.26	4.8e-06	0.0002208	0.0002208	0.000192	0.00024	4.8e-05	0.000215962	4.8e-05	4.8e-06	19.2308	BP
GO:0005789	endoplasmic reticulum membrane	322	15	3.78	5.1e-06	0.0002346	0.0002346	0.0002244	0.000255	4.57143e-05	0.000205678	4.57143e-05	5.1e-06	3.96825	CC
GO:0035152	regulation of tube architecture, open tr...	88	8	0.99	6.2e-06	0.000279	0.000279	0.0002418	0.00031	5.16667e-05	0.000232459	5.16667e-05	6.2e-06	8.08081	BP
GO:0042175	nuclear outer membrane-endoplasmic retic...	328	15	3.85	6.4e-06	0.000288	0.0002816	0.0002816	0.00032	4.57143e-05	0.000205678	4.57143e-05	6.4e-06	3.8961	CC
GO:0098827	endoplasmic reticulum subcompartment	328	15	3.85	6.4e-06	0.000288	0.0002816	0.0002816	0.00032	4.57143e-05	0.000205678	4.57143e-05	6.4e-06	3.8961	CC
GO:0070085	glycosylation	119	9	1.34	7.3e-06	0.0003212	0.0003212	0.0002847	0.000365	5.21429e-05	0.000234601	5.21429e-05	7.3e-06	6.71642	BP
GO:0009100	glycoprotein metabolic process	154	10	1.73	8.7e-06	0.0003741	0.0003741	0.0003393	0.000435	5.4375e-05	0.000244644	5.4375e-05	8.7e-06	5.78035	BP
GO:0007424	open tracheal system development	229	12	2.58	9.8e-06	0.0004116	0.0004116	0.0003724	0.00049	5.44444e-05	0.000244957	5.44444e-05	9.8e-06	4.65116	BP
GO:0009101	glycoprotein biosynthetic process	128	9	1.44	1.3e-05	0.000533	0.000533	0.000481	0.00065	6.36364e-05	0.000286313	6.36364e-05	1.3e-05	6.25	BP
GO:0060541	respiratory system development	237	12	2.67	1.4e-05	0.00056	0.00056	0.000504	0.0007	6.36364e-05	0.000286313	6.36364e-05	1.4e-05	4.49438	BP
GO:0001736	establishment of planar polarity	102	8	1.15	1.8e-05	0.000702	0.000684	0.000594	0.0009	6.92308e-05	0.000311483	6.92308e-05	1.8e-05	6.95652	BP
GO:0007164	establishment of tissue polarity	102	8	1.15	1.8e-05	0.000702	0.000684	0.000594	0.0009	6.92308e-05	0.000311483	6.92308e-05	1.8e-05	6.95652	BP
GO:0031984	organelle subcompartment	506	18	5.94	2.3e-05	0.000989	0.000989	0.00092	0.00115	0.00014375	0.000646761	0.00014375	2.3e-05	3.0303	CC
GO:0044464	cell part	7244	104	85.01	3.2e-05	0.001344	0.001344	0.001248	0.0016	0.000177778	0.000799859	0.000177778	3.2e-05	1.22339	CC
GO:0005788	endoplasmic reticulum lumen	17	4	0.2	3.8e-05	0.001558	0.001558	0.001482	0.0019	0.00019	0.000854849	0.00019	3.8e-05	20	CC
GO:0001738	morphogenesis of a polarized epithelium	113	8	1.27	3.9e-05	0.001443	0.001443	0.001053	0.00195	0.000139286	0.000626675	0.000139286	3.9e-05	6.29921	BP
GO:0008033	tRNA processing	84	7	0.95	4.2e-05	0.001512	0.001512	0.001134	0.0021	0.00014	0.000629889	0.00014	4.2e-05	7.36842	BP
GO:0005623	cell	7275	104	85.37	4.3e-05	0.00172	0.00172	0.001677	0.00215	0.000195455	0.00087939	0.000195455	4.3e-05	1.21823	CC
GO:0140101	catalytic activity, acting on a tRNA	92	7	0.97	5e-05	0.0025	0.0025	0.0025	0.0025	0.0025	0.011248	0.0025	5e-05	7.21649	MF
GO:0007030	Golgi organization	87	7	0.98	5.3e-05	0.001855	0.001855	0.001325	0.00265	0.000165625	0.000745181	0.000165625	5.3e-05	7.14286	BP
GO:0044444	cytoplasmic part	3211	58	37.68	7.3e-05	0.002847	0.002847	0.002701	0.00365	0.000304167	0.00136851	0.000304167	7.3e-05	1.53928	CC
GO:0006400	tRNA modification	65	6	0.73	8.6e-05	0.002924	0.00211	0.001806	0.0043	0.000252941	0.00113803	0.000252941	8.6e-05	8.21918	BP
GO:0044424	intracellular part	6247	93	73.31	9.2e-05	0.003496	0.003496	0.00333	0.0046	0.000353846	0.00159203	0.000353846	9.2e-05	1.26859	CC
GO:0006399	tRNA metabolic process	132	8	1.49	0.00012	0.00396	0.00211	0.00194286	0.006	0.000304348	0.00136932	0.000304348	0.00012	5.36913	BP
GO:0035317	imaginal disc-derived wing hair organiza...	44	5	0.5	0.00013	0.00416	0.00211	0.00196923	0.0065	0.000304348	0.00136932	0.000304348	0.00013	10	BP
GO:0006888	ER to Golgi vesicle-mediated transport	70	6	0.79	0.00013	0.00416	0.00211	0.00196923	0.0065	0.000304348	0.00136932	0.000304348	0.00013	7.59494	BP
GO:0005622	intracellular	6385	94	74.93	0.00013	0.00481	0.00481	0.00468	0.0065	0.000464286	0.00208892	0.000464286	0.00013	1.2545	CC
GO:0010256	endomembrane system organization	172	9	1.94	0.00014	0.0042	0.00211	0.002	0.007	0.000304348	0.00136932	0.000304348	0.00014	4.63918	BP
GO:0035315	hair cell differentiation	45	5	0.51	0.00014	0.0042	0.00211	0.002	0.007	0.000304348	0.00136932	0.000304348	0.00014	9.80392	BP
GO:0035316	non-sensory hair organization	45	5	0.51	0.00014	0.0042	0.00211	0.002	0.007	0.000304348	0.00136932	0.000304348	0.00014	9.80392	BP
GO:0048042	regulation of post-mating oviposition	10	3	0.11	0.00016	0.00432	0.00211	0.00208	0.008	0.00032	0.00143975	0.00032	0.00016	27.2727	BP
GO:0060403	post-mating oviposition	10	3	0.11	0.00016	0.00432	0.00211	0.00208	0.008	0.00032	0.00143975	0.00032	0.00016	27.2727	BP
GO:0000049	tRNA binding	27	4	0.29	0.00017	0.00833	0.00833	0.00833	0.0085	0.00425	0.0191216	0.00425	0.00017	13.7931	MF
GO:0008250	oligosaccharyltransferase complex	10	3	0.12	0.00018	0.00648	0.00648	0.00648	0.009	0.0006	0.00269952	0.0006	0.00018	25	CC
GO:0002009	morphogenesis of an epithelium	567	17	6.39	0.00019	0.00475	0.00211	0.00211	0.0095	0.000351852	0.00158305	0.000351852	0.00019	2.66041	BP
GO:0009913	epidermal cell differentiation	48	5	0.54	0.00019	0.00475	0.00211	0.00211	0.0095	0.000351852	0.00158305	0.000351852	0.00019	9.25926	BP
GO:0009451	RNA modification	109	7	1.23	0.00022	0.00506	0.00211	0.00211	0.011	0.000392857	0.00176754	0.000392857	0.00022	5.69106	BP
GO:0048729	tissue morphogenesis	584	17	6.58	0.00027	0.00594	0.00211	0.00211	0.0135	0.000465517	0.00209446	0.000465517	0.00027	2.58359	BP
GO:0009888	tissue development	1013	24	11.41	0.00032	0.00672	0.00211	0.00211	0.016	0.000533333	0.00239958	0.000533333	0.00032	2.10342	BP
GO:0030134	COPII-coated ER to Golgi transport vesic...	30	4	0.35	0.00039	0.01365	0.01365	0.013175	0.0195	0.00121875	0.00548341	0.00121875	0.00039	11.4286	CC
GO:0008544	epidermis development	57	5	0.64	0.00044	0.0088	0.00211	0.00211	0.022	0.0006875	0.0030932	0.0006875	0.00044	7.8125	BP
GO:0042067	establishment of ommatidial planar polar...	57	5	0.64	0.00044	0.0088	0.00211	0.00211	0.022	0.0006875	0.0030932	0.0006875	0.00044	7.8125	BP
GO:0090162	establishment of epithelial cell polarit...	14	3	0.16	0.00046	0.0088	0.00211	0.00211	0.023	0.00069697	0.00313581	0.00069697	0.00046	18.75	BP
GO:0035159	regulation of tube length, open tracheal...	33	4	0.37	0.00049	0.0088	0.00211	0.00211	0.0245	0.000720588	0.00324207	0.000720588	0.00049	10.8108	BP
GO:0005798	Golgi-associated vesicle	58	5	0.68	0.00057	0.01938	0.01938	0.01767	0.0285	0.00167647	0.00754279	0.00167647	0.00057	7.35294	CC
GO:0035220	wing disc development	357	12	4.02	0.00067	0.01072	0.00211	0.00211	0.0335	0.000957143	0.00430638	0.000957143	0.00067	2.98507	BP
GO:0046662	regulation of oviposition	16	3	0.18	0.0007	0.01072	0.00211	0.00211	0.035	0.000972222	0.00437423	0.000972222	0.0007	16.6667	BP
GO:0016348	imaginal disc-derived leg joint morphoge...	17	3	0.19	0.00084	0.01176	0.00211	0.00211	0.042	0.00110526	0.00497281	0.00110526	0.00084	15.7895	BP
GO:0045297	post-mating behavior	17	3	0.19	0.00084	0.01176	0.00211	0.00211	0.042	0.00110526	0.00497281	0.00110526	0.00084	15.7895	BP
GO:0048193	Golgi vesicle transport	138	7	1.55	0.00092	0.01176	0.00211	0.00211	0.046	0.00117949	0.00530676	0.00117949	0.00092	4.51613	BP
GO:0016758	transferase activity, transferring hexos...	149	7	1.57	0.00099	0.04752	0.04752	0.04455	0.0495	0.01425	0.0641137	0.01425	0.00099	4.4586	MF
GO:1901137	carbohydrate derivative biosynthetic pro...	326	11	3.67	0.0011	0.0121	0.00211	0.00211	0.055	0.001375	0.00618641	0.001375	0.0011	2.99728	BP
GO:0008175	tRNA methyltransferase activity	20	3	0.21	0.00114	0.05358	0.05358	0.0513	0.057	0.01425	0.0641137	0.01425	0.00114	14.2857	MF
GO:0030135	coated vesicle	69	5	0.81	0.00126	0.04158	0.04029	0.0313571	0.063	0.0035	0.0157472	0.0035	0.00126	6.17284	CC
GO:0043412	macromolecule modification	1527	30	17.2	0.00127	0.0127	0.00211	0.00211	0.0635	0.00148837	0.00669649	0.00148837	0.00127	1.74419	BP
GO:1901566	organonitrogen compound biosynthetic pro...	983	22	11.07	0.00128	0.0127	0.00211	0.00211	0.064	0.00148837	0.00669649	0.00148837	0.00128	1.98735	BP
GO:0044267	cellular protein metabolic process	2112	38	23.78	0.00128	0.0127	0.00211	0.00211	0.064	0.00148837	0.00669649	0.00148837	0.00128	1.59798	BP
GO:0044719	regulation of imaginal disc-derived wing...	20	3	0.23	0.00138	0.0127	0.00211	0.00211	0.069	0.00156818	0.00705557	0.00156818	0.00138	13.0435	BP
GO:0005794	Golgi apparatus	373	12	4.38	0.00141	0.04512	0.04029	0.03243	0.0705	0.00371053	0.0166944	0.00371053	0.00141	2.73973	CC
GO:0005793	endoplasmic reticulum-Golgi intermediate...	20	3	0.23	0.00155	0.04805	0.04029	0.03366	0.0775	0.003875	0.0174344	0.003875	0.00155	13.0435	CC
GO:0090066	regulation of anatomical structure size	241	9	2.71	0.00157	0.0127	0.00211	0.00211	0.0785	0.00170213	0.00765822	0.00170213	0.00157	3.32103	BP
GO:0060429	epithelium development	934	21	10.52	0.00158	0.0127	0.00211	0.00211	0.079	0.00170213	0.00765822	0.00170213	0.00158	1.9962	BP
GO:0060856	establishment of blood-brain barrier	21	3	0.24	0.0016	0.0127	0.00211	0.00211	0.08	0.00170213	0.00765822	0.00170213	0.0016	12.5	BP
GO:0008565	protein transporter activity	83	5	0.88	0.0018	0.0828	0.0828	0.0738	0.09	0.016	0.0719873	0.016	0.0018	5.68182	MF
GO:0140098	catalytic activity, acting on RNA	265	9	2.8	0.00192	0.0864	0.0864	0.07872	0.096	0.016	0.0719873	0.016	0.00192	3.21429	MF
GO:0044260	cellular macromolecule metabolic process	3428	54	38.6	0.00193	0.0127	0.00211	0.00211	0.0965	0.00201042	0.00904528	0.00201042	0.00193	1.39896	BP
GO:0018991	oviposition	23	3	0.26	0.00209	0.0127	0.00211	0.00211	0.1045	0.00211	0.00949332	0.00211	0.00209	11.5385	BP
GO:0007163	establishment or maintenance of cell pol...	204	8	2.3	0.00211	0.0127	0.00211	0.00211	0.1055	0.00211	0.00949332	0.00211	0.00211	3.47826	BP
GO:0070603	SWI/SNF superfamily-type complex	48	4	0.56	0.00236	0.0708	0.04029	0.039015	0.118	0.00561905	0.0252812	0.00561905	0.00236	7.14286	CC
GO:0016757	transferase activity, transferring glyco...	176	7	1.86	0.00257	0.11308	0.11023	0.10023	0.1285	0.0183571	0.0825926	0.0183571	0.00257	3.76344	MF
GO:0016327	apicolateral plasma membrane	24	3	0.28	0.00266	0.07714	0.04029	0.04029	0.133	0.00604545	0.0271997	0.00604545	0.00266	10.7143	CC
GO:0043231	intracellular membrane-bounded organelle	4407	67	51.72	0.0032	0.0896	0.04029	0.04029	0.16	0.00675	0.0303696	0.00675	0.0032	1.29544	CC
GO:0044425	membrane part	3112	51	36.52	0.00324	0.0896	0.04029	0.04029	0.162	0.00675	0.0303696	0.00675	0.00324	1.3965	CC
GO:0045296	cadherin binding	11	2	0.12	0.00571	0.24553	0.11023	0.11023	0.2855	0.0317222	0.142725	0.0317222	0.00571	16.6667	MF
GO:0046527	glucosyltransferase activity	11	2	0.12	0.00571	0.24553	0.11023	0.11023	0.2855	0.0317222	0.142725	0.0317222	0.00571	16.6667	MF
GO:0044446	intracellular organelle part	3064	49	35.96	0.00698	0.18148	0.04029	0.04029	0.349	0.01396	0.0628089	0.01396	0.00698	1.36263	CC
GO:0043227	membrane-bounded organelle	4632	68	54.36	0.00778	0.1945	0.04029	0.04029	0.389	0.0149615	0.067315	0.0149615	0.00778	1.25092	CC
GO:0016627	oxidoreductase activity, acting on the C...	39	3	0.41	0.00793	0.32513	0.11023	0.11023	0.3965	0.0385417	0.173407	0.0385417	0.00793	7.31707	MF
GO:1904949	ATPase complex	68	4	0.8	0.00824	0.19776	0.04029	0.04029	0.412	0.0152593	0.0686545	0.0152593	0.00824	5	CC
GO:0005911	cell-cell junction	108	5	1.27	0.00874	0.20102	0.04029	0.04029	0.437	0.0156071	0.0702197	0.0156071	0.00874	3.93701	CC
GO:0003756	protein disulfide isomerase activity	14	2	0.15	0.00925	0.37	0.11023	0.11023	0.4625	0.0385417	0.173407	0.0385417	0.00925	13.3333	MF
GO:0016864	intramolecular oxidoreductase activity, ...	14	2	0.15	0.00925	0.37	0.11023	0.11023	0.4625	0.0385417	0.173407	0.0385417	0.00925	13.3333	MF
GO:0043296	apical junction complex	71	4	0.83	0.00958	0.21076	0.04029	0.04029	0.479	0.0157903	0.0710439	0.0157903	0.00958	4.81928	CC
GO:0031011	Ino80 complex	13	2	0.15	0.00979	0.21076	0.04029	0.04029	0.4895	0.0157903	0.0710439	0.0157903	0.00979	13.3333	CC
GO:0033202	DNA helicase complex	13	2	0.15	0.00979	0.21076	0.04029	0.04029	0.4895	0.0157903	0.0710439	0.0157903	0.00979	13.3333	CC
GO:0044422	organelle part	3121	49	36.62	0.01015	0.21076	0.04029	0.04029	0.5075	0.0158594	0.0713546	0.0158594	0.01015	1.33807	CC
GO:0016853	isomerase activity	127	5	1.34	0.01098	0.41724	0.11023	0.11023	0.549	0.0395357	0.177879	0.0395357	0.01098	3.73134	MF
GO:0008173	RNA methyltransferase activity	44	3	0.46	0.01107	0.41724	0.11023	0.11023	0.5535	0.0395357	0.177879	0.0395357	0.01107	6.52174	MF
GO:0016021	integral component of membrane	2593	42	30.43	0.01147	0.21076	0.04029	0.04029	0.5735	0.0173788	0.0781907	0.0173788	0.01147	1.38022	CC
GO:0005112	Notch binding	16	2	0.17	0.01203	0.43308	0.11023	0.11023	0.6015	0.0401	0.180418	0.0401	0.01203	11.7647	MF
GO:0031224	intrinsic component of membrane	2616	42	30.7	0.01336	0.22712	0.04029	0.04029	0.668	0.0196471	0.0883962	0.0196471	0.01336	1.36808	CC
GO:0043226	organelle	5166	73	60.62	0.01432	0.22912	0.04029	0.04029	0.716	0.0204444	0.0919838	0.0204444	0.01432	1.20422	CC
GO:0097346	INO80-type complex	16	2	0.19	0.01472	0.22912	0.04029	0.04029	0.736	0.0204444	0.0919838	0.0204444	0.01472	10.5263	CC
GO:0043229	intracellular organelle	5098	72	59.82	0.0158	0.22912	0.04029	0.04029	0.79	0.0213514	0.0960641	0.0213514	0.0158	1.20361	CC
GO:0031312	extrinsic component of organelle membran...	17	2	0.2	0.01655	0.22912	0.04029	0.04029	0.8275	0.0217763	0.0979761	0.0217763	0.01655	10	CC
GO:0005918	septate junction	47	3	0.55	0.01756	0.22912	0.04029	0.04029	0.878	0.0225128	0.10129	0.0225128	0.01756	5.45455	CC
GO:0016020	membrane	3551	53	41.67	0.01958	0.22912	0.04029	0.04029	0.979	0.024475	0.110118	0.024475	0.01958	1.2719	CC
GO:0044431	Golgi apparatus part	237	7	2.78	0.02144	0.22912	0.04029	0.04029	1	0.0261463	0.117638	0.0261463	0.02144	2.51799	CC
GO:1905368	peptidase complex	91	4	1.07	0.02205	0.22912	0.04029	0.04029	1	0.02625	0.118104	0.02625	0.02205	3.73832	CC
GO:0070160	tight junction	52	3	0.61	0.02295	0.22912	0.04029	0.04029	1	0.026686	0.120066	0.026686	0.02295	4.91803	CC
GO:0016776	phosphotransferase activity, phosphate g...	24	2	0.25	0.0262	0.917	0.11023	0.11023	1	0.0782353	0.351997	0.0782353	0.0262	8	MF
GO:0003824	catalytic activity	4041	53	42.66	0.0266	0.917	0.11023	0.11023	1	0.0782353	0.351997	0.0782353	0.0266	1.24238	MF
GO:0000790	nuclear chromatin	150	5	1.76	0.03157	0.22912	0.04029	0.04029	1	0.035875	0.161409	0.035875	0.03157	2.84091	CC
GO:0015450	P-P-bond-hydrolysis-driven protein trans...	27	2	0.29	0.03264	1	0.11023	0.11023	1	0.0906667	0.407928	0.0906667	0.03264	6.89655	MF
GO:0031410	cytoplasmic vesicle	383	9	4.49	0.03603	0.22912	0.04029	0.04029	1	0.039163	0.176203	0.039163	0.03603	2.00445	CC
GO:0097708	intracellular vesicle	383	9	4.49	0.03603	0.22912	0.04029	0.04029	1	0.039163	0.176203	0.039163	0.03603	2.00445	CC
GO:0044454	nuclear chromosome part	211	6	2.48	0.03778	0.22912	0.04029	0.04029	1	0.0400204	0.18006	0.0400204	0.03778	2.41935	CC
GO:0005795	Golgi stack	64	3	0.75	0.03914	0.22912	0.04029	0.04029	1	0.0400204	0.18006	0.0400204	0.03914	4	CC
GO:0098796	membrane protein complex	515	11	6.04	0.03922	0.22912	0.04029	0.04029	1	0.0400204	0.18006	0.0400204	0.03922	1.82119	CC
GO:0008320	protein transmembrane transporter activi...	30	2	0.32	0.03964	1	0.11023	0.11023	1	0.0953793	0.429131	0.0953793	0.03964	6.25	MF
GO:0022884	macromolecule transmembrane transporter ...	30	2	0.32	0.03964	1	0.11023	0.11023	1	0.0953793	0.429131	0.0953793	0.03964	6.25	MF
GO:0044448	cell cortex part	110	4	1.29	0.04029	0.22912	0.04029	0.04029	1	0.04029	0.181273	0.04029	0.04029	3.10078	CC
GO:0019205	nucleobase-containing compound kinase ac...	32	2	0.34	0.04459	1	0.11023	0.11023	1	0.0953793	0.429131	0.0953793	0.04459	5.88235	MF
GO:0003755	peptidyl-prolyl cis-trans isomerase acti...	33	2	0.35	0.04715	1	0.11023	0.11023	1	0.0953793	0.429131	0.0953793	0.04715	5.71429	MF
GO:1904680	peptide transmembrane transporter activi...	33	2	0.35	0.04715	1	0.11023	0.11023	1	0.0953793	0.429131	0.0953793	0.04715	5.71429	MF
GO:0016706	oxidoreductase activity, acting on paire...	34	2	0.36	0.04976	1	0.11023	0.11023	1	0.0953793	0.429131	0.0953793	0.04976	5.55556	MF

## Sheet: GO_sharedGenes_WingDiscBackgrou
GO.ID	Term	Annotated	Significant	Expected	classicFisher	holm	hochberg	hommel	bonferroni	BH	BY	fdr	none	FoldChange	ontology
GO:0044425	membrane part	327	51	24.21	5.2e-09	2.6e-07	2.6e-07	2.6e-07	2.6e-07	2.6e-07	1.16979e-06	2.6e-07	5.2e-09	2.10657	CC
GO:0005783	endoplasmic reticulum	134	29	9.92	2.3e-08	1.127e-06	1.127e-06	1.127e-06	1.15e-06	5.75e-07	2.58704e-06	5.75e-07	2.3e-08	2.92339	CC
GO:0016020	membrane	372	53	27.54	6.7e-08	3.216e-06	3.216e-06	3.216e-06	3.35e-06	1.11667e-06	5.02411e-06	1.11667e-06	6.7e-08	1.92447	CC
GO:0012505	endomembrane system	223	37	16.51	3.5e-07	1.645e-05	1.645e-05	1.575e-05	1.75e-05	4.375e-06	1.9684e-05	4.375e-06	3.5e-07	2.24107	CC
GO:0016021	integral component of membrane	276	42	20.43	5.3e-07	2.438e-05	2.438e-05	2.385e-05	2.65e-05	5.3e-06	2.38458e-05	5.3e-06	5.3e-07	2.0558	CC
GO:0031224	intrinsic component of membrane	278	42	20.58	6.6e-07	2.97e-05	2.97e-05	2.97e-05	3.3e-05	5.5e-06	2.47456e-05	5.5e-06	6.6e-07	2.04082	CC
GO:0044432	endoplasmic reticulum part	93	21	6.88	1.4e-06	6.16e-05	6.16e-05	6.16e-05	7e-05	1e-05	4.49921e-05	1e-05	1.4e-06	3.05233	CC
GO:0001736	establishment of planar polarity	16	8	1.14	4.2e-06	0.00021	0.0002058	0.0002016	0.00021	0.000105	0.000472417	0.000105	4.2e-06	7.01754	BP
GO:0007164	establishment of tissue polarity	16	8	1.14	4.2e-06	0.00021	0.0002058	0.0002016	0.00021	0.000105	0.000472417	0.000105	4.2e-06	7.01754	BP
GO:0001738	morphogenesis of a polarized epithelium	17	8	1.21	7.5e-06	0.00036	0.00036	0.00036	0.000375	0.000125	0.000562401	0.000125	7.5e-06	6.61157	BP
GO:0007424	open tracheal system development	49	12	3.5	9.6e-05	0.004512	0.004512	0.003456	0.0048	0.0008	0.00359936	0.0008	9.6e-05	3.42857	BP
GO:0071944	cell periphery	112	20	8.29	0.00011	0.00473	0.00473	0.00473	0.0055	0.0006875	0.0030932	0.0006875	0.00011	2.41255	CC
GO:0060541	respiratory system development	50	12	3.57	0.00012	0.00552	0.0055	0.00408	0.006	0.0008	0.00359936	0.0008	0.00012	3.36134	BP
GO:0007030	Golgi organization	18	7	1.28	0.00013	0.00585	0.0055	0.00437143	0.0065	0.0008	0.00359936	0.0008	0.00013	5.46875	BP
GO:0035150	regulation of tube size	18	7	1.28	0.00013	0.00585	0.0055	0.00437143	0.0065	0.0008	0.00359936	0.0008	0.00013	5.46875	BP
GO:0035151	regulation of tube size, open tracheal s...	18	7	1.28	0.00013	0.00585	0.0055	0.00437143	0.0065	0.0008	0.00359936	0.0008	0.00013	5.46875	BP
GO:0035152	regulation of tube architecture, open tr...	24	8	1.71	0.00015	0.0063	0.0055	0.00467692	0.0075	0.0008	0.00359936	0.0008	0.00015	4.67836	BP
GO:0009888	tissue development	158	24	11.28	0.00016	0.00656	0.0055	0.00475	0.008	0.0008	0.00359936	0.0008	0.00016	2.12766	BP
GO:0010256	endomembrane system organization	31	9	2.21	0.00019	0.0076	0.0055	0.00494	0.0095	0.000863636	0.00388568	0.000863636	0.00019	4.0724	BP
GO:0009100	glycoprotein metabolic process	39	10	2.78	0.00025	0.00975	0.0055	0.00509833	0.0125	0.00104167	0.00468667	0.00104167	0.00025	3.59712	BP
GO:0031984	organelle subcompartment	101	18	7.48	0.00025	0.0105	0.0105	0.01	0.0125	0.00138889	0.0062489	0.00138889	0.00025	2.40642	CC
GO:0005215	transporter activity	57	12	3.9	0.00029	0.0145	0.0145	0.0145	0.0145	0.0145	0.0652385	0.0145	0.00029	3.07692	MF
GO:0002009	morphogenesis of an epithelium	97	17	6.92	0.0003	0.0114	0.0055	0.005244	0.015	0.00115385	0.00519139	0.00115385	0.0003	2.45665	BP
GO:0009887	animal organ morphogenesis	99	17	7.07	0.00039	0.01443	0.0055	0.0054625	0.0195	0.0013	0.00584897	0.0013	0.00039	2.40453	BP
GO:0048729	tissue morphogenesis	99	17	7.07	0.00039	0.01443	0.0055	0.0054625	0.0195	0.0013	0.00584897	0.0013	0.00039	2.40453	BP
GO:0005789	endoplasmic reticulum membrane	79	15	5.85	0.00043	0.01763	0.01763	0.01591	0.0215	0.00215	0.00967329	0.00215	0.00043	2.5641	CC
GO:0098827	endoplasmic reticulum subcompartment	80	15	5.92	0.00049	0.0196	0.0196	0.01813	0.0245	0.00222727	0.010021	0.00222727	0.00049	2.53378	CC
GO:0006486	protein glycosylation	35	9	2.5	0.00051	0.01785	0.0055	0.0055	0.0255	0.0015	0.00674881	0.0015	0.00051	3.6	BP
GO:0043413	macromolecule glycosylation	35	9	2.5	0.00051	0.01785	0.0055	0.0055	0.0255	0.0015	0.00674881	0.0015	0.00051	3.6	BP
GO:0042067	establishment of ommatidial planar polar...	11	5	0.79	0.00056	0.01848	0.0055	0.0055	0.028	0.00155556	0.00699876	0.00155556	0.00056	6.32911	BP
GO:0042175	nuclear outer membrane-endoplasmic retic...	82	15	6.07	0.00065	0.02535	0.02535	0.02275	0.0325	0.00270833	0.0121853	0.00270833	0.00065	2.47117	CC
GO:0035220	wing disc development	60	12	4.28	0.00074	0.02368	0.0055	0.0055	0.037	0.00181818	0.00818037	0.00181818	0.00074	2.80374	BP
GO:0009101	glycoprotein biosynthetic process	37	9	2.64	0.0008	0.0248	0.0055	0.0055	0.04	0.00181818	0.00818037	0.00181818	0.0008	3.40909	BP
GO:0070085	glycosylation	37	9	2.64	0.0008	0.0248	0.0055	0.0055	0.04	0.00181818	0.00818037	0.00181818	0.0008	3.40909	BP
GO:0090066	regulation of anatomical structure size	37	9	2.64	0.0008	0.0248	0.0055	0.0055	0.04	0.00181818	0.00818037	0.00181818	0.0008	3.40909	BP
GO:0005886	plasma membrane	102	17	7.55	0.00087	0.03306	0.03306	0.02871	0.0435	0.00334615	0.015055	0.00334615	0.00087	2.25166	CC
GO:0034330	cell junction organization	12	5	0.86	0.0009	0.0252	0.0055	0.0055	0.045	0.00195652	0.00880279	0.00195652	0.0009	5.81395	BP
GO:0007163	establishment or maintenance of cell pol...	31	8	2.21	0.00104	0.02808	0.0055	0.0055	0.052	0.00216667	0.00974828	0.00216667	0.00104	3.61991	BP
GO:0005911	cell-cell junction	12	5	0.89	0.00106	0.03922	0.03922	0.03392	0.053	0.00378571	0.0170327	0.00378571	0.00106	5.61798	CC
GO:0060429	epithelium development	148	21	10.56	0.00116	0.03016	0.0055	0.0055	0.058	0.00232	0.0104382	0.00232	0.00116	1.98864	BP
GO:0005737	cytoplasm	808	76	59.81	0.0014	0.0504	0.0504	0.0434	0.07	0.00466667	0.0209963	0.00466667	0.0014	1.27069	CC
GO:0002165	instar larval or pupal development	74	13	5.28	0.0016	0.04	0.0055	0.0055	0.08	0.00307692	0.0138437	0.00307692	0.0016	2.46212	BP
GO:0005794	Golgi apparatus	63	12	4.66	0.00162	0.0567	0.0567	0.0486	0.081	0.0050625	0.0227772	0.0050625	0.00162	2.57511	CC
GO:0044444	cytoplasmic part	578	58	42.79	0.00206	0.07004	0.07004	0.05974	0.103	0.00605882	0.0272599	0.00605882	0.00206	1.35546	CC
GO:0007476	imaginal disc-derived wing morphogenesis	42	9	3	0.00211	0.05064	0.0055	0.0055	0.1055	0.00390741	0.0175802	0.00390741	0.00211	3	BP
GO:0035120	post-embryonic appendage morphogenesis	51	10	3.64	0.00244	0.05612	0.0055	0.0055	0.122	0.00430233	0.019357	0.00430233	0.00244	2.74725	BP
GO:0007472	wing disc morphogenesis	43	9	3.07	0.00251	0.05612	0.0055	0.0055	0.1255	0.00430233	0.019357	0.00430233	0.00251	2.9316	BP
GO:0006888	ER to Golgi vesicle-mediated transport	21	6	1.5	0.0026	0.05612	0.0055	0.0055	0.13	0.00430233	0.019357	0.00430233	0.0026	4	BP
GO:0023052	signaling	235	28	16.78	0.00277	0.05612	0.0055	0.0055	0.1385	0.00430233	0.019357	0.00430233	0.00277	1.66865	BP
GO:0035114	imaginal disc-derived appendage morphoge...	52	10	3.71	0.00284	0.05612	0.0055	0.0055	0.142	0.00430233	0.019357	0.00430233	0.00284	2.69542	BP
GO:0007154	cell communication	236	28	16.85	0.00295	0.05612	0.0055	0.0055	0.1475	0.00430233	0.019357	0.00430233	0.00295	1.66172	BP
GO:0035107	appendage morphogenesis	53	10	3.78	0.00329	0.05612	0.0055	0.0055	0.1645	0.00430233	0.019357	0.00430233	0.00329	2.6455	BP
GO:0048737	imaginal disc-derived appendage developm...	53	10	3.78	0.00329	0.05612	0.0055	0.0055	0.1645	0.00430233	0.019357	0.00430233	0.00329	2.6455	BP
GO:0005798	Golgi-associated vesicle	15	5	1.11	0.00336	0.11088	0.10752	0.08736	0.168	0.00884211	0.0397824	0.00884211	0.00336	4.5045	CC
GO:0030054	cell junction	15	5	1.11	0.00336	0.11088	0.10752	0.08736	0.168	0.00884211	0.0397824	0.00884211	0.00336	4.5045	CC
GO:0048731	system development	250	29	17.85	0.00348	0.05612	0.0055	0.0055	0.174	0.00430233	0.019357	0.00430233	0.00348	1.62465	BP
GO:0002168	instar larval development	10	4	0.71	0.0037	0.05612	0.0055	0.0055	0.185	0.00430233	0.019357	0.00430233	0.0037	5.6338	BP
GO:0007043	cell-cell junction assembly	10	4	0.71	0.0037	0.05612	0.0055	0.0055	0.185	0.00430233	0.019357	0.00430233	0.0037	5.6338	BP
GO:0034329	cell junction assembly	10	4	0.71	0.0037	0.05612	0.0055	0.0055	0.185	0.00430233	0.019357	0.00430233	0.0037	5.6338	BP
GO:0043297	apical junction assembly	10	4	0.71	0.0037	0.05612	0.0055	0.0055	0.185	0.00430233	0.019357	0.00430233	0.0037	5.6338	BP
GO:0045216	cell-cell junction organization	10	4	0.71	0.0037	0.05612	0.0055	0.0055	0.185	0.00430233	0.019357	0.00430233	0.0037	5.6338	BP
GO:0120192	tight junction assembly	10	4	0.71	0.0037	0.05612	0.0055	0.0055	0.185	0.00430233	0.019357	0.00430233	0.0037	5.6338	BP
GO:0120193	tight junction organization	10	4	0.71	0.0037	0.05612	0.0055	0.0055	0.185	0.00430233	0.019357	0.00430233	0.0037	5.6338	BP
GO:0048736	appendage development	54	10	3.85	0.0038	0.05612	0.0055	0.0055	0.19	0.00431818	0.0194284	0.00431818	0.0038	2.5974	BP
GO:0007444	imaginal disc development	82	13	5.85	0.00417	0.05612	0.0055	0.0055	0.2085	0.00463333	0.0208463	0.00463333	0.00417	2.22222	BP
GO:0030134	COPII-coated ER to Golgi transport vesic...	10	4	0.74	0.00423	0.13113	0.1269	0.10152	0.2115	0.0100714	0.0453134	0.0100714	0.00423	5.40541	CC
GO:0043296	apical junction complex	10	4	0.74	0.00423	0.13113	0.1269	0.10152	0.2115	0.0100714	0.0453134	0.0100714	0.00423	5.40541	CC
GO:0048513	animal organ development	164	21	11.71	0.00434	0.05612	0.0055	0.0055	0.217	0.00464894	0.0209165	0.00464894	0.00434	1.79334	BP
GO:0030855	epithelial cell differentiation	55	10	3.93	0.00437	0.05612	0.0055	0.0055	0.2185	0.00464894	0.0209165	0.00464894	0.00437	2.54453	BP
GO:0030135	coated vesicle	16	5	1.18	0.00461	0.13369	0.13369	0.11064	0.2305	0.0104773	0.0471394	0.0104773	0.00461	4.23729	CC
GO:0016758	transferase activity, transferring hexos...	32	7	2.19	0.00463	0.22687	0.22043	0.20372	0.2315	0.0568	0.255555	0.0568	0.00463	3.19635	MF
GO:0015399	primary active transmembrane transporter...	11	4	0.75	0.00469	0.22687	0.22043	0.205669	0.2345	0.0568	0.255555	0.0568	0.00469	5.33333	MF
GO:0015405	P-P-bond-hydrolysis-driven transmembrane...	11	4	0.75	0.00469	0.22687	0.22043	0.205669	0.2345	0.0568	0.255555	0.0568	0.00469	5.33333	MF
GO:0051716	cellular response to stimulus	315	34	22.49	0.00496	0.05612	0.0055	0.0055	0.248	0.00516667	0.0232459	0.00516667	0.00496	1.51178	BP
GO:0006810	transport	211	25	15.06	0.00528	0.05612	0.0055	0.0055	0.264	0.00538776	0.0242406	0.00538776	0.00528	1.66003	BP
GO:0007446	imaginal disc growth	11	4	0.79	0.0055	0.05612	0.0055	0.0055	0.275	0.0055	0.0247456	0.0055	0.0055	5.06329	BP
GO:0005509	calcium ion binding	18	5	1.23	0.00568	0.26128	0.26128	0.23856	0.284	0.0568	0.255555	0.0568	0.00568	4.06504	MF
GO:0044448	cell cortex part	11	4	0.81	0.00627	0.17556	0.17556	0.13794	0.3135	0.0136304	0.0613261	0.0136304	0.00627	4.93827	CC
GO:0008565	protein transporter activity	19	5	1.3	0.0073	0.3285	0.3285	0.2993	0.365	0.0608333	0.273702	0.0608333	0.0073	3.84615	MF
GO:0098796	membrane protein complex	66	11	4.89	0.00747	0.20169	0.20169	0.15687	0.3735	0.0155625	0.0700189	0.0155625	0.00747	2.24949	CC
GO:0045177	apical part of cell	13	4	0.96	0.01209	0.31434	0.23693	0.201219	0.6045	0.02418	0.108791	0.02418	0.01209	4.16667	CC
GO:0022804	active transmembrane transporter activit...	14	4	0.96	0.01211	0.53284	0.50842	0.47229	0.6055	0.0865	0.389181	0.0865	0.01211	4.16667	MF
GO:0016757	transferase activity, transferring glyco...	41	7	2.8	0.01856	0.79808	0.50842	0.50842	0.928	0.103111	0.463918	0.103111	0.01856	2.5	MF
GO:0022857	transmembrane transporter activity	41	7	2.8	0.01856	0.79808	0.50842	0.50842	0.928	0.103111	0.463918	0.103111	0.01856	2.5	MF
GO:0031410	cytoplasmic vesicle	56	9	4.15	0.01914	0.4785	0.23693	0.220947	0.957	0.0341786	0.153776	0.0341786	0.01914	2.16867	CC
GO:0031982	vesicle	56	9	4.15	0.01914	0.4785	0.23693	0.220947	0.957	0.0341786	0.153776	0.0341786	0.01914	2.16867	CC
GO:0097708	intracellular vesicle	56	9	4.15	0.01914	0.4785	0.23693	0.220947	0.957	0.0341786	0.153776	0.0341786	0.01914	2.16867	CC
GO:0044431	Golgi apparatus part	39	7	2.89	0.02145	0.4785	0.23693	0.227851	1	0.0369828	0.166393	0.0369828	0.02145	2.42215	CC
GO:0016491	oxidoreductase activity	64	9	4.37	0.02668	1	0.50842	0.50842	1	0.124833	0.561651	0.124833	0.02668	2.0595	MF
GO:0003824	catalytic activity	631	53	43.13	0.02904	1	0.50842	0.50842	1	0.124833	0.561651	0.124833	0.02904	1.22884	MF
GO:0000049	tRNA binding	18	4	1.23	0.02996	1	0.50842	0.50842	1	0.124833	0.561651	0.124833	0.02996	3.25203	MF
GO:0044459	plasma membrane part	51	8	3.78	0.03053	0.64113	0.23693	0.23693	1	0.0489697	0.220325	0.0489697	0.03053	2.1164	CC
GO:0070603	SWI/SNF superfamily-type complex	17	4	1.26	0.03196	0.64113	0.23693	0.23693	1	0.0489697	0.220325	0.0489697	0.03196	3.1746	CC
GO:0098590	plasma membrane region	17	4	1.26	0.03196	0.64113	0.23693	0.23693	1	0.0489697	0.220325	0.0489697	0.03196	3.1746	CC
GO:0008250	oligosaccharyltransferase complex	10	3	0.74	0.03232	0.64113	0.23693	0.23693	1	0.0489697	0.220325	0.0489697	0.03232	4.05405	CC
GO:0016853	isomerase activity	27	5	1.85	0.03272	1	0.50842	0.50842	1	0.125846	0.566208	0.125846	0.03272	2.7027	MF
GO:0016705	oxidoreductase activity, acting on paire...	12	3	0.82	0.04342	1	0.50842	0.50842	1	0.155071	0.697698	0.155071	0.04342	3.65854	MF
GO:0005938	cell cortex	19	4	1.41	0.04642	0.78914	0.23693	0.23693	1	0.0682647	0.307137	0.0682647	0.04642	2.83688	CC
