# Supplementary material for: Genomic adaptations to aquatic and aerial life in mayflies and the origin of insect wings
Source: Nat Commun. 2020 May 26;11:2631. doi: 10.1038/s41467-020-16284-8 (PMC7250882; doi:10.1038/s41467-020-16284-8)
Supplement: Supplementary file 20 — Supplementary Data 16 [file 41467_2020_16284_MOESM20_ESM.xlsx]

## Sheet: wings&gills_genes
stratum	ID	ortholog	Flybase/Uniprot link	wing phenotype	GO BP	GO CC	GO MF
arthropoda	CD05625	CG3355=PRSS27	http://flybase.org/reports/FBgn0031619	ND	proteolysis	extracellular space	serine-type endopeptidase activity
arthropoda	CD06125	NA=Hypp2439	-	NA
Cloeon	CD00149	NA=Hypp53	-	NA
Cloeon	CD01499	NA=Hypp628	-	NA
Cloeon	CD01763	NA=Hypp715	-	NA
cloeon	CD07290	NA=Hypp2857	-	NA
cloeon	CD07555	NA=Hypp2962	-	NA
cloeon	CD08168	NA=Hypp3191	-	NA
cloeon	CD08301	NA=Hypp3234	-	NA
cloeon	CD10363	NA=Hypp4077	-	NA
cloeon	CD16077	NA=Hypp6237	-	NA
older	CD00112	CG3902=ACADSB	http://fb2019_03.flybase.org/reports/FBgn0036824	ND	oxidation-reduction process	cytosol//mitochondrion	acyl-CoA dehydrogenase activity//flavin adenine dinucleotide binding
older	CD03820	CG12344=GLRA3	http://fb2019_03.flybase.org/reports/FBgn0033558	ND	negative regulation of neuronal action potential//regulation of circadian rhythm//synaptic transmission, glycinergic	integral component of plasma membrane//neuron projection//synapse	extracellular ligand-gated ion channel activity//transmembrane signaling receptor activity//glycine-gated chloride ion channel activity
older	CD05202	CG4666=ENSG00000263194	http://fb2019_03.flybase.org/reports/FBgn0029838	ND	ND	ND	ND
older	CD06027	NA=Hypp2416		NA
older	CD06830	NA=METRNL	https://www.uniprot.org/uniprot/Q8VE43	NA	brown fat cell differentiation//energy homeostasis//response to cold//negative regulation of inflammatory response//response to muscle activity	extracellular space	hormone activity
panarthropoda	CD15432	CG13318=F11	http://fb2019_03.flybase.org/reports/FBgn0037627	ND	proteolysis	ND	NOT serine-type endopeptidase activity
pancrustacea	CD14447	NA=Hypp5625		NA
protostomia	CD05682	CG6959=LGR6	http://fb2019_03.flybase.org/reports/FBgn0037956	ND	ND	ND	ND
protostomia	CD06541	GNBP1=Hypp2610	http://fb2019_03.flybase.org/reports/FBgn0040323	ND	defense response to Gram-positive bacterium//immune response//innate immune response-activating signal transduction//pattern recognition receptor signaling pathway//peptidoglycan catabolic process//positive regulation of Toll signaling pathway//regulation of innate immune response	anchored component of plasma membrane//extracellular region//extracellular space	(1->3)-beta-D-glucan binding//lipopolysaccharide binding//pattern recognition receptor activity//peptidoglycan binding//protein binding
protostomia	CD08213	Sp212=F2	http://fb2019_03.flybase.org/reports/FBgn0053329	ND	response to bacterium//response to fungus	ND	serine-type endopeptidase activity
protostomia	CD15130	cold=Hypp5837	http://fb2019_03.flybase.org/reports/FBgn0031268	ND	establishment of blood-brain barrier//maintenance of permeability of blood-brain barrier//regulation of tube size, open tracheal system//septate junction assembly//wound healing	cytoplasm	ND
bilateria	CD13706	Cont=CNTN5	http://fb2019_03.flybase.org/reports/FBgn0037240	ND	axon ensheathment//cell adhesion involved in heart morphogenesis//establishment of glial blood-brain barrier//nerve maturation//septate junction assembly	plasma membrane//septate junction	cell-cell adhesion mediator activity
mandibulata	CD08211	PebIII=Hypp3203	http://fb2019_03.flybase.org/reports/FBgn0011695	ND	metamorphosis//response to virus	extracellular region	ND
older	CD03824	nst=PGM3	http://fb2019_03.flybase.org/reports/FBgn0036298	ND	mesodermal cell fate commitment//positive regulation of fibroblast growth factor receptor signaling pathway//trachea development//UDP-N-acetylglucosamine biosynthetic process	ND	magnesium ion binding//phosphoacetylglucosamine mutase activity
older	CD03944	ckn=CASKIN2	http://fb2019_03.flybase.org/reports/FBgn0033987	ND	axon guidance//axonogenesis//transmembrane receptor protein tyrosine phosphatase signaling pathway	axon//cytoplasm//focal adhesion	protein phosphatase binding//signaling adaptor activity
older	CD09775	Sema-5c=SEMA5B	http://fb2019_03.flybase.org/reports/FBgn0284221	ND	central complex development//embryonic development via the syncytial blastoderm//olfactory behavior	ND	ND
older	CD13352	kug=FAT1	http://fb2019_03.flybase.org/reports/FBgn0261574	ND	centripetally migrating follicle cell migration//defense response to Gram-negative bacterium//inferred from high throughput mutant phenotype//establishment of planar polarity of follicular epithelium//establishment or maintenance of actin cytoskeleton polarity//foregut morphogenesis//growth of a germarium-derived egg chamber//hindgut morphogenesis//oogenesis//open tracheal system development//pos…	actin-based cell projection//basal plasma membrane//cell trailing edge//focal adhesion//plasma membrane	cell adhesion molecule binding//protein-containing complex binding
panarthropoda	CD14757	CG17211=FRAS1	http://fb2019_03.flybase.org/reports/FBgn0032414	ND	epithelial tube morphogenesis	extracellular matrix	integrin binding
protostomia	CD05002	crok=Hypp2038	http://fb2019_03.flybase.org/reports/FBgn0032421	ND	regulation of tube size, open tracheal system//septate junction asssembly	cytoplasm	GPI anchor binding
bilateria	CD07359	Rab23=RAB23	http://flybase.org/reports/FBgn0037364	YES	morphogenesis of a polarized epithelium//positive regulation of protein secretion//NOT smoothened signaling pathway	cytoplasm//neuronal cell body//recycling endosome//synapse	GTPase activity//GTP binding
bilateria	CD11458	shf=WIF1	http://flybase.org/reports/FBgn0003390	YES	positive regulation of smoothened signaling pathway//protein localization to extracellular region//protein stabilization//smoothened signaling pathway//synaptic target recognition//NOT Wnt signaling pathway	extracellular matrix//extracellular region	protein binding
older	CD00631	frtz=C2orf86	http://fb2019_03.flybase.org/reports/FBgn0086698	YES	imaginal disc-derived wing hair site selection	ND	ND
older	CD05239	CG13366=SMTNL1	http://fb2019_03.flybase.org/reports/FBgn0025633	YES	adult somatic muscle development//notum morphogenesis//proboscis morphogenesis//sarcomere organization//wing disc development	filamentous actin//microtubule organizing center	ND
older	CD06545	Eip63E=CDK14	http://fb2019_03.flybase.org/reports/FBgn0005640	YES	developmental growth//embryonic development via the syncytial blastoderm//instar larval development//metamorphosis//morphogenesis of an epithelium//protein phosphorylation	cytosol//plasma membrane	cyclin binding//cyclin-dependent protein serine/threonine kinase activity//protein binding//protein kinase activity
older	CD07187	Irk1=ENSG00000261309	http://fb2019_03.flybase.org/reports/FBgn0265042	YES	locomotor rhythm//potassium ion transport//regulation of membrane potential//wing disc development	integral component of the membrane	inward rectifier potassium channel activity
older	CD09142	br=KBTBD4	http://fb2019_03.flybase.org/reports/FBgn0283451	YES	autophagy//cellular response to ecdysone//compound eye photoreceptor fate commitment//dendrite morphogenesis//dorsal appendage formation//eclosion//gravitaxis//male genitalia morphogenesis//muscle fiber development//negative regulation of gene expression//oogenesis//ovarian follicle cell development//positive regulation of transcription by RNA polymerase II//progression of morphogenetic furrow in…	neural cell body/nucleus	DNA binding//RNA polymerase II regulatory region sequence-specific DNA binding
older	CD12130	tx=Hypp4756	http://fb2019_03.flybase.org/reports/FBgn0263118	YES	cell adhesion mediated by integrin//imaginal disc-derived wing vein specification//mesoderm development	nucleus	bHLH transcription factor binding//contributes_to E-box binding
older	CD14346	in=INTU	http://fb2019_03.flybase.org/reports/FBgn0001259	YES	non-sensory hair organization//cilium assembly//establishment of imaginal disc-derived wing hair orientation//establishment of planar polarity	plasma membrane	ND
older	CD14836	nero=DOHH	http://fb2019_03.flybase.org/reports/FBgn0261479	YES	peptidyl-lysine modification to peptidyl-hypusine	endoplasmic reticulum membrane	deoxyhypusine synthase activity
protostomia	CD04885	CG9649=PRSS8	http://fb2019_03.flybase.org/reports/FBgn0038211	YES	preoteolysis	ND	endopeptidase activity//serine-type endopeptidase activity
protostomia	CD07656	Tollo=SLIT2	http://fb2019_03.flybase.org/reports/FBgn0029114	YES	axis elongation//convergent extension//peripheral nervous system neuron development//regulation of protein glycosylation	ND	ND
ND: not described
NA: Not applicable
